# Supplementary material for: Luminal surface proteome of the brain vasculature uncovers blood-brain barrier regulators
Source: Science. Author manuscript; Available in PMC 2026 Jul 15. (PMC13372101; doi:10.1126/science.aea2100)
Supplement: aea2100_Suppl Excel_seq1_v2 [file NIHMS2191341-supplement-aea2100_Suppl_Excel_seq1_v2.xlsx]

## Sheet: TableS1A_TMT
UniProt-ID	UniProt-ID-Group	Gene-Symbol	Protein-Name	Species	Unique-Peptide-Number	Protein-Molecular-Weight	126C:127C	126C:127N	126C:128C	126C:128N	126C:129C	126C:129N	126C:130C	126C:130N	126C:131C	126C:131N	126C:132C	126C:132N	126C:133C	126C:133N	126C:134C	126C:134N	126C:135N	133C:126C	133C:127C	133C:127N	133C:128C	133C:128N	133C:129C	133C:129N	133C:130C	133C:130N	133C:131C	133C:131N	133C:132C	133C:132N	133C:133N	133C:134C	133C:134N	133C:135N	129N:126C	129N:127C	129N:127N	129N:128C	129N:128N	129N:129C	129N:130C	129N:130N	129N:131C
A0A087WNU5	A0A087WNU5|S4R162|A0A087WRU2|A0A087WRP9	Ank3	Ankyrin-3 (Fragment)	MOUSE	60	316961	1.592	-0.055	0.27	0.623	2.312	0.057	1.526	1.704	0.529	1.641	0.879	1.583	-0.121	2.071	-0.2	2.256	1.621	0.121	1.673	0.068	0.389	0.743	2.348	0.156	1.682	1.797	0.609	1.664	1.005	1.623	2.172	-0.124	2.283	1.655	-0.057	1.499	-0.138	0.192	0.518	2.265	1.499	1.608	0.465
A0A087WP33	A0A087WP33|Q3ZAQ4|A0A087WPL8|Q68FE2	Atg9a	Autophagy-related protein 9 (Fragment)	MOUSE	10	96192.3	2.134	0.496	0.576	0.946	2.177	0.213	1.78	1.895	1.083	1.974	1.405	1.748	-0.052	2.144	0.215	2.085	1.8	0.052	2.164	0.52	0.603	1.024	2.177	0.131	1.877	2.09	1.003	1.994	1.346	2.02	2.048	0.291	2.003	1.832	-0.213	1.68	0.3	0.419	0.891	2.043	1.675	1.665	0.846
A0A087WQ44	A0A087WQ44|A0A087WNL7|A0A087WNX7|A0A087WP63|A0A087WQY5	Srcap	Snf2-related CREBBP activator protein	MOUSE	3	351143	0.199	-0.371	-0.081	-0.113	0.722	-0.007	0.062	-0.398	0.118	-0.083	-0.453	0.338	0.089	0.444	-0.135	0.934	-0.358	-0.089	-0.449	-0.59	-0.315	0.055	-0.046	-0.022	-0.434	-0.746	-0.004	-0.274	-0.471	-0.429	0.07	-0.268	0.234	-0.273	0.007	-0.228	-0.369	-0.069	0.205	0.138	-0.213	-0.525	0.218
A0A087WQE8	A0A087WQE8|Q6TA13|E9Q9G6|G3UW47|E9QAN4|P33173|A0A087WNM0|A0A087WSU7|A0A087WRJ3	Kif1a	Kinesin-like protein KIF1A	MOUSE	83	203882	1.543	0.004	0.144	0.623	2.359	0.116	1.545	1.707	0.489	1.564	0.896	1.586	-0.14	2.173	-0.152	2.24	1.568	0.14	1.731	0.142	0.299	0.777	2.462	0.23	1.697	1.858	0.622	1.71	1.033	1.733	2.368	0.01	2.329	1.724	-0.116	1.488	-0.103	0.069	0.52	2.238	1.45	1.624	0.378
A0A087WQF0	A0A087WQF0	Plppr2	Phospholipid phosphatase-related protein type 2	MOUSE	3	46505.8	2.631	0.995	1.019	1.493	2.468	0.144	2.551	2.914	1.538	2.583	1.866	2.49	0.07	2.398	0.983	2.236	2.545	-0.07	2.604	0.954	0.901	1.424	2.393	0.067	2.474	2.835	1.49	2.501	1.848	2.472	2.328	0.945	2.219	2.475	-0.144	2.537	0.935	0.858	1.349	2.319	2.4	2.737	1.416
A0A087WQF1	A0A087WQ31|E9QKH0|E9QNY9|A0A087WRE8|A0A087WP42|A0A087WNW8|A0A087WRK0|A0A087WQF1|A0A087WQ95|A0A087WS18|J3QP81|E9Q6L0|Q80TV8|A0A0A6YXZ1|A0A0N4SUT7|A0A0N4SVH2|A0A0A6YWK1|A0A087WRU7	Clasp1	CLIP-associating protein 1	MOUSE	35	163106	1.786	0.141	0.305	0.638	2.573	0.031	1.946	2.221	0.62	1.857	0.987	1.93	-0.115	2.537	-0.089	2.444	1.813	0.115	1.89	0.266	0.432	0.768	2.667	0.16	2.098	2.374	0.765	1.946	1.085	1.908	2.629	0.028	2.484	1.928	-0.031	1.619	0.089	0.234	0.543	2.426	1.856	2.138	0.553
A0A087WQN7	F8VQ87|A0A087WQN7|P97789|A0A087WNV6	Xrn1	5'-3' exoribonuclease 1	MOUSE	9	195952	1.913	0.567	0.625	1.069	2.182	0.149	1.854	1.958	0.863	1.927	1.211	1.891	-0.091	2.069	0.215	2.222	1.909	0.091	2.088	0.828	0.811	1.31	2.269	0.236	2.086	2.174	1.08	2.149	1.295	2.009	2.301	0.538	2.344	2.142	-0.149	1.912	0.378	0.457	0.916	2.033	1.713	1.939	0.848
A0A087WQQ5	A0A087WQQ5|A0A087WS23|A0A087WQI3|A0A087WNW3|A0A087WQG4|A0A087WS29|A0A087WS04|A0A087WQF8|F8VQC7|A0A087WPX0|A0A087WP14|A0A087WP85|A0A087WRS1|A0A087WQ25|A0A087WPW5|A0A087WQD0|A0A087WP48|Q61595	Ktn1	Kinectin	MOUSE	12	147004	2.487	0.488	0.741	1.162	2.649	0.017	2.275	2.802	1.099	2.358	1.513	2.424	-0.122	2.759	0.329	2.624	2.395	0.122	2.803	0.688	0.897	1.295	2.696	0.178	2.417	2.82	1.169	2.426	1.669	2.509	2.794	0.462	2.847	2.44	-0.017	2.517	0.469	0.658	1.111	2.523	2.226	2.624	1.064
A0A087WR56	A0A087WR56|A0A087WPX3|E9PW06|Q810U3|E9Q171|A0A087WNW2	Nfasc	Neurofascin (Fragment)	MOUSE	27	131264	-0.02	-0.427	-0.604	-0.571	1.883	0.147	0.136	0.32	-0.429	0.162	-0.09	0.333	-0.101	1.661	-0.759	1.669	0.038	0.101	0.13	-0.341	-0.479	-0.406	1.889	0.23	0.298	0.413	-0.27	0.267	0.021	0.379	1.756	-0.643	1.794	0.153	-0.147	-0.187	-0.631	-0.714	-0.633	1.718	0.012	0.153	-0.59
A0A087WS83	Q61290|A0A087WS83|A0A1D5RLU3|E9QK20|A0A571BF18	Cacna1e	Voltage-dependent R-type calcium channel subunit alpha	MOUSE	29	259308	1.506	-0.299	-0.094	0.414	2.426	0.138	1.417	1.601	0.352	1.523	0.686	1.518	-0.092	2.262	-0.394	2.312	1.542	0.092	1.589	-0.223	0.032	0.538	2.547	0.233	1.519	1.766	0.428	1.641	0.836	1.606	2.376	-0.3	2.432	1.636	-0.138	1.347	-0.436	-0.214	0.248	2.316	1.319	1.449	0.21
A0A087WSP5	A0A087WSP5|Q8C3V4|P42225|Q99K94|A0A087WSQ5|Q8CFQ1|A0A087WRI1	Stat1	Signal transducer and activator of transcription	MOUSE	19	88658.5	0.772	-0.076	0.104	0.272	1.99	0.18	1.104	1.254	0.066	0.99	0.583	1.158	-0.124	1.78	-0.233	1.8	0.941	0.124	0.89	0.015	0.2	0.363	2.129	0.319	1.245	1.417	0.18	1.144	0.676	1.34	1.869	-0.136	1.909	1.07	-0.18	0.522	-0.244	-0.13	0.047	1.697	0.889	1.044	-0.105
A0A0A0MQ92	A0A0A0MQ92|A0A0A0MQB7|Q9WTS5	Tenm2	Teneurin-2	MOUSE	13	311125	1.658	0.417	0.44	0.892	2.113	0.101	1.625	1.883	0.798	1.822	1.149	1.678	-0.101	2.116	0.128	2.087	1.692	0.101	1.713	0.54	0.594	0.895	2.243	0.268	1.711	1.842	0.984	1.876	1.333	1.807	2.405	0.284	2.299	1.834	-0.101	1.4	0.286	0.408	0.739	2.08	1.476	1.718	0.814
A0A0A0MQN4	A0A0A0MQN4|Q9D906|S4R2D5|S4R2T5|S4R1T0|S4R2P7	Atg7	Ubiquitin-like modifier-activating enzyme ATG7	MOUSE	15	83530.5	1.309	-0.161	-0.094	0.336	2.483	0.275	1.39	1.502	0.242	1.348	0.748	1.508	-0.136	2.283	-0.376	2.255	1.289	0.136	1.481	-0.052	0.036	0.462	2.593	0.436	1.513	1.65	0.322	1.454	0.814	1.568	2.437	-0.251	2.426	1.429	-0.275	1.008	-0.463	-0.383	0.036	2.204	1.12	1.17	-0.035
A0A0A6YVV8	A0A0A6YVV8|A0A0A6YWB0|A0A0A6YXQ4|A0A0A6YWG1	Mbnl1	Muscleblind-like protein 1	MOUSE	9	42460.1	1.033	0.026	0.047	0.44	1.812	0.202	1.008	1.12	0.403	0.92	0.777	1.295	-0.251	1.901	-0.419	1.934	1.088	0.251	1.284	0.277	0.298	0.691	2.062	0.453	1.259	1.371	0.654	1.171	1.028	1.546	2.152	-0.168	2.185	1.339	-0.202	0.831	-0.176	-0.155	0.239	1.61	0.807	0.918	0.202
A0A0A6YW53	A0A0A6YW53|A0A0A6YWR8|E9PVG7|B2RUE8|P97820|A0A0A6YWM8|B7ZNR9|F8VPL5|A0A0A6YVZ8|A0A0A6YXE5|A0A0A6YVR7|A0A0A6YWJ2	Map4k4	Mitogen-activated protein kinase kinase kinase kinase 4	MOUSE	44	147455	1.821	0.717	0.738	1.135	1.88	0.135	1.712	1.956	1.023	1.89	1.281	1.769	-0.114	1.807	0.54	1.854	1.894	0.114	1.942	0.795	0.772	1.15	1.99	0.211	1.847	2.041	1.092	1.917	1.458	1.85	1.919	0.654	1.966	1.912	-0.135	1.557	0.579	0.472	0.881	1.719	1.403	1.595	0.801
A0A0A6YWG7	A0A0A6YWG7|E9QNQ4|Q8CHG7|Q5NCJ1|B2RUJ6|Q5NCJ0|A0A5F8MPT3|Q5NCJ5|Q5NCJ4|A0A1W2P734	Rapgef2	Cyclic nucleotide ras GEF	MOUSE	40	185367	1.275	-0.282	-0.104	0.274	2.328	0.218	1.226	1.296	0.244	1.283	0.668	1.27	-0.075	2.151	-0.468	2.203	1.188	0.075	1.329	-0.194	0.007	0.371	2.434	0.302	1.389	1.384	0.33	1.344	0.72	1.41	2.238	-0.368	2.31	1.323	-0.218	1.047	-0.452	-0.298	0.099	2.144	1.01	1.104	0
A0A0A6YWT4	A0A0A6YWT4|A0A0A6YY35	Rabgap1l	Rab GTPase-activating protein 1-like (Fragment)	MOUSE	3	26994.3	2.247	0.225	0.59	0.928	2.714	0.1	2.219	2.627	0.773	2.055	1.299	2.32	-0.018	2.393	0.22	2.49	2.286	0.018	2.381	0.202	0.525	0.997	2.788	0.13	2.27	2.76	0.842	2.05	1.365	2.336	2.327	0.185	2.508	2.287	-0.1	2.178	0.098	0.464	0.832	2.645	2.124	2.558	0.704
A0A0A6YXH3	A0A0A6YXH3|A2A8Z1|E9PXZ2|F6UHR6|E9Q6C1|Q5FWX7	Osbpl9	Oxysterol-binding protein	MOUSE	11	84881.1	2.542	0.639	0.874	1.301	2.368	0.179	2.298	2.46	1.323	2.327	1.699	2.225	-0.173	2.279	0.389	2.229	2.215	0.173	2.549	0.808	1.023	1.447	2.465	0.341	2.353	2.406	1.461	2.468	1.866	2.4	2.391	0.579	2.353	2.382	-0.179	2.348	0.479	0.61	1.127	2.2	2.131	2.331	1.145
A0A0A6YY83	A0A0A6YY83|E9Q2S0|A2RS43|A0A0A6YY48|A0A0A6YW34|A0A0G2JG16	Pcdh7	Protocadherin 7	MOUSE	8	137568	2.266	0.518	0.866	1.28	2.921	-0.063	2.447	2.991	1.308	2.121	1.195	2.034	-0.155	3.03	0.538	3.014	2.263	0.155	2.462	0.553	0.846	1.293	3.146	-0.088	2.362	3.089	1.252	2.31	1.321	2.093	2.891	0.528	3.041	2.314	0.063	2.391	0.658	0.949	1.347	2.985	2.365	3.208	1.448
A0A0A6YY91	A0A0A6YY91	Ncam1	Neural cell adhesion molecule 1 (Fragment)	MOUSE	29	117109	1.16	-0.163	-0.095	0.198	1.54	-0.045	1.294	1.72	0.428	0.928	0.42	1.048	-0.2	1.692	-0.122	1.623	1.1	0.2	1.36	0.037	0.104	0.397	1.74	0.155	1.494	1.919	0.627	1.128	0.62	1.248	1.892	0.078	1.823	1.299	0.045	1.206	-0.118	-0.05	0.243	1.585	1.34	1.765	0.473
A0A0G2JDL2	A0A0G2JDL2|A0A0G2JGX2|A0A0G2JDX3|A0A0G2JFA4|A0A0G2JF00	Celf3	CUGBP Elav-like family member 3	MOUSE	3	42105.1	2.727	1.191	1.322	1.621	3.291	-0.086	3.106	3.778	1.666	3.01	1.99	2.849	-0.198	3.412	0.818	3.519	3.079	0.198	2.812	1.276	1.492	1.88	3.542	0.112	3.365	4.037	1.792	3.269	2.25	3.108	3.667	0.983	3.717	3.329	0.086	2.81	1.21	1.512	1.912	3.343	3.261	4.069	1.823
A0A0G2JDL9	A0A0G2JDL9	Rap1a	Ras-related protein Rap-1A	MOUSE	9	13653.7	1.039	-0.591	-0.491	-0.015	1.946	0.259	0.671	0.705	0.139	1.015	0.72	0.793	-0.025	2.111	-0.54	1.979	0.65	0.025	1.064	-0.566	-0.466	0.01	1.972	0.284	0.697	0.73	0.164	1.04	0.745	0.819	2.136	-0.515	2.005	0.675	-0.259	0.78	-0.85	-0.75	-0.274	1.687	0.412	0.446	-0.12
A0A0G2JFT8	A0A0G2JFT8	Rufy3	Protein RUFY3	MOUSE	19	75453.3	1.785	-0.051	0.359	0.687	2.04	0.138	1.8	2.313	0.78	1.639	1.044	0.968	-0.333	2.278	0.176	2.318	1.704	0.333	2.006	0.38	0.651	1.095	2.354	0.43	2.255	2.695	1.001	2.093	1.354	1.422	2.535	0.624	2.601	1.935	-0.138	1.73	-0.05	0.221	0.78	1.774	1.992	2.289	0.6
A0A0G2JGM8	A0A0G2JGM8|Q8JZZ7|A0A0G2JDK6|A0A0G2JFF5|A0A0G2JDF4|A0A0G2JG66|A0A0G2JDE3|A0A0G2JFV3|A0A0G2JH16|A0A0G2JEQ8|A0A0G2JGC2|Q0P6A0	Adgrl2	Adhesion G protein-coupled receptor L2	MOUSE	13	168914	1.983	0.412	0.69	1.184	2.287	0.231	1.916	1.693	1.061	1.947	1.464	1.95	-0.01	2.435	0.238	2.531	2.099	0.01	2.336	0.334	0.659	1.134	2.392	0.183	1.874	2.002	0.962	1.849	1.28	1.919	2.367	0.095	2.573	2.231	-0.231	2.153	0.182	0.476	0.97	2.073	1.703	1.87	0.747
A0A0G2JGW6	A0A0G2JGW6|Q3UTQ8|A0A0G2JF79|A0A0G2JFE2	Cdkl5	Cyclin-dependent kinase-like 5	MOUSE	15	107913	1.171	-0.083	0.008	0.394	1.854	0.119	1.027	1.025	0.389	1.083	0.677	1.045	-0.094	1.672	-0.303	1.841	1.129	0.094	1.204	-0.015	0.024	0.33	1.842	0.229	0.904	1.153	0.429	1.127	0.649	1.05	1.738	-0.175	1.817	1.136	-0.119	0.926	-0.249	-0.117	0.208	1.659	0.91	0.896	0.241
A0A0G2JH17	A0A0G2JH17|K3W4P2|Q6P4S8	Ints1	Integrator complex subunit 1	MOUSE	2	250072	2.523	0.939	0.561	0.684	3.039	-0.102	2.635	2.656	0.96	2.391	1.435	2.277	0.148	2.159	0.937	2.401	2.077	-0.148	2.374	0.79	0.413	0.536	2.89	-0.25	2.487	2.507	0.812	2.243	1.287	2.128	2.01	0.788	2.253	1.929	0.102	2.625	1.041	0.663	0.786	3.14	2.737	2.757	1.062
A0A0J9YU93	A0A0J9YU93|Q9D8W7|A0A0J9YU34	Ociad2	OCIA domain-containing protein 2	MOUSE	4	10103.4	0.172	-0.319	-0.379	-0.618	1.562	-0.095	0.464	1.034	-0.396	0.601	-0.011	0.378	-0.029	0.985	-0.43	1.254	0.545	0.029	0.352	-0.139	-0.381	-0.438	1.741	0.085	0.641	1.214	-0.216	0.629	0.169	0.558	1.165	-0.402	1.434	0.573	0.095	0.267	-0.27	-0.185	-0.358	1.657	0.782	1.129	-0.185
A0A0J9YUN4	A0A0J9YUN4|A0A0J9YUE9|F6W8Z8|F6RRH9|F6TH70|D6RH60	Dnm1	Dynamin GTPase	MOUSE	82	97635.5	0.455	-0.718	-0.65	-0.263	2.082	0.217	0.411	0.635	-0.386	0.513	0.023	0.687	-0.066	1.872	-0.875	1.894	0.505	0.066	0.487	-0.682	-0.591	-0.231	2.166	0.242	0.501	0.679	-0.33	0.579	0.044	0.704	1.932	-0.804	1.942	0.561	-0.217	0.249	-0.91	-0.833	-0.484	1.905	0.258	0.449	-0.623
A0A0J9YUQ8	A0A0J9YUQ8|A0A0J9YUJ8	Gsn	Actin-depolymerizing factor (Fragment)	MOUSE	7	62696.3	1.754	0.568	0.734	1.01	1.921	0.148	1.835	1.97	1.179	1.706	1.439	1.907	-0.367	2.126	0.187	2.146	1.754	0.367	2.121	0.935	1.101	1.377	2.288	0.515	2.202	2.337	1.546	2.073	1.806	2.274	2.493	0.554	2.513	2.122	-0.148	1.606	0.421	0.586	0.862	1.773	1.687	1.823	1.031
A0A0J9YV84	A0A0J9YV84|A0A0J9YU26	Slc12a5	Solute carrier family 12 member 5	MOUSE	4	25739.2	1.029	-0.23	-0.062	0.197	1.745	0.216	0.943	1.174	0.601	0.999	0.573	1.462	0.002	2.165	-0.553	1.656	1.043	-0.002	1.091	-0.168	0	0.259	1.743	0.112	1.005	1.236	0.599	1.062	0.635	1.46	2.102	-0.555	1.653	1.105	-0.216	1.033	-0.226	-0.058	0.2	1.537	0.947	1.178	0.385
A0A0M3HEP7	A0A0M3HEP7|P70704|A0A0J9YV34|Q3U9N5|E9Q4J5|F6Q8P7|Q148W0|A0A494BB33|P98200	Atp8a1	Phospholipid-transporting ATPase	MOUSE	13	132818	1.407	0.213	0.361	0.528	2.107	0.126	1.463	1.643	0.688	1.516	1.152	1.503	-0.001	1.938	-0.192	1.886	1.63	0.001	1.288	0.172	0.311	0.447	2.103	0.145	1.391	1.809	0.669	1.436	1.095	1.519	1.987	-0.179	2.078	1.536	-0.126	1.168	0.078	0.216	0.371	1.982	1.242	1.619	0.563
A0A0N4SVL0	A0A0N4SVL0|Q80XI3|A2AMI2|A0A0R4J112|Z4YKC4|A2AMI7|A2AMI6	Eif4g3	Eukaryotic translation initiation factor 4 gamma 3	MOUSE	31	194127	2.4	0.369	0.664	1.037	2.709	0.105	2.186	2.518	0.954	2.266	1.398	2.169	-0.211	2.563	0.242	2.676	2.252	0.211	2.559	0.571	0.876	1.276	2.909	0.207	2.43	2.732	1.188	2.451	1.644	2.411	2.795	0.442	2.918	2.429	-0.105	2.235	0.283	0.656	0.984	2.59	2.104	2.421	0.916
A0A0N4SVS6	A0A0N4SVS6	Cnbp	Cellular nucleic acid-binding protein	MOUSE	8	20053.9	2.689	0.79	0.987	1.349	2.868	0.004	2.693	3.068	1.304	2.613	1.632	2.718	-0.08	2.737	0.64	2.499	2.627	0.08	2.829	0.905	1.083	1.432	2.897	0.09	2.629	3.232	1.262	2.673	1.809	2.738	2.832	0.743	2.686	2.778	-0.004	2.892	0.719	0.985	1.337	2.832	2.74	3.074	1.258
A0A0N4SW73	A0A0N4SW73|Q8R361	Rab11fip5	Rab11 family-interacting protein 5	MOUSE	13	140181	1.467	0.199	0.303	0.587	2.075	0.146	1.314	1.516	0.619	1.552	0.969	1.423	-0.054	2.058	-0.035	1.905	1.394	0.054	1.419	0.226	0.336	0.671	2.118	0.231	1.351	1.569	0.634	1.569	1.053	1.571	2.087	0	1.942	1.449	-0.146	1.325	0.032	0.147	0.487	1.862	1.189	1.324	0.426
A0A0N4SW93	A0A0N4SW93|Q7TPS5|E9Q026|A0A0N4SVN0|A0A0N4SW69	C2cd5	C2 domain-containing protein 5	MOUSE	20	117524	1.062	-0.239	-0.196	0.241	2.199	0.2	1.009	1.058	0.176	1.159	0.454	1.117	-0.09	1.987	-0.404	2.107	1.04	0.09	1.15	-0.202	-0.065	0.335	2.24	0.314	1.115	1.229	0.23	1.258	0.586	1.163	2.085	-0.296	2.151	1.145	-0.2	0.966	-0.495	-0.355	0.083	1.983	0.827	0.92	-0.061
A0A0N4SWI0	A0A0N4SWI0	Itpr1	Inositol 1,4,5-trisphosphate receptor type 1 (Fragment)	MOUSE	10	24231.7	1.138	-0.208	-0.076	0.44	1.966	0.156	0.866	1.116	0.057	0.677	0.348	1.113	-0.107	1.775	-0.48	1.923	0.914	0.107	1.231	-0.091	0.011	0.557	2.083	0.23	0.91	1.223	0.216	0.836	0.455	1.272	1.882	-0.32	2.04	1.02	-0.156	0.982	-0.394	-0.286	0.181	1.711	0.71	0.993	-0.01
A0A0R3P9D0	A0A0R3P9D0|Q7TPB0|E9QAX3	Plppr3	Phospholipid phosphatase-related protein type 3	MOUSE	12	77351.3	2.517	0.971	1.022	1.611	2.035	0.038	2.471	2.747	1.486	2.373	1.606	2.527	-0.065	2.156	0.795	2.122	2.35	0.065	2.647	1.021	1.13	1.583	2.095	0.079	2.558	2.823	1.57	2.543	1.732	2.619	2.252	0.874	2.233	2.474	-0.038	2.489	0.95	1.075	1.553	2.085	2.441	2.804	1.401
A0A0R4IZX2	A0A0R4IZX2|Q9JHL1|Q6NS54|A0A3Q4EBU8|A0A0R4J006|A0A3Q4EHM9	Slc9a3r2	Na(+)/H(+) exchange regulatory cofactor NHE-RF	MOUSE	2	37774.4	0.756	-0.197	-0.087	0.125	2.489	-0.149	1.523	1.996	0.112	1.463	0.119	1.36	-0.059	2.205	-0.492	2.668	1.42	0.059	0.867	-0.107	0.003	0.215	2.548	-0.036	1.583	2.055	0.249	1.6	0.256	1.497	2.264	-0.389	2.728	1.557	0.149	0.863	-0.054	0.116	0.328	2.584	1.618	2.09	0.264
A0A0R4IZY9	A0A0R4IZY9|Q91XI1	Dus3l	tRNA-dihydrouridine(47) synthase [NAD(P)(+)]	MOUSE	11	72518.6	2.213	0.646	0.818	1.185	2.539	0.084	2.142	2.253	1.101	1.988	1.612	2.245	-0.148	2.651	0.308	2.66	2.108	0.148	2.286	0.773	1.05	1.293	2.736	0.324	2.192	2.368	1.211	2.355	1.64	2.338	2.821	0.49	2.778	2.121	-0.084	2.204	0.567	0.762	1.018	2.461	1.831	2.397	0.955
A0A0R4J008	A0A0R4J008|P70288|Q8BQ10	Hdac2	Histone deacetylase 2	MOUSE	11	55899.7	2.767	1.175	1.396	1.709	1.702	0.13	2.282	2.225	1.789	2.624	2.009	2.197	-0.088	1.756	0.927	1.718	2.381	0.088	2.832	1.243	1.29	1.734	1.894	0.303	2.234	2.221	1.832	2.592	2.089	2.294	1.875	1.046	1.795	2.375	-0.13	2.626	1.055	0.977	1.557	1.59	2.125	1.986	1.572
A0A0R4J030	A0A0R4J030|Q8CCJ4|A0A286YCG0	Amer2	APC membrane recruitment protein 2	MOUSE	7	67116.3	1.551	0.269	0.348	0.705	2.571	0.11	1.834	1.779	0.604	1.469	0.999	1.744	0.064	2.319	0.364	2.266	1.534	-0.064	1.588	0.19	0.329	0.72	2.49	0.055	1.68	1.878	0.655	1.558	1.011	1.79	2.269	0.198	2.19	1.587	-0.11	1.451	0.142	0.246	0.644	2.374	1.683	1.681	0.536
A0A0R4J034	A0A0R4J034|Q99K01|D3YZA7	Pdxdc1	Pyridoxal-dependent decarboxylase domain-containing protein 1	MOUSE	7	88334	1.301	0.023	0.189	0.569	2.436	0.169	1.48	1.596	0.425	1.389	0.827	1.509	-0.202	2.157	-0.095	2.125	1.5	0.202	1.689	0.31	0.447	0.761	2.59	0.448	1.801	1.779	0.727	1.606	1.044	1.877	2.283	0.107	2.377	1.881	-0.169	1.265	-0.077	0.107	0.391	2.232	1.35	1.318	0.343
A0A0R4J036	A0A0R4J036|P08553|D3YZ35	Nefm	160 kDa neurofilament protein	MOUSE	72	96053.6	-0.575	-1.41	-1.284	-0.82	1.624	0.156	-0.595	-0.365	-1.08	-0.374	-0.92	-0.408	-0.162	1.333	-1.507	1.408	-0.657	0.162	-0.404	-1.234	-1.083	-0.667	1.76	0.288	-0.428	-0.24	-0.93	-0.238	-0.706	-0.253	1.544	-1.302	1.596	-0.532	-0.156	-0.769	-1.543	-1.429	-0.984	1.414	-0.724	-0.555	-1.253
A0A0R4J049	A0A0R4J049|Q8CIG8|S4R295|A0A2I3BRG2|F6QQQ6	Prmt5	Protein arginine N-methyltransferase 5	MOUSE	3	73421.2	2.468	0.614	0.82	1.076	2.352	0.075	2.099	2.711	1.092	2.207	1.63	2.537	-0.055	2.407	0.421	2.431	2.069	0.055	2.509	0.654	0.876	1.121	2.402	0.138	2.153	2.752	1.142	2.257	1.672	2.576	2.474	0.461	2.47	2.126	-0.075	2.173	0.456	0.62	0.901	2.286	2.082	2.416	1.008
A0A0R4J050	A0A0R4J050|Q99JW2|A0A1L1SS90|A0A1L1SRC1|A0A1L1SRW7	Acy1	N-acyl-L-amino-acid amidohydrolase	MOUSE	3	46022.4	0.363	-0.324	-0.153	0.22	1.465	-0.029	0.524	0.782	-0.412	0.566	-0.123	0.451	0.186	0.975	-0.556	1.519	0.234	-0.186	0.443	-0.51	-0.339	0.3	1.412	0.051	0.337	0.862	-0.637	0.341	-0.309	0.297	1.055	-0.742	1.333	0.047	0.029	0.392	-0.067	-0.09	0.249	1.277	0.58	0.812	0.059
A0A0R4J065	A0A0R4J065|Q8BGE6|A0A087WRT0|A0A087WNY2|D3YZP6|A0A087WNR6	Atg4b	Cysteine protease	MOUSE	11	45087.3	1.581	0.149	0.281	0.713	2.381	0.266	1.648	1.553	0.686	1.688	1.062	1.767	-0.147	2.16	-0.112	2.257	1.7	0.147	1.729	0.242	0.448	0.946	2.581	0.402	1.795	1.677	0.833	1.796	1.21	1.922	2.268	0.051	2.446	1.859	-0.266	1.263	-0.126	-0.122	0.454	2.165	1.313	1.308	0.38
A0A0R4J083	A0A0R4J083|P51174	Acadl	Long-chain specific acyl-CoA dehydrogenase, mitochondrial	MOUSE	9	48295.4	1.666	-0.799	-0.537	-0.453	2.913	0.24	1.621	2.059	-0.446	1.361	0.38	1.796	-0.063	2.666	-0.835	2.507	1.562	0.063	1.58	-0.573	-0.378	-0.38	2.973	0.287	1.755	2.309	-0.316	1.438	0.435	1.916	2.688	-0.717	2.569	1.661	-0.24	1.302	-0.861	-0.589	-0.684	2.646	1.503	1.814	-0.541
A0A0R4J094	A0A0R4J094|Q3TC72	Fahd2a	Fumarylacetoacetate hydrolase domain-containing 2A	MOUSE	14	35075.1	0.673	-0.245	-0.037	0.203	1.835	0.23	0.757	0.799	0.322	0.755	0.509	0.743	-0.057	1.71	-0.456	1.724	0.73	0.057	0.762	-0.147	0	0.261	1.929	0.261	0.924	0.902	0.35	0.877	0.584	0.895	1.81	-0.401	1.736	0.773	-0.23	0.457	-0.458	-0.253	-0.036	1.574	0.514	0.558	0.053
A0A0R4J0B6	A0A0R4J0B6|Q7TMS5|S4R2E1|D3Z150|A0A0N4SWA2|D3YZX5	Abcg2	ATP-binding cassette sub-family G member 2	MOUSE	8	73591.1	2.902	-0.435	-0.299	0.705	4.326	0.382	3.415	3.277	0.787	3.156	0.913	3.392	0.184	3.514	-0.618	3.706	3.591	-0.184	2.723	-0.624	-0.574	0.45	4.293	0.194	3.136	3.083	0.586	2.907	0.709	3.256	3.088	-0.808	3.388	3.398	-0.382	2.389	-0.843	-0.687	0.272	3.996	3.009	2.757	0.359
A0A0R4J0D3	A0A0R4J0D3|Q3TDQ1	Stt3b	Dolichyl-diphosphooligosaccharide--protein glycotransferase	MOUSE	11	93883.7	1.599	0.492	0.645	0.973	1.856	0.208	1.555	1.654	0.882	1.595	1.161	1.664	-0.165	1.799	0.373	1.769	1.615	0.165	1.818	0.708	0.804	1.205	1.978	0.356	1.721	1.766	0.98	1.778	1.223	1.81	1.9	0.544	1.933	1.694	-0.208	1.419	0.411	0.458	0.781	1.588	1.331	1.456	0.655
A0A0R4J0D5	Q6PDG8|A0A0R4J0D5|A0A0R4J2D4	Mon1a	Vacuolar fusion protein MON1 homolog	MOUSE	2	62502.5	1.379	-0.02	0.142	0.605	1.852	0.158	1.235	1.479	0.478	1.415	0.617	1.424	-0.021	2.008	-0.168	2.057	1.402	0.021	1.426	0.027	0.189	0.647	1.855	0.2	1.237	1.482	0.525	1.418	0.663	1.427	2.006	-0.147	2.078	1.444	-0.158	1.277	-0.134	0.04	0.459	1.655	1.037	1.282	0.376
A0A0R4J0F6	A0A0R4J0F6|Q99KY4|F6SLK1|F7BG02|D6RHK5|A0A0G2JEW6|A0A0G2JGP6	Gak	Cyclin-G-associated kinase	MOUSE	30	145151	1.56	-0.047	0.165	0.549	2.388	0.109	1.583	1.908	0.502	1.639	0.952	1.776	-0.102	2.224	-0.236	2.304	1.603	0.102	1.636	0.085	0.294	0.628	2.6	0.213	1.701	2.016	0.614	1.722	1.116	1.9	2.341	-0.115	2.429	1.785	-0.109	1.451	-0.156	0.022	0.476	2.317	1.533	1.873	0.421
A0A0R4J0I9	A0A0R4J0I9|Q91ZX7|Q3U5J2|D3Z5M3	Lrp1	Prolow-density lipoprotein receptor-related protein 1	MOUSE	144	523705	3.122	0.824	0.892	1.194	3.595	0.096	2.966	3.334	1.299	2.952	1.288	3.017	-0.115	3.291	0.429	3.326	2.968	0.115	3.223	0.929	0.983	1.302	3.7	0.206	3.086	3.456	1.413	3.116	1.401	3.11	3.394	0.554	3.446	3.043	-0.096	3.02	0.722	0.789	1.08	3.465	2.854	3.199	1.218
A0A0R4J0S4	A0A0R4J0S4|Q80Y17	Llgl1	Lethal(2) giant larvae protein homolog 1	MOUSE	28	116875	1.593	-0.029	0.203	0.538	2.25	0.109	1.568	1.69	0.407	1.582	0.9	1.647	-0.126	2.195	-0.186	2.162	1.538	0.126	1.716	0.116	0.306	0.629	2.353	0.208	1.722	1.865	0.486	1.677	0.983	1.817	2.306	-0.063	2.294	1.654	-0.109	1.526	-0.125	0.039	0.364	2.177	1.507	1.612	0.204
A0A0R4J0T9	A0A0R4J0T9|A0A0R4J1X0|Q8BM65|D3Z3N9|A0A0R4J1I8	Nyap2	Neuronal tyrosine-phosphorylated phosphoinositide-3-kinase adapter 2	MOUSE	2	80919.5	0.887	0.101	0.576	0.685	2.427	0.041	1.677	1.377	0.335	1.534	0.579	1.343	-0.019	2.092	0.225	2.003	1.498	0.019	1.118	0.315	0.688	0.704	2.658	0.072	1.788	1.57	0.566	1.703	0.81	1.574	2.323	0.148	2.234	1.729	-0.041	0.952	0.149	0.536	0.644	2.492	1.716	1.404	0.4
A0A0R4J0U4	A0A0R4J0U4|G3XA27|A0A1B0GT60|Q9JM61	Thsd1	Thrombospondin type-1 domain-containing protein 1	MOUSE	5	96091.5	2.728	0.806	0.987	1.441	3.551	0.197	3.1	3.06	1.669	2.848	1.953	3.073	0.078	3.267	0.431	3.707	3.052	-0.078	2.628	0.669	0.819	1.293	3.397	0.191	2.87	2.904	1.492	2.77	1.724	2.9	3.038	0.326	3.477	2.865	-0.197	2.591	0.668	0.784	1.362	3.468	3.017	2.981	1.532
A0A0R4J0W6	Q9CRC8|A0A0R4J0W6|D6RHB1|F6RDA7|F6RGS7|A0A0G2JGC9|D6RFC5	Lrrc40	Leucine-rich repeat-containing protein 40	MOUSE	24	68560.8	1.489	0.361	0.518	0.881	1.919	0.123	1.578	1.592	0.771	1.551	1.067	1.581	-0.176	1.864	0.155	1.802	1.564	0.176	1.686	0.528	0.676	1.06	2.148	0.296	1.771	1.838	0.927	1.655	1.206	1.708	2.046	0.347	1.987	1.75	-0.123	1.281	0.187	0.391	0.755	1.781	1.382	1.552	0.636
A0A0R4J0Z1	A0A0R4J0Z1|P08003|Q29RV1|F1MEN8	Pdia4	Protein disulfide-isomerase A4	MOUSE	16	72710.7	1.74	0.342	0.481	0.915	2.529	0.025	1.831	2.084	0.877	1.756	1.179	1.935	-0.051	2.439	0.058	2.534	1.741	0.051	1.832	0.418	0.553	0.928	2.534	0.052	1.927	2.192	0.89	1.854	1.221	1.876	2.503	0.15	2.557	1.878	-0.025	1.669	0.349	0.414	0.8	2.449	1.824	2.087	0.797
A0A0R4J117	A0A0R4J117|G3UYZ1|Q8R366|D3Z4Q8|A0A0A6YWK7	Igsf8	Immunoglobulin superfamily member 8	MOUSE	9	65632.3	0.572	-0.596	-0.526	-0.355	1.843	0.147	0.667	1.081	-0.022	0.588	0.251	0.747	-0.08	1.928	-0.817	1.907	0.774	0.08	0.813	-0.4	-0.44	-0.096	1.922	0.23	0.769	1.161	0.126	0.635	0.38	0.86	1.973	-0.684	1.968	0.859	-0.147	0.347	-0.779	-0.662	-0.515	1.695	0.569	0.848	-0.158
A0A0R4J140	A0A0R4J140|Q5SW19|Z4YLI8	Cluh	Clustered mitochondria protein homolog	MOUSE	11	153317	2.095	0.789	0.852	1.278	2.001	0.046	2.023	2.242	1.262	1.987	1.634	2.094	-0.04	2.048	0.617	2.14	2.081	0.04	2.125	0.798	0.827	1.239	2.041	0.079	2.176	2.182	1.256	2.036	1.421	2.104	2.037	0.612	2.18	1.966	-0.046	1.907	0.646	0.777	1.138	1.955	1.884	2.306	1.127
A0A0R4J1E2	A0A0R4J1E2|F6ZFU0|P57776|Q80T06|E9QN08|Q91VK2|A0A0R4J1L2|D3YUQ9|D3YZT9|D3YY68|D3Z7N2|E9PUM6|Q9CVV2	Eef1d	Elongation factor 1-delta	MOUSE	13	73556.7	2.255	0.486	0.675	1.193	2.51	0.033	2.088	2.426	1.128	2.148	1.506	2.275	-0.099	2.456	0.225	2.472	2.132	0.099	2.363	0.627	0.777	1.259	2.634	0.113	2.34	2.513	1.228	2.276	1.667	2.438	2.623	0.377	2.576	2.247	-0.033	2.267	0.488	0.626	1.093	2.464	2.239	2.412	1.088
A0A0R4J1T1	A0A0R4J1T1|Z4YJR7|B2RXQ9|F7BEU1|F6V513|A0A5F8MPQ4|F6ZWT0|A0A1B0GRC3|D3Z203	Sorbs2	Sorbin and SH3 domain-containing protein 2 (Fragment)	MOUSE	43	128927	1.869	-0.057	0.143	0.766	2.509	0.169	1.631	1.729	0.876	1.769	1.096	1.667	-0.067	2.237	-0.216	2.328	1.694	0.067	1.925	-0.001	0.209	0.815	2.593	0.229	1.702	1.846	0.932	1.803	1.104	1.727	2.323	-0.131	2.383	1.743	-0.169	1.715	-0.219	-0.043	0.588	2.356	1.423	1.582	0.669
A0A0R4J1W7	A0A0R4J1W7|Q8BGZ4|G3X8W7	Cdc23	Cell division cycle protein 23 homolog	MOUSE	4	69362.1	1.895	0.527	0.573	1.033	2.329	0.179	1.918	1.957	0.991	1.81	1.495	1.667	-0.172	2.135	0.317	2.1	1.906	0.172	2.109	0.738	0.776	1.205	2.501	0.328	2.09	2.129	1.121	1.982	1.635	1.839	2.307	0.457	2.293	2.078	-0.179	1.752	0.384	0.37	0.958	2.255	1.843	1.882	0.856
A0A0R4J225	A0A0R4J225|E0CXJ2|Q9Z2E9	Bscl2	Seipin	MOUSE	2	50050.6	2.87	0.716	0.807	1.364	2.759	0.013	2.395	2.849	1.343	2.529	1.418	2.458	-0.22	3.362	0.614	3.126	2.35	0.22	3.038	0.903	1.02	1.407	2.928	0.181	2.371	2.826	1.512	2.506	1.615	2.565	3.53	0.794	3.295	2.519	-0.013	2.857	0.688	0.779	1.336	2.746	2.366	2.821	1.331
A0A0R4J259	A0A0R4J259|Q7TMK9|G3UZI2|G3V018|G3UZ48|G3UXJ6|G3UWM1|G3XA76|G3UYK7|G3UY67	Syncrip	Heterogeneous nuclear ribonucleoprotein Q	MOUSE	15	62771.2	2.164	0.547	0.624	0.958	2.497	0.131	2.403	2.445	1.044	2.074	1.282	2.214	-0.081	2.49	0.307	2.527	2.106	0.081	2.267	0.566	0.7	0.991	2.526	0.183	2.387	2.466	1.142	2.154	1.268	2.288	2.609	0.395	2.606	2.209	-0.131	2.125	0.473	0.55	0.897	2.415	2.197	2.32	0.948
A0A0R4J263	A0A0R4J263|O35083|G3UWV6	Agpat1	1-acyl-sn-glycerol-3-phosphate acyltransferase	MOUSE	6	32079.1	1.415	0.107	0.283	0.63	1.825	0.116	1.318	1.571	0.437	1.437	0.904	1.447	-0.159	1.822	-0.141	1.862	1.456	0.159	1.671	0.261	0.519	0.833	2.087	0.303	1.642	1.723	0.68	1.611	1.105	1.662	2.085	0.049	2.044	1.649	-0.116	1.363	0.024	0.237	0.523	1.787	1.251	1.501	0.494
A0A0R4J2A2	A0A0R4J2A2	Anks1b	Ankyrin repeat and sterile alpha motif domain-containing protein 1B	MOUSE	16	45819.4	1.328	-0.295	-0.306	0.223	2.649	0.332	0.828	1.024	0.413	1.223	0.774	0.902	0.134	1.844	-0.134	1.878	1.026	-0.134	1.163	-0.411	-0.498	0.08	2.231	0.131	0.525	0.798	0.132	1.065	0.552	0.759	1.568	-0.232	1.664	0.837	-0.332	0.941	-0.309	-0.375	-0.093	2.075	0.589	0.667	0.034
A0A0R4J2B2	A0A0R4J2B2|Q6WVG3|Q8C7J6	Kctd12	BTB/POZ domain-containing protein KCTD12	MOUSE	14	36172.6	1.751	0.135	0.316	0.689	2.612	0.177	2.032	2.03	0.812	1.993	1.109	1.756	-0.13	2.484	-0.124	2.367	1.974	0.13	1.978	0.248	0.407	0.924	2.699	0.256	2.189	2.2	0.858	2.22	1.33	1.924	2.642	0.007	2.503	2.184	-0.177	1.815	-0.041	0.177	0.63	2.446	1.892	2.023	0.677
A0A0R4J2C2	A0A0R4J2C2|P46097	Syt2	Synaptotagmin	MOUSE	19	47761.3	0.651	-0.568	-0.457	0.127	2.259	0.188	0.697	0.877	-0.025	0.733	0.442	0.848	-0.174	1.997	-0.799	1.982	0.708	0.174	0.859	-0.372	-0.234	0.227	2.443	0.362	0.827	1.049	0.13	0.888	0.554	1.057	2.181	-0.627	2.163	0.89	-0.188	0.498	-0.736	-0.596	-0.091	2.004	0.507	0.686	-0.225
A0A0U1RP81	A0A0U1RP81	Immt	MICOS complex subunit MIC60	MOUSE	34	54001.5	0.83	-0.524	-0.121	0.334	2.327	0.255	0.99	1.297	0.298	0.68	0.349	1.091	0.015	1.709	-0.632	1.593	0.722	-0.015	0.814	-0.539	-0.136	0.319	2.311	0.24	0.975	1.282	0.282	0.664	0.334	1.076	1.694	-0.647	1.578	0.707	-0.255	0.574	-0.779	-0.376	0.078	2.071	0.735	1.042	0.042
A0A140LHQ8	A0A140LHQ8	Picalm	Phosphatidylinositol-binding clathrin assembly protein (Fragment)	MOUSE	9	57059.9	0.859	-0.177	-0.076	0.239	1.546	0.004	0.779	1.02	0.133	0.988	0.507	0.869	-0.064	1.383	-0.438	1.201	0.882	0.064	0.922	-0.113	-0.012	0.302	1.609	0.068	0.842	1.084	0.197	1.052	0.57	0.933	1.447	-0.374	1.265	0.946	-0.004	0.854	-0.181	-0.08	0.234	1.542	0.774	1.016	0.129
A0A140LHX5	A0A140LHX5|A0A140LJ69|E9Q263|Q9Z1N9	Unc13b	Protein unc-13 homolog B	MOUSE	11	225171	1.695	0.315	0.44	0.772	2.353	0.151	1.624	1.819	0.694	1.698	1.113	1.727	-0.164	2.201	0.207	2.171	1.67	0.164	1.934	0.461	0.662	0.995	2.628	0.325	1.847	2.093	0.916	1.949	1.336	1.949	2.474	0.197	2.401	1.911	-0.151	1.539	0.048	0.216	0.489	2.233	1.433	1.698	0.411
A0A140LHX7	A0A140LHX7	Srcin1	SRC kinase-signaling inhibitor 1 (Fragment)	MOUSE	4	10518.6	1.309	-0.382	-0.146	0.152	2.455	0.035	1.524	1.754	0.018	1.483	0.646	1.562	-0.206	2.507	-0.691	2.552	1.469	0.206	1.515	-0.176	0.06	0.358	2.661	0.241	1.731	1.96	0.224	1.689	0.852	1.769	2.713	-0.485	2.758	1.675	-0.035	1.275	-0.416	-0.181	0.118	2.42	1.49	1.719	-0.016
A0A140LIW3	A0A140LIW3	Frmpd3	FERM and PDZ domain-containing 3	MOUSE	8	197057	1.139	-0.304	-0.082	0.467	2.347	0.198	1.398	1.564	0.339	1.352	0.693	1.475	-0.161	2.268	-0.455	2.533	1.418	0.161	1.374	-0.171	0.062	0.624	2.431	0.339	1.5	1.713	0.455	1.416	0.942	1.658	2.382	-0.313	2.616	1.569	-0.198	1.108	-0.504	-0.339	0.319	2.155	1.12	1.307	0.166
A0A140LIZ7	A0A140LIZ7|Q8CAF4|E0CYL9	Nhsl1	NHS-like protein 1	MOUSE	3	174470	1.321	0.049	0.379	0.683	2.175	0.288	1.513	1.512	0.232	1.118	0.765	1.043	-0.112	2.444	-0.107	2.063	2.171	0.112	1.416	0.161	0.657	0.795	2.361	0.4	1.625	1.607	0.344	1.23	0.86	1.138	2.722	0.17	2.249	2.283	-0.288	0.56	-0.239	0.068	0.395	1.419	1.226	0.593	-0.056
A0A140LJ04	A0A140LJ04|E9Q5W5|Q5SSH7	Zzef1	Zinc finger ZZ-type and EF-hand domain-containing protein 1	MOUSE	19	336030	1.835	0.097	0.374	0.728	2.344	0.126	1.673	1.857	0.692	1.717	1.079	1.827	-0.116	2.353	-0.025	2.365	1.875	0.116	1.952	0.233	0.441	0.867	2.545	0.218	1.758	1.911	0.811	1.831	1.245	2.006	2.573	0.15	2.48	2.012	-0.126	1.564	-0.021	0.254	0.617	2.213	1.519	1.523	0.512
A0A140LJB0	A0A140LJB0|B1AWQ4|Q9ET47|B1AWQ3|B1AWQ1|B1AWP8|B1AWQ0	Espn	Espin	MOUSE	3	155574	0.593	-1.09	-1.151	-0.34	3.931	0.03	0.744	1.261	-0.722	0.942	-0.015	0.87	0.116	2.394	-1.322	2.388	0.239	-0.116	0.455	-1.228	-1.113	-0.457	3.793	0.015	0.606	1.405	-0.86	0.83	-0.153	0.732	2.506	-1.46	2.25	0.123	-0.03	0.44	-1.181	-1.168	-0.371	3.778	0.591	1.343	-0.875
A0A140LJD2	A0A140LJD2	Tanc2	Protein TANC2 (Fragment)	MOUSE	3	16483.2	2.426	0.245	0.523	1.268	2.586	0.215	2.168	2.205	1.325	1.977	1.523	2.259	0.149	2.535	0.247	2.684	2.147	-0.149	2.274	0.099	0.374	1.119	2.434	0.066	2.019	2.053	1.172	1.874	1.371	2.106	2.386	0.144	2.535	1.994	-0.215	2.266	0.057	0.258	1.068	2.467	1.886	1.975	1.023
A0A1B0GR85	A0A1B0GR85	2900026A02Rik	RIKEN cDNA 2900026A02 gene	MOUSE	3	193868	1.548	0.198	0.176	0.551	2.395	-0.244	1.521	1.696	0.611	1.629	0.622	1.693	0.113	1.953	0.036	2.301	1.623	-0.113	1.437	0.035	0.162	0.494	2.271	-0.183	1.439	1.652	0.513	1.552	0.618	1.586	2.014	-0.08	2.279	1.566	0.244	1.74	0.266	0.349	0.806	2.574	1.59	1.955	0.672
A0A1B0GRV0	A0A1B0GRV0|D3Z5X0	Bpnt1	3'(2'),5'-bisphosphate nucleotidase 1	MOUSE	14	35315.6	1.509	0.191	0.416	0.767	1.779	0.102	1.421	1.665	0.7	1.61	1.077	1.468	-0.057	1.909	0.055	1.913	1.439	0.057	1.472	0.193	0.397	0.78	1.824	0.129	1.433	1.63	0.712	1.632	1.085	1.5	1.861	0.058	1.97	1.486	-0.102	1.445	0.127	0.332	0.71	1.728	1.415	1.505	0.542
A0A1B0GS41	A0A1B0GS41|Q9QYY0	Gab1	GRB2-associated-binding protein 1	MOUSE	4	80868.5	1.182	0.032	0.2	0.449	2.27	-0.039	1.221	1.264	0.207	1.188	0.465	1.397	-0.21	1.743	-0.308	1.81	1.231	0.21	1.543	0.198	0.508	0.821	2.631	0.248	1.632	1.675	0.47	1.551	0.877	1.607	2.155	-0.014	2.171	1.643	0.039	1.285	-0.021	0.163	0.488	2.36	1.257	1.3	0.295
A0A1B0GSX7	A0A1B0GSX7|Q6PFD9|A0A140T8J8|B2RQL0|A0A1B0GRA7|A0A1B0GRB5	Nup98	Nuclear pore complex protein Nup96	MOUSE	8	198507	0.698	0.112	0.085	0.161	1.1	0.047	0.881	0.993	0.368	0.881	0.542	0.764	0.021	1.416	-0.091	1.604	0.832	-0.021	0.556	0.165	-0.032	0.14	1.009	0.135	0.86	0.691	0.344	0.786	0.381	0.573	1.233	-0.155	1.498	0.53	-0.047	0.465	0.091	0.112	0.252	1.345	0.572	0.608	0.311
A0A1C7CYU5	A0A1C7CYU5|Q3U2I3	Fam160a2	FTS and Hook-interacting protein	MOUSE	2	108992	2.58	0.274	0.623	1.032	2.699	0.071	2.222	3.585	0.98	2.314	1.515	2.23	-0.116	2.391	0.322	2.28	2.702	0.116	2.696	0.45	0.683	1.069	2.815	0.108	2.338	3.701	1.096	2.43	1.631	2.346	2.507	0.359	2.396	2.739	-0.071	2.629	0.323	0.575	0.961	2.748	2.271	3.608	1.029
A0A1C7ZMY3	A0A6I8MWY3|A0A1C7ZMY3	Shank2	SH3 and multiple ankyrin repeat domains protein 2	MOUSE	32	134954	1.69	-0.276	-0.133	0.653	2.434	0.151	1.348	1.82	0.279	1.738	1.196	1.443	-0.192	1.9	-0.45	1.81	1.774	0.192	1.882	-0.084	0.059	0.845	2.626	0.343	1.54	2.012	0.471	1.93	1.387	1.634	2.285	-0.259	2.002	1.966	-0.151	1.54	-0.427	-0.284	0.502	2.283	1.197	1.669	0.128
A0A1D5RLF9	A0A1D5RLF9|A0A1D5RLP3	Mast3	Microtubule-associated serine/threonine-protein kinase 3 (Fragment)	MOUSE	5	16304	0.78	-0.271	-0.293	0.084	1.34	0.033	1.128	1.154	0.445	1.03	0.435	0.752	-0.393	1.265	-0.396	1.106	0.925	0.393	1.173	0.122	0.1	0.477	1.733	0.426	1.521	1.547	0.838	1.423	0.828	1.145	1.658	-0.003	1.5	1.318	-0.033	0.746	-0.304	-0.326	0.05	1.307	1.095	1.121	0.412
A0A1D5RLG3	A0A1D5RLG3	Rab3gap1	Rab3 GTPase-activating protein catalytic subunit	MOUSE	32	112212	1.622	-0.334	-0.148	0.327	2.852	0.157	1.737	1.883	0.192	1.671	0.717	1.732	-0.14	2.583	-0.555	2.624	1.723	0.14	1.778	-0.17	0.019	0.495	2.94	0.277	1.849	2.006	0.369	1.814	0.934	1.877	2.755	-0.375	2.758	1.83	-0.157	1.48	-0.498	-0.293	0.181	2.769	1.659	1.802	0.021
A0A1D5RLM8	A0A1D5RLM8	Gm11639	Predicted gene 11639	MOUSE	4	655393	0.99	0.006	0.114	0.276	1.376	0.092	1.071	1.022	0.292	0.932	0.389	0.983	-0.171	1.501	-0.17	1.272	1.004	0.171	1.127	0.07	0.245	0.297	1.563	0.246	1.168	1.208	0.318	1.042	0.41	1.004	1.667	-0.106	1.603	1.126	-0.092	0.861	-0.086	0.041	0.069	1.249	0.906	0.894	0.101
A0A1D5RM83	A0A1D5RM83|Q8R0S2|A0A5F8MPT9|A0A0R4J1U6	Iqsec1	IQ motif and SEC7 domain-containing protein 1	MOUSE	58	118783	1.756	-0.452	-0.281	0.412	2.921	0.122	1.656	1.829	0.392	1.677	0.74	1.69	-0.125	2.461	-0.565	2.565	1.703	0.125	1.873	-0.309	-0.143	0.517	3.072	0.233	1.8	1.957	0.518	1.762	0.905	1.858	2.576	-0.416	2.639	1.822	-0.122	1.696	-0.547	-0.377	0.223	2.853	1.569	1.738	0.277
A0A1L1SQ51	A0A1L1SQ51|E9PUM4|Q71LX4|A0A1L1SRI1|Q8CDM9|A0A1L1SQP9|A2AIM2|A0A1L1SVA8	Tln2	Talin-2	MOUSE	62	274204	1.795	-0.097	0.197	0.579	2.377	0.081	1.729	1.979	0.535	1.738	1.001	1.663	-0.148	2.209	-0.267	2.399	1.708	0.148	1.911	0.003	0.337	0.748	2.493	0.213	1.845	2.049	0.66	1.895	1.118	1.77	2.386	-0.117	2.562	1.834	-0.081	1.756	-0.167	0.14	0.542	2.294	1.626	1.88	0.498
A0A1L1SQE2	A0A1L1SQE2|E9QP54|Q8K3E5|E9Q552	Ahi1	Jouberin	MOUSE	25	116167	1.695	0.203	0.393	0.649	1.922	-0.087	1.7	1.806	0.4	1.727	0.998	1.683	-0.362	2.047	-0.042	1.955	1.749	0.362	1.981	0.594	0.752	1.067	2.259	0.317	1.943	2.144	0.739	2.018	1.423	2.067	2.375	0.334	2.321	2.042	0.087	1.809	0.265	0.549	0.795	1.951	1.743	1.826	0.541
A0A1L1SQU7	A0A1L1SQU7|A0A087WRT4|F2Z4A3	Fat1	FAT atypical cadherin 1	MOUSE	8	515778	1.644	0.11	0.761	0.977	2.912	0.066	1.874	2.014	1.158	1.738	1.016	1.821	-0.141	2.422	0.078	2.39	2.381	0.141	1.854	0.348	0.817	1.187	2.969	0.343	2.068	2.224	1.326	1.948	1.226	2.031	2.608	0.217	2.65	2.268	-0.066	1.68	0.023	0.59	0.752	2.626	1.542	1.719	0.933
A0A1L1SSV8	A0A1L1SSV8	Taok2	Serine/threonine-protein kinase TAO2 (Fragment)	MOUSE	7	46067.5	2.043	0.478	0.534	0.968	2.03	0.056	1.696	2.035	0.999	1.977	1.386	1.796	-0.122	1.954	0.358	1.977	1.877	0.122	2.165	0.575	0.749	1.185	2.215	0.166	2.005	2.156	1.127	2.079	1.487	2.078	2.022	0.319	2.068	2.095	-0.056	2.019	0.277	0.587	1.165	1.824	1.694	1.925	0.734
A0A1L1STC5	A0A1L1STC5	Gnb5	Guanine nucleotide-binding protein subunit beta-5	MOUSE	2	5130.6	1.373	0.037	0.143	0.65	2.067	0.088	1.071	1.081	0.891	1.232	1.089	1.079	0.006	1.978	-0.239	1.723	1.409	-0.006	1.537	0.041	0.119	0.814	2.06	0.104	1.182	1.245	0.951	1.315	1.065	1.189	1.972	-0.188	1.886	1.466	-0.088	1.433	-0.024	0.055	0.7	1.87	0.991	1.142	0.76
A0A1L1SV46	A0A1L1SV46|A0A1L1SQX6|Q8BM13	Olfm2	Noelin-2	MOUSE	2	54151.5	0.915	-0.227	-0.021	0.165	1.885	0.352	0.808	0.924	0.437	1.124	0.54	1.022	-0.153	1.574	-0.567	1.824	1.045	0.153	1.068	-0.073	0.133	0.297	2.042	0.505	0.907	1.078	0.591	1.277	0.652	1.175	1.645	-0.413	1.947	1.116	-0.352	0.563	-0.578	-0.372	-0.208	1.686	0.402	0.572	0.085
A0A1L1SV73	A0A1L1SV73|Q8BY87	Usp47	Ubiquitin carboxyl-terminal hydrolase 47	MOUSE	20	158521	1.662	0.361	0.525	0.988	2.069	0.127	1.7	1.904	0.858	1.798	1.285	1.87	-0.076	2.05	0.197	2.017	1.723	0.076	1.761	0.432	0.58	1.044	2.125	0.223	1.743	1.917	0.961	1.907	1.255	1.906	2.075	0.272	2.018	1.824	-0.127	1.502	0.159	0.288	0.782	1.849	1.408	1.699	0.633
A0A1W2P772	A0A1W2P772|A0A1W2P882	Atp2b1	Plasma membrane calcium-transporting ATPase 1 (Fragment)	MOUSE	8	35735.6	0.915	-0.179	-0.19	0.21	1.802	0.166	1.099	1.173	0.458	0.797	0.472	1.101	-0.115	1.843	-0.384	1.706	0.9	0.115	0.97	-0.181	-0.07	0.368	1.64	0.287	1.189	1.592	0.358	0.988	0.622	1.186	1.682	-0.274	2.012	1.076	-0.166	0.794	-0.376	-0.253	0.099	1.676	0.908	1.298	0.129
A0A1W2P7Q6	A0A1W2P7Q6|Q9CRT8	Xpot	Exportin-T	MOUSE	2	110985	1.082	-0.168	0.095	0.512	1.827	-0.01	1.468	1.378	0.546	1.237	0.868	1.144	-0.352	1.78	-0.118	1.818	1.253	0.352	1.434	0.183	0.446	0.864	2.179	0.341	1.82	1.73	0.898	1.589	1.22	1.496	2.131	0.233	2.17	1.605	0.01	1.092	-0.158	0.105	0.522	1.838	1.478	1.389	0.557
A0A1W2P872	D3YVV7|A0A1W2P872|Q9JKN6|A0A1W2P6P4	Nova2	NOVA alternative-splicing regulator 2	MOUSE	9	49236.9	2.102	0.517	0.607	0.97	2.519	0.01	2.191	2.495	0.911	1.986	1.159	2.079	-0.084	2.526	0.221	2.501	2.041	0.084	2.112	0.496	0.724	1.007	2.537	0.114	2.225	2.555	0.896	2.079	1.158	2.115	2.614	0.284	2.497	2.103	-0.01	2.085	0.47	0.683	0.995	2.523	2.175	2.597	0.907
A0A1W2P879	A0A1W2P879	Palm	Paralemmin-1 (Fragment)	MOUSE	3	15808.3	0.209	-0.924	-0.669	-0.686	1.95	0.078	0.359	0.808	-0.634	0.206	-0.067	0.539	-0.04	1.848	-1.126	2.42	0.462	0.04	0.25	-0.884	-0.629	-0.645	1.991	0.118	0.399	0.849	-0.593	0.247	-0.027	0.579	1.888	-1.086	2.461	0.502	-0.078	0.131	-1.002	-0.747	-0.763	1.872	0.281	0.73	-0.711
A0A1Y7VIR0	A0A1Y7VIR0|Q60996	Ppp2r5c	Serine/threonine-protein phosphatase 2A 56 kDa regulatory subunit gamma isoform (Fragment)	MOUSE	3	32958.1	1.107	-0.16	0.009	0.313	1.779	0.144	1.207	1.58	0.248	1.255	0.78	1.433	-0.201	1.659	-0.367	1.867	1.358	0.201	1.308	0.107	0.232	0.514	2.059	0.386	1.397	1.766	0.513	1.463	1.003	1.619	1.86	-0.111	2.036	1.527	-0.144	1.021	-0.343	-0.154	0.104	1.663	1.117	1.462	0.045
A0A1Y7VK09	A0A1Y7VK09	Ryr2	Ryanodine receptor 2 (Fragment)	MOUSE	12	43449.9	0.942	-0.701	-0.122	0.434	3.845	0.494	1.3	1.927	0.469	1.519	0.766	1.279	0.121	2.014	-0.733	2.412	1.444	-0.121	0.872	-0.96	-0.38	0.364	3.586	0.271	1.179	1.806	0.211	1.448	0.696	1.209	1.944	-0.803	2.316	1.323	-0.494	0.193	-1.402	-0.94	-0.652	3.314	0.908	1.535	-0.199
A0A1Y7VN19	A0A1Y7VN19|Q9CXR1	Dhrs7	Dehydrogenase/reductase SDR family member 7 (Fragment)	MOUSE	6	41100.9	1.235	0.126	0.128	0.456	2.032	0.103	1.088	1.418	0.463	1.169	0.633	1.102	0.001	1.788	-0.309	1.654	1.195	-0.001	1.218	0.106	0.15	0.454	2.002	0.206	1.101	1.394	0.633	1.162	0.747	1.272	1.782	-0.228	1.723	1.311	-0.103	0.97	-0.053	0.003	0.192	1.8	0.931	1.188	0.413
A0A1Y7VNZ6	A0A1Y7VNZ6|Q03141|A0A1Y7VJB1|A0A1Y7VK86|Q91YQ3|A0A2R8VHB0|D3YTN0	Mark3	Non-specific serine/threonine protein kinase	MOUSE	34	89511.6	1.846	0.562	0.65	1.045	1.85	0.123	1.714	1.977	1.032	1.791	1.291	1.786	-0.04	1.817	0.456	1.879	1.726	0.04	1.919	0.658	0.69	0.936	1.918	0.174	1.741	1.885	1.016	1.784	1.313	1.82	1.929	0.489	1.927	1.837	-0.123	1.752	0.447	0.576	0.823	1.731	1.599	1.774	0.902
A0A286YCI8	A0A286YCI8|Q62417|E9QNA7|E9PYX6|E9Q6A3|A0A286YDN0|A0A286YCQ0|D3Z5J3|A0A286YD34|A0A286YDJ3	Sorbs1	Sorbin and SH3 domain-containing protein 1	MOUSE	38	144102	1.764	0.14	0.236	0.814	2.374	0.047	1.558	1.88	0.751	1.722	0.993	1.621	-0.064	2.05	-0.071	2.005	1.607	0.064	1.863	0.21	0.237	0.889	2.386	0.119	1.669	1.908	0.812	1.833	1.014	1.697	2.086	0.042	2.121	1.807	-0.047	1.717	0.082	0.131	0.745	2.207	1.525	1.836	0.676
A0A286YCT6	A0A286YCT6	Epb41l3	Band 4.1-like protein 3 (Fragment)	MOUSE	14	24549.3	0.884	-0.581	-0.453	-0.076	2.024	0.114	0.633	1.053	-0.03	0.607	-0.179	0.582	-0.041	1.929	-1.193	2.2	0.475	0.041	0.925	-0.54	-0.412	-0.035	2.064	0.154	0.674	1.093	0.011	0.648	-0.138	0.623	1.97	-1.152	2.24	0.516	-0.114	0.77	-0.694	-0.566	-0.189	1.91	0.519	0.939	-0.143
A0A286YCV9	A0A286YCV9|E9Q4K7|Q9EQW7|F8VQ75|A0A286YDX6	Kif13b	Kinesin family member 13B	MOUSE	5	206307	1.24	-0.153	0.162	0.303	2.446	0.248	1.075	1.139	0.134	1.22	0.438	0.998	0.023	1.382	-0.193	1.82	1.314	-0.023	1.117	-0.224	0.342	0.529	2.129	0.317	0.952	1.117	0.385	0.847	0.173	1.218	1.721	-0.076	1.797	1.292	-0.248	1.064	-0.421	-0.014	0.144	2.198	0.856	0.799	-0.034
A0A286YCW8	A0A286YCW8	Camk2g	Calcium/calmodulin-dependent protein kinase type II subunit gamma (Fragment)	MOUSE	22	30322.9	2.026	-0.433	-0.103	0.331	2.753	0.114	1.849	2.288	0.877	1.824	1.088	1.872	-0.097	2.365	-0.46	2.531	1.979	0.097	2.076	-0.313	-0.006	0.413	2.873	0.211	1.969	2.339	0.997	1.923	1.208	2.009	2.468	-0.371	2.58	2.099	-0.114	1.842	-0.398	-0.175	0.207	2.814	1.91	2.124	0.891
A0A286YCX6	A0A286YCX6|E9PY51|A0A286YCE0	Trappc8	Trafficking protein particle complex 8	MOUSE	26	162563	1.656	0.202	0.352	0.744	2.014	0.137	1.528	1.752	0.728	1.725	1.066	1.476	-0.119	1.785	0.005	2.011	1.579	0.119	1.857	0.32	0.498	0.882	2.13	0.235	1.635	1.844	0.879	1.791	1.135	1.545	1.934	0.105	2.097	1.659	-0.137	1.553	0.101	0.244	0.66	1.899	1.467	1.628	0.582
A0A286YDA5	A0A286YDA5|O70293|Q9EP84|A0A286YE10|A0A286YDZ5|Q8VEB1|A0A494B9K8	Grk6	G protein-coupled receptor kinase	MOUSE	6	67522.2	1.619	0.422	0.581	0.924	1.837	0.182	1.774	1.849	0.802	1.605	1.228	1.804	0.086	1.971	0.514	1.938	1.814	-0.086	1.536	0.338	0.575	0.945	1.841	0.109	1.796	1.744	0.724	1.646	1.107	1.784	1.823	0.196	2.019	1.73	-0.182	1.403	0.206	0.424	0.78	1.782	1.394	1.668	0.634
A0A286YDH6	A0A286YDH6	Cadps	Calcium-dependent secretion activator 1	MOUSE	41	98008.4	1.259	-0.183	-0.013	0.417	2.155	0.093	1.107	1.345	0.322	1.239	0.719	1.311	-0.109	1.805	-0.396	1.838	1.164	0.109	1.426	-0.094	0.045	0.5	2.381	0.184	1.291	1.54	0.38	1.326	0.819	1.48	1.96	-0.312	2.031	1.273	-0.093	1.077	-0.285	-0.157	0.279	2.047	1.014	1.236	0.207
A0A286YDL2	A0A286YDL2|Q0GA42	Cnnm1	Metal transporter CNNM1	MOUSE	13	107239	0.947	-0.438	-0.184	0.22	2.206	0.243	1.01	1.252	0.017	1.024	0.53	1.125	-0.131	1.937	-0.554	2.033	1.216	0.131	1.006	-0.145	-0.114	0.19	2.283	0.545	0.93	1.314	0.174	1.11	0.567	1.078	2.13	-0.463	2.216	1.133	-0.243	0.856	-0.674	-0.444	-0.143	1.832	0.782	0.747	-0.234
A0A286YDU2	A0A286YDU2	Atxn2	Ataxin-2 (Fragment)	MOUSE	16	43347.8	2.4	0.333	0.827	1.56	2.43	-0.097	2.014	1.987	1.158	2.079	1.623	1.971	-0.266	2.213	0.384	1.923	2.09	0.266	2.666	0.599	1.093	1.825	2.696	0.168	2.279	2.252	1.423	2.344	1.889	2.237	2.479	0.649	2.188	2.356	0.097	2.498	0.431	0.925	1.657	2.528	2.111	2.084	1.255
A0A2C9F2A2	A0A2C9F2A2|Q921Q7|A0A286YDV8|A0A286YDC3	Rin1	Ras and Rab interactor 1	MOUSE	5	85054.4	0.353	-1.031	-0.957	-0.572	1.971	0.091	0.274	0.364	-0.695	0.442	-0.323	0.47	-0.155	1.871	-0.814	1.749	0.25	0.155	0.355	-0.818	-0.774	-0.384	2.016	0.31	0.343	0.492	-0.422	0.557	-0.127	0.547	1.918	-0.767	1.911	0.446	-0.091	0.216	-0.962	-0.909	-0.663	2.021	0.305	0.353	-0.724
A0A2C9F2C1	A0A2C9F2C1	Syt7	Synaptotagmin-7	MOUSE	25	68695.5	0.611	-0.383	-0.228	0.179	1.772	0.27	0.662	0.855	0.31	0.814	0.503	0.756	-0.023	1.839	-0.549	1.842	0.778	0.023	0.634	-0.36	-0.205	0.202	1.795	0.293	0.685	0.878	0.334	0.837	0.526	0.779	1.862	-0.526	1.865	0.801	-0.27	0.342	-0.652	-0.497	-0.091	1.502	0.393	0.585	0.041
A0A2I3BPW0	A0A2I3BPW0|A0A2I3BPL1|A0A2I3BS20	Ndrg2	Protein NDRG2 (Fragment)	MOUSE	13	30717.3	2.521	0.002	0.342	0.929	3.161	0.705	2.17	2.427	1.41	1.854	1.661	2.27	-0.217	3.055	0.107	3.238	2.205	0.217	2.738	0.219	0.559	1.146	3.379	0.923	2.388	2.644	1.627	2.071	1.878	2.488	3.272	0.324	3.456	2.423	-0.705	1.816	-0.703	-0.363	0.223	2.456	1.465	1.722	0.705
A0A2I3BPX3	A0A2I3BPX3|Q6P9J9|A0A2I3BPY8|A0A2I3BRD2	Ano6	Anoctamin	MOUSE	4	109663	2.928	0.731	0.847	1.035	3.198	0.231	2.365	2.814	1.164	2.491	1.395	2.562	-0.01	2.547	0.564	2.954	2.619	0.01	2.974	0.728	0.83	0.99	3.18	0.267	2.422	2.883	1.181	2.45	1.437	2.562	2.621	0.606	3.116	2.574	-0.231	2.455	0.403	0.493	0.74	2.953	2.074	2.496	0.819
A0A2I3BQA5	A0A2I3BQA5|Q9D5S7	Lrguk	Leucine-rich repeat and guanylate kinase domain-containing protein	MOUSE	3	148407	2.236	0.28	0.336	0.966	2.066	0.181	1.684	1.665	1.06	1.887	1.284	1.588	0.031	1.806	0.312	1.976	1.674	-0.031	2.102	0.239	0.406	1.047	2.036	0.152	1.561	1.766	1.013	1.79	1.245	1.677	1.936	0.209	1.968	1.64	-0.181	1.898	0.059	0.298	0.895	1.885	1.409	1.561	0.782
A0A2I3BQP6	A0A2I3BQP6|A0A286YCH4|A0A286YCI7	Camk2g	Calcium/calmodulin-dependent protein kinase	MOUSE	32	63923.4	1.651	-0.043	0.101	0.652	2.572	0.01	2.084	1.901	0.721	1.855	1.015	1.985	-0.1	2.655	-0.183	2.47	1.857	0.1	1.926	-0.039	0.251	0.935	2.746	0.137	2.349	2.096	1.049	2.066	1.123	2.215	2.739	-0.144	2.682	2.086	-0.01	1.607	-0.119	0.06	0.651	2.46	2.124	1.801	0.73
A0A2I3BQS6	A0A2I3BQS6|Q80TP3|E9Q2H1|A0A2I3BPG8	Ubr5	E3 ubiquitin-protein ligase UBR5	MOUSE	6	312158	1.262	0.417	0.441	0.789	1.987	0.019	2.169	1.798	0.654	1.228	0.674	1.198	0.013	2.053	0.4	2.08	1.302	-0.013	0.977	0.351	0.325	0.923	1.878	-0.123	1.89	2.006	0.71	1.362	0.559	1.226	2.296	0.163	2.157	1.135	-0.019	1.091	0.246	0.573	0.695	1.959	2.061	1.827	0.872
A0A2I3BQV5	A0A2I3BQV5|E9PUW7|Q9EPK7	Xpo7	Exportin-7	MOUSE	10	125384	1.191	-0.199	0.039	0.346	2.195	0.284	1.524	1.485	0.231	1.496	0.701	1.45	-0.091	2.342	-0.403	2.518	1.481	0.091	1.369	-0.147	0.064	0.358	2.341	0.376	1.629	1.634	0.334	1.541	0.888	1.507	2.446	-0.284	2.663	1.564	-0.284	0.948	-0.487	-0.297	0.049	1.999	1.278	1.183	0.012
A0A2I3BR81	A0A2I3BR81|A0A2I3BRL0|A0A2I3BQR1|Q91X76	Nt5dc2	5'-nucleotidase domain-containing 2	MOUSE	8	64427.7	2.113	1.061	1.313	1.513	1.885	0.258	2.343	2.397	1.464	2.062	1.652	2.247	-0.089	1.865	1.229	1.792	2.587	0.089	2.202	1.281	1.532	1.732	1.995	0.316	2.518	2.667	1.728	2.151	1.871	2.466	1.954	1.429	1.916	2.806	-0.258	2.029	0.937	1.161	1.306	1.517	2.102	2.091	1.217
A0A2I3BRC5	A0A2I3BRC5|Q01341|F8VQ52|A0A2I3BRS6|A0A2I3BQ20	Adcy6	Adenylate cyclase type 6	MOUSE	12	132270	1.701	0.159	0.257	0.755	2.304	0.227	1.908	2.075	0.527	1.665	1.199	1.772	-0.121	2.664	-0.093	2.48	1.669	0.121	1.582	0.09	0.255	0.663	2.301	0.353	1.905	2.169	0.554	1.662	1.14	1.87	2.598	-0.096	2.451	1.492	-0.227	1.161	-0.054	0.045	0.345	2.23	1.66	1.711	0.3
A0A2I3BRD1	A0A2I3BRD1|Q8K0F1|A0A2I3BPS3	Tbc1d23	TBC1 domain family member 23	MOUSE	2	79158.4	1.278	0.667	0.575	1.047	2.41	0.282	1.896	1.869	0.773	2.059	0.868	1.575	-0.222	2.372	0.218	1.913	1.613	0.222	1.5	0.889	0.797	1.269	2.632	0.504	2.118	2.091	0.995	2.281	1.09	1.798	2.594	0.44	2.135	1.835	-0.282	0.996	0.385	0.293	0.765	2.128	1.614	1.588	0.491
A0A2I3BRM6	A0A2I3BRM6	Hnrnpc	Heterogeneous nuclear ribonucleoproteins C1/C2 (Fragment)	MOUSE	7	12837.4	1.474	0.11	0.291	0.518	2.257	0.115	1.33	1.85	0.685	1.655	0.869	1.631	-0.066	2.232	-0.267	1.984	1.494	0.066	1.625	0.204	0.357	0.601	2.281	0.181	1.429	1.916	0.758	1.718	0.885	1.697	2.424	-0.143	2.117	1.56	-0.115	1.359	-0.005	0.176	0.403	2.142	1.215	1.735	0.57
A0A2I3BRX8	A0A2I3BRX8	Mbnl2	Muscleblind-like protein 2 (Fragment)	MOUSE	3	27162.9	1.749	0.043	0.241	0.629	3.079	0.753	2.466	2.221	0.837	1.773	1.214	2.024	-0.388	2.937	-0.307	3.041	1.892	0.388	2.137	0.431	0.629	1.017	3.467	1.141	2.854	2.609	1.225	2.161	1.602	2.412	3.325	0.081	3.429	2.28	-0.753	0.996	-0.71	-0.512	-0.125	2.325	1.712	1.468	0.083
A0A2R8VHF1	A0A2R8VKG2|A0A2R8VHF1|D3YZ21|F6ZGR6	D430041D05Rik	RIKEN cDNA D430041D05 gene	MOUSE	5	153863	2.117	0.268	0.488	0.571	2.364	0.298	1.595	1.793	0.839	1.641	0.959	1.686	-0.04	2.366	0.082	2.369	1.586	0.04	2.143	0.507	0.555	0.602	2.603	0.339	1.62	1.824	0.88	1.648	0.99	1.779	2.394	0.18	2.4	1.619	-0.298	1.989	0.139	0.142	0.445	2.041	1.389	1.677	0.723
A0A2R8VKM5	A0A2R8VKM5	Kif21a	Kinesin-like protein KIF21A (Fragment)	MOUSE	9	27077	1.49	-0.301	0.066	0.338	2.506	0.339	1.54	1.729	0.312	1.272	0.661	1.582	-0.071	2.499	-0.483	2.647	1.487	0.071	1.561	-0.23	0.137	0.408	2.577	0.409	1.611	1.8	0.383	1.343	0.732	1.653	2.569	-0.412	2.717	1.558	-0.339	1.152	-0.64	-0.273	-0.001	2.168	1.202	1.39	-0.026
A0A338P6K2	A0A338P6K2|E9QPE7|A0A2R8VHF9|O08638	Myh11	Myosin-11	MOUSE	44	228722	0.67	-0.77	-0.674	-0.081	2.212	-0.224	0.739	1.03	-0.368	0.977	0.172	0.711	-0.24	1.948	-0.952	2.082	0.752	0.24	0.944	-0.577	-0.399	0.113	2.281	0.062	0.986	1.195	-0.135	1.177	0.432	0.951	2.092	-0.776	2.221	0.908	0.224	0.883	-0.684	-0.483	0.072	2.095	0.935	1.22	-0.249
A0A338P6N4	A0A338P6N4	Crybg3	Beta/gamma crystallin domain-containing protein 3	MOUSE	3	328427	0.985	-0.323	0.039	0.392	1.931	-0.091	1.603	1.904	0.715	1.999	0.602	1.518	-0.186	1.613	-0.294	2.36	0.983	0.186	1.172	-0.137	0.226	0.578	2.118	0.095	1.789	2.09	0.901	2.185	0.789	1.704	1.799	-0.107	2.546	1.169	0.091	1.076	-0.232	0.13	0.483	2.023	1.694	1.995	0.806
A0A338P6S8	A0A338P6S8|Q59IW6|Q59IW5|Q59IW7|Q59IW9|E9Q8E3|A0A338P6W9	Abi3bp	ABI family member 3-binding protein	MOUSE	3	180137	1.677	0.385	0.46	0.961	3.487	0.194	2.382	2.526	0.999	2.257	0.789	1.588	0.185	2.751	0.161	2.957	2.49	-0.185	1.492	0.443	0.583	0.894	3.674	0.26	2.653	2.616	0.934	2.402	0.603	1.403	2.697	0.064	2.861	2.462	-0.194	1.483	0.22	0.296	0.796	3.322	2.217	2.361	0.948
A0A338P769	A0A338P769|A0A338P6R8|A0A338P755|P42209|A0A0U1RQA1	Septin5	Septin	MOUSE	22	44271.9	0.154	-0.902	-0.809	-0.589	1.942	0.173	0.321	0.596	-0.764	0.321	-0.335	0.543	-0.084	1.839	-1.104	1.86	0.326	0.084	0.153	-0.902	-0.747	-0.497	1.989	0.253	0.415	0.697	-0.676	0.291	-0.291	0.617	1.826	-1.004	1.893	0.381	-0.173	-0.041	-1.074	-0.933	-0.772	1.784	0.183	0.406	-0.888
A0A3B2W7Z1	A0A3B2W7Z1	Dlgap1	Disks large-associated protein 1 (Fragment)	MOUSE	25	82029.1	1.448	0.039	0.209	0.235	1.996	0.048	1.301	1.619	0.516	1.316	0.844	1.388	-0.263	1.944	-0.238	2.044	1.638	0.263	1.712	0.302	0.473	0.498	2.326	0.311	1.564	1.882	0.827	1.579	1.108	1.651	2.173	0.025	2.307	1.902	-0.048	1.401	-0.009	0.162	0.187	1.96	1.254	1.571	0.468
A0A3B2WCD2	A0A3B2WCD2	Lmtk3	Serine/threonine-protein kinase LMTK3	MOUSE	8	154464	2.447	0.399	0.464	1	2.8	0.074	2.001	2.141	0.958	2.091	1.286	2.136	-0.099	2.591	0.42	2.565	2.251	0.099	2.538	0.488	0.528	1.001	2.828	0.254	2.26	2.189	1.057	2.094	1.449	2.243	2.629	0.371	2.807	1.978	-0.074	2.488	0.318	0.306	0.905	2.732	1.96	2.012	0.891
A0A494B917	A0A494B917	Hspa12a	Heat shock 70 kDa protein 12A (Fragment)	MOUSE	16	25462.3	0.681	-0.063	-0.088	0.254	1.642	-0.156	0.884	1.285	0.232	0.917	0.644	1.032	-0.255	1.471	-0.479	1.583	0.926	0.255	0.888	0.28	0.073	0.458	1.792	0.093	1.11	1.555	0.575	1.241	0.952	1.231	1.814	-0.136	1.903	1.181	0.156	0.712	0.19	-0.05	0.283	1.889	1.016	1.541	0.561
A0A494B9K4	A0A494B9K4	Add3	Gamma-adducin	MOUSE	34	78773	0.897	-0.335	-0.055	0.152	1.483	-0.083	0.718	0.861	0.242	0.981	0.585	0.639	-0.053	1.501	-0.544	1.515	0.582	0.053	1.017	-0.247	0.003	0.242	1.473	-0.029	0.919	0.914	0.235	1.041	0.7	0.759	1.557	-0.498	1.56	0.45	0.083	0.883	-0.233	0.029	0.255	1.529	0.859	0.914	0.288
A0A494B9V8	A0A494B9V8|A0A494BBC8|E9QAB6	Ptar1	Protein prenyltransferase alpha subunit repeat-containing 1	MOUSE	2	48746.6	1.826	0.244	0.426	0.604	2.467	0.361	1.627	1.819	0.773	1.744	1.05	2.111	-0.122	2.273	0.087	2.12	1.611	0.122	1.948	0.366	0.548	0.727	2.589	0.483	1.749	1.942	0.895	1.866	1.172	2.233	2.395	0.209	2.242	1.733	-0.361	1.465	-0.117	0.066	0.244	2.106	1.267	1.459	0.412
A0A494BAP2	A0A494BAP2|Q8C4X2|Q99K78|Q8BVP5|A0A494BAN5|A0A140LHR2|A0A140LIJ6	Csnk1g3	Non-specific serine/threonine protein kinase	MOUSE	11	51827	1.161	0.071	0.186	0.613	1.759	0.203	1.189	1.242	0.552	1.323	0.815	1.151	-0.144	1.775	-0.123	1.647	1.092	0.144	1.296	0.199	0.325	0.769	1.835	0.373	1.333	1.364	0.697	1.441	0.918	1.244	1.872	0.036	1.801	1.294	-0.203	0.919	-0.16	-0.042	0.388	1.548	0.893	1.014	0.414
A0A498WGM0	A0A498WGM0|A0A494BB44|A0A286YCR9|A0A494B991|A0A494B9N4|A0A494B8X6	Syt7	Synaptotagmin-7	MOUSE	28	76175.8	0.685	-0.335	-0.221	0.19	1.841	0.193	0.573	0.753	0.188	0.907	0.46	0.773	-0.102	1.728	-0.545	1.731	0.739	0.102	0.81	-0.252	-0.143	0.298	1.866	0.284	0.719	0.867	0.27	0.943	0.56	0.877	1.8	-0.414	1.787	0.819	-0.193	0.506	-0.549	-0.473	-0.042	1.577	0.419	0.524	-0.033
A0A498WGS3	A0A498WGS3|P04370	Mbp	Myelin basic protein	MOUSE	15	16537.1	-0.764	-1.577	-1.613	-1.603	2.12	0.239	-0.639	-0.122	-1.52	-0.871	-1.04	-0.192	-0.137	1.61	-1.651	1.644	-0.7	0.137	-0.595	-1.382	-1.367	-1.514	2.135	0.42	-0.424	-0.013	-1.435	-0.729	-0.878	-0.05	1.775	-1.475	1.738	-0.486	-0.239	-0.92	-1.81	-1.766	-1.789	1.745	-0.8	-0.338	-1.732
A0A571BDG0	A0A571BDG0|A0A571BDG6|A0A571BG39	Srcin1	SRC kinase-signaling inhibitor 1	MOUSE	71	131790	1.591	-0.335	-0.076	0.387	2.442	0.1	1.522	1.766	0.159	1.608	0.786	1.621	-0.127	2.248	-0.404	2.312	1.613	0.127	1.733	-0.205	0.045	0.48	2.555	0.196	1.631	1.891	0.292	1.727	0.923	1.719	2.399	-0.284	2.454	1.761	-0.1	1.56	-0.407	-0.168	0.266	2.358	1.433	1.7	0.092
A0A571BDM4	A0A571BDM4	Aak1	AP2-associated protein kinase 1 (Fragment)	MOUSE	8	25245.6	1.274	-0.394	-0.081	0.295	1.881	0.06	1.592	1.505	0.293	1.353	0.529	1.378	-0.142	2.013	-0.59	2.239	1.457	0.142	1.415	-0.24	-0.034	0.407	2.023	0.107	1.734	1.552	0.34	1.522	0.671	1.52	2.155	-0.543	2.287	1.599	-0.06	1.066	-0.348	-0.141	0.235	1.756	1.385	1.445	0.233
A0A571BEF4	A0A571BEF4	Sh3d19	SH3 domain-containing protein 19	MOUSE	3	117118	1.757	0.366	0.804	1.12	1.508	-0.655	0.97	1.992	0.797	1.221	1.273	1.244	-0.272	0.828	0.478	1.629	1.414	0.272	1.834	0.526	1.155	1.196	1.781	0.139	1.406	2.069	0.873	1.656	1.349	1.679	1.263	1.233	2.065	1.849	0.655	1.913	0.292	1.016	0.962	1.829	1.219	1.835	0.639
A0A571BET0	A0A571BET0|P97445|E9Q1R5|A0A1L1SQZ2|A0A571BEF0|A0A571BE75	Cacna1a	Voltage-dependent P/Q-type calcium channel subunit alpha	MOUSE	27	279424	0.91	-0.338	-0.198	0.278	2.234	0.151	0.975	1.147	0.126	1.089	0.504	1.09	-0.056	2.013	-0.495	2.205	1.069	0.056	1.009	-0.282	-0.131	0.317	2.27	0.211	1.1	1.268	0.152	1.132	0.556	1.167	2.088	-0.338	2.162	1.064	-0.151	0.726	-0.582	-0.372	0.133	2.015	0.862	1.027	-0.019
A0A571BEV2	A0A571BEV2|F6VUT6	Gm8251	Predicted gene 8251	MOUSE	4	753585	1.222	-0.262	-0.159	0.332	2.054	0.129	1.068	1.472	0.172	1.097	0.351	1.074	-0.108	1.951	-0.492	2.023	1.053	0.108	1.329	-0.017	0.082	0.439	2.162	0.224	1.313	1.579	0.28	1.181	0.536	1.181	2.059	-0.384	2.13	1.161	-0.129	1.093	-0.147	-0.048	0.203	1.926	1.183	1.343	0.11
A0A571BF58	A0A571BF58|A0A571BF46|E9Q1W3|A2AQA9|A2AQB2	Neb	Nebulin	MOUSE	7	874697	0.925	-0.501	-0.415	-0.529	2.115	0.249	0.878	0.83	-0.059	0.821	0.026	1.067	0.09	1.394	-0.335	1.954	0.755	-0.09	0.784	-0.501	-0.497	-0.528	1.973	0.249	0.736	0.689	-0.138	0.679	-0.116	0.925	1.252	-0.335	1.812	0.613	-0.249	0.898	-0.579	-0.443	-0.684	1.962	0.85	0.803	-0.087
A0A571BG95	A0A571BG95|Q5SSL4|E9PUE7|H3BJY3|H3BKV6|H3BKT3	Abr	Active breakpoint cluster region-related protein	MOUSE	30	134024	1.651	0.308	0.421	0.861	2.071	0.275	1.539	1.634	0.834	1.607	1.197	1.56	-0.102	1.973	0.103	1.949	1.584	0.102	1.753	0.423	0.533	1.033	2.165	0.396	1.632	1.754	0.961	1.72	1.316	1.645	2.102	0.265	2.133	1.708	-0.275	1.31	0.023	0.131	0.586	1.708	1.229	1.345	0.55
A0A571BGC3	A0A571BGC3|A0A140LIJ4	Dnah14	Dynein, axonemal, heavy chain 14	MOUSE	3	534568	1.249	-0.15	-0.039	0.342	1.798	-0.047	1.234	1.066	0.122	0.946	0.392	1.163	-0.387	1.754	-0.395	1.866	1.204	0.387	1.612	0.237	0.241	0.437	1.844	0.183	1.225	1.019	0.508	1.303	0.778	1.442	1.618	-0.008	1.383	1.156	0.047	1.295	-0.103	0.007	0.388	1.845	1.281	1.113	0.168
A0A5F8MP75	E9QN59|A0A5F8MP75|Q8C9D4|Q3TQZ7|Q80W80|Q61831|A0A0G2JGL2|A0A0G2JG69|A0A0G2JEJ8	Mapk10	Mitogen-activated protein kinase	MOUSE	14	54832	1.368	0.01	0.117	0.55	2.483	0.243	1.41	1.586	0.476	1.343	0.919	1.568	-0.107	2.218	-0.263	2.254	1.413	0.107	1.472	0.123	0.322	0.775	2.558	0.381	1.57	1.688	0.639	1.462	0.992	1.607	2.339	-0.084	2.402	1.564	-0.243	1.151	-0.288	-0.184	0.207	2.256	1.1	1.277	0.234
A0A5F8MPE1	A0A5F8MPE1	Epb41l3	Band 4.1-like protein 3	MOUSE	52	116875	0.323	-0.516	-0.49	-0.302	1.536	0.059	0.306	0.211	-0.097	0.323	0.057	0.625	-0.078	1.248	-0.651	1.139	0.203	0.078	0.376	-0.733	-0.512	-0.519	1.319	0.248	0.112	-0.006	-0.314	0.106	-0.16	0.408	1.031	-0.75	1.217	-0.015	-0.059	0.561	-0.871	-0.549	-0.526	1.056	0.296	-0.269	-0.576
A0A5F8MPI8	A0A5F8MPI8|B1AS67|A0A0A0MQC2|Q66T02	Plekhg5	Pleckstrin homology domain-containing family G member 5	MOUSE	12	124250	0.493	-0.282	-0.163	0.22	1.924	0.118	0.989	0.822	0.298	0.987	0.453	0.865	-0.138	1.705	-0.388	1.864	0.812	0.138	0.651	-0.105	0.073	0.316	2.058	0.224	1.127	1.047	0.319	1.036	0.531	1.227	1.68	-0.308	1.999	0.908	-0.118	0.439	-0.349	-0.142	0.177	1.836	0.859	0.589	0.186
A0A5F8MPJ2	A0A5F8MPJ2	Sorbs1	Sorbin and SH3 domain-containing protein 1	MOUSE	27	131855	1.993	-0.251	-0.111	0.52	2.419	0.217	1.346	1.388	0.563	1.119	0.707	1.196	0.18	1.967	0.022	2.547	1.261	-0.18	1.658	-0.367	-0.291	0.34	2.028	-0.013	1.187	1.49	0.355	1.109	0.562	1.016	1.861	-0.094	2.156	1.236	-0.217	1.912	-0.378	-0.238	0.424	2.066	1.265	1.238	0.367
A0A5H1ZRL1	A0A5H1ZRL1|D3YTL8|Q52KF3|A0A286YDN9|A0A286YE32	Spire1	Protein spire homolog 1	MOUSE	8	85232.4	1.67	-0.009	0.072	0.555	2.456	0.071	1.593	1.821	0.388	1.629	0.859	1.537	-0.027	2.278	-0.135	2.252	1.641	0.027	1.651	0.058	0.179	0.674	2.628	0.143	1.621	1.81	0.526	1.664	0.974	1.697	2.37	-0.134	2.28	1.6	-0.071	1.435	-0.197	0	0.433	2.472	1.383	1.676	0.356
A0A5H1ZRM8	A0A5H1ZRM8|B1AWN6|A2ASI5|A0A668KM74|F7AMU5|Q62205|F8VPQ7|B1AYL0|E9PW82|Q9ER60|G3X8T7|F7D6J5|F6U329|F7D6K4|Q9WTU3|A0A0J9YUW5|A0A0J9YVF2|A0A0R4J1M7|K3W4N7|Q9JJV9|K3W4P8|Q6QIY3|A9JQD3	Scn2a	Sodium channel protein	MOUSE	23	230110	1.155	-0.36	-0.084	0.407	2.369	0.217	1.041	1.154	0.331	1.205	0.616	1.074	-0.145	2.167	-0.499	2.091	1.153	0.145	1.36	-0.127	0.162	0.608	2.457	0.378	1.285	1.358	0.535	1.379	0.831	1.324	2.321	-0.268	2.196	1.361	-0.217	0.841	-0.568	-0.233	0.241	2.11	0.849	0.93	0.132
A0A668KL65	A0A668KL65	Sorbs1	Sorbin and SH3 domain-containing protein 1 (Fragment)	MOUSE	31	112364	0.511	-0.439	-0.22	0.044	1.652	0.183	0.929	1.256	-0.152	0.975	-0.252	0.244	-0.324	1.056	-0.919	1.118	1.053	0.324	0.835	-0.116	0.104	0.367	1.975	0.506	1.253	1.58	0.172	1.299	0.072	0.568	1.379	-0.596	1.442	1.377	-0.183	0.328	-0.622	-0.403	-0.139	1.469	0.746	1.073	-0.334
A0A6I8MX12	A0A6I8MX12|Q8BWL5|G3UYP9|G3UY10|G3UZJ9|E9PZ21|Q91W59	Rbms3	RNA-binding motif, single-stranded-interacting protein 3	MOUSE	5	58658.2	2.633	0.879	0.993	1.484	2.771	0.03	2.297	2.983	1.449	2.416	1.856	2.382	-0.175	2.711	0.649	2.875	2.564	0.175	2.765	1.144	1.268	1.61	3.056	0.171	2.466	3.187	1.654	2.677	1.959	2.586	3.026	0.958	3.004	2.601	-0.03	2.692	0.921	1.025	1.41	2.794	2.313	3.01	1.475
A0JNY3	A0JNY3|Q8BUV3	Gphn	Molybdopterin molybdenumtransferase	MOUSE	31	84349	2.105	-0.305	-0.016	0.431	2.907	0.061	2.049	2.396	0.365	1.993	0.915	2.067	-0.124	2.607	-0.439	2.458	2.007	0.124	2.314	-0.162	0.076	0.575	3.005	0.233	2.115	2.518	0.524	2.152	1.054	2.163	2.712	-0.336	2.686	2.126	-0.061	2.057	-0.415	-0.124	0.367	2.859	1.88	2.283	0.298
A1L3P4	A1L3P4|B0QZV3|A0A140LJ55	Slc9a6	Sodium/hydrogen exchanger	MOUSE	5	78522	1.139	0.039	0.278	0.576	1.725	0.103	1.098	0.972	0.622	1.118	0.762	1.124	-0.204	1.629	-0.183	1.741	1.076	0.204	1.339	0.144	0.374	0.686	1.885	0.281	1.302	1.11	0.652	1.291	0.763	1.256	1.707	-0.105	1.873	1.301	-0.103	1.035	-0.162	0.093	0.506	1.622	0.951	0.876	0.519
A2A432	A2A432|E9PXY1|J3QJX0	Cul4b	Cullin-4B	MOUSE	22	111382	1.284	0	0.135	0.528	1.952	0.19	1.28	1.291	0.427	1.396	0.832	1.314	-0.117	1.886	-0.146	1.842	1.254	0.117	1.432	0.223	0.328	0.709	2.094	0.252	1.431	1.461	0.609	1.527	1.056	1.364	2.048	0.062	1.951	1.339	-0.19	1.12	-0.132	0.023	0.457	1.841	1.056	1.171	0.319
A2A484	A2A484|A2A482|E9Q8D1|A2A483|Q3U1M7|Q3UH28|A2A485|A2A480|A2A481	Zmynd8	Zinc finger, MYND-type-containing 8	MOUSE	2	138538	2.03	1.349	1.364	1.9	2.924	0.357	2.146	3.005	1.442	1.855	1.694	2.22	-0.193	2.901	0.591	3.023	2.129	0.193	2.223	0.962	1.527	1.478	2.81	0.06	2.339	2.891	1.698	2.048	1.89	2.413	3.094	0.819	3.216	2.322	-0.357	1.673	0.909	1.121	1.518	2.555	1.789	2.636	1.723
A2A5R2	A2A5R2	Arfgef2	Brefeldin A-inhibited guanine nucleotide-exchange protein 2	MOUSE	12	204689	1.364	-0.206	-0.053	0.124	2.237	0.115	1.534	1.548	0.122	1.389	0.459	1.518	-0.103	2.331	-0.458	2.467	1.425	0.103	1.467	-0.257	0.06	0.298	2.289	0.247	1.655	1.654	0.225	1.553	0.664	1.669	2.416	-0.254	2.552	1.652	-0.115	1.381	-0.539	-0.186	0.081	2.114	1.385	1.368	0.007
A2A5Z6	A2A5Z6	Smurf2	E3 ubiquitin-protein ligase SMURF2	MOUSE	2	87143.1	0.652	-0.808	-1.28	-1.815	1.92	-1.488	1.325	1.752	-0.276	0.882	0.351	0.812	-1.615	1.15	-0.612	1.298	1.191	1.615	2.011	0.684	-0.044	-0.003	3.732	-0.229	2.166	3.078	0.607	2.413	1.797	2.584	2.477	0.716	3.015	2.518	1.488	2.299	0.698	0.185	0.285	3.676	2.395	3.337	0.794
A2A690	A2A690|F6VP19|F6VCI2|E9Q2K2	Tanc2	Protein TANC2	MOUSE	43	221743	1.915	0.246	0.431	0.907	2.319	0.123	1.808	2.018	0.882	1.967	1.243	1.73	-0.143	2.221	0.168	2.305	1.844	0.143	2.125	0.389	0.576	1.03	2.484	0.242	1.952	2.182	1.047	2.047	1.422	1.978	2.348	0.297	2.434	1.983	-0.123	1.777	0.133	0.297	0.773	2.2	1.665	1.831	0.764
A2A699	A2A699	Fam171a2	Protein FAM171A2	MOUSE	12	87827.8	1.918	0.359	0.432	0.785	2.302	0.01	1.676	2.084	0.757	1.75	1.157	1.849	-0.059	2.419	0.1	2.261	1.577	0.059	1.96	0.416	0.561	0.916	2.491	0.101	1.816	2.169	0.842	1.871	1.247	1.946	2.436	0.245	2.339	1.819	-0.01	1.824	0.354	0.426	0.767	2.371	1.729	2.036	0.731
A2A6Q5	A2A6Q5|Q8R568	Cdc27	Cell division cycle protein 27 homolog	MOUSE	3	92924.8	1.204	0.464	0.544	0.829	1.955	0.089	1.592	1.626	0.786	1.558	0.842	1.376	-0.007	1.901	0.309	1.906	1.455	0.007	1.212	0.48	0.522	0.824	1.962	0.088	1.608	1.642	0.826	1.574	0.849	1.384	1.885	0.301	1.893	1.442	-0.089	1.12	0.354	0.455	0.71	1.875	1.457	1.491	0.6
A2A791	A2A791|F6VYE2	Zmym4	Zinc finger MYM-type protein 4	MOUSE	9	176143	1.915	0.456	0.601	1.024	2.488	0.154	1.991	2.183	1.111	2.048	1.173	1.977	-0.124	2.828	0.344	2.392	2.341	0.124	2.049	0.59	0.717	1.151	2.576	0.276	2.115	2.302	1.177	2.145	1.381	2.11	2.858	0.49	2.537	2.475	-0.154	1.824	0.216	0.456	0.816	2.398	1.975	2.189	0.834
A2A7B5	A2A7B5	Prdm2	PR domain-containing 2, with ZNF domain	MOUSE	3	189654	1.446	0.123	0.273	0.478	2.479	0.262	1.747	1.832	0.814	1.447	1.079	1.888	-0.175	2.379	0.143	2.248	1.813	0.175	1.621	0.299	0.488	0.654	2.609	0.528	1.923	2.008	0.989	1.623	1.254	2.018	2.509	0.318	2.378	1.944	-0.262	1.184	-0.139	0.012	0.217	2.081	1.485	1.57	0.552
A2A863	A2A863|A2A864	Itgb4	Integrin beta-4	MOUSE	5	205470	0.904	-0.497	-0.485	-0.134	1.685	-0.226	1.038	1.274	-0.173	0.955	0.25	0.948	-0.347	1.925	-0.208	1.975	1.267	0.347	1.257	-0.001	-0.036	0.256	1.87	0.086	1.626	1.865	0.322	1.392	0.61	1.295	2.111	0.113	2.161	1.614	0.226	1.193	0.088	-0.028	0.229	1.804	1.1	0.978	-0.127
A2A891	A2A891|Q3TYE0	Camta1	Calmodulin-binding transcription activator 1	MOUSE	3	186427	2.223	0.378	-0.013	0.518	2.052	0.252	1.493	1.502	0.449	1.605	0.709	1.819	0.314	1.892	0.589	1.904	1.551	-0.314	1.841	0.203	-0.278	0.323	1.959	0.057	1.214	1.12	0.144	1.404	0.389	1.589	1.604	0.311	1.522	1.228	-0.252	1.879	0.171	-0.289	0.27	1.794	1.158	1.242	0.215
A2A8L5	A2A8L5|F6Y3V0|F6S1X8	Ptprf	Receptor-type tyrosine-protein phosphatase F	MOUSE	21	212570	1.356	0.284	0.513	0.826	1.803	0.103	1.482	1.591	0.722	1.5	0.98	1.467	-0.197	1.711	0.197	1.851	1.514	0.197	1.553	0.474	0.613	1.02	1.748	0.264	1.76	1.757	0.878	1.702	1.079	1.736	1.89	0.398	1.97	1.69	-0.103	1.115	0.053	0.323	0.613	1.602	1.266	1.387	0.535
A2A8R0	A2A8R0|A8Y5G5|A0S860	Zfyve9	Zinc finger FYVE domain-containing protein	MOUSE	5	154696	1.445	-0.035	0.199	0.536	2.279	0.111	1.463	1.557	0.655	1.62	0.843	1.318	-0.121	2.093	-0.107	2.276	1.675	0.121	1.565	0.176	0.452	0.694	2.411	0.256	1.567	1.696	0.831	1.613	1.039	1.652	2.262	0.047	2.481	1.735	-0.111	1.228	-0.198	0.046	0.439	2.202	1.287	1.489	0.579
A2A8U2	A2A8U2	Tmem201	Transmembrane protein 201	MOUSE	2	73525.3	0.792	-0.218	-0.015	-0.037	1.931	-0.007	0.925	0.948	-0.032	0.762	0.31	1.021	-0.322	2.176	-0.676	1.689	1.114	0.322	1.113	0.104	0.307	0.284	2.253	0.315	1.246	1.27	0.289	1.084	0.632	1.342	2.497	-0.355	2.01	1.435	0.007	0.798	-0.211	-0.008	-0.031	1.938	0.931	0.955	-0.025
A2A9C3	A2A9C3	Szt2	KICSTOR complex protein SZT2	MOUSE	7	381842	1.775	0.304	0.273	0.582	2.425	0.127	1.968	1.617	0.712	1.658	0.994	1.706	-0.055	2.275	-0.056	2.11	1.615	0.055	1.83	0.424	0.472	0.689	2.712	0.16	1.82	1.861	0.767	1.539	0.961	1.986	2.285	0.257	2.326	1.706	-0.127	1.673	0.234	0.161	0.559	2.403	1.838	1.402	0.686
A2A9M5	Q8R1A4|A2A9M4|A2A9M5|E9PX48|A0A0U1RNK7|A0A0U1RNY4|Q8C147|A0A0U1RPH6|A0A1L1ST98	Dock7	Dedicator of cytokinesis protein 7	MOUSE	29	243056	2.266	0.505	0.711	1.233	2.533	0.092	2.158	2.354	1.197	2.165	1.589	2.106	-0.203	2.417	0.318	2.491	2.219	0.203	2.423	0.645	0.872	1.434	2.602	0.224	2.262	2.536	1.346	2.324	1.77	2.291	2.541	0.52	2.69	2.314	-0.092	2.135	0.427	0.568	1.128	2.33	2.086	2.214	1.073
A2A9P8	A2A9P8	Mib2	RING-type E3 ubiquitin transferase (Fragment)	MOUSE	8	41389.1	0.802	-0.136	0.022	0.464	1.497	0.297	0.984	1.021	0.282	0.989	0.515	0.884	-0.226	1.633	-0.322	1.816	0.787	0.226	1.029	0.124	0.259	0.669	1.723	0.368	1.221	1.258	0.563	1.215	0.742	1.121	1.681	-0.092	2.052	1.024	-0.297	0.737	-0.244	-0.108	0.18	1.432	0.75	0.724	0.164
A2A9Q2	A2A9Q2|Q8BHG1|A6PWC3	Nrd1	Nardilysin, N-arginine dibasic convertase, NRD convertase 1	MOUSE	2	141530	2.058	0.645	0.82	1.2	2.208	0.287	2.169	2.29	1.245	1.919	1.573	1.965	-0.168	2.534	0.402	2.02	1.89	0.168	2.226	0.813	0.988	1.368	2.376	0.456	2.337	2.459	1.413	2.087	1.742	2.134	2.703	0.571	2.189	2.058	-0.287	1.77	0.358	0.532	0.912	1.921	1.881	2.003	0.957
A2AAE1	A2AAE1|A0A1D5RMC4|F6RPM4|F6YAT5|A2AB97|F6YB09|D6RI50	Kiaa1109	Transmembrane protein KIAA1109	MOUSE	37	559691	1.403	-0.039	0.105	0.52	2.122	0.16	1.357	1.5	0.435	1.403	0.762	1.446	-0.087	2.148	-0.158	2.176	1.376	0.087	1.517	0.088	0.229	0.631	2.237	0.238	1.483	1.583	0.613	1.465	0.885	1.542	2.216	-0.054	2.185	1.48	-0.16	1.22	-0.208	-0.065	0.359	1.998	1.199	1.355	0.254
A2AAY5	A0A5F8MPP7|A2AAY5	Sh3pxd2b	SH3 and PX domain-containing protein 2B	MOUSE	7	101915	2.473	0.918	0.987	1.424	1.873	0.018	2.561	2.566	1.42	2.31	1.804	2.237	-0.117	1.846	0.739	1.894	2.357	0.117	2.66	1.053	1.14	1.621	2.037	0.148	2.732	2.702	1.617	2.508	1.993	2.372	2.015	0.942	1.997	2.559	-0.018	2.498	0.95	1.044	1.542	1.921	2.679	2.603	1.521
A2AB60	A2AB60|A0A1W2P6X3|Q9JL26|G3UWI1	Fmnl1	Formin-like protein 1	MOUSE	6	122338	1.135	-0.317	-0.092	0.338	2.061	0.218	1.08	1.218	0.186	1.242	0.652	1.338	-0.063	2.247	-0.491	2.208	1.225	0.063	1.194	-0.169	-0.009	0.362	2.141	0.31	1.158	1.215	0.257	1.228	0.74	1.426	2.261	-0.437	2.364	1.262	-0.218	0.769	-0.484	-0.315	0.09	1.843	0.78	0.961	-0.081
A2ABV5	A2ABV5|A2BDN7	Med14	Mediator of RNA polymerase II transcription subunit 14	MOUSE	4	162446	1.668	0.305	0.416	0.956	2.517	0.171	1.987	1.995	0.673	1.716	1.131	1.723	-0.081	2.344	0.136	2.284	1.907	0.081	1.902	0.341	0.602	1.037	2.682	0.299	2.068	2.137	0.907	1.9	1.365	1.932	2.578	0.339	2.445	2.013	-0.171	1.58	0.202	0.387	0.81	2.233	1.769	1.906	0.552
A2ACM0	A2ACM0|Q8K4Q0|F7CN67|E9PXZ5|F7BQS0|F7B6I3|F6U5L3	Rptor	Regulatory-associated protein of mTOR	MOUSE	28	151320	1.344	0.062	0.181	0.548	2.227	0.199	1.372	1.428	0.464	1.451	0.842	1.473	-0.118	2.073	-0.122	2.131	1.364	0.118	1.476	0.186	0.346	0.723	2.332	0.329	1.548	1.588	0.614	1.606	0.965	1.588	2.194	0.012	2.236	1.506	-0.199	1.11	-0.159	0.03	0.41	2.058	1.208	1.291	0.245
A2ACQ1	A2ACQ1|Q8K1G9	Dhx35	RNA helicase	MOUSE	2	79309	1.373	-0.427	-0.032	0.583	3.67	0.426	1.539	1.597	0.577	1.608	0.9	1.606	-0.023	2.495	-0.432	2.397	1.391	0.023	1.396	-0.404	-0.008	0.606	3.694	0.45	1.562	1.621	0.601	1.631	0.923	1.629	2.518	-0.408	2.421	1.414	-0.426	0.947	-0.853	-0.458	0.157	3.244	1.112	1.171	0.151
A2ACV6	A2ACV6|E1U8D0	Soga1	Protein SOGA1	MOUSE	10	184853	1.952	0.653	0.739	0.829	2.781	0.135	2.036	2.496	1.273	2.157	1.472	2.031	-0.096	2.655	0.455	3.113	2.213	0.096	2.187	0.882	0.974	1.063	2.857	0.3	2.274	2.724	1.507	2.348	1.707	2.259	2.867	0.683	3.165	2.441	-0.135	1.969	0.487	0.756	0.846	2.714	1.938	2.43	1.207
A2AD03	A2AD03|Q3UR39|Q9QXG2	Chm	Rab proteins geranylgeranyltransferase component A	MOUSE	5	74974.5	2.198	0.817	0.853	1.388	2.209	0.178	2.111	2.307	1.431	1.874	1.583	1.884	-0.161	2.209	0.486	2.107	2.267	0.161	2.36	0.792	0.951	1.51	2.039	0.336	2.141	2.47	1.394	1.787	1.707	1.823	2.198	0.58	2.027	2.369	-0.178	2.016	0.635	0.672	1.207	2.031	1.929	2.126	1.249
A2ADY9	A2ADY9	Ddi2	Protein DDI1 homolog 2	MOUSE	3	45046.3	0.975	0.021	0.023	0.409	1.679	0.144	0.894	1.153	0.254	0.935	0.561	1.023	-0.151	1.792	-0.189	1.843	0.812	0.151	1.144	0.172	0.107	0.529	1.848	0.246	1.063	1.322	0.405	1.016	0.712	1.111	1.957	-0.203	1.98	0.981	-0.144	0.831	-0.074	-0.071	0.315	1.535	0.75	1.009	0.159
A2AE27	A2AE27|Q9DBT5	Ampd2	AMP deaminase	MOUSE	16	95378.9	1.403	-0.435	-0.171	0.152	2.307	0.193	1.366	1.612	0.212	1.277	0.631	1.297	-0.096	2.227	-0.529	2.265	1.525	0.096	1.505	-0.247	-0.083	0.289	2.413	0.28	1.432	1.742	0.131	1.372	0.719	1.418	2.196	-0.612	2.321	1.499	-0.193	1.262	-0.522	-0.403	0.04	2.245	1.174	1.461	-0.019
A2AEG6	A2AEG6|P35803|A2AEG3|H3BIV8	Gpm6b	Neuronal membrane glycoprotein M6-b	MOUSE	5	36994.8	1.441	-0.131	0.129	0.084	1.614	0.131	1.067	1.953	0.604	0.889	1.029	1.349	-0.035	2.139	-0.118	1.933	1.348	0.035	1.435	-0.128	0.121	0.096	1.559	0.232	1.058	1.946	0.566	0.934	0.99	1.369	2.121	-0.134	1.953	1.323	-0.131	1.222	-0.337	-0.03	-0.102	1.337	0.954	1.77	0.377
A2AES5	A2AES4|A2AES5|Q3U2S4|A2AES3	Otud5	Deubiquitinating enzyme A	MOUSE	2	60889.9	1.367	0.462	0.446	0.676	2.851	-0.08	1.528	2.784	0.747	2.003	0.746	1.452	0.033	2.838	0.415	2.476	1.924	-0.033	1.333	0.428	0.412	0.643	2.818	-0.113	1.494	2.751	0.714	1.97	0.712	1.419	2.804	0.382	2.443	1.89	0.08	1.447	0.542	0.525	0.756	2.931	1.607	2.864	0.827
A2AF47	A2AF47|A2AF67|A2AF65	Dock11	Dedicator of cytokinesis protein 11	MOUSE	9	240391	1.802	0.454	0.527	1.015	2.234	0.166	1.729	1.97	0.943	1.758	1.187	1.781	-0.128	2.17	0.292	2.131	1.833	0.128	1.982	0.634	0.655	1.196	2.297	0.286	1.909	2.099	1.123	1.886	1.316	1.91	2.319	0.48	2.256	1.984	-0.166	1.676	0.309	0.327	0.889	2.022	1.603	1.806	0.824
A2AFR3	A0A571BG68|A0A589MR22|A2AFR3	Frmpd4	FERM and PDZ domain-containing protein 4	MOUSE	5	146174	1.718	0.247	0.399	0.776	2.026	0.175	1.625	1.81	0.842	1.588	1.177	1.798	0.011	1.981	-0.034	1.977	1.561	-0.011	1.675	0.251	0.367	0.721	2.088	0.163	1.641	1.832	0.839	1.609	1.141	1.776	1.974	-0.073	1.965	1.528	-0.175	1.487	0.079	0.18	0.616	1.789	1.449	1.654	0.693
A2AG50	A2AG50|A2AG51|Q8C0A6	Map7d2	MAP7 domain-containing protein 2	MOUSE	14	86447.5	1.735	-0.159	0.034	0.36	2.499	0.026	1.851	2.199	0.246	1.689	0.838	1.93	-0.171	2.513	-0.389	2.487	1.708	0.171	1.963	-0.02	0.184	0.523	2.744	0.198	2.078	2.318	0.384	1.849	0.945	2.113	2.683	-0.136	2.675	1.861	-0.026	1.651	-0.17	0.04	0.276	2.524	1.802	2.164	0.163
A2AG68	A2AG68|Q64430	Atp7a	P-type Cu(+) transporter	MOUSE	2	163510	1.867	-0.128	0.168	0.762	2.848	0.209	2.035	2.271	0.386	1.918	1.101	1.819	-0.16	2.831	-0.442	2.423	2.108	0.16	2.027	0.032	0.329	0.923	3.008	0.37	2.196	2.432	0.547	2.079	1.261	1.979	2.992	-0.282	2.583	2.268	-0.209	1.657	-0.337	-0.041	0.553	2.639	1.826	2.062	0.177
A2AGH6	A2AGH6|A2AGH9|A2AGH8	Med12	Mediator of RNA polymerase II transcription subunit 12	MOUSE	2	247295	0.379	-0.503	-0.662	-0.192	1.09	-0.249	0.146	0.239	-0.127	0.355	-0.119	-0.007	-0.412	1.316	-0.66	0.649	0.168	0.412	0.791	-0.091	-0.25	0.221	1.502	0.164	0.558	0.651	0.285	0.768	0.294	0.405	1.728	-0.247	1.061	0.58	0.249	0.627	-0.255	-0.413	0.057	1.338	0.394	0.487	0.121
A2AGL3	E9PW34|A0A140LJK7|A2AGL3|A0A140LJF7	Ryr3	Ryanodine receptor 3	MOUSE	14	557252	1.435	-0.111	-0.052	0.471	2.755	0.236	1.718	1.635	0.344	1.481	0.788	1.515	-0.241	2.655	-0.396	2.259	1.858	0.241	1.676	0.131	0.189	0.712	2.996	0.477	1.96	1.877	0.586	1.722	1.029	1.756	2.896	-0.155	2.5	2.099	-0.236	1.199	-0.347	-0.288	0.235	2.519	1.482	1.399	0.108
A2AHC3	A0A0A0MQE5|A2AHC3|A2AHC4|V9GXT0	Camsap1	Calmodulin-regulated spectrin-associated protein 1	MOUSE	17	177310	2.582	0.544	0.733	1.2	2.907	0.016	2.345	2.841	1.252	2.37	1.466	2.496	-0.065	2.751	0.345	2.667	2.408	0.065	2.761	0.597	0.846	1.338	3.02	0.088	2.526	2.94	1.371	2.578	1.556	2.528	2.833	0.425	2.756	2.514	-0.016	2.463	0.53	0.62	1.12	2.778	2.286	2.849	1.191
A2AHG0	A2AHG0	Lzts3	Leucine zipper putative tumor suppressor 3	MOUSE	4	75554.8	1.553	-0.175	-0.128	0.207	2.616	0.066	1.085	1.566	0.286	1.626	0.758	1.566	-0.021	1.931	-0.268	1.924	1.68	0.021	1.575	-0.154	-0.106	0.228	2.638	0.087	1.107	1.587	0.307	1.648	0.78	1.587	1.952	-0.247	1.945	1.701	-0.066	1.487	-0.241	-0.194	0.141	2.55	1.019	1.5	0.22
A2AHJ4	A2AHJ4	Brwd3	Bromodomain and WD repeat-containing protein 3	MOUSE	2	204536	1.019	0.459	0.201	0.895	1.885	0.392	0.986	1.029	0.661	1.358	0.585	1.328	-0.036	1.504	0.182	1.701	0.995	0.036	1.055	0.495	0.236	0.931	1.92	0.428	1.022	1.065	0.696	1.394	0.621	1.363	1.54	0.217	1.737	1.03	-0.392	0.627	0.067	-0.191	0.503	1.493	0.595	0.638	0.269
A2AHJ7	A2AHJ7|A2AHK0|A0A668KL90|Q80UP3	Dgkz	Diacylglycerol kinase	MOUSE	21	107496	1.581	0.004	0.249	0.735	2.233	0.186	1.483	1.507	0.787	1.627	1.076	1.604	-0.024	2.162	-0.07	2.17	1.617	0.024	1.617	0.077	0.247	0.748	2.303	0.188	1.518	1.52	0.798	1.676	1.125	1.638	2.121	-0.08	2.231	1.607	-0.186	1.457	-0.097	0.056	0.547	2.101	1.327	1.305	0.631
A2AI08	A2AI08	Tprn	Taperin	MOUSE	2	80486.8	0.988	-0.031	0.152	0.108	1.353	0.227	0.671	0.53	-0.04	1.236	0.464	1.014	0.186	1.855	-0.516	1.295	0.668	-0.186	0.802	-0.217	-0.034	-0.078	1.167	0.041	0.485	0.344	-0.226	1.05	0.278	0.828	1.669	-0.703	1.109	0.482	-0.227	0.761	-0.258	-0.075	-0.119	1.126	0.444	0.303	-0.267
A2AI16	A2AI16	Grin1	Glutamate receptor	MOUSE	24	102585	0.955	-0.27	-0.12	0.372	1.844	0.245	0.758	0.937	0.324	0.974	0.565	1.019	-0.124	1.729	-0.306	1.717	1.082	0.124	1.079	-0.146	0.004	0.496	1.968	0.369	0.882	1.061	0.448	1.098	0.689	1.143	1.853	-0.182	1.841	1.206	-0.245	0.71	-0.515	-0.365	0.127	1.599	0.513	0.692	0.079
A2AIR5	A2AIR5|A2AIR4	Grin3a	Glutamate receptor	MOUSE	2	128795	1.038	0.111	0.261	0.843	2.226	0.485	1.315	1.196	0.615	1.039	0.639	1.068	-0.12	2.129	0.208	1.703	1.637	0.12	1.159	0.231	0.381	0.964	2.347	0.606	1.436	1.317	0.735	1.16	0.759	1.189	2.249	0.328	1.824	1.758	-0.485	0.553	-0.374	-0.225	0.358	1.741	0.83	0.711	0.129
A2AJ26	A2AJ26|P41234	Abca2	ATP-binding cassette sub-family A member 2	MOUSE	7	272802	0.861	0.197	0.234	0.465	1.228	0.393	1.714	1.617	0.54	1.469	0.844	1.208	-0.112	1.97	-0.198	1.935	1.093	0.112	0.874	0.349	0.434	0.557	1.499	0.333	1.635	1.324	0.574	1.25	0.764	1.202	1.813	-0.017	1.925	1.28	-0.393	0.532	-0.23	-0.036	0.174	0.93	1.256	0.945	0.195
A2AJ95	A2AJ95|Q99NF2|F6TKU5|A2AJ92|A2AJ96|A0A0A6YWK2|A2AJ90	Nsmf	NMDA receptor synaptonuclear-signaling and neuronal migration factor	MOUSE	3	54406	1.917	0.1	0.278	0.833	2.619	0.254	1.574	1.835	0.713	1.654	1.082	1.682	-0.096	2.54	-0.115	2.979	1.658	0.096	2.051	0.188	0.412	0.924	2.715	0.287	1.67	1.968	0.792	1.788	1.178	1.799	2.635	-0.019	3.012	1.791	-0.254	1.763	-0.19	0.124	0.637	2.235	1.349	1.68	0.506
A2AJA9	A2AJA9|A0A087WP25	Ajm1	Apical junction component 1 homolog	MOUSE	39	108439	0.942	-0.601	-0.484	0.091	2.258	0.181	0.805	0.894	-0.045	1.022	0.369	0.894	-0.051	2.006	-0.713	1.998	0.94	0.051	1.007	-0.495	-0.39	0.159	2.264	0.24	0.866	0.935	0.005	1.042	0.427	0.949	2.026	-0.673	2.044	1.01	-0.181	0.812	-0.777	-0.606	-0.121	2.071	0.616	0.662	-0.255
A2AJI0	A2AJI0|A8Y5P4|A2AJI1|F6WF36	Map7d1	MAP7 domain-containing protein 1	MOUSE	20	93616.3	1.725	0.077	0.288	0.681	2.35	0.085	1.688	1.957	0.555	1.704	0.968	1.711	-0.089	2.176	-0.005	2.275	1.64	0.089	1.885	0.194	0.4	0.809	2.557	0.186	1.8	2.056	0.608	1.823	1.051	1.772	2.266	0.133	2.286	1.809	-0.085	1.546	0.006	0.131	0.594	2.315	1.686	1.834	0.428
A2AJW4	A2AJW4	Ppp1r3d	Protein phosphatase 1, regulatory subunit 3D	MOUSE	2	31193.9	3.514	1.611	1.555	1.872	1.613	0.036	2.531	3.174	1.974	2.752	2.362	2.398	0.019	1.508	1.741	1.786	2.317	-0.019	3.496	1.593	1.537	1.872	1.608	0.017	2.512	3.156	1.987	2.733	2.344	2.38	1.403	1.723	1.746	2.317	-0.036	3.479	1.538	1.52	1.791	1.595	2.425	3.139	1.864
A2AKD7	A2AKD7|Q61234	Snta1	Alpha-1-syntrophin	MOUSE	18	53738.1	0.697	-0.361	-0.27	0.119	1.877	0.135	0.581	0.728	-0.098	0.717	0.332	0.758	-0.052	1.47	-0.394	1.52	0.657	0.052	0.707	-0.386	-0.212	0.182	1.903	0.161	0.624	0.891	-0.043	0.789	0.287	0.85	1.504	-0.324	1.636	0.728	-0.135	0.487	-0.467	-0.348	-0.024	1.718	0.461	0.606	-0.234
A2AKG8	A2AKG8|E9PYJ6	Focad	Focadhesin	MOUSE	6	201229	1.713	0.238	0.219	0.767	2.211	0.374	1.552	1.395	0.771	1.675	1.301	1.529	-0.254	2.16	0.109	2.335	1.538	0.254	1.843	0.564	0.585	0.85	2.364	0.495	1.846	1.812	0.985	1.831	1.363	1.836	2.369	0.329	2.507	1.839	-0.374	1.341	-0.131	-0.028	0.325	1.721	1.269	1.214	0.432
A2AKU9	A2AKU9	Atp5c1	ATP synthase subunit gamma	MOUSE	14	32884.3	0.309	-0.588	-0.471	-0.15	1.808	0.256	0.405	0.615	-0.091	0.42	-0.013	0.673	-0.086	1.786	-0.698	1.652	0.515	0.086	0.354	-0.595	-0.492	-0.016	1.883	0.252	0.372	0.572	0.05	0.51	0.082	0.648	1.965	-0.673	1.806	0.489	-0.256	0.022	-0.819	-0.676	-0.417	1.587	0.256	0.43	-0.271
A2AL36	A2AL36|R4GML3|E9Q9E7|R4GML4|F6QP53|A2AS42|A0A0G2JE96|A0A0J9YTY9	Cntrl	Centriolin	MOUSE	3	269959	1.952	0.335	0.504	0.647	1.775	0.203	1.526	2.074	0.91	1.811	1.233	1.971	0.002	1.905	0.028	2.116	1.469	-0.002	1.486	-0.04	0.17	0.677	1.976	0.201	1.728	1.718	0.388	1.811	1.173	1.917	2.176	-0.38	2.091	1.739	-0.203	1.707	0.374	0.219	0.476	1.745	1.497	1.872	0.632
A2AL50	A2AL50|Q8C0I1|H3BKN2|A2AL49|H3BIY5	Agps	Alkylglycerone-phosphate synthase	MOUSE	4	75082.9	1.576	0.471	0.79	0.82	2.006	0.086	1.967	2.158	1.063	1.911	1.301	1.844	-0.148	2.079	0.272	1.856	1.962	0.148	1.754	0.616	0.968	0.995	2.129	0.241	2.145	2.336	1.24	2.089	1.479	2.022	2.257	0.45	2.034	2.14	-0.086	1.576	0.388	0.79	0.817	1.819	1.968	2.158	1.063
A2ALK6	A2ALK6|Q9JMC8	Epb41l4b	Band 4.1-like protein 4B	MOUSE	6	100580	1.167	-0.137	0.142	0.376	2.17	0.231	1.332	1.434	0.47	1.385	0.801	1.481	-0.063	2.327	-0.262	2.218	1.461	0.063	1.134	-0.143	0.158	0.471	2.169	0.27	1.398	1.475	0.539	1.379	0.825	1.451	2.318	-0.303	2.11	1.479	-0.231	0.819	-0.374	-0.091	0.16	1.873	1.082	1.244	0.236
A2ALL9	A2ALL9|Q0VF55|Q8C048	Atp2b3	Calcium-transporting ATPase	MOUSE	63	129878	0.607	-0.819	-0.701	-0.207	2.277	0.15	0.548	0.655	-0.397	0.608	0.042	0.783	-0.102	1.966	-0.922	1.969	0.57	0.102	0.642	-0.686	-0.61	-0.107	2.344	0.24	0.617	0.764	-0.319	0.744	0.153	0.801	2.083	-0.809	2.055	0.628	-0.15	0.442	-0.914	-0.851	-0.357	2.115	0.396	0.549	-0.603
A2ALS5	A2ALS5|A2ALS4|A2ALS3	Rap1gap	Rap1 GTPase-activating protein 1	MOUSE	16	73945.5	1.646	0.143	0.265	0.723	2.107	0.118	1.653	1.994	0.606	1.745	1.095	1.794	-0.058	2.067	-0.095	1.992	1.69	0.058	1.689	0.224	0.407	0.781	2.146	0.137	1.689	2.133	0.67	1.808	1.098	1.829	2.082	-0.043	2.075	1.791	-0.118	1.568	0.034	0.2	0.62	2.069	1.547	1.961	0.566
A2ALS7	A2ALS7	Rap1gap	Rap1 GTPase-activating protein 1 (Fragment)	MOUSE	9	43507.4	1.386	0.066	0.23	0.541	1.951	0.256	1.369	1.949	0.627	1.391	0.731	1.337	0.076	1.906	-0.313	2.13	1.501	-0.076	1.31	-0.011	0.153	0.465	1.875	0.18	1.293	1.872	0.55	1.314	0.654	1.261	1.83	-0.389	2.053	1.424	-0.256	1.13	-0.191	-0.027	0.285	1.695	1.113	1.693	0.37
A2ALU4	A7TU71|A2ALU4	Shroom2	Protein Shroom2	MOUSE	7	166070	1.403	0.188	0.302	0.686	2.005	-0.032	1.447	1.777	0.594	1.456	0.837	1.512	-0.173	2.033	0.112	2.148	1.599	0.173	1.553	0.379	0.578	0.828	2.193	0.178	1.725	2.077	0.828	1.76	1.037	1.628	2.183	0.329	2.397	1.741	0.032	1.359	0.215	0.379	0.62	2.035	1.473	1.85	0.577
A2ALW2	A2ALW2	Zkscan16	Zinc finger with KRAB and SCAN domains 16	MOUSE	3	85821.8	1.663	0.262	0.551	0.808	1.969	0.197	1.621	1.818	0.573	1.795	1.138	1.556	-0.165	2.114	0.137	2.343	1.576	0.165	1.742	0.411	0.716	0.961	2.134	0.362	1.828	1.966	0.774	2.053	1.445	1.9	2.458	0.302	2.384	1.735	-0.197	1.451	0.118	0.423	0.591	1.824	1.458	1.604	0.474
A2AMW0	A2AMW0|P47757|F7CAZ6|F6YHZ8|A0A0A0MQI9	Capzb	F-actin-capping protein subunit beta	MOUSE	16	29580	2.631	0.757	0.916	1.357	1.844	0.105	2.26	2.873	1.589	2.368	1.963	2.343	0.042	1.802	0.596	1.707	2.361	-0.042	2.519	0.668	0.836	1.258	1.762	0.01	2.175	2.767	1.52	2.366	1.905	2.273	1.754	0.547	1.637	2.347	-0.105	2.607	0.651	0.872	1.338	1.831	2.197	2.834	1.499
A2AN08	A2AN08|F6SSP6|Z4YMA7|Z4YLP1	Ubr4	E3 ubiquitin-protein ligase UBR4	MOUSE	81	579240	1.908	0.216	0.447	0.868	2.521	0.138	1.874	2.046	0.75	1.934	1.181	1.927	-0.178	2.437	0.04	2.437	1.831	0.178	2.114	0.371	0.623	1.037	2.687	0.321	2.098	2.253	0.929	2.11	1.386	2.129	2.596	0.243	2.613	2.066	-0.138	1.796	0.068	0.266	0.725	2.391	1.71	1.895	0.583
A2AN37	A2AN37|P52623|F7CBX2	Uck1	Uridine-cytidine kinase	MOUSE	2	31896.7	1.039	-0.279	-0.135	0.12	1.88	0.139	1.131	0.867	0.103	1.039	0.423	0.982	-0.002	1.811	-0.405	1.934	0.872	0.002	1.041	-0.277	-0.133	0.122	1.881	0.14	1.132	0.868	0.104	1.04	0.425	0.983	1.813	-0.404	1.935	0.874	-0.139	0.9	-0.417	-0.273	-0.018	1.741	0.992	0.728	-0.036
A2ANP1	A2ANP1|Q9D772|A2ANP2	Fam219a	2310028H24Rik protein	MOUSE	2	18940.6	1.224	0.182	0.412	0.476	2.01	0.246	1.345	1.627	0.517	1.519	0.947	1.494	-0.078	2.319	-0.183	2.261	1.208	0.078	1.303	0.261	0.49	0.554	2.088	0.324	1.424	1.706	0.596	1.597	1.026	1.573	2.397	-0.105	2.34	1.287	-0.246	0.978	-0.064	0.166	0.23	1.764	1.099	1.381	0.272
A2ANY6	A2ANY6|J3QMC5	Mdn1	Midasin	MOUSE	3	636264	0.957	0.161	0.195	0.528	1.546	-0.095	1.082	0.721	0.378	1.076	0.698	1.197	-0.253	1.493	0.362	1.776	1.045	0.253	0.887	0.488	0.492	0.624	1.663	0.225	1.124	1.225	0.56	1.074	0.86	1.047	1.644	0.307	1.626	0.894	0.095	0.582	0.137	0.121	0.254	1.293	0.754	0.855	0.19
A2APT9	A2APT9	Klhdc7a	Kelch domain-containing protein 7A	MOUSE	4	84958.2	0.604	-0.735	-0.4	-0.209	2.168	0.114	0.754	0.909	-0.2	0.727	0.234	0.718	-0.232	1.826	-0.811	2.602	0.65	0.232	0.861	-0.479	-0.146	0.06	2.396	0.346	1.01	1.166	0.056	0.983	0.49	0.975	2.113	-0.554	2.833	0.926	-0.114	0.53	-0.809	-0.518	-0.246	2.056	0.68	0.835	-0.259
A2APV2	A2APV2|A2AQW2|F8VPR2|E9PXE6|Q6ZPF4|D3Z7A7	Fmnl2	Formin-like protein 2	MOUSE	17	123498	1.041	0.054	0.147	0.315	1.681	0.167	1.129	1.157	0.206	1.087	0.5	1.2	-0.101	1.667	-0.074	1.64	0.934	0.101	1.085	0.127	0.215	0.372	1.76	0.287	1.26	1.304	0.236	1.196	0.616	1.239	1.712	-0.031	1.776	1.04	-0.167	0.912	-0.147	-0.093	0.137	1.573	0.909	0.959	0.057
A2APX8	A2APX8|A2APX9	Scn1a	Sodium channel protein type 1 subunit alpha	MOUSE	14	230906	0.556	-0.313	-0.32	-0.027	1.69	0.183	0.774	0.732	-0.013	0.728	0.127	0.764	-0.115	1.858	-0.552	2.113	0.438	0.115	0.59	-0.186	-0.239	0.226	1.86	0.218	0.835	0.786	0.105	0.783	0.253	0.713	1.911	-0.529	2.24	0.505	-0.183	0.421	-0.593	-0.602	-0.275	1.572	0.469	0.534	-0.37
A2AQ07	A2AQ07	Tubb1	Tubulin beta-1 chain	MOUSE	13	51124.7	2.185	0.791	0.751	1.311	1.98	0.311	1.558	1.705	1.122	1.965	1.556	1.963	0.172	1.913	0.499	1.892	1.843	-0.172	2.067	0.88	0.766	1.245	1.945	0.386	1.567	1.937	1.025	1.879	1.394	1.919	1.783	0.519	2.022	1.783	-0.311	1.855	0.411	0.359	0.889	1.58	1.129	1.465	0.719
A2AQ19	A2AQ19	Rtf1	RNA polymerase-associated protein RTF1 homolog	MOUSE	2	81023.9	1.252	0.375	0.236	0.623	1.677	-0.139	1.391	1.571	0.944	1.538	0.786	1.373	-0.341	1.714	0.514	1.709	1.371	0.341	1.44	0.77	0.523	0.91	1.783	0.168	1.497	2.028	1.109	1.829	1.111	1.72	2.018	0.736	1.815	1.604	0.139	1.314	0.555	0.421	0.836	1.673	1.329	1.855	0.894
A2AQC3	A2AQC3|O70228|Q8C288|Q8C4G3|A2AQC9|A2AUZ0|A2AUZ1|A0A286YDZ3|B2FDH4	Atp9a	Phospholipid-transporting ATPase	MOUSE	34	126057	1.974	0.562	0.655	1.031	2.15	0.109	1.807	2.106	0.959	1.903	1.37	1.929	-0.107	2.059	0.391	2.052	1.879	0.107	2.088	0.698	0.813	1.183	2.32	0.229	2.001	2.237	1.109	2.053	1.508	2.056	2.182	0.558	2.192	2	-0.109	1.782	0.454	0.537	0.904	2.074	1.735	1.964	0.848
A2AQE2	A2AQE2|Q6A098|F6QQ13	Secisbp2l	SECIS binding protein 2-like	MOUSE	2	120717	1.052	0.189	0.096	0.076	1.605	-0.111	1.362	1.175	0.208	1.235	0.301	1.209	-0.214	1.951	-0.038	1.797	1.515	0.214	1.095	0.071	0.311	0.331	1.477	0.012	1.424	1.629	0.493	1.213	0.72	1.082	1.823	-0.166	1.793	1.427	0.111	1.083	0.059	0.208	0.319	1.465	1.268	1.287	0.508
A2AR02	A2AR02	Ppig	Peptidyl-prolyl cis-trans isomerase G	MOUSE	3	88836.5	2.502	0.7	0.944	1.379	2.566	0.121	2.543	2.894	1.345	2.621	1.78	2.493	-0.201	2.459	0.492	2.327	2.2	0.201	2.728	0.765	1.112	1.515	2.791	0.311	2.768	3.095	1.546	2.846	2.006	2.718	2.685	0.693	2.553	2.426	-0.121	2.417	0.562	0.801	1.258	2.434	2.458	2.728	1.179
A2AR50	A2AR50|A0A0A0MQE4	Ralgps1	Ras-specific guanine nucleotide-releasing factor RalGPS1	MOUSE	2	65987.1	2.629	0.897	1.237	1.637	2.392	0.237	2.403	2.179	1.431	2.52	2.129	2.48	0.019	1.931	0.471	2.26	2.611	-0.019	2.61	0.878	1.264	1.766	2.41	0.318	2.486	2.159	1.49	2.615	2.257	2.609	1.89	0.452	2.251	2.591	-0.237	2.06	0.366	0.715	1.333	2.203	1.936	1.61	0.941
A2ARP1	A2ARP1	Ppip5k1	Inositol hexakisphosphate and diphosphoinositol-pentakisphosphate kinase 1	MOUSE	3	161745	1.086	-0.393	-0.276	0.044	3.005	0.354	1.29	1.551	-0.02	1.264	0.631	1.287	-0.235	2.383	-0.583	2.326	1.149	0.235	1.311	-0.16	-0.042	0.322	3.178	0.589	1.517	1.843	0.257	1.56	0.804	1.545	2.607	-0.358	2.559	1.374	-0.354	0.862	-0.763	-0.591	-0.18	2.503	1.073	1.258	-0.246
A2ARS0	A2ARS0	Ankrd63	Ankyrin repeat domain-containing protein 63	MOUSE	4	41409.3	1.332	-0.656	-0.469	0.028	2.638	0.186	1.426	1.606	0.057	1.416	0.409	1.297	0.015	2.038	-0.69	2.323	1.239	-0.015	1.345	-0.629	-0.539	-0.073	2.476	0.188	1.39	1.62	-0.037	1.536	0.387	1.268	1.758	-0.652	2.103	1.342	-0.186	1.076	-0.792	-0.685	-0.175	2.496	1.284	1.346	-0.216
A2ARZ3	A2ARZ3	Fsip2	Fibrous sheath-interacting protein 2	MOUSE	3	790434	2.106	0.708	0.819	1.444	1.904	-0.154	2.241	2.341	1.202	2.284	1.645	2.235	-0.277	2.652	0.568	2.355	2.688	0.277	2.383	0.985	1.116	1.706	2.255	0.185	2.517	2.651	1.431	2.561	1.761	2.586	2.928	0.845	2.509	2.964	0.154	2.133	0.735	0.984	1.471	2.07	2.268	2.466	1.229
A2AS98	A2AS98|P28660	Nckap1	Nck-associated protein 1	MOUSE	45	130821	1.274	-0.011	0.118	0.546	2.241	0.204	1.275	1.39	0.487	1.354	0.847	1.369	-0.148	2.043	-0.095	2.127	1.266	0.148	1.444	0.128	0.249	0.73	2.396	0.362	1.406	1.51	0.654	1.516	0.982	1.528	2.21	0.082	2.25	1.443	-0.204	1.04	-0.267	-0.117	0.347	2.023	1.074	1.159	0.256
A2ASS6	A0A5K1VVQ9|A2ASS6|E9Q8K5|E9Q8N1|A0A5K1VVQ1|F7CR78|A2AT70	Ttn	Titin	MOUSE	13	3.93574e+06	1.106	-0.225	-0.111	0.035	2.516	0.23	1.144	1.315	0.219	1.092	0.407	1.333	-0.129	2.408	-0.31	1.822	1.021	0.129	1.144	-0.22	-0.04	0.135	2.453	0.344	1.215	1.294	0.391	1.071	0.536	1.601	2.503	-0.209	1.827	1.15	-0.23	0.832	-0.542	-0.413	-0.193	2.032	0.904	1.041	0.049
A2ASZ8	A2ASZ8|Z4YLR9|A0A0A6YWC1|F6RC04	Slc25a25	Calcium-binding mitochondrial carrier protein SCaMC-2	MOUSE	18	53019.5	0.747	-0.415	-0.393	0.18	2.09	0.209	0.658	0.843	-0.053	0.885	0.355	0.81	-0.106	1.909	-0.639	1.844	0.709	0.106	0.965	-0.319	-0.289	0.249	2.119	0.33	0.852	0.991	0.11	0.975	0.475	0.928	1.986	-0.523	1.962	0.863	-0.209	0.551	-0.618	-0.572	-0.058	1.847	0.532	0.672	-0.266
A2AT37	A2AT37|F6Q3G7	Upf2	Regulator of nonsense transcripts 2	MOUSE	6	148748	0.937	-0.231	-0.026	0.152	2.15	0.1	1.06	1.296	0.147	1.032	0.579	1.198	-0.112	1.957	-0.37	1.988	1.098	0.112	1.058	0.059	0.134	0.173	2.245	0.252	1.112	1.303	0.243	1.138	0.657	1.218	2.062	-0.301	2.099	1.217	-0.1	0.985	-0.253	-0.086	0.023	1.993	1.012	1.236	0.054
A2ATK9	A2ATK9|A2ATL0|A2ATL1	Fam171a1	Family with sequence similarity 171, member A1	MOUSE	8	98645.5	1.399	-0.025	0.047	0.471	2.407	0.09	1.518	1.712	0.426	1.537	0.642	1.49	-0.001	2.461	-0.204	2.159	1.705	0.001	1.538	0.027	0.053	0.426	2.338	0.125	1.407	1.69	0.319	1.474	0.673	1.403	2.434	-0.185	2.119	1.714	-0.09	1.191	-0.118	-0.056	0.44	2.235	1.429	1.599	0.244
A2AUK8	A2AUK8|A2AUK7|A0A2R8VHB6	Epb41l1	Band 4.1-like protein 1	MOUSE	50	97479.2	1.032	0.03	0.079	0.381	2.186	0.108	1.129	1.536	0.35	1.335	0.594	1.126	0.086	1.977	-0.067	1.941	1.318	-0.086	0.968	0.017	0.112	0.378	2.218	0.01	1.056	1.422	0.261	1.254	0.788	1.163	1.944	-0.191	1.893	1.275	-0.108	0.815	0.023	0.062	0.244	2.278	1.176	1.466	0.286
A2AWA9	A2AWA9|A2AWA7|A2AWB0|A0A3Q4L343	Rabgap1	Rab GTPase-activating protein 1	MOUSE	27	122108	2.181	0.288	0.511	0.866	2.564	0.119	2.035	2.375	0.747	1.995	1.184	2.141	-0.141	2.505	0.09	2.366	2.063	0.141	2.272	0.371	0.567	1.037	2.722	0.254	2.18	2.49	0.85	2.164	1.365	2.266	2.683	0.22	2.562	2.147	-0.119	1.999	0.187	0.342	0.843	2.429	1.978	2.19	0.704
A2AWI7	A2AWI7|Q8R3V5|A2AWI9	Sh3glb2	Endophilin-B2	MOUSE	13	45192.3	1.451	-0.63	-0.367	-0.08	2.401	0.105	1.386	1.799	-0.021	1.3	0.51	1.595	-0.07	2.415	-0.854	2.532	1.432	0.07	1.448	-0.476	-0.277	0.001	2.533	0.186	1.53	1.89	0.047	1.401	0.578	1.769	2.516	-0.709	2.63	1.516	-0.105	1.352	-0.75	-0.495	-0.239	2.286	1.301	1.695	-0.164
A2AWP8	A2AWP8|A2AWP6|A2AWP4|F6S3V7	Arhgef10l	Rho guanine nucleotide exchange factor 10-like protein	MOUSE	4	141639	0.254	0.039	0.161	0.207	1.454	0.233	0.768	0.894	0.324	0.822	0.333	0.441	-0.333	1.907	-0.131	1.77	0.901	0.333	0.595	0.169	0.32	0.385	1.825	0.398	1.054	1.235	0.484	1.174	0.396	0.782	2.395	-0.068	2.237	1.13	-0.233	0.088	-0.229	-0.072	0.027	1.506	0.659	0.728	0.061
A2BDX3	A2BDX3	Mocs3	Adenylyltransferase and sulfurtransferase MOCS3	MOUSE	7	50344	1.418	0.116	0.319	0.631	2.323	0.089	1.535	1.732	0.499	1.299	0.99	1.592	-0.231	2.207	-0.081	2.394	1.475	0.231	1.585	0.326	0.525	0.903	2.644	0.311	1.874	1.86	0.759	1.701	1.1	1.827	2.467	0.127	2.456	1.661	-0.089	1.329	-0.087	0.162	0.546	2.355	1.441	1.581	0.343
A2BEE9	A2BEE9|Q52KF7|P70175|A2BEF2	Dlg3	Disks large homolog 3	MOUSE	33	92683.9	2.23	0.285	0.454	0.855	3.156	0.075	2.252	2.643	0.949	2.29	1.374	2.464	-0.05	2.949	0.14	3.01	2.346	0.05	2.398	0.396	0.565	0.969	3.24	0.161	2.33	2.747	1.006	2.427	1.447	2.526	3.04	0.192	3.096	2.315	-0.075	2.201	0.248	0.404	0.787	3.091	2.197	2.677	0.838
A2CE44	A2CE44	Zxdb	Zinc finger X-linked protein ZXDB	MOUSE	2	91972.3	1.165	0.312	0.554	0.745	2.014	-0.083	1.442	1.765	0.744	1.565	1.003	1.835	0.114	1.914	0.174	1.905	1.293	-0.114	1.265	0.425	0.687	0.736	1.899	-0.149	1.304	1.678	0.946	1.427	0.961	1.8	1.886	0.167	1.769	1.155	0.083	1.237	0.481	0.723	0.889	2.097	1.453	1.876	0.912
A2CG49	A2CG49|F6QYT9|B1B1A7|D3Z560|D3Z4R2|D3Z532|D3Z535|D3Z534	Kalrn	Kalirin	MOUSE	42	340132	2.032	0.34	0.529	0.992	2.281	0.175	1.816	2.014	0.99	2.044	1.4	1.886	-0.095	2.162	0.227	2.169	2.03	0.095	2.095	0.46	0.634	1.071	2.418	0.293	1.901	2.119	1.108	2.162	1.451	1.976	2.237	0.304	2.235	2.028	-0.175	1.765	0.109	0.263	0.816	2.022	1.584	1.744	0.7
A2RSJ4	A2RSJ4|Q8C318|A0A1W2P7N7|A0A1W2P7J6	Uhrf1bp1l	UHRF1-binding protein 1-like	MOUSE	22	163420	1.364	0.039	0.248	0.647	2.302	0.122	1.439	1.545	0.538	1.386	0.95	1.443	-0.172	2.041	-0.123	2.078	1.398	0.172	1.518	0.248	0.438	0.796	2.319	0.256	1.584	1.72	0.776	1.649	1.119	1.589	2.18	0.044	2.182	1.609	-0.122	1.266	-0.039	0.103	0.512	2.107	1.385	1.386	0.448
A2RSQ0	A2RSQ0	Dennd5b	DENN domain-containing protein 5B	MOUSE	5	146110	0.896	-0.106	0.156	0.415	1.874	0.194	1.35	1.11	0.335	1.463	0.554	1.131	0.029	2.144	-0.155	2.16	1.171	-0.029	1.173	0.169	0.371	0.692	2.053	0.198	1.382	1.249	0.612	1.499	0.831	1.408	2.129	0.009	2.13	1.279	-0.194	0.927	-0.086	0.028	0.522	1.707	1.076	1.175	0.369
A2RT62	A2RT62|A0A494B9I8	Fbxl16	F-box/LRR-repeat protein 16	MOUSE	13	53018.2	1.305	-0.096	-0.012	0.584	2.164	0.286	1.319	1.388	0.517	1.347	0.794	1.309	-0.039	2.066	-0.268	2.153	1.377	0.039	1.326	-0.01	0.062	0.676	2.29	0.311	1.397	1.371	0.597	1.396	0.907	1.389	2.138	-0.195	2.122	1.486	-0.286	1.006	-0.369	-0.23	0.332	1.934	0.982	1.063	0.256
A2RTH5	A2RTH5|A0A0U1RNF2	Lcmt1	Leucine carboxyl methyltransferase 1	MOUSE	3	38876	1.944	0.789	0.967	1.307	2.257	0.246	2.067	2.177	1.76	2.16	1.805	1.885	-0.152	2.15	0.531	1.958	2.007	0.152	2.096	0.93	1.137	1.459	2.409	0.305	2.219	2.329	1.912	2.312	1.957	2.037	2.415	0.578	2.253	2.159	-0.246	1.664	0.548	0.705	1.028	1.978	1.788	1.897	1.481
A3KFX0	A3KFX0	Nt5c1a	Cytosolic 5'-nucleotidase 1A	MOUSE	2	40848.5	0.832	-0.207	-0.135	0.185	2.097	0.195	1.313	1.072	0.097	0.857	0.489	1.096	-0.223	1.892	-0.643	1.842	1.022	0.223	1.055	0.016	0.089	0.409	2.32	0.418	1.536	1.295	0.32	1.08	0.712	1.32	2.115	-0.419	2.065	1.245	-0.195	0.637	-0.402	-0.329	-0.009	1.902	1.119	0.878	-0.098
A3KG57	A3KG57	Srsf12	Serine/arginine-rich-splicing factor 12 (Fragment)	MOUSE	4	30591.4	1.563	0.378	0.579	0.455	0.922	0.088	1.471	1.52	1.047	1.2	1.126	1.081	-0.024	1.1	0.46	1.036	1.239	0.024	1.587	0.402	0.602	0.615	0.929	0.189	1.495	1.527	1.071	1.365	1.186	1.246	1.124	0.484	1.043	1.394	-0.088	1.359	0.173	0.374	0.426	0.834	1.266	1.432	0.842
A3KG93	A3KG93|Q6ZQ88|G8JL40|F6Z4I3	Kdm1a	Lysine-specific histone demethylase	MOUSE	8	95171.1	1.778	0.43	0.641	1.045	2.043	0.09	1.627	1.667	0.982	1.817	1.263	1.422	-0.188	1.866	0.167	1.819	1.74	0.188	1.657	0.676	0.805	0.983	2.374	0.306	1.717	1.879	1.118	1.901	1.504	1.888	2.078	0.251	2.007	1.737	-0.09	1.456	0.364	0.542	0.782	1.947	1.463	1.459	0.813
A3KGB4	A3KGB4|A0A0A6YXU3	Tbc1d8b	TBC1 domain family member 8B	MOUSE	3	129088	1.555	-0.316	-0.023	0.251	2.416	0.251	1.282	1.718	0.162	1.297	0.659	1.577	-0.194	2.519	-0.692	2.598	1.399	0.194	1.521	-0.284	-0.047	0.319	2.538	0.434	1.558	1.874	0.314	1.532	0.848	1.771	2.624	-0.587	2.517	1.504	-0.251	1.245	-0.602	-0.274	-0.035	2.369	1.216	1.671	-0.046
A3KGR9	A3KGR9|Q9D8V0|Q6PGJ8	H13	Histocompatibility 13 (Fragment)	MOUSE	2	38402.1	1.363	0.438	0.548	1.04	1.935	0.232	1.518	2.018	0.659	1.721	1.161	1.712	-0.163	1.937	0.2	1.856	1.679	0.163	1.525	0.487	0.711	1.115	1.987	0.251	1.681	2.181	0.821	1.883	1.324	1.875	2.1	0.11	2.056	1.842	-0.232	1.36	0.206	0.299	0.84	1.703	1.516	2.016	0.656
A3KGS3	A0A2I3BPN8|A0A0A0MQD7|A3KGS3|F7CGP0	Ralgapa2	Ral GTPase-activating protein subunit alpha-2	MOUSE	2	212567	1.275	0.43	0.624	0.702	0.871	0.16	1.148	0.712	0.781	1.321	0.812	0.753	0.004	0.958	0.292	0.675	1.247	-0.004	1.208	0.495	0.653	0.725	0.828	0.154	1.081	0.571	0.847	1.285	0.877	0.692	0.891	0.367	0.75	1.18	-0.16	0.865	0.27	0.464	0.381	0.643	0.738	0.529	0.616
A3KGU9	A3KGU9|A3KGU7|E9Q447|A3KGU5|P16546|A3KGU4|P08032	Sptan1	Spectrin alpha chain, non-erythrocytic 1	MOUSE	114	288454	1.734	-0.515	-0.226	0.032	2.666	0.126	1.637	2.178	0.301	1.401	0.767	1.876	-0.064	2.698	-0.678	2.832	1.687	0.064	1.779	-0.451	-0.143	0.105	2.781	0.169	1.678	2.268	0.326	1.47	0.833	1.961	2.722	-0.578	2.888	1.735	-0.126	1.56	-0.622	-0.329	-0.09	2.58	1.483	2.055	0.19
A4GZ26	E9QAD8|A4GZ26|Q5DU25|D3Z5I6|D3Z6V7	Iqsec2	ARF6 guanine nucleotide exchange factor IQArfGEF	MOUSE	51	162682	2.176	-0.16	0.005	0.67	2.855	0.14	1.987	2.253	1.063	2.081	1.151	2.05	-0.013	2.537	-0.265	2.806	2.138	0.013	2.152	-0.15	0.003	0.627	2.891	0.161	1.96	2.255	1.048	2.09	1.099	2.034	2.496	-0.278	2.745	2.136	-0.14	1.983	-0.311	-0.132	0.479	2.716	1.866	2.144	0.896
A6H5Y3	A6H5Y3|A0A1Y7VM88	Mtr	Methionine synthase	MOUSE	2	140322	1.376	-0.001	0.3	0.46	2.227	0.244	1.281	1.582	0.461	1.472	0.953	1.584	-0.189	2.56	-0.184	2.437	1.381	0.189	1.565	0.189	0.489	0.65	2.416	0.433	1.47	1.771	0.65	1.661	1.142	1.774	2.749	0.005	2.626	1.57	-0.244	1.132	-0.244	0.056	0.217	1.983	1.037	1.338	0.217
A6H5Z3	A6H5Z3	Exoc6b	Exocyst complex component 6B	MOUSE	3	94869.6	1.91	-0.22	-0.092	0.379	3.102	0.067	1.95	1.968	0.219	1.901	0.648	2.117	-0.02	2.718	-0.283	2.693	1.928	0.02	1.93	-0.201	-0.072	0.399	3.122	0.087	1.969	1.988	0.239	1.921	0.668	2.137	2.738	-0.263	2.713	1.948	-0.067	1.843	-0.287	-0.159	0.312	3.035	1.883	1.901	0.152
A6H611	A6H611|A0A286YDC5|A0A286YCX4	Mipep	Mitochondrial intermediate peptidase	MOUSE	4	81820.6	1.56	0.292	0.353	0.786	2.176	0.179	1.547	1.547	0.858	1.456	1.212	1.442	-0.104	1.984	0.112	1.98	1.684	0.104	1.566	0.485	0.489	0.907	2.182	0.346	1.616	1.626	1.008	1.571	1.299	1.557	2.134	0.222	2.095	1.73	-0.179	1.618	0.171	0.194	0.579	2.036	1.366	1.426	0.822
A6H630	A6H630|D6RG65	Armt1	Damage-control phosphatase ARMT1	MOUSE	10	51118.4	0.628	-0.468	-0.341	-0.08	2.267	0.367	0.531	0.768	-0.032	0.774	0.209	0.615	-0.03	1.784	-0.682	1.92	0.708	0.03	0.55	-0.499	-0.362	-0.111	2.235	0.305	0.499	0.679	-0.132	0.711	0.212	0.645	1.787	-0.568	1.94	0.701	-0.367	0.365	-0.646	-0.674	-0.258	2.033	0.336	0.593	-0.368
A6H6A9	A6H6A9	Rabgap1l	Rab GTPase-activating protein 1-like	MOUSE	14	93429.3	1.642	0.107	0.287	0.721	2.401	0.143	1.912	1.969	0.624	1.78	1.033	1.76	-0.174	2.237	-0.033	2.336	1.715	0.174	1.733	0.312	0.476	0.895	2.565	0.286	2.074	2.054	0.757	1.951	1.17	1.871	2.475	0.179	2.42	1.923	-0.143	1.563	0.006	0.206	0.598	2.328	1.755	1.847	0.54
A6H6E2	A6H6E2	Mmrn2	Multimerin-2	MOUSE	2	105832	1.089	-0.261	0.228	0.374	1.59	0.232	0.795	1.134	0.289	0.981	0.422	1.157	-0.158	1.912	-0.538	2.279	1.045	0.158	1.246	-0.104	0.386	0.532	1.748	0.389	0.953	1.292	0.446	1.138	0.579	1.315	2.069	-0.38	2.437	1.202	-0.232	0.857	-0.493	-0.003	0.142	1.358	0.564	0.903	0.057
A6H8H2	A6H8H2|E9Q449	Dennd4c	DENN domain-containing protein 4C	MOUSE	10	213907	2.132	0.359	0.704	0.934	2.616	0.115	2.101	2.353	0.914	2.018	1.335	2.094	-0.132	2.561	0.363	2.566	2.058	0.132	2.274	0.466	0.842	1.11	2.708	0.239	2.168	2.459	1.027	2.201	1.435	2.286	2.603	0.495	2.766	2.225	-0.115	2.042	0.196	0.5	0.819	2.462	2	2.174	0.756
A6H8H5	A6H8H5	Kcnb2	Potassium voltage-gated channel subfamily B member 2	MOUSE	2	103475	1.387	-0.06	0.203	0.337	2.134	0.069	1.425	1.745	0.636	1.006	0.724	1.431	-0.229	2.017	-0.168	2.238	1.671	0.229	1.616	0.168	0.432	0.566	2.363	0.298	1.654	1.974	0.864	1.235	0.953	1.66	2.246	0.061	2.467	1.9	-0.069	1.318	-0.13	0.134	0.268	2.065	1.356	1.676	0.566
A6MDD2	Q60673|A6MDD2|A0A087WQF2|A0A087WPU7|A0A087WQ67	Ptprn	Protein tyrosine phosphatase receptor type N	MOUSE	5	106993	1.102	-0.479	-0.385	-0.121	2.536	0.186	0.947	1.185	-0.269	1.045	0.36	1.365	-0.306	1.77	-0.493	2.184	1.275	0.306	1.12	-0.35	-0.08	0.09	3.04	0.021	1.257	1.553	0.004	1.333	0.629	1.542	1.903	-0.239	2.32	1.216	-0.186	1.123	-0.219	-0.193	-0.108	2.646	1.196	1.299	-0.156
A6X8Z5	A6X8Z5	Arhgap31	Rho GTPase-activating protein 31	MOUSE	3	156643	1.638	0.331	0.452	0.785	2.315	0.109	1.751	1.718	0.641	1.751	1.079	1.464	-0.148	2.593	0.062	2.634	1.649	0.148	1.786	0.479	0.6	0.933	2.463	0.258	1.899	1.866	0.789	1.899	1.227	1.612	2.741	0.21	2.782	1.797	-0.109	1.528	0.222	0.343	0.675	2.206	1.642	1.609	0.532
A6X919	A6X919	Dpy19l1	Probable C-mannosyltransferase DPY19L1	MOUSE	3	85041.3	1.533	0.076	0.239	0.696	2.175	0.16	1.594	1.806	0.55	1.567	1.121	1.662	-0.118	1.816	-0.037	1.934	1.721	0.118	1.586	0.296	0.357	0.748	2.336	0.278	1.798	2.032	0.698	1.657	1.25	1.716	1.977	0.081	1.988	1.882	-0.16	1.34	-0.011	0.079	0.514	2.066	1.485	1.719	0.463
A6ZI46	A6ZI46|Q9CPQ9	Aldoart1	Fructose-bisphosphate aldolase	MOUSE	17	45913.3	3.744	1.656	1.891	2.366	3.345	0.431	3.078	3.983	2.328	3.027	2.899	3.386	0.279	3.415	1.666	3.296	2.996	-0.279	3.465	1.377	1.612	2.087	3.066	0.152	2.799	3.704	2.049	2.748	2.62	3.106	3.136	1.387	3.017	2.717	-0.431	3.313	1.225	1.46	1.935	2.914	2.647	3.552	1.897
A7E1Z5	A7E1Z5|D3Z7G8	Slc4a4	Anion exchange protein	MOUSE	29	121375	0.743	-0.512	-0.546	-0.188	1.964	0.045	0.715	0.882	-0.499	0.965	0	1.052	-0.117	1.868	-0.765	1.775	0.51	0.117	0.479	-0.39	-0.424	-0.168	2.064	0.12	0.735	0.983	-0.283	1.013	0.049	0.791	1.941	-0.664	1.892	0.547	-0.045	0.822	-0.366	-0.443	-0.215	2.03	0.729	0.788	-0.231
A8DUK4	A8DUK4|E9Q223|P02088|P02089|D4QBB3|P02070|P02081|P02104	Hbb-bs	Beta-globin	MOUSE	6	15804.8	1.119	0.226	0.52	0.686	1.867	-3.18	0.603	1.849	-1.017	1.352	0.618	-0.094	-0.089	1.671	0.145	2.331	-0.129	0.089	1.245	0.297	0.542	0.684	1.959	-3.179	0.507	1.884	-1.043	1.41	0.807	-0.067	1.879	0.125	2.397	-0.158	3.18	4.273	3.388	3.906	3.848	4.989	3.807	4.318	2.04
A8IK50	A8IK50|P12660|A0A0R4IZX8|A0A140LI57|A0A140LHG1	Pcp2	Purkinje cell protein 2	MOUSE	3	14841.1	1.075	-0.305	-0.078	0.209	2.127	0.044	1.386	1.644	0.262	1.285	0.526	1.641	0.078	2.043	-0.437	2.358	1.206	-0.078	1.051	-0.509	-0.169	-0.042	2.157	-0.193	1.362	1.567	0.11	1.315	0.337	1.618	1.898	-0.578	2.259	1.183	-0.044	0.809	-0.3	-0.116	0.068	2.186	1.363	1.425	0.184
A9Z1V5	A9Z1V5|F7D0T1	Vwa5b1	von Willebrand factor A domain-containing protein 5B1	MOUSE	4	135568	0.571	-0.23	-0.086	0.01	1.596	0.273	0.915	0.87	0.334	0.796	0.347	0.774	-0.447	1.624	-0.341	1.232	0.875	0.447	1.018	0.217	0.361	0.457	2.042	0.72	1.361	1.317	0.781	1.243	0.794	1.221	2.071	0.106	1.678	1.322	-0.273	0.297	-0.503	-0.359	-0.263	1.322	0.641	0.597	0.061
B0F2B4	B0F2B4	Nlgn4l	Neuroligin 4-like	MOUSE	11	97973.6	1.318	-0.003	-0.055	0.496	2.049	0.078	1.274	1.559	0.517	1.31	0.761	1.577	-0.157	1.978	-0.278	1.981	1.158	0.157	1.531	0.211	0.185	0.629	2.206	0.267	1.427	1.785	0.582	1.477	0.932	1.691	2.306	-0.043	2.251	1.445	-0.078	1.424	-0.317	-0.02	0.313	1.882	1.196	1.41	0.416
B0QZW1	B0QZW1|F2Z488|B0QZW2	Gria3	Glutamate receptor	MOUSE	13	101024	1.262	-0.087	0.097	0.445	2.055	0.147	1.299	1.338	0.745	1.251	0.874	1.247	-0.035	1.783	-0.225	1.97	1.189	0.035	1.363	0.079	0.166	0.663	2.141	0.151	1.35	1.515	0.717	1.297	0.977	1.276	1.854	-0.135	2.056	1.339	-0.147	1.211	-0.165	-0.128	0.266	1.98	0.91	1.103	0.602
B0V2N1	B0V2N1|A0A286YDF6|A0A286YDS2|A0A286YEA4	Ptprs	Receptor-type tyrosine-protein phosphatase S	MOUSE	43	213098	1.343	0.104	0.227	0.646	1.982	0.126	1.339	1.514	0.58	1.404	0.969	1.427	-0.169	1.929	-0.046	1.945	1.392	0.169	1.534	0.277	0.396	0.785	2.128	0.282	1.482	1.676	0.765	1.55	1.141	1.561	2.048	0.097	2.105	1.559	-0.126	1.168	-0.068	0.089	0.478	1.796	1.161	1.343	0.439
B1APX2	B1APX2|Q3UE31	5031439G07Rik	RIKEN cDNA 5031439G07 gene	MOUSE	6	50691.6	1.899	0.739	0.824	1.343	1.933	0.162	1.981	2.28	1.424	2.007	1.698	1.862	-0.127	1.72	0.578	1.713	2.168	0.127	2.026	0.825	0.955	1.508	2.018	0.365	2.123	2.53	1.509	2.189	1.917	2.027	1.92	0.77	1.848	2.26	-0.162	1.97	0.53	0.69	1.134	1.711	1.821	2.187	1.196
B1AQ75	B1AQ75	Krt36	Keratin, type I cuticular Ha6	MOUSE	2	54044.8	0.047	0.231	0.935	-0.078	-0.066	0.409	-0.153	-0.148	0.585	0.164	-0.855	0.397	1.136	0.945	0.58	0.281	-1.482	-1.136	-1.196	-0.806	-0.308	-1.321	-1.256	-0.832	-1.397	-1.284	-0.659	-1.08	-2.098	-0.793	-0.245	-0.534	-0.909	-2.671	-0.409	-0.361	0.029	0.526	-0.486	-0.264	-0.49	-0.136	0.098
B1AQW2	B1AQW2|B1AQW4	Mapt	Microtubule-associated protein	MOUSE	18	41005.2	1.436	-0.09	-0.098	0.434	2.224	0.369	1.35	1.474	0.2	1.273	0.71	1.385	0.001	2.333	-0.166	2.277	1.325	-0.001	1.34	-0.237	-0.099	0.371	2.222	0.146	1.458	1.42	0.186	1.271	0.709	1.356	2.331	-0.408	2.073	1.323	-0.369	1.071	-0.459	-0.518	0.207	1.725	0.966	1.105	-0.169
B1AQX7	B1AQX7|B1AQX6|B1AQX8	Srcin1	SRC kinase-signaling inhibitor 1	MOUSE	71	130038	1.41	-0.675	-0.47	0.237	2.301	-0.216	1.321	1.291	0.02	1.696	0.674	1.565	-0.225	2.131	-0.618	2.206	1.507	0.225	1.636	-0.449	-0.245	0.463	2.526	0.009	1.546	1.516	0.245	1.921	0.899	1.79	2.356	-0.393	2.431	1.732	0.216	1.626	-0.459	-0.254	0.453	2.517	1.537	1.507	0.236
B1AQY2	B1AQY2|Q69ZH9|F8VQ11|D6RDB5	Arhgap23	Rho GTPase-activating protein 23	MOUSE	26	163525	1.83	0.275	0.362	0.731	2.441	0.123	1.743	1.834	0.619	1.736	0.99	1.722	-0.076	2.21	0.061	2.188	1.705	0.076	1.906	0.37	0.4	0.787	2.507	0.221	1.848	1.951	0.691	1.888	1.178	1.835	2.303	0.178	2.278	1.772	-0.123	1.736	0.181	0.299	0.616	2.304	1.646	1.754	0.51
B1AQZ0	B1AQZ0|B1AQY9|B7ZC46|Q8CHH9|E0CYM4	Septin8	Septin-8	MOUSE	21	56443.9	0.364	-0.848	-0.829	-0.581	2.11	0.26	0.509	0.691	-0.735	0.316	-0.287	0.844	-0.084	1.927	-1.089	1.948	0.42	0.084	0.318	-0.824	-0.752	-0.534	2.101	0.337	0.544	0.741	-0.752	0.292	-0.271	0.808	1.925	-1.062	2.023	0.342	-0.26	-0.025	-1.001	-0.834	-0.728	1.731	0.229	0.341	-1.025
B1AR13	B1AR13|B2RWE3|Z4YKM2	Cisd3	CDGSH iron-sulfur domain-containing protein 3, mitochondrial	MOUSE	6	16075.3	0.356	-0.582	-0.678	-0.19	2	0.199	0.365	0.462	-0.389	0.536	-0.018	0.623	-0.128	1.735	-0.574	1.894	0.409	0.128	0.534	-0.568	-0.549	-0.062	2.015	0.23	0.649	0.745	-0.228	0.695	0.159	0.693	1.875	-0.572	2.061	0.604	-0.199	0.174	-0.784	-0.877	-0.502	1.701	0.214	0.304	-0.491
B1AR17	B1AR17|E9Q614|F7C528|F6V4V3|A0A5F8MQ82	Chd3	DNA helicase	MOUSE	20	234339	2.061	0.632	0.884	1.139	2.214	-0.042	2.299	2.407	1.283	2.122	1.568	2.153	-0.17	2.002	0.533	2.291	2.215	0.17	2.205	0.829	1.082	1.445	2.568	0.165	2.369	2.529	1.369	2.237	1.874	2.272	2.308	0.71	2.59	2.413	0.042	1.937	0.648	0.83	1.21	2.377	2.239	2.22	1.126
B1AR51	B1AR51	Dnah9	Dynein, axonemal, heavy chain 9	MOUSE	6	516403	2.513	0.605	0.743	1.225	2.234	0.106	2.077	2.123	0.991	2.218	1.239	2.353	0.037	2.362	0.378	2.351	2.022	-0.037	2.467	0.527	0.747	1.28	2.402	0.178	2.04	2.428	1.014	2.077	1.437	2.212	2.221	0.395	2.314	1.985	-0.106	2.299	0.499	0.636	1.119	2.224	1.863	2.174	0.885
B1ART2	B1ART2|B1ART1|V9GX23|F6XI52	Vps13d	Vacuolar protein sorting 13D	MOUSE	28	494896	1.455	0.159	0.385	0.785	2.071	0.172	1.507	1.734	0.8	1.506	1.199	1.5	-0.183	2.051	0.045	2.018	1.606	0.183	1.588	0.324	0.496	0.95	2.27	0.282	1.645	1.779	0.994	1.682	1.278	1.633	2.176	0.206	2.267	1.566	-0.172	1.27	0.044	0.209	0.601	1.886	1.371	1.598	0.628
B1ASP2	P52332|B1ASP2	Jak1	Tyrosine-protein kinase	MOUSE	8	135234	1.13	0.048	0.1	0.514	2.011	0.021	1.452	1.522	0.538	1.405	0.703	1.373	-0.168	1.934	-0.04	2.084	1.445	0.168	1.326	0.242	0.337	0.707	2.179	0.238	1.485	1.708	0.65	1.685	0.736	1.513	2.205	0.066	2.27	1.535	-0.021	1.101	-0.007	0.07	0.482	1.821	1.219	1.47	0.436
B1ASU0	B1ASU0|P59823|Q0VDP7	Il1rapl1	Interleukin-1 receptor accessory protein-like 1	MOUSE	5	80691.8	0.999	-0.238	-0.255	0.28	2.242	0.312	0.832	0.898	0.266	0.937	0.608	0.903	0.048	1.937	-0.399	2.089	0.908	-0.048	0.981	-0.179	-0.117	0.34	2.232	0.353	0.785	0.912	0.326	0.996	0.729	1.099	1.996	-0.34	1.956	0.911	-0.312	0.47	-0.661	-0.548	-0.061	1.879	0.513	0.573	-0.062
B1AT82	B1AT82|Q9D0M1|B1AT84|B1AT83	Prpsap1	Phosphoribosyl pyrophosphate synthase-associated protein 1	MOUSE	8	42809.1	1.098	0.014	0.205	0.651	1.91	0.211	1.17	1.381	0.499	1.212	0.762	1.327	-0.198	1.904	-0.184	1.937	1.116	0.198	1.196	0.198	0.412	0.832	2.115	0.466	1.448	1.542	0.707	1.425	1.012	1.469	2.066	0.031	2.163	1.375	-0.211	0.764	-0.269	-0.155	0.324	1.703	0.972	1.011	0.241
B1ATC3	B1ATC3|B7ZC94|Q3UHC0	Tnrc6c	Trinucleotide repeat-containing gene 6C protein	MOUSE	4	199180	1.505	0.418	0.686	0.878	1.682	-0.144	1.755	1.58	0.802	1.416	0.821	1.204	-0.306	1.828	0.282	1.892	1.652	0.306	1.674	0.553	0.855	1.048	1.92	0.173	1.834	1.612	0.902	1.448	0.921	1.25	2.204	0.735	2.103	1.794	0.144	1.649	0.497	0.83	1.022	1.79	1.617	1.461	0.96
B1ATI1	B1ATI1|P52187	Kcnj12	ATP-sensitive inward rectifier potassium channel 12	MOUSE	2	59944.3	1.3	-0.26	-0.389	-0.081	2.83	-0.138	1.1	1.14	0.357	1.426	0.502	1.469	-0.183	2.207	-0.596	2.134	1.452	0.183	1.484	-0.077	-0.205	0.102	3.014	0.045	1.284	1.323	0.54	1.609	0.685	1.652	2.39	-0.413	2.317	1.636	0.138	1.439	-0.122	-0.25	0.057	2.969	1.239	1.278	0.495
B1AUN2	B1AUN2|Q3UKV0|B1AUN3	Eif2b3	Eukaryotic translation initiation factor 2B, subunit 3	MOUSE	10	51172.4	1.647	0.386	0.632	0.84	1.742	0.101	1.632	1.72	0.885	1.646	1.315	1.751	-0.106	1.761	0.208	1.704	1.652	0.106	1.807	0.59	0.738	1.037	1.904	0.202	1.757	1.861	0.993	1.848	1.397	1.857	1.845	0.371	1.863	1.831	-0.101	1.473	0.321	0.472	0.793	1.756	1.588	1.642	0.735
B1AVH5	B1AVH5|Q8C0P5	Coro2a	Coronin	MOUSE	16	62278.2	0.457	-0.554	-0.512	-0.089	2.215	0.246	0.552	0.652	-0.165	0.652	0.223	0.76	-0.127	2.005	-0.726	2.053	0.593	0.127	0.592	-0.425	-0.397	0.041	2.346	0.361	0.653	0.77	-0.092	0.767	0.327	0.901	2.062	-0.661	2.17	0.696	-0.246	0.168	-0.915	-0.758	-0.323	1.941	0.258	0.411	-0.539
B1AVY7	A0A1D5RMD4|E7FLY0|B1AVY7	Kif16b	Kinesin-like protein KIF16B	MOUSE	3	150854	1.554	0.155	0.272	0.743	1.772	0.37	1.127	1.147	0.472	1.769	0.939	1.288	0.122	1.459	0.702	1.716	1.285	-0.122	1.432	0.033	0.149	0.621	1.65	0.248	1.005	1.025	0.349	1.647	0.816	1.165	1.337	0.58	1.594	1.162	-0.37	1.184	-0.215	-0.098	0.373	1.402	0.758	0.778	0.102
B1AVZ0	B1AVZ0	Uprt	Uracil phosphoribosyltransferase homolog	MOUSE	2	34733.8	2.148	0.642	0.825	1.296	2.38	0.213	2.026	2.408	1.51	2.087	1.686	1.869	0.064	2.554	0.379	2.725	2.086	-0.064	2.084	0.578	0.76	1.231	2.316	0.149	1.962	2.343	1.446	2.023	1.622	1.804	2.49	0.315	2.661	2.021	-0.213	1.935	0.429	0.611	1.082	2.167	1.813	2.194	1.297
B1AWC9	B1AWC9|Q8VBU5|B1AWC8|B1AWD0|Q6IQY6|Q3TTI9|B1AWD1|Q80VK8|G3UZ46|G3UWT3|A0A6I8MX13|Q3UEI1|A0A286YD02	Pde4b	Phosphodiesterase	MOUSE	15	83927.6	1.296	-0.041	-0.123	0.437	2.054	0.194	1.088	1.339	0.225	1.304	0.732	1.292	0.11	1.807	-0.412	1.97	1.081	-0.11	1.196	-0.137	-0.062	0.352	2.085	0.186	1.058	1.298	0.257	1.208	0.687	1.228	1.718	-0.282	2.007	1.148	-0.194	1.097	-0.32	-0.276	0.211	1.844	0.844	1.162	-0.01
B1AWS8	B1AWS8|Q80YS4|Q02858	Tek	Receptor protein-tyrosine kinase	MOUSE	15	127966	3.639	0.534	0.481	0.993	4.625	0.173	3.027	3.871	1.053	3.097	1.268	2.999	0	3.715	0.338	3.85	3.289	0	3.778	0.52	0.462	1.002	4.548	0.189	2.952	3.798	1.027	3.048	1.234	2.948	3.709	0.297	3.71	3.137	-0.173	3.605	0.326	0.31	0.841	4.393	2.81	3.701	0.862
B1AXH1	B1AXH1|A0A0G2JFH6	Nhsl2	NHS-like protein 2	MOUSE	14	133093	1.456	-0.048	0.266	0.633	1.843	0.098	1.432	1.54	0.623	1.522	0.987	1.42	-0.016	1.906	-0.098	1.912	1.559	0.016	1.535	-0.018	0.269	0.661	1.923	0.114	1.44	1.567	0.662	1.446	1.048	1.441	1.949	-0.085	1.901	1.593	-0.098	1.229	-0.075	0.188	0.507	1.761	1.289	1.44	0.509
B1AXV0	B1AXV0|F6Q3S1	Frrs1l	DOMON domain-containing protein FRRS1L	MOUSE	5	32962.5	0.557	-0.22	-0.129	0.367	1.56	0.234	0.373	0.499	0.182	0.532	0.376	0.563	-0.018	1.365	-0.242	1.162	0.552	0.018	0.641	-0.202	-0.147	0.332	1.553	0.164	0.356	0.517	0.156	0.437	0.394	0.386	1.383	-0.448	1.156	0.534	-0.234	0.151	-0.454	-0.305	-0.124	1.042	0.057	0.265	-0.189
B1AXZ5	B1AXZ5|B1AXZ4|Q80Y51|Q60899|Q3UR02|B1AXZ6|Q80UJ0|B1AXZ0|B1AXZ3	Elavl2	ELAV-like protein	MOUSE	14	42960.1	2.131	0.561	0.709	1.144	1.473	-0.022	2.04	2.246	0.92	1.629	1.506	2.092	-0.379	1.82	0.202	1.608	1.935	0.379	2.445	0.802	0.949	1.535	1.864	0.33	2.281	2.56	1.193	2.02	1.747	2.333	2.211	0.443	1.987	2.239	0.022	2.115	0.472	0.62	1.165	1.584	1.951	2.231	0.863
B1AY10	B1AY10	Nfx1	Transcriptional repressor NF-X1	MOUSE	4	129514	1.258	0.192	0.113	0.405	2.16	-0.051	1.283	1.521	0.46	1.497	0.628	1.314	-0.132	1.821	0.077	2.005	1.312	0.132	1.318	0.344	0.232	0.659	2.223	0.136	1.342	1.653	0.58	1.658	0.745	1.373	2.073	0.179	2.168	1.49	0.051	1.173	0.129	0.111	0.456	2.069	1.524	1.65	0.432
B1AY13	E9PV45|B1AY13	Usp24	Ubiquitin carboxyl-terminal hydrolase 24	MOUSE	33	296962	1.484	0.075	0.266	0.681	2.263	0.174	1.535	1.822	0.541	1.59	1.008	1.669	-0.187	2.306	-0.122	2.317	1.641	0.187	1.69	0.244	0.473	0.822	2.463	0.349	1.777	2.069	0.673	1.821	1.203	1.779	2.452	0.043	2.523	1.766	-0.174	1.411	-0.133	0.079	0.554	2.131	1.339	1.665	0.336
B1AZA5	D3YWD3|B1AZA5	Tmem245	Transmembrane protein 245	MOUSE	2	97983	1.262	-0.033	0.065	0.173	1.725	-0.025	1.197	1.32	0.175	1.334	0.498	1.212	0.031	1.494	-0.276	1.79	1.273	-0.031	1.231	-0.064	0.034	0.142	1.694	-0.056	1.166	1.289	0.144	1.303	0.467	1.181	1.462	-0.307	1.759	1.242	0.025	1.287	-0.008	0.09	0.198	1.75	1.222	1.345	0.2
B1AZP2	B1AZP2|B7ZNS2|E9PUF2|F6YMR0|I1E4X0|H3BJW9|H3BJD4|H3BKJ0	Dlgap4	Disks large-associated protein 4	MOUSE	25	109005	1.919	-0.305	-0.168	0.492	3.017	0.056	1.956	2.213	0.729	1.915	0.907	1.925	-0.086	2.715	-0.387	2.73	1.958	0.086	2.06	-0.214	-0.098	0.597	3.071	0.146	2.002	2.181	0.792	2.011	1.019	2.109	2.74	-0.27	2.793	1.927	-0.056	1.876	-0.345	-0.204	0.389	2.725	1.843	2.054	0.592
B2KF50	B2KF50|A0A3B2WAV8	Uhrf1bp1	UHRF1 (ICBP90)-binding protein 1	MOUSE	2	158264	2.226	0.418	0.732	1.03	2.339	0.007	2.02	2.7	0.972	2.335	1.534	2.056	-0.035	2.177	0.354	2.417	2.086	0.035	2.261	0.554	0.767	1.064	2.373	0.004	2.054	2.735	1.007	2.37	1.568	2.091	2.211	0.36	2.293	2.12	-0.007	2.257	0.411	0.763	1.06	2.369	2.051	2.731	1.003
B2RQ71	B2RQ71|E9PWR4|B7ZMZ7|A0A1Y7VMZ0	Dip2c	Dip2c protein	MOUSE	18	173088	1.256	0.259	0.473	0.835	2.057	0.251	1.379	1.42	0.867	1.575	0.935	1.343	-0.166	2.035	0.146	2.024	1.512	0.166	1.52	0.405	0.536	0.942	2.175	0.386	1.48	1.542	0.939	1.713	1.05	1.44	2.072	0.287	2.053	1.659	-0.251	1.209	0.026	0.084	0.592	1.871	1.13	1.203	0.605
B2RQ80	B2RQ80|B9EKN8|E0CY98|E0CXD6|E9PUL9|P83510|E0CZD7|E0CZF8|E0CYV5	Tnik	Tnik protein	MOUSE	34	155456	1.516	0.366	0.515	0.9	1.765	0.127	1.53	1.69	0.721	1.539	1.052	1.619	-0.051	1.807	0.183	1.807	1.523	0.051	1.631	0.427	0.558	0.905	1.843	0.159	1.58	1.805	0.867	1.63	1.176	1.633	1.89	0.197	1.898	1.599	-0.127	1.422	0.211	0.328	0.764	1.624	1.412	1.543	0.677
B2RQC6	B2RQC6|E9QAI5|G3UWN2|E9QAT6|F6S3Z3	Cad	CAD protein	MOUSE	49	245801	1.921	0.359	0.51	0.98	2.347	0.114	1.981	2.264	0.781	1.901	1.217	2.009	-0.139	2.266	0.216	2.296	1.95	0.139	2.079	0.487	0.672	1.104	2.522	0.253	2.128	2.375	0.909	2.089	1.354	2.182	2.405	0.346	2.408	2.131	-0.114	1.812	0.256	0.431	0.865	2.245	1.842	2.03	0.679
B2RQC7	B2RQC7	Dip2b	DIP2 disco-interacting protein 2 homolog B (Drosophila)	MOUSE	47	149034	1.843	-0.014	0.387	0.756	2.109	0.138	1.47	1.876	1.042	1.678	1.21	1.555	-0.012	2.332	-0.297	2.503	1.745	0.012	1.854	-0.002	0.399	0.768	2.121	0.15	1.482	1.887	1.054	1.689	1.221	1.566	2.344	-0.285	2.515	1.757	-0.138	1.705	-0.152	0.25	0.619	1.972	1.333	1.738	0.904
B2RQG2	B2RQG2	Phf3	PHD finger protein 3	MOUSE	3	227364	1.601	0.405	0.419	0.681	1.6	-0.164	1.287	1.431	0.64	1.426	0.923	1.446	-0.224	0.994	0.3	1.222	1.436	0.224	1.989	1.024	0.828	1.154	2.04	0.149	1.479	1.871	1.078	1.512	1.161	1.829	1.433	0.783	1.662	1.66	0.164	1.736	0.748	0.583	1.016	1.764	1.419	1.595	0.822
B2RQR5	B2RQR5|D3Z7V4|Q8BPQ7|D3YUT7|D3Z7V5|Q80U12	Sgsm1	Small G protein signaling modulator 1	MOUSE	16	124520	1.059	-0.448	-0.254	0.188	2.305	0.186	1.068	1.236	-0.052	1.125	0.347	1.134	-0.072	1.949	-0.477	2.102	1.124	0.072	1.247	-0.309	-0.106	0.327	2.534	0.273	1.224	1.375	0.068	1.237	0.474	1.248	2.043	-0.352	2.173	1.327	-0.186	0.892	-0.644	-0.462	-0.021	2.029	0.933	0.98	-0.173
B2RQX9	Q761V0|B2RQX9|A0A140LHI9	Slc6a5	Transporter	MOUSE	4	88225.9	0.637	-0.497	-0.642	-0.031	1.755	-0.015	0.632	0.942	-0.173	0.885	0.304	0.742	-0.228	1.659	-0.789	1.69	0.583	0.228	0.914	-0.213	-0.153	0.418	1.953	0.417	1.333	1.317	0.259	1.128	0.661	1.174	2.014	-0.505	1.995	0.963	0.015	0.514	-0.63	-0.577	-0.036	1.631	0.797	0.759	-0.108
B2RR83	B2RR83|A0A0J9YV44	Ythdc2	3'-5' RNA helicase YTHDC2	MOUSE	7	162458	1.306	0.035	0.264	0.65	1.977	0.165	1.518	1.518	0.618	1.407	0.805	1.36	-0.158	2.049	-0.146	2.094	1.388	0.158	1.556	0.228	0.466	0.801	2.184	0.348	1.666	1.795	0.759	1.629	1.012	1.511	2.31	0.051	2.331	1.643	-0.165	1.197	-0.165	0.191	0.472	1.836	1.268	1.53	0.356
B2RRE7	B2RRE7|A0A0R4J260	Otud4	OTU domain-containing protein 4	MOUSE	2	123966	0.86	-0.008	0.034	0.395	1.653	-0.05	0.787	1.039	0.144	1.057	0.332	0.867	-0.211	1.656	-0.183	1.745	0.575	0.211	1.071	0.203	0.245	0.606	1.864	0.161	0.998	1.25	0.355	1.269	0.544	1.078	1.867	0.029	1.957	0.786	0.05	0.91	0.042	0.084	0.445	1.703	0.837	1.088	0.194
B2RSH2	B2RSH2	Gnai1	Guanine nucleotide-binding protein G(i) subunit alpha-1	MOUSE	18	40930.9	1.835	0.255	0.478	0.945	2.016	0.282	1.779	2.002	0.888	1.856	1.266	1.831	0.119	1.998	0.122	1.933	1.681	-0.119	1.471	0.216	0.391	0.776	1.828	0.298	1.526	1.871	0.721	1.475	0.849	1.646	1.834	-0.012	1.701	1.34	-0.282	1.389	-0.058	0.191	0.622	1.775	1.506	1.652	0.487
B2RU80	A0A1W2P7W3|B2RU80	Ptprb	Receptor-type tyrosine-protein phosphatase beta	MOUSE	6	225975	2.661	1.002	1.022	1.224	3.485	0.285	2.269	2.584	1.107	2.621	1.583	2.827	0.177	2.326	0.828	2.777	2.225	-0.177	2.546	0.861	0.856	1.101	3.438	0.143	2.092	2.357	1.178	2.594	1.399	2.573	2.508	0.824	2.958	1.913	-0.285	2.362	0.93	0.908	1.257	3.243	1.95	2.188	1.282
B2RUG9	B2RUG9|Q61315|E9QLQ9|E9Q4H1	Apc	Adenomatosis polyposis coli	MOUSE	18	313157	2.877	0.526	0.867	1.387	3.381	0	2.97	3.009	1.286	2.951	1.697	2.942	-0.089	3.202	0.468	3.437	2.875	0.089	3.113	0.62	1	1.495	3.46	0.108	3.127	3.29	1.386	3.139	1.76	2.883	3.329	0.576	3.457	2.964	0	2.87	0.509	0.914	1.32	3.467	2.794	3.077	1.38
B2RUJ5	B2RUJ5	Apba1	Amyloid-beta A4 precursor protein-binding family A member 1	MOUSE	6	93363.8	2.012	0.345	0.574	0.937	2.541	-0.122	1.975	2.272	0.732	1.807	1.197	1.819	-0.127	2.502	0.238	2.258	1.923	0.127	2.15	0.582	0.772	1.127	2.617	0.035	2.002	2.385	1.006	1.935	1.368	2.093	2.633	0.41	2.516	2.145	0.122	2.01	0.515	0.666	0.988	2.559	1.993	2.311	0.939
B2RUR8	B2RUR8|D3Z210|D3YYZ8	Otud7b	OTU domain-containing protein 7B	MOUSE	9	92666.4	0.886	-0.278	-0.095	0.198	2.115	0.162	0.964	1.194	0.185	1.192	0.506	1.011	-0.103	1.991	-0.489	2.21	1.035	0.103	1.08	-0.118	-0.047	0.292	2.128	0.237	1.093	1.239	0.262	1.197	0.538	1.111	2.159	-0.266	2.316	1.21	-0.162	0.696	-0.415	-0.249	0.038	1.903	0.827	1.009	0.008
B2RUS7	B2RUS7|A0A1B0GT25|P70170|E9PUE8|B2RX12|A0A0R4J015	Abcc8	ATP-binding cassette, sub-family C (CFTR/MRP), member 8	MOUSE	6	179722	0.928	-0.167	-0.026	0.285	1.637	0.259	1.037	1.045	0.224	0.997	0.53	0.885	-0.065	1.597	-0.244	1.954	0.912	0.065	1.008	-0.078	-0.008	0.37	1.702	0.295	1.083	1.049	0.273	1.104	0.623	0.902	1.632	-0.179	1.96	0.993	-0.259	0.559	-0.314	-0.233	0.09	1.468	0.709	0.818	0.015
B2RWS6	B2RWS6|A0A087WPR8	Ep300	Histone acetyltransferase p300	MOUSE	3	266211	1.758	-0.197	0.645	1.276	2.57	-0.025	2.242	2.635	0.438	1.41	0.828	1.32	0.04	2.211	0.567	2.545	1.944	-0.04	1.647	-0.027	0.546	1.092	2.53	-0.297	2.086	2.525	0.305	1.3	0.802	1.351	2.1	0.479	2.379	1.717	0.025	1.745	0.676	0.747	1.307	2.473	2.216	2.446	0.854
B2RXC1	B2RXC1	Trappc11	Trafficking protein particle complex subunit 11	MOUSE	13	130048	1.426	0.257	0.403	0.835	2.043	0.266	1.461	1.595	0.754	1.594	1.099	1.645	-0.119	1.91	-0.03	2	1.518	0.119	1.568	0.336	0.48	0.936	2.186	0.315	1.584	1.655	0.83	1.676	1.067	1.685	1.958	0.161	2.171	1.644	-0.266	1.196	-0.005	0.126	0.54	1.788	1.183	1.244	0.459
B2RXQ2	B2RXQ2|B2RXW8|S4R1D4	Ppfia1	Ppfia1 protein	MOUSE	9	143244	1.167	-0.054	0.168	0.386	2.035	0.049	0.899	1.679	0.399	1.353	0.64	1.356	-0.086	1.954	0.288	1.806	1.288	0.086	1.301	0.061	0.206	0.436	2.157	0.135	1.037	1.669	0.485	1.489	0.661	1.491	2.141	0.092	1.758	1.472	-0.049	1.039	-0.252	0.119	0.132	1.759	0.804	1.374	0.35
B2RXS4	B2RXS4	Plxnb2	Plexin-B2	MOUSE	5	209079	1.945	0.561	0.436	0.997	2.257	0.135	1.64	1.724	0.676	1.761	1.072	1.78	-0.125	2.018	0.221	2.389	1.734	0.125	2.039	0.636	0.511	1.073	2.503	0.211	1.738	1.896	0.777	1.935	1.148	1.944	2.14	0.3	2.514	1.887	-0.135	1.586	0.268	0.218	0.747	2.315	1.541	1.608	0.697
B2RXT3	B2RXT3|E9Q7L0	Ogdhl	Ogdhl protein	MOUSE	37	115528	1.268	-0.664	-0.473	-0.095	2.677	0.212	1.236	1.509	0.034	1.205	0.494	1.312	-0.024	2.308	-0.909	2.24	1.169	0.024	1.349	-0.612	-0.459	-0.082	2.756	0.223	1.265	1.575	0.061	1.278	0.502	1.337	2.325	-0.908	2.314	1.177	-0.212	1.072	-0.854	-0.703	-0.322	2.441	1.05	1.253	-0.203
B2RY04	B2RY04	Dock5	Dedicator of cytokinesis protein 5	MOUSE	5	215452	0.31	-0.965	-0.619	-0.398	1.248	0.252	0.487	0.644	-0.738	0.43	-0.226	0.518	-0.167	1.565	-1.169	1.599	0.161	0.167	0.458	-0.693	-0.298	-0.184	1.416	0.308	0.704	0.706	-0.525	0.543	-0.111	0.582	1.665	-1.002	1.919	0.481	-0.252	0.017	-1.156	-0.751	-0.54	1.064	0.288	0.383	-0.893
B2RY56	B2RY56|S4R2B0|S4R2A4|S4R2J1|S4R2F7|S4R1X9	Rbm25	RNA-binding protein 25	MOUSE	10	99892.4	1.92	0.262	0.578	1.116	2.148	-0.085	1.777	2.02	0.924	2.032	1.312	2.038	-0.232	2.195	0.109	2.096	1.879	0.232	2.07	0.494	0.769	1.216	2.248	0.193	1.972	2.214	1.089	2.15	1.47	2.18	2.335	0.307	2.214	2.079	0.085	1.876	0.278	0.554	0.812	1.878	1.801	2.021	0.743
B2RY58	B2RY58|O70507	Hcn4	Hyperpolarization-activated, cyclic nucleotide-gated K+ 4	MOUSE	12	129804	1.585	0.206	0.301	0.538	2.468	0.21	1.748	1.806	0.631	1.523	0.937	1.72	-0.159	2.289	-0.214	2.22	1.608	0.159	1.744	0.365	0.46	0.697	2.627	0.394	1.907	1.965	0.79	1.682	1.096	1.879	2.431	-0.055	2.379	1.75	-0.21	1.243	-0.136	-0.041	0.196	2.126	1.406	1.464	0.289
B5TVM2	B5TVM2|A0A0A6YY76|A0A0A6YXV2|A0A0A6YVY9|A0A0A6YWD2	Ildr2	Immunoglobulin-like domain-containing receptor 2	MOUSE	2	74204.1	1.437	0.269	0.335	0.764	2.114	0.15	1.411	1.695	0.652	1.535	0.892	1.489	-0.042	2.14	0.115	2.536	1.326	0.042	1.479	0.311	0.377	0.806	2.157	0.192	1.453	1.738	0.695	1.578	0.934	1.531	2.183	0.157	2.578	1.368	-0.15	1.288	0.119	0.185	0.614	1.965	1.262	1.546	0.503
B7ZBW2	B7ZBW2|B7ZBV9|B7ZBW1|A0A0G2JFQ2|B7ZBV3|F6UC55|B7ZBV8|B7ZBV4|B7ZBV6|B7ZBV7|Q9Z351|B7ZBV5|A0A0G2JGA6	Kcnq2	Potassium voltage-gated channel subfamily KQT member 2	MOUSE	18	93345.7	1.244	-0.22	-0.122	0.27	2.409	0.207	1.327	1.44	0.204	1.408	0.646	1.381	-0.072	2.271	-0.418	2.469	1.248	0.072	1.372	-0.3	-0.05	0.297	2.544	0.183	1.314	1.511	0.201	1.407	0.798	1.432	2.357	-0.399	2.334	1.304	-0.207	1.252	-0.495	-0.293	0.097	2.185	1.208	1.274	0.003
B7ZCJ1	B7ZCJ1|A0A0A0MQE8|B7ZCJ0|Q6DFV3|G3UWM5|G3UX38|A2BHQ2	Arhgap21	Rho GTPase-activating protein 21	MOUSE	23	218233	1.024	-0.262	-0.072	0.355	2.08	0.16	1.081	1.236	0.235	1.168	0.576	1.195	-0.1	1.977	-0.407	2.06	1.058	0.1	1.103	-0.171	0.041	0.465	2.19	0.223	1.319	1.352	0.302	1.257	0.685	1.309	2.115	-0.393	2.261	1.194	-0.16	0.956	-0.415	-0.207	0.202	1.951	1.006	1.06	0.077
B7ZDF5	B7ZDF5|Q3UJF1|Q9Z2V6|B7ZDF7|A2AWS5|B7ZDF4|B7ZDF6|B7ZDF3	Hdac5	Histone deacetylase	MOUSE	10	122861	1.339	0.225	0.248	0.683	2.313	0.123	1.51	1.651	0.519	1.603	0.844	1.756	-0.143	2.047	0.103	2.331	1.675	0.143	1.523	0.305	0.437	0.722	2.475	0.346	1.675	1.997	0.651	1.785	1.09	1.764	2.255	0.207	2.474	1.774	-0.123	1.265	0.047	0.112	0.441	2.067	1.256	1.529	0.297
B8JJ69	B8JJ69|B8JJ66|F6X1P1|B8JJ67	2310061I04Rik	RIKEN cDNA 2310061I04 gene	MOUSE	2	36098	0.176	-0.424	-0.463	0.024	1.768	0.38	0.426	0.273	0.167	0.589	0.143	0.419	-0.08	1.549	-0.645	1.632	0.471	0.08	0.104	-0.344	-0.238	0.048	1.888	0.46	0.309	0.352	0.084	0.668	0.025	0.325	1.625	-0.595	1.711	0.55	-0.38	-0.355	-0.804	-0.622	-0.527	1.711	-0.191	-0.107	-0.442
B8QI34	B8QI34|F7CYX4|Q8BSS9	Ppfia2	Liprin-alpha-2	MOUSE	19	143845	1.63	0.158	0.299	0.721	2.201	0.11	1.59	1.857	0.671	1.453	0.982	1.557	-0.163	2.203	-0.069	2.041	1.868	0.163	1.68	0.319	0.476	0.837	2.336	0.248	1.648	2.038	0.848	1.555	1.161	1.704	2.381	0.102	2.245	2.001	-0.11	1.597	0.068	0.153	0.583	2.091	1.519	1.703	0.579
B8QI36	B8QI36|A0A087WPM2|A0A087WPJ3	Ppfia4	Liprin-alpha 4	MOUSE	11	134224	1.692	0.117	0.253	0.567	2.51	0.079	1.633	1.598	0.56	1.668	0.703	1.451	-0.081	2.05	0.149	2.353	1.376	0.081	2.052	0.067	0.302	0.627	2.642	0.028	1.665	1.74	0.656	1.6	0.959	1.629	2.229	0.187	2.604	1.38	-0.079	1.812	0.043	0.303	0.636	2.814	1.488	1.442	0.505
B9EHT4	B9EHT4	Clip3	CAP-Gly domain-containing linker protein 3	MOUSE	3	60270.5	1.701	0.212	0.236	0.688	2.074	0.139	1.356	1.473	0.366	1.393	0.671	1.529	-0.116	2.056	-0.082	2.158	1.485	0.116	1.679	0.265	0.251	0.704	2.119	0.287	1.476	1.523	0.381	1.409	0.687	1.545	2.072	0.032	2.274	1.501	-0.139	1.36	0.067	-0.047	0.371	1.794	1.009	1.126	0.056
B9EI38	B9EI38|A2AFI8|Q80XA6	Reps2	RalBP1-associated Eps domain-containing protein 2	MOUSE	10	71181.6	1.455	-0.464	-0.242	0.152	2.54	0.072	1.458	1.697	0.077	1.607	0.478	1.453	-0.019	2.152	-0.614	2.393	1.376	0.019	1.488	-0.369	-0.191	0.249	2.54	0.097	1.514	1.759	0.171	1.535	0.605	1.669	2.295	-0.452	2.418	1.379	-0.072	1.289	-0.487	-0.3	0.104	2.38	1.386	1.573	0.042
B9EJ22	B9EJ22|P54279|F6TK25	Pms2	Mismatch repair endonuclease PMS2	MOUSE	2	96437.7	1.056	0.241	0.197	0.207	1.543	-0.274	1.604	1.807	0.308	1.52	0.319	0.847	-0.099	2.035	0.283	1.723	1.646	0.099	1.201	0.386	0.342	0.352	1.685	-0.167	1.749	1.952	0.453	1.619	0.464	0.992	2.134	0.428	1.823	1.791	0.274	1.368	0.553	0.509	0.519	1.853	1.916	2.119	0.62
B9EJ54	A0A0J9YUD5|B9EJ54|E9Q880	Nup205	Nucleoporin 205	MOUSE	9	229744	1.892	0.254	0.423	0.811	2.061	0.036	1.7	2.007	0.78	1.829	1.198	1.789	-0.129	2.247	0.127	2.034	1.828	0.129	2.053	0.419	0.568	0.978	2.217	0.174	1.793	2.213	0.913	1.955	1.307	1.875	2.244	0.251	2.161	1.975	-0.036	1.976	0.249	0.397	0.775	2.084	1.621	1.981	0.734
B9EJ80	B9EJ80	Pdzd8	PDZ domain-containing protein 8	MOUSE	12	128935	2.112	0.528	0.62	1.241	2.013	0.147	1.941	2.09	1.231	1.904	1.447	1.922	-0.063	1.997	0.305	2.053	2.007	0.063	2.178	0.613	0.722	1.216	2.081	0.258	2.011	2.182	1.279	2.03	1.57	1.998	2.129	0.443	2.1	2.054	-0.147	1.917	0.384	0.546	1.072	1.932	1.805	1.897	1.131
B9EJ86	B9EJ86|A0A0R4J150|A0A5F8MPC5	Osbpl8	Oxysterol-binding protein-related protein 8	MOUSE	18	101837	1.427	0.117	0.262	0.677	2.015	0.159	1.32	1.49	0.593	1.48	0.967	1.357	-0.129	1.877	-0.101	1.883	1.33	0.129	1.548	0.253	0.396	0.83	2.129	0.275	1.456	1.611	0.75	1.499	1.13	1.538	1.966	0.016	2.008	1.4	-0.159	1.186	-0.024	0.092	0.509	1.841	1.128	1.242	0.436
B9EJA2	B9EJA2|D3Z1E3|D3Z551|F6Q1W8	Cttnbp2	Cortactin-binding protein 2	MOUSE	20	181052	2.45	-0.018	0.226	0.779	2.847	0.073	2.213	2.449	0.691	2.159	1.135	2.209	-0.027	3.028	-0.101	3.156	2.073	0.027	2.403	0.01	0.298	0.818	3.258	0.162	2.214	2.564	0.781	2.169	1.215	2.326	3.108	-0.043	3.267	2.285	-0.073	2.207	-0.143	0.141	0.632	2.98	2.168	2.306	0.598
B9EJI9	B9EJI9	Tmem229a	Transmembrane protein 229A	MOUSE	2	41924.5	1.053	-0.064	0.094	0.639	1.906	0.181	1.086	1.103	0.428	0.113	0.773	1.637	-0.213	2.099	-0.38	1.855	1.355	0.213	1.266	0.149	0.307	0.852	2.119	0.394	1.299	1.316	0.641	0.326	0.986	1.85	2.312	-0.167	2.068	1.568	-0.181	0.872	-0.246	-0.087	0.458	1.724	0.905	0.922	0.246
B9EKR1	B9EKR1|B2RXS8|A0A0J9YVD2	Ptprz1	Receptor-type tyrosine-protein phosphatase zeta	MOUSE	14	255656	1.477	-0.295	-0.21	-0.004	2.356	0.202	1.564	1.693	0.247	1.532	0.33	1.73	-0.06	2.301	-0.793	2.468	1.462	0.06	1.561	-0.177	-0.073	0.061	2.463	0.207	1.662	1.83	0.255	1.615	0.319	1.753	2.433	-0.715	2.642	1.495	-0.202	1.299	-0.442	-0.466	-0.19	2.089	1.407	1.628	0.005
B9EKS2	B9EKS2|Q6ZPY7|A0A286YDJ6|Q3UI14	Kdm3b	Jumonji domain containing 1B	MOUSE	9	193225	1.634	0.358	0.437	0.931	2.487	0.187	1.608	1.922	0.751	1.683	1.161	1.662	-0.073	2.366	0.088	2.327	1.66	0.073	1.817	0.296	0.618	0.946	2.636	0.23	1.639	2.114	0.857	1.685	1.176	1.709	2.408	0.31	2.549	1.759	-0.187	1.507	0.027	0.27	0.691	2.31	1.399	1.732	0.486
C0HK79	C0HK79|C0HK80	Arxes1	Adipocyte-related X-chromosome expressed sequence 1	MOUSE	5	20203.1	1.891	0.568	0.527	1.147	1.866	0.215	1.742	2.005	1.127	2.037	1.351	1.857	-0.238	2.119	0.105	1.662	1.719	0.238	2.286	0.806	0.765	1.384	2.104	0.458	2.077	2.257	1.365	2.298	1.588	2.121	2.333	0.343	1.916	2.114	-0.215	1.824	0.354	0.334	0.932	1.651	1.645	1.805	0.889
D0VYV6	D0VYV6|A7YY80|A0A3B2WD96|A0A3B2WBE1|A0A286YDY4|A0A286YCY1|A0A286YCY8|A0A286YDD0|O70318|Q80UE5|Q8C928|Q80UE4|A0A1W2P6I5|A0A286YD94	Epb41l3	Band 4.1-like protein 3	MOUSE	57	101872	0.376	-0.674	-0.589	-0.229	1.997	0.138	0.492	0.43	-0.095	0.503	0.184	0.635	-0.168	1.58	-0.872	1.654	0.531	0.168	0.62	-0.517	-0.377	-0.039	2.062	0.25	0.601	0.636	0.09	0.674	0.274	0.743	1.843	-0.719	1.825	0.591	-0.138	0.343	-0.789	-0.652	-0.339	1.851	0.315	0.312	-0.16
D3YTP3	D3YTP3|A0A286YDW3	Mtx3	Metaxin	MOUSE	5	35232	1.1	-0.024	0.042	0.42	1.779	0.317	1.191	1.219	0.41	1.338	0.86	1.424	-0.071	1.988	-0.376	1.987	1.293	0.071	1.109	-0.107	0.02	0.577	1.972	0.452	1.313	1.398	0.42	1.363	0.848	1.454	2.147	-0.325	2.063	1.325	-0.317	0.661	-0.399	-0.32	0.137	1.462	0.839	0.887	0.023
D3YTT6	D3YTT6|D3Z194	Osbpl3	Oxysterol-binding protein	MOUSE	2	101408	1.366	-0.236	-0.131	0.361	3	0.143	1.717	1.739	0.402	1.242	0.642	1.602	-0.218	2.52	-0.402	2.491	1.544	0.218	1.584	-0.017	0.087	0.579	3.218	0.361	1.935	1.957	0.62	1.46	0.86	1.82	2.738	-0.184	2.71	1.762	-0.143	1.224	-0.378	-0.274	0.218	2.857	1.574	1.596	0.259
D3YU89	D3YU89|P49025|E9QL53|D3Z1U0|F6SBR5	Cit	Citron Rho-interacting kinase	MOUSE	50	239110	1.492	-0.333	-0.114	0.307	2.41	0.085	1.504	1.597	0.261	1.497	0.733	1.466	-0.118	2.231	-0.504	2.368	1.481	0.118	1.533	-0.221	-0.016	0.403	2.516	0.196	1.563	1.636	0.355	1.626	0.819	1.558	2.33	-0.418	2.473	1.595	-0.085	1.378	-0.418	-0.213	0.204	2.331	1.408	1.558	0.186
D3YV00	D3YV00|P98195|A0A286YCV0|A0A286YDR0|A0A286YCT2	Atp9b	Phospholipid-transporting ATPase	MOUSE	10	130526	0.923	0.024	0.38	0.448	1.824	0.269	1.326	1.443	0.241	1.386	0.474	0.882	-0.038	1.707	-0.223	1.857	1.108	0.038	0.961	0.176	0.32	0.487	1.868	0.061	1.197	1.305	0.339	1.256	0.602	0.783	1.745	-0.081	1.87	0.984	-0.269	0.654	0.041	0.304	0.446	1.8	1.055	1.172	0.032
D3YV69	D3YV69	Rab6a	Ras-related protein Rab-6A	MOUSE	16	20075.3	0.864	0.179	0.231	0.485	1.751	0.213	1.008	1.113	0.269	0.963	0.754	1.005	-0.024	1.661	-0.154	1.646	0.859	0.024	0.882	0.188	0.275	0.497	1.777	0.225	1.034	1.193	0.332	1.023	0.794	1.029	1.73	-0.095	1.716	0.852	-0.213	0.648	-0.008	-0.008	0.237	1.521	0.848	0.879	0.078
D3YVF0	H3BIV5|D3YVF0	Akap5	A-kinase anchor protein 5	MOUSE	10	79509.4	1.667	-0.229	0.004	0.518	2.595	0.131	1.468	1.962	0.438	1.599	0.917	1.616	-0.105	2.27	-0.345	2.4	1.659	0.105	1.883	-0.185	0.06	0.619	2.578	0.182	1.479	2.068	0.542	1.698	0.958	1.671	2.414	-0.284	2.438	1.743	-0.131	1.608	-0.36	-0.124	0.358	2.454	1.34	1.834	0.322
D3YWQ0	D3YWQ0|D3Z519|S4R2G0|S4R215	Dgki	Diacylglycerol kinase iota	MOUSE	21	119918	1.109	-0.239	-0.079	0.453	2.04	0.179	1.051	1.16	0.265	1.213	0.621	1.153	-0.087	2.065	-0.425	2.08	1.2	0.087	1.217	-0.23	-0.013	0.406	2.068	0.203	1.079	1.199	0.226	1.172	0.658	1.147	2.094	-0.378	2.149	1.23	-0.179	1.014	-0.449	-0.367	0.209	1.904	0.807	0.964	0.043
D3YWX2	D3YWX2|F6YTL8|E9Q803|Q9R0I7	Ylpm1	YLP motif-containing protein 1	MOUSE	5	241275	1.489	0.093	0.322	0.647	2.025	0.045	1.734	2.08	0.299	1.688	0.548	1.463	-0.121	1.936	0.023	2.31	1.761	0.121	1.652	0.182	0.504	0.729	2.103	0.188	1.9	2.159	0.442	1.795	0.662	1.49	2.016	0.144	2.377	1.841	-0.045	1.644	0.168	0.495	0.606	1.889	1.686	2.147	0.433
D3YXJ0	D3YXJ0|A0A2I3BQ48|A0JP53|A0A2I3BQ43|A0A2I3BQA6|E9Q7N4|F6UUZ3	Dgkh	Diacylglycerol kinase eta	MOUSE	22	136126	2.162	0.434	0.651	1.064	2.427	0.166	1.967	2.147	1.005	2.032	1.428	1.902	-0.049	2.295	0.171	2.27	1.993	0.049	2.206	0.484	0.722	1.144	2.351	0.249	2.025	2.164	0.966	2.135	1.427	1.932	2.319	0.217	2.362	2.014	-0.166	2.037	0.269	0.444	0.9	2.221	1.737	1.942	0.913
D3YXK2	S4R1M2|D3YXK2|S4R2Q5	Safb	Scaffold attachment factor B1	MOUSE	19	105615	1.812	0.285	0.461	0.721	2.122	0.017	1.743	2.123	0.749	1.8	0.923	1.802	-0.099	1.784	0.071	2.203	1.76	0.099	1.964	0.367	0.634	0.836	2.222	0.094	1.948	2.258	0.924	1.976	1.071	1.954	1.976	0.21	2.318	1.821	-0.017	1.908	0.339	0.51	0.791	2.049	1.841	2.109	0.824
D3YYC3	D3YYC3|O88974|G5E8N3	Setdb1	Histone-lysine N-methyltransferase SETDB1	MOUSE	3	146634	3.039	0.623	1.352	1.787	2.721	0.641	2.704	-0.093	1.961	2.842	2.335	3.102	0.598	2.668	0.956	3.505	2.945	-0.598	2.815	0.025	0.577	1.612	1.742	0.691	2.48	-0.691	1.166	2.618	1.013	1.21	1.629	0.373	1.898	1.812	-0.641	2.448	-0.019	0.533	0.509	1.679	2.113	-0.734	0.536
D3YYY8	D3YYY8	Arhgef26	Rho guanine nucleotide exchange factor (GEF) 26	MOUSE	3	97957.2	0.782	0.031	0.013	0.429	1.604	0.125	1.132	1.225	0.262	1.334	0.799	1.12	-0.147	1.89	-0.426	1.807	1.15	0.147	1.064	0.186	0.145	0.711	1.887	0.357	1.29	1.38	0.544	1.488	1.064	1.402	2.044	-0.144	1.962	1.432	-0.125	0.657	-0.138	-0.065	0.303	1.479	0.902	0.992	0.136
D3YZI9	D3YZI9|G3UX58	Pgbd5	PiggyBac transposable element-derived protein 5	MOUSE	13	58869.7	0.67	-0.242	-0.134	0.225	2.059	0.281	0.889	1.022	0.233	1.07	0.53	0.886	-0.096	1.911	-0.366	2.002	0.939	0.096	0.812	-0.168	-0.015	0.352	2.292	0.325	0.985	1.15	0.345	1.174	0.575	1.02	2.073	-0.285	2.105	1.028	-0.281	0.441	-0.569	-0.432	0.005	1.839	0.743	0.828	-0.081
D3YZP9	D3YZP9|F6SXB0|F7B4D5	Ccdc6	Coiled-coil domain-containing protein 6	MOUSE	4	53109	1.999	0.368	0.406	0.872	2.483	0.046	1.91	2.003	0.773	1.812	1.289	1.922	-0.102	2.611	0.066	2.215	1.864	0.102	2.14	0.407	0.55	0.984	2.584	0.082	2.041	2.166	0.896	1.873	1.424	2.085	2.712	0.126	2.326	1.986	-0.046	1.972	0.329	0.39	0.839	2.421	1.877	2.012	0.716
D3YZU4	D3YZU4|D3YZU1|D3YZU5	Shank1	SH3 and multiple ankyrin repeat domains protein 1	MOUSE	44	226145	1.065	-0.473	-0.248	0.253	2.202	0.152	1.043	1.23	0.234	1.199	0.488	1.142	-0.068	1.932	-0.543	2.026	1.104	0.068	1.062	-0.387	-0.106	0.302	2.222	0.215	1.092	1.333	0.314	1.251	0.614	1.181	1.975	-0.467	2.064	1.215	-0.152	0.887	-0.588	-0.349	0.117	2.04	0.943	1.164	0.092
D3YZZ4	D3YZZ4	Tsc22d4	TSC22 domain family protein 4	MOUSE	3	17806.1	0.612	-0.234	-0.381	-0.015	1.623	-0.126	0.634	0.722	-0.401	0.798	0.228	0.967	-0.302	1.687	-0.298	1.556	0.576	0.302	0.795	0.072	-0.078	0.304	2.005	0.138	0.932	0.934	-0.065	1.188	0.446	1.303	1.85	-0.024	1.828	0.877	0.126	0.562	-0.066	-0.203	0.11	1.755	0.737	0.715	-0.297
D3Z0K6	D3Z0K6|A0A0G2JEI9	Rsbn1l	Round spermatid basic protein 1-like	MOUSE	2	92485.9	0.578	-0.23	-0.464	-0.316	1.759	-0.692	0.632	0.627	-0.182	0.981	-0.486	0.394	-0.335	1.201	0.153	0.826	1.251	0.335	0.794	-0.014	-0.248	0.055	2.144	-0.297	0.848	0.843	0.034	1.221	-0.27	0.61	1.417	0.488	1.042	1.586	0.692	1.546	0.224	0.089	0.493	2.727	1.168	1.595	0.616
D3Z0M9	D3Z0M9	Ddx23	RNA helicase	MOUSE	9	95835.2	1.44	0.189	0.342	0.798	1.841	0.075	1.379	1.441	0.656	1.424	1.089	1.513	-0.184	1.841	0.001	1.734	1.381	0.184	1.629	0.431	0.497	1.002	2.07	0.361	1.578	1.724	0.838	1.648	1.273	1.703	2.049	0.211	1.967	1.5	-0.075	1.311	0.051	0.203	0.609	1.701	1.194	1.366	0.449
D3Z230	D3Z230|D3YUL8|F6V2U0|E9Q9A0|D3YUD3|Q3UEQ1|Q9EPW0|E9QAD0|A0A0R4J0Q2|F6R4N2|A0A0A6YXS5	Inpp4a	Phosphatidylinositol-3,4-bisphosphate 4-phosphatase	MOUSE	33	111261	1.712	-0.02	0.158	0.648	2.443	0.151	1.674	1.844	0.546	1.697	1.046	1.711	-0.105	2.353	-0.181	2.283	1.793	0.105	1.871	0.088	0.253	0.752	2.563	0.243	1.756	1.907	0.648	1.809	1.122	1.753	2.488	-0.082	2.38	1.916	-0.151	1.481	-0.188	0.037	0.51	2.25	1.478	1.611	0.382
D3Z3B8	D3Z3B8|E9Q9H0|Q811D0|H7BWY4|F6UDT8|S4R2T8	Dlg1	Disks large homolog 1	MOUSE	25	92020.6	1.418	-0.674	-0.443	-0.054	2.523	0.207	1.364	1.502	-0.02	1.415	0.534	1.38	0.008	2.339	-0.822	2.662	1.402	-0.008	1.404	-0.633	-0.409	-0.077	2.424	0.225	1.431	1.533	0.116	1.323	0.555	1.546	2.446	-0.844	2.685	1.443	-0.207	1.262	-0.871	-0.644	-0.224	2.257	1.171	1.411	-0.152
D3Z3N4	D3Z3N4|D3YWT1|D3Z6Y3	Hnrnph3	Heterogeneous nuclear ribonucleoprotein H3	MOUSE	11	36925.9	1.427	-0.107	-0.121	0.299	2.142	0.087	1.364	1.627	0.327	1.482	0.512	1.513	-0.132	1.868	-0.421	2.03	1.469	0.132	1.575	0.022	0.053	0.431	2.321	0.255	1.529	1.794	0.446	1.588	0.825	1.569	2.004	-0.148	2.097	1.614	-0.087	1.252	-0.22	-0.159	0.244	2.038	1.314	1.609	0.213
D3Z3Y1	D3Z3Y1|D3Z4I0|D3YTQ6	Pigg	GPI ethanolamine phosphate transferase 2	MOUSE	2	109709	0.358	0.059	-0.083	-0.039	1.398	0.232	0.666	0.558	-0.074	0.512	0.244	0.568	0.048	1.623	-0.376	1.689	0.323	-0.048	0.31	0.01	-0.131	-0.087	1.35	0.184	0.618	0.51	-0.122	0.464	0.196	0.52	1.575	-0.424	1.641	0.275	-0.232	0.127	-0.173	-0.315	-0.271	1.166	0.434	0.326	-0.305
D3Z4J3	D3Z4J3|D3YZ62|Q99104|F6TDE5|F6Z2S4|B8JK05|E9Q1F5|G3X9Y9|P21271|G5E8G6|A0A1L1SUF0|D6RFU0|D3Z135	Myo5a	Unconventional myosin-Va	MOUSE	119	217176	2.076	-0.034	0.158	0.692	2.846	0.132	1.889	2.149	0.736	1.965	1.164	1.999	-0.102	2.552	-0.167	2.605	1.997	0.102	2.183	0.082	0.255	0.809	2.953	0.229	2.059	2.316	0.842	2.102	1.267	2.162	2.658	-0.061	2.702	2.12	-0.132	1.936	-0.16	0.01	0.564	2.725	1.751	2.028	0.609
D3Z4T1	D3Z4T1|D3Z580|A0A5F8MPH2|D3Z4K9	Celf5	CUGBP, Elav-like family member 5	MOUSE	9	42991.5	2.815	1.571	1.509	1.843	3.671	0.097	3.133	2.956	1.983	2.995	2.541	3.143	-0.078	3.697	1.315	3.595	3.21	0.078	3.247	1.682	1.746	2.104	3.985	0.258	3.314	3.083	2.288	3.332	2.745	3.27	3.882	1.449	4.027	3.453	-0.097	2.933	1.485	1.487	1.841	3.747	3.051	3.07	2.053
D3Z588	D3Z588|D3Z4C5	Celf5	CUGBP, Elav-like family member 5	MOUSE	8	34266.5	4.581	1.402	1.461	2.236	3.942	-0.082	3.076	2.97	2.29	3.207	2.3	3.898	-0.064	3.369	1.359	3.088	3.559	0.064	4.575	1.452	1.511	2.286	4.049	0.036	3.071	2.978	2.368	3.201	2.406	3.948	3.364	1.466	3.096	3.609	0.082	4.747	1.541	1.601	2.37	4.055	3.243	3.026	2.399
D3Z5R8	D3Z722|D3Z5R8|Q9CZX8|D3YUG3|D3YUT3|S4R223	Rps19	40S ribosomal protein S19 (Fragment)	MOUSE	3	19431	1.123	0.56	0.76	0.059	1.165	-0.033	1.361	2.094	1.077	0.596	1.39	1.771	-0.018	1.61	0.521	2.059	1.09	0.018	1.141	0.58	0.779	0.136	1.115	0.09	1.436	2.036	1.095	0.614	1.341	1.789	1.729	0.452	2.182	1.022	0.033	1.079	0.505	0.46	0.092	1.278	1.346	1.945	0.765
D3Z5V4	D3Z5V4	Fam124a	Family with sequence similarity 124, member A	MOUSE	2	59849.7	1.794	0.925	1.105	1.19	2.145	0.307	1.979	2.03	1.47	1.6	1.413	1.971	-0.251	2.248	0.638	2.379	2.14	0.251	2.045	1.176	1.356	1.441	2.396	0.558	2.23	2.281	1.721	1.851	1.664	2.222	2.499	0.889	2.63	2.391	-0.307	1.487	0.618	0.798	0.883	1.838	1.672	1.723	1.163
D3Z649	D3Z649|D3YTU6|D3Z592	Kcnt2	Potassium channel, subfamily T, member 2	MOUSE	2	132059	2.421	0.338	0.367	1.123	3.162	0.421	2.604	2.958	1.18	2.452	1.592	2.431	-0.228	2.721	0.192	2.836	2.271	0.228	2.649	0.566	0.595	1.351	3.391	0.649	2.832	3.186	1.408	2.68	1.82	2.659	2.95	0.421	3.064	2.499	-0.421	2	-0.083	-0.054	0.702	2.741	2.183	2.537	0.759
D3Z656	D3Z656|Q8CHC4|F7BQW7|E9Q7S0|D3Z1M7|A0A338P6C7|F7CD11|F6VSS8|A0A338P6V7|F6XIX0|F8WHD8|Q9D2G5|D3YZB2|E9Q4P5|F7BI35|D3YWM9	Synj1	Phosphoinositide 5-phosphatase	MOUSE	66	177813	0.908	-0.459	-0.308	0.206	2.255	0.173	0.893	1.019	0.265	1.001	0.459	0.999	-0.097	2.052	-0.592	2.095	0.928	0.097	0.988	-0.354	-0.216	0.278	2.361	0.24	1.005	1.091	0.316	1.096	0.593	1.1	2.159	-0.475	2.18	1.053	-0.173	0.71	-0.689	-0.492	-0.025	2.109	0.707	0.818	0.048
D3Z667	D3Z667|P0C6F1	Dnah2	Dynein heavy chain 2, axonemal	MOUSE	3	515322	1.552	-0.123	-0.04	0.497	2.691	0.21	0.858	1.189	0.376	1.229	0.469	0.921	0	2.296	-0.153	2.612	1.07	0	1.553	-0.123	-0.04	0.497	2.691	0.211	0.858	1.189	0.376	1.229	0.469	0.921	2.296	-0.153	2.612	1.07	-0.21	1.342	-0.333	-0.25	0.287	2.48	0.647	0.979	0.165
D3Z6G3	D3Z6G3	Mapre3	Microtubule-associated protein RP/EB family member 3	MOUSE	16	30649.1	1.787	0.281	0.358	0.645	2.354	-0.04	1.165	1.527	0.686	1.765	0.89	1.696	0.036	1.956	0.195	1.906	1.597	-0.036	1.75	0.244	0.321	0.608	2.317	-0.077	1.128	1.491	0.649	1.729	0.854	1.66	1.919	0.158	1.87	1.56	0.04	1.827	0.321	0.398	0.685	2.394	1.205	1.567	0.726
D3Z6I8	D3Z6I8|E9Q7Q3|F8WID5|E9Q5J9|E9Q454|P21107|A0A0R4J1P2|E9Q450|Q8BP43|E9Q448|Q8BSH3|P58771|B7ZNL3|E9Q452|D3Z2H9|E9Q455|G5E8R2|E9Q456|G5E8R1|E9Q453|G5E8R0|A2AIM4|P58774|S4R2U0|A2AIM5|D3YVR0	Tpm3	Tropomyosin alpha-3 chain	MOUSE	5	28836.7	1.938	-0.077	0.172	0.503	2.701	-0.002	1.915	2.643	0.551	1.572	1.12	2.166	-0.06	2.89	-0.195	2.594	1.769	0.06	1.85	-0.022	0.298	0.582	2.603	0.019	2.086	2.743	0.685	1.697	1.237	2.102	2.823	-0.094	2.765	1.869	0.002	1.831	-0.074	0.314	0.535	2.576	1.94	2.734	0.642
D3Z742	D3Z742|Q8C525	Mb21d2	Protein MB21D2	MOUSE	5	56283.7	1.672	0.416	0.573	0.838	2.087	0.247	1.353	1.864	0.926	1.34	1.175	1.836	-0.016	2.069	0.198	1.844	1.599	0.016	1.667	0.411	0.732	0.996	2.155	0.242	1.455	1.967	1.063	1.471	1.301	1.839	2.085	0.294	2.018	1.758	-0.247	1.425	0.169	0.494	0.769	1.913	1.227	1.725	0.821
D3Z786	D3Z786	Mpc1	Mitochondrial pyruvate carrier (Fragment)	MOUSE	2	9126.5	1.318	-0.168	-0.047	0.727	2.003	0.382	0.927	0.907	0.239	1.108	1.027	1.343	-0.165	1.807	-0.067	1.963	0.788	0.165	1.52	0.034	0.118	0.79	2.168	0.386	1.091	1.072	0.441	1.31	1.031	1.544	1.971	0.134	2.128	0.983	-0.382	1.106	-0.446	-0.196	0.404	1.684	0.777	0.758	0.013
D3Z7P3	D3Z7P3|D3Z7P4|F7B327|F6U529|F6RDM4	Gls	Glutaminase kidney isoform, mitochondrial	MOUSE	27	74818.2	1.167	-0.592	-0.434	0.092	3.021	0.161	1.277	1.339	0.063	1.322	0.592	1.366	-0.049	2.489	-0.747	2.525	1.379	0.049	1.298	-0.599	-0.422	0.109	3.017	0.237	1.291	1.427	0.075	1.357	0.564	1.4	2.534	-0.773	2.462	1.428	-0.161	1.005	-0.852	-0.719	-0.11	2.712	1.057	1.16	-0.186
D4AFX7	D4AFX7|G3X922|A0A1L1STR9|A0A087WS25	Dnajc13	DnaJ heat shock protein family (Hsp40) member C13	MOUSE	28	257344	1.773	0.414	0.633	0.951	2.31	0.107	1.829	2.05	0.829	1.892	1.344	1.79	-0.207	2.315	0.141	2.346	1.875	0.207	1.987	0.576	0.848	1.173	2.475	0.295	2.021	2.322	0.998	2.129	1.556	2.023	2.506	0.318	2.537	2.059	-0.107	1.64	0.269	0.493	0.861	2.198	1.689	1.936	0.714
D9HP81	D9HP81|Q0VF51|A0A2I3BRM1|Q9EQZ7|A0A2I3BRN6	Rims2	Regulating synaptic membrane exocytosis 2	MOUSE	31	178588	1.301	-0.11	0.062	0.423	2.038	0.127	1.063	1.367	0.346	1.44	0.63	1.17	-0.012	1.915	-0.334	1.871	1.186	0.012	1.352	-0.157	0.031	0.468	1.97	0.153	1.164	1.394	0.373	1.401	0.565	1.211	1.859	-0.285	1.875	1.138	-0.127	1.166	-0.283	-0.116	0.269	1.908	1.018	1.23	0.224
E0CX65	E0CX65	Sirpa	Tyrosine-protein phosphatase non-receptor type substrate 1	MOUSE	2	19117.5	1.672	0.203	0.235	-0.051	2.62	0.139	1.524	2.726	0.554	0.879	0.713	1.88	0.051	3.006	-0.189	2.744	1.587	-0.051	1.578	0.201	0.267	-0.076	2.458	0.11	1.588	2.507	0.614	0.848	0.721	1.894	2.886	-0.24	2.644	1.542	-0.139	1.573	0.009	0.095	-0.232	2.416	1.515	2.539	0.458
E0CXT7	E0CXT7	Cpsf4	Cleavage and polyadenylation specificity factor subunit 4	MOUSE	2	31281.2	0.29	-0.342	-0.117	0.156	1.115	-0.22	0.911	0.972	0.226	0.602	0.171	0.394	-0.526	2.038	-0.363	1.638	0.816	0.526	0.817	0.185	0.41	0.682	1.641	0.307	1.437	1.498	0.753	1.128	0.698	0.921	2.565	0.164	2.164	1.342	0.22	0.51	-0.122	0.103	0.375	1.335	1.131	1.192	0.446
E0CXV8	E0CXV8|Q64028|Q7TT35|Q3V116	Phc1	Polyhomeotic-like protein 1	MOUSE	2	101561	0.944	-0.076	0.019	0.081	1.849	0.221	1.263	1.456	0.42	0.943	0.397	1.056	-0.397	1.951	-0.305	1.867	1.048	0.397	1.342	0.321	0.416	0.478	2.246	0.619	1.66	1.853	0.817	1.341	0.794	1.453	2.348	0.092	2.264	1.445	-0.221	0.723	-0.298	-0.203	-0.14	1.627	1.042	1.235	0.198
E0CYV0	E0CYV0|E9PWE0|F7D432|P23506	Pcmt1	Protein-L-isoaspartate O-methyltransferase	MOUSE	3	30554.6	0.272	-0.178	-0.004	-0.215	1.24	0.079	0.414	0.976	0.171	0.284	0.337	0.611	-0.081	1.167	-0.377	1.256	0.389	0.081	0.275	-0.183	-0.051	-0.185	1.193	0.16	0.551	0.961	0.202	0.387	0.488	0.709	1.256	-0.374	1.259	0.485	-0.079	0.094	-0.286	-0.154	-0.272	1.097	0.314	0.826	0.113
E0CZ22	E0CZ22|D3Z624	Mroh1	Maestro heat-like repeat family member 1	MOUSE	2	184473	1.087	0.164	0.301	0.418	1.926	0.16	1.514	1.533	0.384	1.258	0.874	1.414	-0.412	1.559	-0.117	2.033	1.3	0.412	1.499	0.576	0.713	0.83	2.338	0.572	1.926	1.944	0.796	1.67	1.286	1.826	1.971	0.295	2.445	1.712	-0.16	0.927	0.004	0.141	0.259	1.766	1.354	1.373	0.225
E0CZ72	E0CZ72|P28740|F8VQ42|Q8C0N1|Q922S8|Q3TTL2|F6RLL5	Kif2a	Kinesin-like protein	MOUSE	33	84543.9	1.929	0.27	0.448	0.933	2.341	0.155	1.871	1.999	0.767	1.926	1.255	1.954	-0.084	2.359	0.152	2.239	1.967	0.084	2.075	0.372	0.498	1.08	2.491	0.242	1.912	2.091	0.876	1.975	1.358	2.068	2.431	0.231	2.355	2.053	-0.155	1.81	0.142	0.286	0.787	2.2	1.675	1.822	0.64
E9PU87	E9PU87|Q6P4S6|F6S7W6|F6U6U5|F6U8X4	Sik3	Non-specific serine/threonine protein kinase	MOUSE	16	151912	1.151	-0.304	-0.278	0.221	2.301	0.127	1.127	1.203	-0.037	1.237	0.484	1.181	-0.149	2.002	-0.521	2.149	1.067	0.149	1.129	-0.238	-0.137	0.257	2.401	0.201	1.229	1.378	0.057	1.293	0.631	1.314	2.144	-0.342	2.245	1.09	-0.127	0.976	-0.448	-0.453	-0.006	2.159	0.948	1.085	-0.225
E9PUA3	E9PUA3	Iqsec1	IQ motif and SEC7 domain-containing protein 1	MOUSE	54	123509	1.374	-0.009	0.122	0.607	2.737	0.259	1.483	1.823	0.543	1.597	0.954	1.629	-0.132	2.323	-0.254	2.417	1.759	0.132	1.497	0.229	0.292	0.751	2.982	0.4	1.728	1.99	0.681	1.735	1.028	1.676	2.427	-0.088	2.464	1.942	-0.259	1.124	-0.214	-0.151	0.377	2.608	1.355	1.616	0.307
E9PUC5	E9PUC5|Q8C0E9	Psd3	PH and SEC7 domain-containing protein 3	MOUSE	30	42356.2	1.134	0.269	0.344	0.7	1.575	0.266	0.993	1.149	0.854	1.258	0.962	1.155	0.104	1.36	0.117	1.451	1.235	-0.104	1.032	0.18	0.248	0.586	1.5	0.15	0.891	1.03	0.795	1.101	0.864	1.027	1.284	0.037	1.331	1.073	-0.266	0.942	0.015	0.115	0.45	1.308	0.801	0.858	0.691
E9PUD2	E9PUD2	Dnm1l	Dynamin-1-like protein	MOUSE	38	80044.7	1.321	-0.246	-0.091	0.344	2.145	0.297	1.221	1.49	0.071	1.177	0.562	1.439	-0.171	2.089	-0.429	2.52	1.386	0.171	1.418	-0.075	0.022	0.448	2.265	0.407	1.4	1.671	0.227	1.347	0.66	1.53	2.186	-0.321	2.625	1.483	-0.297	1.137	-0.361	-0.336	0.02	1.914	0.924	1.196	-0.248
E9PUE2	A0A0R4J1F5|E9PUE2|Q9QZL6|D6RJJ7	Usp21	Ubiquitin carboxyl-terminal hydrolase	MOUSE	2	63531.5	0.931	0.129	0.26	0.459	1.747	0.203	1.134	1.375	0.488	1.303	0.691	1.098	-0.019	1.479	0.009	1.914	1.242	0.019	0.95	0.148	0.279	0.478	1.766	0.221	1.153	1.393	0.506	1.321	0.709	1.117	1.497	0.028	1.932	1.261	-0.203	0.729	-0.073	0.058	0.257	1.544	0.931	1.172	0.285
E9PUF7	E9PUF7|F6ZN61|Q61210	Arhgef1	Rho guanine nucleotide exchange factor 1	MOUSE	3	109319	1.65	0.168	0.341	0.757	2.159	-0.036	1.571	1.8	0.632	1.449	0.888	1.631	-0.155	2.274	-0.114	2.272	1.496	0.155	1.806	0.365	0.436	0.954	2.356	0.12	1.726	1.997	0.752	1.646	0.983	1.828	2.371	0.083	2.467	1.693	0.036	1.686	-0.087	0.152	0.389	1.791	1.607	1.554	0.264
E9PUH7	E9PUH7|D3YZ00|P70257|Q3TYK3|A0A1Y7VK55|P70255	Nfix	Nuclear factor 1	MOUSE	11	54617.6	1.964	0.807	0.848	1.377	2.052	0.194	2.033	2.351	1.298	1.962	1.443	1.962	-0.006	1.976	0.664	1.887	2.16	0.006	1.958	0.756	0.837	1.39	2.073	0.18	1.971	2.263	1.27	1.913	1.388	1.943	1.986	0.592	1.816	2.1	-0.194	1.822	0.592	0.743	1.169	1.868	1.785	2.075	1.057
E9PUI5	E9PUI5|Q8K012|A0A5F8MPQ8|E9PUK3|A0A0G2JFM9	Fnbp1l	Formin-binding protein 1-like	MOUSE	2	70921.3	1.736	0.113	0.386	0.862	2.455	0.107	1.631	1.865	0.745	1.762	1.139	1.868	-0.269	2.466	-0.018	2.782	1.662	0.269	2.005	0.382	0.655	1.131	2.724	0.376	1.9	2.134	1.014	2.031	1.408	2.137	2.735	0.252	3.051	1.931	-0.107	1.629	0.006	0.279	0.755	2.347	1.524	1.757	0.638
E9PUL5	E9PUL5	Prrt2	Proline-rich transmembrane protein 2	MOUSE	4	36094.3	-0.017	-0.554	-0.707	-1.365	1.259	0.127	-0.277	0.433	-0.524	-0.568	0.065	0.54	0.125	1.527	-0.359	1.477	-0.155	-0.125	-0.145	-0.781	-0.865	-1.486	1.074	0.068	-0.478	0.381	-0.694	-0.696	-0.063	0.381	1.287	-0.476	1.348	-0.283	-0.127	-0.213	-0.731	-0.905	-1.433	0.964	-0.539	0.425	-0.641
E9PUP1	E9PUP1|A0A1D5RLX6|A0A0G2JEY9	Syde2	Synapse defective 1, Rho GTPase, homolog 2 (C. elegans)	MOUSE	3	146288	0.672	-0.349	-0.267	-0.239	1.236	-0.022	0.739	1.084	-0.272	0.743	0.101	0.75	-0.099	1.318	-0.285	1.363	0.552	0.099	0.77	-0.299	-0.217	-0.189	1.33	0.077	0.789	1.183	-0.222	0.842	0.151	0.849	1.52	-0.235	1.462	0.602	0.022	0.694	-0.061	0.022	0.05	1.524	0.866	1.106	0.016
E9PUQ0	E9PUQ0|E9PUP9|E9PUQ2|E9PUQ4|Q60629|Q6PFV6	Epha5	Receptor protein-tyrosine kinase	MOUSE	7	116958	1.594	0.75	0.493	1.342	2.117	0.138	1.37	1.845	0.778	1.767	1.132	1.805	0.034	1.753	0.431	1.861	1.664	-0.034	1.56	0.716	0.46	1.295	2.146	0.121	1.587	2.061	0.744	1.733	1.098	1.988	1.877	0.574	2.027	1.863	-0.138	1.537	0.464	0.496	1.175	2.027	1.636	1.843	1.01
E9PUQ8	E9PUQ8|A0A087WP73|A0A087WP49|A0A087WQ75	Dgkd	Diacylglycerol kinase delta	MOUSE	15	137374	1.656	0.258	0.416	0.804	2.291	0.211	1.671	1.814	0.918	1.66	1.133	1.719	-0.055	2.221	0.109	2.314	1.706	0.055	1.676	0.336	0.459	0.856	2.36	0.248	1.766	1.932	0.985	1.665	1.177	1.767	2.28	0.163	2.39	1.646	-0.211	1.445	0.034	0.218	0.641	2.012	1.441	1.603	0.674
E9PUQ9	F7AC58|E2JF22|E9PUQ9	Piezo1	Piezo-type mechanosensitive ion channel component	MOUSE	5	295238	3.06	0.779	0.959	1.347	3.738	0.32	3.087	3.664	1.525	2.719	1.732	2.89	-0.02	3.515	0.54	3.915	2.962	0.02	2.948	0.799	0.97	1.381	3.765	0.339	3.114	3.691	1.643	2.861	1.752	2.917	3.635	0.575	3.803	2.948	-0.32	2.754	0.46	0.469	0.994	3.213	2.562	3.139	1.091
E9PUR0	E9PUR0|E9Q1M6|F7DE17|F6RUI8	Ankhd1	Ankyrin repeat and KH domain-containing 1	MOUSE	3	271726	1.783	0.389	0.637	0.863	2.383	0.085	2.32	1.817	1.005	1.841	1.237	2.019	-0.173	2.422	0.338	2.4	1.634	0.173	1.956	0.563	0.81	1.037	2.556	0.258	2.493	1.99	1.178	2.014	1.411	2.192	2.595	0.511	2.574	1.807	-0.085	1.698	0.305	0.552	0.779	2.298	2.235	1.732	0.92
E9PUR6	E9PYV1|E9PUR6|P06537|E9Q310	Nr3c1	Glucocorticoid receptor	MOUSE	4	88303.3	0.853	-0.045	0.06	0.231	2.136	0.101	1.335	1.401	0.157	0.873	0.537	1.169	-0.077	1.686	-0.373	2.054	1.173	0.077	1.025	0.127	0.232	0.402	2.248	0.273	1.426	1.491	0.328	1.044	0.709	1.259	1.776	-0.202	2.144	1.264	-0.101	0.809	-0.167	-0.041	0.121	1.86	1.303	1.357	0.062
E9PV14	E9PV14|A2AUK5|Q9Z2H5	Epb41l1	Band 4.1-like protein 1	MOUSE	74	171030	1.232	-0.013	0.165	0.524	1.983	0.093	1.223	1.411	0.527	1.348	0.856	1.329	-0.126	1.854	-0.165	1.854	1.291	0.126	1.347	0.12	0.276	0.658	2.098	0.201	1.373	1.505	0.657	1.504	0.979	1.501	1.968	-0.042	2.015	1.436	-0.093	1.102	-0.103	0.044	0.398	1.897	1.153	1.315	0.349
E9PV26	E9PV26|H3BJU6|H3BLA4	Prr36	Proline-rich 36	MOUSE	4	111146	2.192	0.492	0.816	0.759	2.606	-0.209	1.993	2.467	0.872	2.005	0.831	1.671	-0.237	2.401	0.46	2.429	2.328	0.237	2.164	0.782	1.062	0.917	2.824	0.051	2.257	2.704	0.912	2.246	0.914	1.824	2.731	0.698	2.513	2.444	0.209	2.289	0.68	1.056	0.971	2.635	2.282	3.31	1.221
E9PV86	E9PV86|E9PW38	Mctp1	Multiple C2 and transmembrane domain-containing protein 1	MOUSE	9	107535	1.158	-0.023	0.105	0.41	1.877	0.278	1.224	1.366	0.472	1.15	0.733	1.246	-0.07	1.86	-0.067	2.006	1.374	0.07	1.147	0.082	0.154	0.496	2.02	0.321	1.292	1.584	0.591	1.326	0.825	1.354	2.013	-0.086	2.061	1.4	-0.278	0.738	-0.313	-0.1	0.171	1.771	0.85	1.142	0.227
E9PVA6	E9PVA6|Q9JLQ2|F6U8T2|F6SLJ2	Git2	ARF GTPase-activating protein GIT2	MOUSE	6	85197.7	2.264	0.628	0.924	1.201	2.125	0.326	2.082	2.201	1.377	2.242	1.565	1.98	-0.17	2.202	0.413	2.106	2.172	0.17	2.434	0.797	1.094	1.37	2.295	0.495	2.251	2.371	1.547	2.411	1.734	2.15	2.372	0.582	2.275	2.342	-0.326	1.938	0.302	0.598	0.875	1.799	1.756	1.875	1.051
E9PVA8	E9PVA8	Gcn1	eIF-2-alpha kinase activator GCN1	MOUSE	35	295811	2.284	0.378	0.627	1.046	2.851	0.068	2.309	2.591	0.916	2.232	1.337	2.222	-0.232	2.657	0.192	2.774	2.341	0.232	2.539	0.581	0.864	1.279	3.077	0.272	2.537	2.832	1.153	2.44	1.573	2.469	2.947	0.42	2.996	2.608	-0.068	2.19	0.284	0.507	0.95	2.776	2.211	2.509	0.859
E9PVC5	E9PVC5|Q6NZJ6|E9Q9E1|E9PVC6|A0A0J9YUS5|E9Q770|A0A0J9YUC1|A0A0J9YVC1|D3Z439|D3YWM1|D3YWY7|A0A0J9YTV0|A0A0J9YUL1|A0A0J9YU44|A0A338P7C5	Eif4g1	Eukaryotic translation initiation factor 4 gamma 1	MOUSE	30	176312	2.233	0.445	0.62	1.084	2.283	0.003	1.994	2.306	0.906	2.058	1.341	2.079	-0.191	2.391	0.315	2.309	2.066	0.191	2.498	0.636	0.807	1.228	2.503	0.168	2.212	2.449	1.11	2.255	1.508	2.224	2.506	0.487	2.434	2.152	-0.003	2.366	0.451	0.635	1.061	2.282	2.059	2.374	0.915
E9PVG8	E9PVG8|E9Q9C6|E9Q0B5	9530053A07Rik	RIKEN cDNA 9530053A07 gene	MOUSE	2	292550	-1.245	-0.436	-0.814	-1.495	-1.324	-0.644	-0.877	-0.766	-0.681	-1.226	-1.477	-0.537	-0.132	-0.282	-0.515	-0.477	-2.597	0.132	-1.155	-0.418	-0.636	-1.381	-1.177	-0.549	-0.752	-0.66	-0.648	-1.153	-1.261	-0.542	-0.172	-0.415	-0.377	-2.547	0.644	-0.601	0.103	-0.029	-0.819	-0.633	-0.16	-0.099	-0.013
E9PVU7	E9PVU7|B1PSD9|F6QFD1|Q01063|B2KF84|B2KF57|A6XDB0|A6XDB1|F6YIS2	Pde4d	Phosphodiesterase	MOUSE	16	91498.7	1.251	-0.134	0	0.465	1.903	0.243	1.136	1.269	0.367	1.314	0.778	1.267	-0.16	1.859	-0.276	1.754	1.389	0.16	1.358	0.034	0.174	0.634	2.123	0.407	1.18	1.408	0.498	1.451	0.914	1.384	1.982	-0.118	1.955	1.521	-0.243	0.945	-0.406	-0.252	0.214	1.68	0.923	0.97	0.107
E9PVY0	A0A1D5RLQ9|E9PVY0|F6Q5A5|F6YZJ7	Cdc42bpa	Non-specific serine/threonine protein kinase	MOUSE	58	199256	1.541	0.167	0.274	0.723	1.906	0.119	1.449	1.662	0.585	1.541	0.751	1.453	-0.248	1.731	0.168	1.99	1.444	0.248	1.789	0.415	0.522	0.971	2.154	0.367	1.697	1.91	0.833	1.789	0.999	1.701	1.979	0.416	2.238	1.692	-0.119	1.422	0.049	0.155	0.604	1.787	1.33	1.544	0.466
E9PVY8	E9QA63|E9PVY8|B1ARU4|Q9QXZ0|A0A0A0MQA6|A0A571BF93|A0A571BGC6|F7ACR9|F6Q750|F6XCT0|F6YKN8|F6RCJ3|A0A286YD76|A0A5F8MP99|F6RL59|A0A0A0MQH5	Macf1	Microtubule-actin cross-linking factor 1	MOUSE	116	837396	1.804	0.088	0.366	0.659	2.391	0.052	1.759	2.021	0.572	1.774	1.098	1.844	-0.151	2.334	-0.073	2.365	1.799	0.151	1.962	0.227	0.519	0.806	2.546	0.203	1.9	2.187	0.703	1.913	1.196	2.004	2.504	0.062	2.528	1.908	-0.052	1.762	0.018	0.306	0.629	2.336	1.699	2.015	0.503
E9PW37	E9PW37|D3YUS5|D3YWZ9|D3Z1T6|D3Z7S1	Rasal2	RAS protein activator-like 2	MOUSE	21	146011	1.544	-0.195	0.044	0.439	2.472	0.23	1.536	1.578	0.481	1.577	0.851	1.603	-0.169	2.329	-0.313	2.31	1.607	0.169	1.805	-0.027	0.207	0.657	2.63	0.345	1.695	1.717	0.653	1.752	1.041	1.775	2.473	-0.109	2.493	1.774	-0.23	1.413	-0.396	-0.251	0.269	2.31	1.301	1.329	0.259
E9PWP6	E9PWP6|A0A1W2P6S9	Rims1	Regulating synaptic membrane exocytosis protein 1 (Fragment)	MOUSE	31	90054.6	1.753	-0.237	0.055	0.618	2.334	0.165	1.525	1.685	0.622	1.636	0.877	1.601	-0.056	2.234	-0.378	2.276	1.539	0.056	1.844	-0.257	0.08	0.618	2.41	0.166	1.505	1.834	0.644	1.764	0.948	1.783	2.187	-0.394	2.248	1.648	-0.165	1.752	-0.423	-0.134	0.452	2.214	1.36	1.583	0.433
E9PWU7	E9PWU7|O35231|A0A1D5RLM0	Kifc3	Kinesin-like protein	MOUSE	3	88107.6	1.269	0.374	0.565	0.912	1.917	0.222	1.424	1.121	0.653	1.491	0.965	1.298	-0.151	2.025	0.056	2.154	1.39	0.151	1.42	0.545	0.716	1.062	2.067	0.346	1.595	1.272	0.804	1.662	1.116	1.493	2.176	0.207	2.305	1.541	-0.222	1.097	0.2	0.369	0.685	1.745	1.25	0.949	0.481
E9PWW9	E9PWW9|A0A0U1RPA7	Rsf1	Remodeling and spacing factor 1	MOUSE	2	163573	1.757	0.271	0.59	1.202	2.19	0.408	1.518	1.352	0.716	1.332	1.091	1.556	0.009	2.12	0.216	2.27	1.691	-0.009	1.748	0.263	0.582	1.193	2.181	0.399	1.509	1.344	0.707	1.324	1.082	1.548	2.112	0.208	2.261	1.683	-0.408	1.349	-0.136	0.182	0.794	1.782	1.11	0.944	0.308
E9PX29	E9PX29|Q91ZE6|E9PZC2	Sptbn4	Spectrin beta chain	MOUSE	20	290074	0.929	-0.508	-0.089	0.21	2.06	0.206	1.084	1.335	0.089	1.099	0.503	1.265	-0.048	2.05	-0.609	2.139	1.146	0.048	1.078	-0.437	-0.041	0.124	2.031	0.149	1.093	1.37	0.126	1.175	0.576	1.306	2.127	-0.55	2.13	1.085	-0.206	0.876	-0.632	-0.34	-0.05	1.922	0.964	1.166	-0.113
E9PX94	E9PX94	Cc2d1a	Coiled-coil and C2 domain-containing protein 1A	MOUSE	14	98983.7	1.331	0.334	0.487	0.708	2.114	0.213	1.803	1.89	0.718	1.393	0.834	1.27	-0.059	1.698	-0.018	2.209	1.779	0.059	1.39	0.392	0.546	0.767	2.173	0.272	1.862	1.949	0.776	1.452	0.893	1.329	1.757	0.041	2.268	1.838	-0.213	1.118	0.121	0.274	0.495	1.901	1.59	1.677	0.505
E9PXE2	E9PXE2|G3UX72|E9QPM7|Q64096|E9PXE1|E9PY12|E9PY13|E9Q863|G3UXP9|D3YUF4|D3YUF3|G3UYM8|F6VR53|F6WPM5|F6UKC6|F7BZ65|F6ZFQ8	Mcf2l	Guanine nucleotide exchange factor DBS	MOUSE	11	133646	1.422	0.134	0.295	0.738	2	0.117	1.525	1.434	0.657	1.459	0.863	1.49	-0.125	1.801	0.038	2.07	1.44	0.125	1.586	0.28	0.434	0.869	2.173	0.254	1.561	1.493	0.846	1.573	1.026	1.598	1.958	0.149	2.022	1.444	-0.117	1.372	0.04	0.212	0.69	1.935	1.362	1.372	0.531
E9PXF0	E9PXF0	Pcdh17	Protocadherin 17	MOUSE	12	127400	2.304	0.525	0.692	1.108	2.347	-0.083	2.106	2.225	1.032	2.084	1.225	1.972	-0.185	2.489	0.41	2.556	1.851	0.185	2.406	0.833	0.982	1.337	2.458	0.202	2.252	2.461	1.26	2.167	1.457	2.08	2.693	0.625	2.749	2.001	0.083	2.229	0.627	0.757	1.168	2.279	1.974	2.343	1.156
E9PXF8	E9PXF8|E9Q0D4|F6QG63|F6ZDC5|F7BBM8	Sbf2	Myotubularin-related protein 13	MOUSE	12	212451	1.363	0.201	0.488	0.642	2.027	-0.059	1.58	1.783	0.647	1.601	0.983	1.551	-0.255	1.999	-0.032	2.039	1.527	0.255	1.58	0.428	0.774	0.917	2.146	0.243	1.895	2.029	0.903	1.695	1.209	1.764	2.246	0.174	2.254	1.779	0.059	1.319	0.198	0.53	0.623	1.899	1.637	1.73	0.575
E9PXQ7	E9PXQ7|E9PX28|Q925I8|Q6P0A6	Pcdh10	Protocadherin 10	MOUSE	12	116310	1.862	0.388	0.634	0.887	2.076	-0.009	1.66	2.111	0.838	1.715	1.149	1.822	-0.155	1.898	0.322	1.983	1.823	0.155	2.077	0.641	0.715	1.112	2.206	0.143	1.82	2.276	1.026	1.884	1.383	1.973	2.058	0.483	2.137	2.023	0.009	1.941	0.456	0.659	0.991	2.059	1.732	2.172	0.864
E9PY16	E9PY16|Q8R2V5	Adap1	ArfGAP with dual PH domains 1	MOUSE	27	43711.8	1.726	0.478	0.524	0.99	1.998	0.206	1.608	1.685	0.899	1.688	1.289	1.656	-0.061	1.788	0.302	1.782	1.659	0.061	1.77	0.508	0.559	1.053	2.031	0.293	1.629	1.736	0.93	1.727	1.307	1.71	1.846	0.354	1.802	1.717	-0.206	1.482	0.197	0.293	0.773	1.725	1.309	1.437	0.636
E9PYF4	E9PYF4|F6VG99|E9PYI7|F6TFN2|Q3UPW3|E0CZD8|A0A5F8MPW2	Lmo7	LIM domain only 7	MOUSE	6	193805	0.761	-0.467	-0.227	0.109	1.534	0.114	0.546	0.873	0.227	0.807	0.546	0.535	-0.028	1.374	-0.486	1.827	0.71	0.028	0.671	-0.507	-0.253	0.192	1.101	0.05	0.513	0.658	0.044	0.864	0.306	0.462	1.315	-0.672	1.774	0.615	-0.114	0.666	-0.59	-0.26	0.177	1.389	0.422	0.714	0
E9PYG6	E9PYG6|A0A286YDU0	Rasa1	RAS p21 protein activator 1	MOUSE	17	116397	1.698	0.095	0.284	0.668	2.371	0.139	1.532	1.735	0.504	1.621	0.975	1.652	-0.229	2.243	-0.11	2.253	1.642	0.229	1.854	0.258	0.443	0.814	2.61	0.344	1.726	1.945	0.76	1.848	1.149	1.814	2.449	0.068	2.487	1.832	-0.139	1.501	-0.051	0.057	0.54	2.185	1.231	1.551	0.372
E9PYH6	E9PYH6|D3YUD4|D3YX07	Setd1a	Histone-lysine N-methyltransferase SETD1A	MOUSE	3	186855	1.076	0.265	0.376	0.506	1.744	0.03	1.256	1.579	0.531	1.099	0.585	1.027	-0.112	1.499	-0.074	1.745	1.099	0.112	1.187	0.297	0.464	0.665	1.941	-0.061	1.125	1.67	0.632	1.294	0.62	0.933	1.495	0.035	1.729	1.159	-0.03	0.819	0.118	0.074	0.435	1.673	1.072	1.547	0.41
E9PYR1	E9PYR1|F8VQK6	Fbxl18	F-box and leucine-rich repeat protein 18	MOUSE	3	85965.6	1.815	0.447	0.864	1.177	2.105	0.162	1.83	2.218	1.04	1.828	1.585	2.205	-0.131	2.347	0.352	2.446	1.972	0.131	1.618	0.251	0.667	0.981	1.909	0.293	1.634	2.022	0.843	1.632	1.388	2.008	2.151	0.156	2.249	1.776	-0.162	1.548	0.18	0.597	0.91	1.838	1.563	1.951	0.773
E9PYT0	E9PYT0|P97393|A0A1W2P6H9	Arhgap5	Rho GTPase-activating protein 5	MOUSE	20	173952	1.619	0.005	0.209	0.584	2.292	0.159	1.575	1.736	0.486	1.52	0.961	1.466	-0.132	2.247	-0.182	2.186	1.521	0.132	1.639	0.13	0.325	0.736	2.464	0.31	1.65	1.836	0.606	1.669	0.967	1.613	2.413	-0.058	2.319	1.679	-0.159	1.385	-0.112	0.014	0.492	2.159	1.327	1.55	0.348
E9PYX7	E9PYX7	Afdn	Afadin	MOUSE	33	189815	1.168	-0.066	0.171	0.2	1.394	0.119	0.813	0.66	0.461	0.379	0.398	0.227	-0.105	1.161	-0.232	1.434	0.915	0.105	1.007	-0.045	0.306	0.192	1.233	0.27	0.965	0.665	0.473	0.379	0.503	0.31	1.267	-0.08	1.454	0.859	-0.119	0.665	-0.185	0.053	0.122	0.891	0.694	0.595	0.132
E9PZ16	E9PZ16|B1B0C7|Q05793|A0A571BD72	Hspg2	Basement membrane-specific heparan sulfate proteoglycan core protein	MOUSE	34	480503	2.23	0.557	0.663	1.299	2.792	-0.068	2.167	2.66	1.237	2.32	1.342	2.218	0.004	2.7	0.401	2.667	2.128	-0.004	2.212	0.557	0.621	1.273	2.754	-0.123	2.178	2.544	1.24	2.459	1.353	2.219	2.787	0.342	2.613	2.084	0.068	2.392	0.702	0.738	1.522	2.937	2.297	2.652	1.405
E9PZ43	E9PZ43|A0A0G2JDN7|A0A0G2JG35|A0A0G2JFT4|A0A0G2JDY5|A0A0G2JFK3|A0A0G2JDU1|A0A0G2JE57	Map4	Microtubule-associated protein	MOUSE	41	98364.8	2.029	0.172	0.453	0.873	2.234	0.099	1.838	2.1	0.775	1.903	1.128	1.947	-0.061	2.078	0.125	2.218	1.843	0.061	2.054	0.219	0.485	0.958	2.339	0.114	1.854	2.113	0.773	1.932	1.166	1.964	2.113	0.147	2.262	1.865	-0.099	1.866	0.097	0.353	0.797	2.144	1.706	1.973	0.657
E9PZ86	E9PZ86|A0A087WPF7|A0A2C9F2I4	Auts2	Autism susceptibility gene 2 protein homolog	MOUSE	16	89394.3	0.384	0.114	0.273	0.213	0.224	-0.07	0.445	0.451	0.446	0.53	0.337	0.484	-0.045	0.178	-0.012	0.34	0.491	0.045	0.65	0.125	0.286	0.237	0.333	0.055	0.52	0.565	0.491	0.687	0.404	0.47	0.209	0.03	0.334	0.628	0.07	0.577	0.186	0.309	0.324	0.284	0.533	0.481	0.492
E9PZJ8	E9PZJ8|A0A1W2P6I6	Ascc3	Activating signal cointegrator 1 complex subunit 3	MOUSE	5	252150	1.741	0.647	0.847	1.296	2.083	0.101	2.051	2.267	1.115	1.918	1.781	2.079	-0.243	2.092	0.469	2.149	2.209	0.243	2.061	0.873	1.122	1.571	2.282	0.289	2.232	2.416	1.382	2.092	1.968	2.257	2.403	0.833	2.34	2.417	-0.101	1.729	0.615	0.834	1.271	2.071	1.955	2.23	1.019
E9PZP8	E9PZP8|F6RXM1	Herc1	HECT and RLD domain-containing E3 ubiquitin protein ligase family member 1	MOUSE	36	539497	2.014	0.319	0.562	1.029	2.637	0.125	1.956	2.142	0.933	2.027	1.202	1.968	-0.126	2.526	0.174	2.544	1.931	0.126	2.153	0.424	0.693	1.099	2.82	0.24	2.108	2.225	1.012	2.138	1.313	2.124	2.701	0.343	2.708	2.067	-0.125	1.774	0.238	0.448	0.826	2.525	1.901	2.058	0.763
E9Q0F0	E9Q0F0	Krt78	Keratin 78	MOUSE	3	114088	-0.79	-0.65	-0.615	-0.967	-0.7	-0.706	-0.546	-0.429	-0.92	-0.554	-1.041	-0.135	-0.121	0.296	-0.278	-0.133	-1.814	0.121	-0.912	-0.529	-0.547	-0.922	-0.867	-0.622	-0.713	-0.413	-0.73	-0.648	-1.074	-0.364	0.145	-0.176	-0.085	-1.881	0.706	-0.246	0.056	0.218	-0.344	-0.136	0.028	0.31	-0.149
E9Q0N0	E9Q0N0|Q9Z0R4|E9Q3I5|E9Q3I9|E9Q3I4|E9Q3I8|A0A338P7I4|Q6NZJ5|F6U8U1|Q6J1S9|F6ZLP6|F6R6C8|F6TCC6|D3Z6P4|Q6J1F0|F6ZX53	Itsn1	Intersectin-1	MOUSE	33	195806	1.616	0.069	0.272	0.686	2.266	0.104	1.593	1.911	0.586	1.638	0.93	1.612	-0.07	2.169	-0.115	2.158	1.627	0.07	1.795	0.12	0.347	0.761	2.358	0.168	1.649	1.934	0.675	1.699	0.932	1.659	2.314	-0.091	2.245	1.714	-0.104	1.592	0.002	0.189	0.635	2.216	1.464	1.798	0.525
E9Q0S6	E9Q0S6|A0A1D5RM59|A0A087WQS0|A0A6I8MWZ2|A0A087WQM0|A0A087WQ94|A0A087WRU0|Q9DBT6|A0A087WP40|A0A087WR29|A0A087WSC8|A0A087WS32	Tns1	Tensin 1	MOUSE	23	203033	0.825	-0.371	-0.195	0.148	1.956	0.058	0.927	1.084	0.045	1.031	0.351	1.045	-0.152	1.873	-0.521	1.959	0.877	0.152	0.956	-0.205	-0.049	0.267	2.103	0.244	1.058	1.158	0.196	1.163	0.491	1.104	1.94	-0.381	2.067	1.045	-0.058	0.751	-0.464	-0.206	0.085	1.843	0.915	1.098	0.002
E9Q0W6	E9Q0W6|F6VVW4	Ablim2	Actin-binding LIM protein 2	MOUSE	23	69167.5	1.372	-0.064	0.272	0.353	2.042	0.057	1.456	1.817	0.225	1.292	0.764	1.541	-0.079	2.362	-0.321	2.052	1.181	0.079	1.254	0.032	0.353	0.361	1.924	0.148	1.574	1.897	0.527	1.226	0.789	1.422	2.274	-0.241	2.097	1.063	-0.057	1.315	-0.116	0.205	0.296	1.985	1.426	1.749	0.256
E9Q137	E9Q137	Tex264	Testis-expressed protein 264 homolog	MOUSE	3	33931.5	1.611	-0.027	0.255	0.606	2.172	-0.127	1.582	1.9	0.338	1.496	0.715	1.425	-0.123	1.648	-0.223	1.955	1.551	0.123	1.744	0.317	0.265	0.799	2.488	0.234	1.867	1.929	0.505	2.033	1.024	1.561	2.002	0.273	1.946	1.844	0.127	1.842	0.19	0.144	0.627	2.298	1.814	2.027	0.465
E9Q1K3	E9Q1K3|A0A0J9YVI4	Add1	Alpha-adducin	MOUSE	36	73438.5	1.046	-0.538	-0.405	0.06	2.411	0.18	0.897	1.188	-0.02	0.926	0.41	1.012	-0.015	2.27	-0.83	2.31	1.031	0.015	1.06	-0.524	-0.391	0.074	2.426	0.194	0.911	1.202	-0.005	0.941	0.424	1.026	2.285	-0.815	2.324	1.046	-0.18	0.866	-0.718	-0.585	-0.12	2.232	0.717	1.008	-0.199
E9Q1M1	E9Q1M1	Pdzd2	PDZ domain-containing 2	MOUSE	6	298832	2.248	0.772	0.62	0.885	2.207	-0.033	2.244	2.699	1.164	2.052	1.492	1.977	-0.088	2.032	0.731	2.265	2.13	0.088	2.452	0.721	0.858	1.155	2.269	0.015	2.299	2.89	1.102	2.341	1.548	2.095	2.237	0.9	2.425	2.185	0.033	2.296	0.843	0.699	1.12	2.179	2.58	2.774	1.288
E9Q1U2	E9Q1U2|D3YVV9|Q91YE8|A0A498WGE8	Synpo2	Synaptopodin-2	MOUSE	2	136439	0.519	-0.511	-0.184	0.105	1.372	-0.207	1.108	0.852	-0.265	0.704	0.179	0.844	-0.196	1.702	-0.734	1.763	1.015	0.196	0.715	-0.315	0.013	0.301	1.568	-0.011	1.304	1.048	-0.069	0.9	0.375	1.04	1.898	-0.537	1.959	1.211	0.207	0.726	-0.303	0.024	0.312	1.58	1.316	1.059	-0.058
E9Q1W7	E9Q1W7|Q8BM85	Tbck	TBC domain-containing protein kinase-like protein	MOUSE	8	101950	2.462	0.428	0.583	1.173	2.358	0.079	2.314	2.775	0.97	2.204	1.46	2.055	-0.23	2.243	0.249	2.283	2.369	0.23	2.797	0.7	0.767	1.155	2.507	0.317	2.631	2.988	1.282	2.597	1.595	2.189	2.435	0.522	2.519	2.762	-0.079	2.16	0.544	0.518	1.01	2.283	2.361	2.621	0.987
E9Q236	E9Q236|E9Q467	Abcc4	ATP-binding cassette sub-family C member 4	MOUSE	12	149741	1.88	0.048	0.151	0.667	3.105	0.335	2.025	2.222	0.529	1.862	0.834	1.879	0.131	2.749	-0.074	2.494	1.732	-0.131	1.857	-0.046	0.005	0.549	2.872	0.105	2.077	2.228	0.507	1.934	0.798	1.928	2.614	-0.186	2.886	1.842	-0.335	1.45	-0.217	-0.149	0.451	2.886	1.809	1.956	0.326
E9Q238	E9Q238|E9Q944	Kank1	KN motif and ankyrin repeat domains 1	MOUSE	2	150192	1.558	0.518	0.588	0.813	2.216	0.027	1.627	1.688	0.816	1.588	0.848	1.634	0.147	2.045	0.642	1.947	1.088	-0.147	1.377	0.249	0.257	0.481	2.069	-0.12	1.493	1.51	0.457	1.694	0.858	1.465	1.957	0.426	1.76	1.242	-0.027	1.58	0.491	0.595	0.792	2.189	1.649	1.71	0.796
E9Q2E4	E9Q2E4|Q6GQX8|A0A0J9YUS1|F6XXX5	Hectd4	HECT domain E3 ubiquitin protein ligase 4	MOUSE	105	490396	2.291	0.499	0.717	1.178	2.737	0.109	2.297	2.567	1.106	2.226	1.496	2.273	-0.169	2.605	0.349	2.739	2.256	0.169	2.489	0.669	0.921	1.377	2.901	0.238	2.508	2.785	1.275	2.479	1.68	2.51	2.813	0.557	2.91	2.507	-0.109	2.195	0.412	0.625	1.105	2.647	2.168	2.458	1.06
E9Q2R6	E9Q2R6	Glod4	Glyoxalase domain-containing protein 4	MOUSE	2	7691.8	0.397	-0.049	0.298	-0.006	1.315	0.186	0.928	0.931	0.363	0.417	0.101	0.598	-0.04	0.962	-0.025	1.311	0.629	0.04	0.437	-0.008	0.338	0.034	1.356	0.227	0.968	0.971	0.403	0.457	0.141	0.639	1.003	0.015	1.352	0.67	-0.186	0.21	-0.235	0.111	-0.193	1.129	0.741	0.744	0.176
E9Q3B9	E9Q3B9|D3YYS6|O35678|Q3UFN1|A0A0N4SUZ2	Mgll	Monoglyceride lipase	MOUSE	16	35655.5	1.071	-0.312	-0.112	0.299	2.18	0.184	0.993	1.199	0.208	1.139	0.644	1.208	-0.122	2.029	-0.413	2.01	1.18	0.122	1.218	-0.163	-0.012	0.449	2.328	0.342	1.146	1.295	0.407	1.219	0.736	1.357	2.145	-0.294	2.117	1.32	-0.184	0.768	-0.497	-0.35	0.094	1.952	0.777	0.932	0.029
E9Q3G8	E9Q3G8|A0A286YE24|A0A286YCP2	Nup153	Nucleoporin 153	MOUSE	10	153432	2.253	0.703	0.984	1.279	2.023	0.096	2.326	2.619	1.13	2.256	1.419	2.243	0.06	1.986	0.513	2.042	2.182	-0.06	2.149	0.713	0.972	1.234	2.012	0.03	2.28	2.584	1.065	2.229	1.266	2.202	1.923	0.577	2.065	2.2	-0.096	2.111	0.667	0.958	1.098	1.893	2.254	2.477	1.035
E9Q3H6	E9Q3H6|A0A1W2P7J1|A0A1W2P7G5|A0A0R4J066|Q3THF9|G5E8J7	Coq10a	Coenzyme Q10A	MOUSE	5	29440.5	0.829	-0.09	0.037	0.333	1.795	0.146	1.064	1.095	0.219	0.935	0.523	1.046	-0.258	1.68	-0.389	1.825	0.945	0.258	1.13	-0.053	0.183	0.444	2.037	0.404	1.011	1.3	0.144	1.019	0.733	1.059	1.8	-0.252	2.126	1.007	-0.146	0.673	-0.183	-0.117	0.202	1.639	0.909	0.939	0.014
E9Q3K3	E9Q3K3|A0A1D5RLD2	Agap1	Arf-GAP with GTPase, ANK repeat and PH domain-containing protein 1	MOUSE	25	116830	1.703	0.414	0.437	0.836	2.002	0.081	1.645	1.911	0.753	1.802	1.093	1.877	-0.086	1.947	0.278	2.043	1.812	0.086	1.888	0.505	0.543	0.975	2.092	0.183	1.931	2.099	0.819	1.961	1.244	1.983	2.102	0.478	2.127	1.957	-0.081	1.716	0.329	0.351	0.713	1.978	1.654	1.848	0.654
E9Q3L1	V9GX76|V9GXM4|E9Q174|E9Q3L1|E9PVU0|E9Q175|Q64331	Myo6	Unconventional myosin-6	MOUSE	48	147230	1.052	-0.157	0.024	0.249	2.207	0.172	1.164	1.28	0.108	1.106	0.539	1.381	-0.165	2.106	-0.374	2.227	1.176	0.165	1.254	0.019	0.207	0.41	2.402	0.339	1.376	1.428	0.292	1.32	0.755	1.519	2.266	-0.194	2.413	1.403	-0.172	0.887	-0.362	-0.168	0.045	1.998	0.999	1.132	-0.078
E9Q3L2	E9Q3L2|A0A140T8I9|A0A338P7D3|A0A338P6S0|A0A338P6F9	Pi4ka	Phosphatidylinositol 4-kinase alpha	MOUSE	63	239719	1	-0.6	-0.475	0.096	2.501	0.25	1.053	1.172	-0.076	1.126	0.413	1.176	-0.149	2.244	-0.756	2.333	1.083	0.149	1.105	-0.474	-0.309	0.212	2.719	0.375	1.169	1.341	0.024	1.249	0.565	1.311	2.402	-0.648	2.453	1.209	-0.25	0.71	-0.913	-0.741	-0.204	2.287	0.79	0.901	-0.406
E9Q3M3	E9Q3M3|O08788|D3YYG9|D3Z2M9	Dctn1	Dynactin subunit 1	MOUSE	57	140444	1.573	-0.075	0.11	0.528	2.461	0.077	1.601	1.768	0.399	1.525	0.878	1.641	-0.127	2.38	-0.237	2.33	1.512	0.127	1.703	0.033	0.233	0.653	2.546	0.183	1.672	1.897	0.521	1.683	1.006	1.752	2.498	-0.111	2.455	1.652	-0.077	1.506	-0.163	0.049	0.449	2.378	1.486	1.698	0.322
E9Q3M9	E9Q3M9|F7B0R9	Cracdl	Capping protein-inhibiting regulator of actin-like	MOUSE	24	126479	1.121	-0.297	-0.071	0.069	2.153	0.117	1.066	1.294	0.117	1.147	0.485	1.111	-0.027	2.011	-0.354	2.114	1.093	0.027	1.152	-0.297	-0.107	0.158	2.197	0.168	1.119	1.342	0.185	1.226	0.47	1.206	1.981	-0.422	2.005	1.08	-0.117	0.967	-0.426	-0.178	-0.029	2.085	1.05	1.178	0.072
E9Q3V9	E9Q3V9|E9Q9Q9|H7BX15|Q80TR1|F6YP92	Adgrl1	Adhesion G protein-coupled receptor L1	MOUSE	24	169094	1.512	0.226	0.35	0.736	1.972	0.128	1.628	1.539	0.687	1.592	1.118	1.457	-0.063	1.893	0.086	1.963	1.479	0.063	1.684	0.317	0.535	0.879	2.113	0.19	1.726	1.759	0.825	1.702	1.176	1.51	1.907	0.14	2.079	1.594	-0.128	1.395	0.067	0.273	0.546	1.896	1.555	1.342	0.558
E9Q401	E9Q401|F6U7V1|Q80ZZ5|A0A1Y7VJP1|A0A1L1SQG7|E9PZQ0|K3W4M2	Ryr2	Ryanodine receptor 2	MOUSE	119	570001	1.173	-0.477	-0.283	0.207	2.548	0.241	1.265	1.405	0.176	1.307	0.569	1.36	-0.115	2.325	-0.64	2.381	1.254	0.115	1.35	-0.348	-0.147	0.354	2.685	0.345	1.373	1.547	0.265	1.436	0.71	1.515	2.431	-0.491	2.541	1.4	-0.241	0.964	-0.71	-0.548	-0.048	2.352	1.008	1.158	-0.076
E9Q411	E9Q411	Nbas	Neuroblastoma-amplified sequence	MOUSE	10	269022	1.555	0.146	0.287	0.802	2.27	0.103	1.599	1.853	0.553	1.649	1.008	1.775	-0.192	2.342	-0.044	2.226	1.576	0.192	1.71	0.371	0.485	0.986	2.493	0.318	1.815	1.951	0.758	1.896	1.055	2	2.51	0.094	2.428	1.818	-0.103	1.445	0.068	0.142	0.72	2.124	1.592	1.818	0.405
E9Q4D5	E9Q4D5|Q8VEL9|E9PVZ0|F6Z0Z5	Rem2	GTP-binding protein REM 2	MOUSE	8	37624.7	1.312	0.078	0.17	0.559	1.95	-0.12	1.366	1.665	0.675	1.493	0.775	1.165	-0.326	1.891	-0.061	1.875	1.501	0.326	1.663	0.353	0.355	0.824	2.193	0.207	1.554	2.039	0.841	1.757	1.173	1.46	2.134	0.221	2.083	1.768	0.12	1.418	0.079	0.233	0.606	1.93	1.371	1.683	0.655
E9Q4M2	E9Q4M2|P54310|A0A0U1RNR0|Q9D4C4	Lipe	Hormone-sensitive lipase	MOUSE	4	118136	0.888	-0.381	-0.047	0.299	2.08	0.099	1.267	1.194	0.143	1.051	0.55	1.333	-0.296	1.987	-0.835	1.981	1.093	0.296	1.184	-0.085	0.249	0.595	2.375	0.394	1.562	1.489	0.438	1.347	0.846	1.629	2.283	-0.539	2.276	1.389	-0.099	0.789	-0.48	-0.145	0.2	1.981	1.168	1.095	0.044
E9Q4N7	A0A338P6U8|E9Q4N7|E9Q6R4	Arid1b	AT-rich interactive domain-containing protein 1B	MOUSE	3	238818	1.631	0.271	0.486	0.793	1.812	-0.161	1.658	1.46	0.848	1.401	0.926	1.409	0.015	1.7	0.336	2.527	1.471	-0.015	1.611	0.257	0.472	0.748	2.268	0.145	2.232	2.047	0.833	2.084	0.997	1.452	2.149	0.321	3.211	1.967	0.161	1.471	0.112	0.327	0.633	1.972	1.936	1.75	0.688
E9Q4S7	E9Q4S7|A2AWF9|Q64455|A2AWF8	Ptprj	Protein-tyrosine-phosphatase	MOUSE	5	149618	1.438	0.016	0.007	0.419	1.89	0.201	1.22	1.561	0.276	1.384	0.558	1.511	-0.178	1.858	-0.244	1.844	1.409	0.178	1.59	0.003	0.168	0.465	2.073	0.379	1.125	1.722	0.453	1.656	0.709	1.694	2.096	-0.021	2.024	1.646	-0.201	1.153	-0.221	-0.161	0.015	1.85	1.212	1.258	0.074
E9Q4Z2	E9Q4Z2	Acacb	Acetyl-CoA carboxylase 2	MOUSE	82	278141	-0.965	-0.798	-0.655	-0.74	1.309	0.278	-0.39	-0.332	-0.936	-0.783	-0.891	-0.16	-0.156	1.187	-0.893	1.186	-0.962	0.156	-0.814	-0.595	-0.546	-0.706	1.425	0.382	-0.293	-0.193	-0.759	-0.669	-0.827	-0.082	1.362	-0.72	1.275	-0.814	-0.278	-1.124	-0.936	-0.896	-1.007	1.098	-0.643	-0.542	-1.193
E9Q557	E9Q557|E9PZW0	Dsp	Desmoplakin	MOUSE	8	335360	0.627	0.217	0.129	0.379	0.928	0.145	1.037	0.839	0.371	1.065	0.694	0.772	0.083	1.518	-0.045	1.083	-0.072	-0.083	0.58	0.146	0.205	0.343	0.956	0.31	0.991	0.881	0.33	1.103	0.613	0.814	1.411	-0.139	1.116	-0.023	-0.145	0.308	-0.043	-0.084	0.074	0.826	0.681	0.692	0.174
E9Q586	E9Q586|D3YX34	Dctn1	Dynactin subunit 1	MOUSE	55	137530	0.579	-0.335	-0.261	0.048	2.079	0.466	0.65	0.975	-0.054	0.285	0.3	0.769	-0.29	1.969	-0.571	1.672	1.14	0.29	0.868	-0.045	0.029	0.338	2.368	0.756	0.939	1.265	0.235	0.574	0.59	1.058	2.259	-0.281	1.961	1.43	-0.466	0.112	-0.801	-0.727	-0.418	1.612	0.183	0.509	-0.521
E9Q5C9	E9Q5C9|A0A286YDV7|A0A286YDT3|A0A286YDA2	Nolc1	Nucleolar and coiled-body phosphoprotein 1	MOUSE	2	73696.4	1.015	0.264	-0.063	0.577	1.279	-0.055	0.889	0.81	0.433	1.348	0.608	1.271	0.098	1.055	0.314	1.426	0.971	-0.098	0.918	0.167	-0.16	0.479	1.181	-0.152	0.791	0.713	0.335	1.25	0.51	1.173	0.957	0.216	1.328	0.874	0.055	1.07	0.319	-0.008	0.632	1.333	0.944	0.865	0.488
E9Q5F9	E9Q5F9|A0A0G2JH06|A0A0G2JDY1	Setd2	Histone-lysine N-methyltransferase SETD2	MOUSE	5	288568	2.589	0.68	0.714	1.212	2.499	0.078	2.362	2.599	1.223	2.477	1.523	2.267	-0.015	2.008	0.809	2.498	2.386	0.015	2.578	0.709	0.716	1.231	2.437	0.113	2.332	2.633	1.282	2.48	1.558	2.302	2.024	0.761	2.507	2.39	-0.078	2.624	0.685	0.644	1.261	2.375	2.28	2.702	1.208
E9Q5K9	E9Q5K9|D6RG95	Ythdc1	YTH domain-containing protein 1	MOUSE	9	85933	2.235	0.646	0.821	1.214	2.103	0.154	1.975	2.295	1.094	2.084	1.358	2.07	-0.041	1.922	0.565	2.016	1.907	0.041	2.343	0.629	0.855	1.144	2.021	0.189	1.929	2.2	1.1	2.114	1.56	2.094	1.968	0.506	2.186	1.908	-0.154	2.149	0.433	0.705	0.926	1.922	1.821	2.141	0.911
E9Q5M4	E9Q5M4|F6VRB4	Zfr2	Zinc finger RNA-binding protein 2	MOUSE	12	96114.6	1.869	0.503	0.695	0.953	2.372	0.038	1.919	2.444	0.919	2.179	1.36	1.955	-0.185	2.469	0.374	2.433	2.049	0.185	2.233	0.707	0.965	1.159	2.499	0.147	2.3	2.538	1.068	2.37	1.426	2.374	2.688	0.544	2.547	2.329	-0.038	2.033	0.505	0.733	0.96	2.287	2.057	2.35	0.966
E9Q616	E9Q616|A0A494BBD5	Ahnak	AHNAK nucleoprotein (desmoyokin)	MOUSE	8	605041	1.576	-0.371	-0.335	-0.063	2.502	0.059	1.603	1.556	-0.201	1.597	0.436	1.729	-0.083	1.963	-0.674	2.261	1.626	0.083	1.659	-0.58	-0.315	0.009	2.585	-0.093	1.685	1.638	-0.301	1.68	0.58	1.812	2.046	-0.939	2.344	1.646	-0.059	1.518	-0.536	-0.111	0.241	2.443	1.544	1.497	0.04
E9Q634	E9Q634	Myo1e	Unconventional myosin-Ie	MOUSE	11	127443	1.068	-0.06	0.112	0.394	2.046	0.063	1.303	1.443	0.317	1.268	0.645	1.312	-0.174	1.871	-0.215	2.005	1.162	0.174	1.178	0.245	0.337	0.575	2.289	0.326	1.491	1.707	0.456	1.401	0.861	1.516	2.133	-0.024	2.195	1.364	-0.063	0.847	-0.096	0.019	0.185	1.856	1.083	1.358	0.185
E9Q6A7	A2A654|A2A655|E9Q6A7	Bptf	Bromodomain PHD finger transcription factor	MOUSE	3	324102	1.824	0.294	0.686	1.049	2.105	0.06	1.965	1.992	0.921	1.781	1.325	1.738	-0.005	2.292	0.219	1.86	1.804	0.005	1.61	0.213	0.69	0.947	2.032	0.092	1.788	1.601	0.705	1.726	1.346	1.454	2.182	0.207	2.034	1.69	-0.06	1.343	0.237	0.477	0.897	1.844	1.748	1.521	0.605
E9Q6C8	E9Q6C8|H3BJG3|H3BL12	Xkr6	XK-related protein 6	MOUSE	2	72067.7	0.491	-0.156	0.112	0.169	1.005	-0.368	1.414	0.542	0.125	0.229	0.127	0.729	-0.177	1.173	-0.765	1.557	0.643	0.177	0.388	-0.259	0.009	0.065	0.902	-0.158	1.311	0.439	0.021	0.193	0.024	0.625	1.264	-0.587	1.454	0.54	0.368	0.488	-0.165	-0.138	0.398	1.612	1.21	0.966	0.202
E9Q6E5	E9Q6E5|F6RDI8|Q3UIX4|D3Z4B0|A0A0G2JEG1	Srsf11	Serine and arginine-rich-splicing factor 11	MOUSE	3	56811.1	2.059	0.451	0.725	1.367	2.515	0.175	2.198	2.423	1.119	2.117	1.72	2.062	-0.143	2.446	0.28	2.362	2.037	0.143	2.154	0.671	0.81	1.433	2.618	0.265	2.446	2.489	1.269	2.226	1.749	2.31	2.663	0.382	2.61	2.115	-0.175	1.955	0.356	0.623	1.263	2.412	2.125	2.319	1.015
E9Q6H8	E9Q6H8|A0A0N4SWD7|A0A0N4SUU0|A0A0N4SWF5|A0A0N4SUY3|A0A1L1SQF5|A0A0N4SW19|A0A0N4SV65|A0A0N4SUV0|A0A0N4SWC0|A0A0N4SVR9	Plekha5	Pleckstrin homology domain-containing, family A member 5	MOUSE	27	145547	1.606	-0.074	0.101	0.604	2.313	0.079	1.433	1.593	0.496	1.623	0.825	1.623	-0.115	2.065	-0.22	2.221	1.529	0.115	1.726	0.053	0.18	0.683	2.421	0.213	1.594	1.664	0.557	1.744	0.964	1.703	2.245	-0.128	2.272	1.61	-0.079	1.521	-0.099	0.024	0.462	2.201	1.347	1.545	0.396
E9Q6J5	E9Q6J5	Bod1l	Biorientation of chromosomes in cell division protein 1-like 1	MOUSE	2	330414	2.004	0.49	0.344	0.987	2.491	-0.074	1.758	2.17	1.09	1.925	0.278	1.578	-0.113	2.126	0.518	2.416	1.818	0.113	2.118	0.603	0.457	1.1	2.604	0.039	1.871	2.283	1.203	2.038	0.391	1.691	2.239	0.631	2.529	1.931	0.074	2.079	0.564	0.418	1.061	2.566	1.833	2.244	1.165
E9Q6P5	A0A1Y7VL44|E9Q6P5|A0A1Y7VLT4	Ttc7b	Tetratricopeptide repeat protein 7B	MOUSE	23	95000.2	0.729	-0.692	-0.522	-0.157	2.328	0.186	0.636	0.746	-0.304	0.793	0.167	0.784	-0.034	1.82	-0.821	2.203	0.67	0.034	0.752	-0.633	-0.492	-0.049	2.382	0.266	0.649	0.844	-0.25	0.77	0.175	0.821	1.989	-0.81	2.167	0.696	-0.186	0.463	-0.94	-0.839	-0.357	2.142	0.414	0.58	-0.509
E9Q6P9	O88427|E9Q6P9|E0CYZ3|E9Q6E4	Cacna1h	Voltage-dependent T-type calcium channel subunit alpha-1H	MOUSE	5	264661	1.577	0.237	0.383	0.404	2.434	-0.088	1.623	2.116	0.593	1.771	0.863	1.77	-0.028	2.296	0.401	2.214	1.697	0.028	1.83	0.279	0.336	0.459	2.556	-0.071	1.65	1.976	0.631	1.705	0.89	1.825	2.213	0.453	2.215	1.879	0.088	1.802	0.3	0.408	0.508	2.472	1.779	2.1	0.722
E9Q6R7	E9Q6R7|Q61636|A0A1W2P7C0|A0A1W2P8A5|A0A1W2P8G5	Utrn	Utrophin	MOUSE	6	394867	1.239	-0.463	0.099	0.45	2.312	0.079	1.36	1.433	0.193	1.315	0.574	1.284	-0.28	1.997	-0.422	1.915	1.464	0.28	1.287	-0.215	0.08	0.456	2.608	0.169	1.64	1.811	0.407	1.339	0.756	1.567	2.044	-0.43	2.15	1.679	-0.079	1.117	-0.289	0.015	0.363	2.203	1.365	1.399	0.249
E9Q6Y8	E9Q6Y8	Usp31	Ubiquitin-specific peptidase 31	MOUSE	17	147971	1.41	-0.2	-0.098	0.273	2.373	0.139	1.296	1.501	0.205	1.463	0.577	1.439	-0.033	2.14	-0.448	2.097	1.328	0.033	1.333	-0.178	-0.019	0.271	2.329	0.153	1.361	1.565	0.285	1.37	0.672	1.467	2.218	-0.265	2.197	1.396	-0.139	1.309	-0.257	-0.212	0.107	2.155	1.198	1.341	0.149
E9Q735	G3X9Y5|E9Q735|E9Q442|Q8VDS1|A0A1L1SUX2|A0A1L1SRI7|A0A1L1SV76|D3YXR7|D6RGN7|A0A1L1SV29	Ube4a	Ubiquitin conjugation factor E4 A	MOUSE	12	119280	1.947	0.116	0.267	0.926	2.709	0.117	1.793	2.236	0.753	2.018	1.07	2.051	-0.153	2.946	-0.047	2.754	2.222	0.153	1.98	0.262	0.496	1.038	2.743	0.272	1.846	2.221	0.812	2.11	1.293	2.155	3.038	0.098	2.927	2.354	-0.117	1.788	-0.006	0.089	0.679	2.495	1.565	1.965	0.555
E9Q777	E9Q777	Akap11	A kinase (PRKA) anchor protein 11	MOUSE	2	211667	1.552	0.303	0.513	0.775	2.277	0.08	2.028	2.03	0.798	1.94	1.049	1.7	-0.052	2.457	0.027	2.443	1.965	0.052	1.604	0.355	0.565	0.827	2.329	0.132	2.08	2.082	0.85	1.992	1.101	1.752	2.508	0.079	2.495	2.017	-0.08	1.473	0.223	0.433	0.695	2.197	1.948	1.951	0.718
E9Q7E2	E9Q7E2	Arid2	AT-rich interactive domain-containing protein 2	MOUSE	2	197639	1.563	0.515	1.111	1.174	2.833	-0.255	2.763	3.555	1.116	2.519	1.145	1.922	-0.189	2.743	0.422	2.861	2.367	0.189	1.752	0.704	1.3	1.363	2.973	-0.115	2.952	3.744	1.305	2.708	1.334	2.111	2.883	0.611	3.05	2.51	0.255	1.999	0.951	1.464	1.61	3.088	3.199	3.991	1.552
E9Q7G0	E9Q7G0|A0A1B0GSW3|A0A1B0GT61|A0A1B0GSH2	Numa1	Nuclear mitotic apparatus protein 1	MOUSE	39	236710	1.524	0.096	0.345	0.646	1.967	0.071	1.467	1.644	0.535	1.502	0.847	1.65	-0.073	1.913	-0.094	1.964	1.456	0.073	1.664	0.129	0.377	0.69	2.049	0.135	1.495	1.778	0.582	1.532	0.932	1.721	2.001	-0.021	2.031	1.537	-0.071	1.479	-0.01	0.198	0.607	1.932	1.362	1.609	0.458
E9Q7L1	E9Q7L1|G3UX45	Urb2	URB2 ribosome biogenesis 2 homolog (S. cerevisiae)	MOUSE	3	173842	1.226	-0.652	-1.072	-0.444	3.461	0.236	0.873	1.165	-0.387	0.891	0.068	1.745	0.252	2.826	-1.108	2.726	0.742	-0.252	0.895	-1.246	-1.125	-0.838	3.513	-0.054	0.309	0.621	-0.701	0.848	-0.413	1.151	2.3	-1.427	2.457	0.566	-0.236	0.949	-0.936	-1.071	-0.728	3.567	0.59	0.882	-0.647
E9Q7M2	E9Q7M2|A0A0G2JFZ4|E9QLZ1|P62500|D3Z0V7|D3YW86|H3BLI9	Tsc22d2	TSC22 domain family, member 2	MOUSE	4	78595.1	1.728	0.236	0.203	0.685	2.301	0.117	1.577	1.752	0.782	1.918	0.96	1.642	-0.084	2.056	0.099	2.456	1.515	0.084	1.683	0.329	0.287	0.724	2.409	0.136	1.531	1.706	0.811	1.915	0.929	1.596	2.024	0.182	2.482	1.484	-0.117	1.688	0.256	0.203	0.592	2.184	1.537	1.712	0.669
E9Q7P2	E9Q7P2|E0CXK2|F6V0N5|F6TAX9|F7BQ85	Cacna1i	Voltage-dependent T-type calcium channel subunit alpha	MOUSE	3	246656	1.858	-0.158	-0.033	0.441	2.299	0.082	1.79	1.673	0.404	1.436	0.831	1.384	-0.035	2.166	-0.31	2.288	1.37	0.035	1.899	-0.107	-0.04	0.476	2.395	0.134	1.847	1.714	0.429	1.471	0.85	1.441	2.201	-0.277	2.284	1.411	-0.082	1.765	-0.26	-0.157	0.359	2.255	1.748	1.58	0.33
E9Q7X7	E9Q7X7|E9PUM9|A0A494B8Y4|E9Q5N7|E9PUN0|E9PUN2|E9PUN1	Nrxn2	Neurexin-2	MOUSE	20	186993	1.61	0.768	0.809	1.078	1.557	0.081	1.703	1.966	1.124	1.747	1.274	1.758	-0.121	1.557	0.513	1.618	1.702	0.121	1.885	0.935	0.873	1.141	1.645	0.161	1.853	2.214	1.215	1.966	1.476	1.813	1.685	0.658	1.677	1.922	-0.081	1.632	0.77	0.743	0.997	1.461	1.701	1.967	1.088
E9Q800	E9Q800|E9QAY6	Immt	MICOS complex subunit MIC60	MOUSE	54	75942.1	0.371	-0.738	-0.921	-0.368	2.121	0.199	0.276	0.448	-0.278	0.58	0.002	0.452	0.085	1.497	-0.555	1.636	0.333	-0.085	0.265	-1.049	-1.098	-0.599	2.088	0.045	-0.015	0.087	-0.649	0.29	-0.395	0.214	1.471	-0.839	1.551	0.046	-0.199	0.22	-1.094	-1.142	-0.644	1.922	-0.06	0.042	-0.694
E9Q828	E9Q828|F7AAP4|Q6Q477	Atp2b4	Calcium-transporting ATPase	MOUSE	56	130395	1.007	-0.316	-0.082	0.317	2.266	0.178	1.079	1.178	0.176	1.118	0.636	1.113	-0.061	2.043	-0.414	2.047	1.143	0.061	1.122	-0.256	-0.022	0.356	2.269	0.223	1.147	1.266	0.233	1.236	0.667	1.212	2.119	-0.352	2.119	1.219	-0.178	0.91	-0.457	-0.25	0.111	2.059	0.878	0.984	-0.012
E9Q8I7	E9Q8I7|E9PZN0|E9Q3K1	Nfxl1	Nuclear transcription factor, X-box-binding-like 1	MOUSE	2	107896	2.16	0.632	0.55	0.972	2.307	0.112	1.943	1.889	1.161	2.04	1.379	2.162	-0.069	1.977	0.41	1.88	1.939	0.069	2.246	0.701	0.677	1.056	2.376	0.132	2.011	1.993	1.288	2.159	1.448	2.289	2.104	0.515	1.925	1.984	-0.112	2.048	0.544	0.438	0.832	2.25	1.885	1.748	1.049
E9Q8I9	E9Q8I9|A0A5F8MPN1|A0A0J9YVH0|A0A0J9YTT8|A0A0J9YUP4|A0A0J9YUS4|A0A0J9YVI5	Fry	Protein furry homolog	MOUSE	26	342510	1.951	0.017	0.295	0.73	2.62	0.101	1.934	2.111	0.631	1.861	1.065	1.964	-0.181	2.474	-0.089	2.536	1.839	0.181	2.072	0.151	0.466	0.897	2.866	0.305	2.109	2.279	0.746	1.99	1.296	2.092	2.686	0.096	2.711	2.032	-0.101	1.86	-0.094	0.117	0.632	2.496	1.715	1.979	0.523
E9Q8J6	E9Q8J6|E9PX38|E9PYP0|E9PXX4|E9PUL4|E0CXQ1|E9Q4S1|E9Q7S6|E0CY70	Pde8b	Phosphodiesterase	MOUSE	4	95066.2	1.565	0.154	0.186	0.674	2.411	0.321	1.535	1.894	0.586	1.896	1.044	1.769	-0.037	2.355	0.045	2.327	1.497	0.037	1.704	0.062	0.057	0.56	2.475	0.332	1.572	1.812	0.578	1.859	1.068	1.734	2.432	0.117	2.404	1.646	-0.321	1.378	-0.174	-0.182	0.37	2.168	1.183	1.617	0.272
E9Q8N8	E9Q8N8|A0A571BE55	Slc4a4	Anion exchange protein	MOUSE	29	123883	0.805	-0.672	-0.514	-0.056	2.404	0.164	0.814	0.896	-0.137	0.823	0.246	0.983	-0.127	2.11	-0.801	2.158	0.88	0.127	0.937	-0.523	-0.358	0.093	2.594	0.294	0.899	1.018	-0.009	0.986	0.428	1.128	2.25	-0.595	2.304	1.021	-0.164	0.623	-0.842	-0.741	-0.273	2.186	0.539	0.648	-0.405
E9Q8P8	E9Q8P8|Q3TY60	Fam131b	Protein FAM131B	MOUSE	4	39186.1	0.797	-0.561	-0.4	-0.045	1.594	0.007	1.123	1.306	-0.151	0.983	-0.004	1.038	0.003	1.422	-0.44	1.727	0.879	-0.003	0.746	-0.534	-0.418	-0.114	1.63	-0.127	0.989	1.297	-0.154	1.035	0.191	1.056	1.648	-0.444	1.737	0.885	-0.007	0.884	-0.365	-0.275	-0.012	1.61	1.068	1.338	0.006
E9Q8T1	E9Q8T1|Q9JJG0|E9Q9Z4|E9QL08|A0A140LIQ6|A0A140LJ29|A0A140LIJ2|A0A140LIQ1|A0A140LI86|A0A140LJA0|A0A140LHH8|A0A1L1SS37	Tacc2	Transforming acidic coiled-coil-containing protein 2	MOUSE	4	307451	1.508	-0.038	0.214	0.651	2.257	-0.171	1.569	1.88	0.613	1.599	0.803	1.598	-0.208	2.155	-0.116	2.247	1.772	0.208	1.764	0.264	0.45	0.859	2.616	0.071	1.929	2.24	0.82	1.846	1.018	1.805	2.515	0.099	2.607	2.096	0.171	1.765	0.193	0.379	0.628	2.545	1.858	2.169	0.512
E9Q8T7	E9Q8T7	Dnah1	Dynein heavy chain 1, axonemal	MOUSE	3	491055	2.607	0.152	0.456	1.042	2.933	0.134	2.28	2.681	0.654	2.361	1.348	2.3	-0.056	2.496	0.099	2.792	2.168	0.056	2.663	0.341	0.486	1.136	3.065	0.217	2.404	2.887	0.747	2.359	1.554	2.368	2.697	0.155	2.789	2.286	-0.134	2.505	0.024	0.328	0.914	2.799	2.151	2.566	0.552
E9Q8V6	E9Q8V6	Dennd4a	DENN/MADD domain-containing 4A	MOUSE	8	212037	1.608	0.309	0.481	0.839	2.195	0.146	1.64	2.106	0.778	1.697	1.116	1.776	-0.21	2.376	0.096	2.381	1.69	0.21	1.926	0.553	0.728	1.137	2.425	0.368	1.895	2.267	0.993	1.857	1.418	2.056	2.639	0.294	2.637	1.851	-0.146	1.496	0.104	0.324	0.583	1.971	1.482	1.818	0.539
E9Q912	E9Q912|A0A0G2JGC8|A0A0G2JF70	Rap1gds1	Rap1 GTPase-GDP dissociation stimulator 1	MOUSE	15	66817	2.174	-0.037	0.201	0.596	3.231	0.141	2.001	2.352	0.494	2.004	1.143	2.102	-0.134	2.666	-0.173	2.698	2.121	0.134	2.359	0.113	0.332	0.764	3.441	0.284	2.167	2.434	0.633	2.157	1.273	2.231	2.865	-0.049	2.883	2.352	-0.141	2.061	-0.142	0.065	0.461	3.203	1.896	2.259	0.383
E9Q969	E9Q969|A0A0H2UH22|Q812E0|E9Q5X2|D3YUJ4	Cpeb2	Cytoplasmic polyadenylation element-binding protein 2	MOUSE	12	109364	1.249	0.271	0.311	0.494	1.781	0.04	1.297	1.363	0.629	1.443	0.805	1.339	0.009	1.748	0.199	1.802	1.239	-0.009	1.383	0.345	0.36	0.484	1.761	0.06	1.321	1.356	0.655	1.535	0.948	1.369	1.745	0.163	1.877	1.237	-0.04	1.255	0.292	0.263	0.424	1.732	1.257	1.293	0.595
E9Q9B3	E9Q9B3	Spryd3	SPRY domain-containing 3	MOUSE	2	50209.6	1.669	0.17	0.538	1.018	2.295	0.164	1.943	2.045	0.76	1.78	1.165	2.022	-0.279	2.251	0.041	2.331	1.968	0.279	2.11	0.41	0.807	1.25	2.47	0.296	2.272	2.391	1.023	2.143	1.532	2.227	2.538	0.338	2.642	2.25	-0.164	1.607	0.128	0.511	0.883	2.274	1.783	1.852	0.737
E9Q9B7	E9Q9B7|A0A1Y7VME9|A0A1Y7VMH7|A0A1Y7VNF8|A0A1Y7VK25	Kidins220	Kinase D-interacting substrate 220	MOUSE	11	200835	1.905	0.229	0.352	0.743	2.444	0.173	1.713	1.95	0.678	1.867	1.07	1.637	-0.103	2.196	0.115	2.29	1.582	0.103	1.9	0.371	0.435	0.86	2.526	0.218	1.813	2.044	0.708	1.998	1.16	1.74	2.265	0.244	2.402	1.566	-0.173	1.537	0.069	0.165	0.523	2.307	1.592	1.858	0.413
E9Q9C1	E9Q9C2|E9Q9C1|E9Q9C0|E9Q9C4|E9QK41|Q8K4G5|E9Q9C7|E9Q030|E9Q9D2|E9Q9D1|E9Q9Q7|F6YHE5	Ablim1	Actin-binding LIM protein 1	MOUSE	27	85451.9	1.562	-0.038	0.079	0.487	2.287	0.136	1.452	1.745	0.536	1.582	0.877	1.63	0.023	2.103	-0.272	2.057	1.481	-0.023	1.564	-0.062	0.086	0.459	2.267	0.058	1.458	1.746	0.522	1.591	0.838	1.583	2.091	-0.26	2.053	1.514	-0.136	1.5	-0.136	0.021	0.406	2.099	1.387	1.622	0.437
E9Q9D5	E9Q9D5|F6Y6I9	Rabl2	Rab-like protein 2A	MOUSE	2	25837.7	1.673	0.251	0.2	0.73	2.331	0.403	1.812	1.524	0.643	1.772	1.14	1.884	-0.047	2.06	0.297	2.237	1.771	0.047	1.851	0.206	0.141	0.657	2.424	0.452	1.738	1.45	0.69	1.989	1.377	1.888	2.095	0.344	2.284	1.839	-0.403	1.229	-0.032	-0.189	0.311	2.072	1.286	1.164	0.358
E9Q9K8	E9Q9K8|Q6PGB9	Akap6	A kinase (PRKA) anchor protein 6	MOUSE	4	256886	2.183	-0.01	0.241	0.772	2.544	-0.076	1.886	2.738	0.529	1.561	1.096	1.693	-0.169	2.355	-0.254	2.497	2.071	0.169	2.22	0.159	0.399	1.059	2.714	0.023	1.78	2.941	0.697	1.857	1.134	1.893	2.766	0.006	2.58	1.96	0.076	2.282	0.104	0.425	1.141	2.635	1.994	3.015	0.599
E9Q9Q2	E9Q9Q2|Q80ZH9|A0A087WPF0|A0A087WQF6|Q3URW7	R3hdm1	R3H domain-containing 1	MOUSE	6	125070	2.615	0.504	0.645	1.13	2.604	-0.007	2.363	2.718	1.03	2.418	1.437	2.66	-0.118	2.64	0.718	2.572	2.316	0.118	2.711	0.588	0.778	1.219	2.722	0.095	2.428	2.632	1.104	2.292	1.41	2.817	2.759	0.77	2.691	2.49	0.007	2.668	0.557	0.688	1.138	2.611	2.417	2.713	1.083
E9Q9R9	E9Q9R9|E9Q9I2|F6YZU5	Dlg5	Disks large homolog 5	MOUSE	2	216208	3.045	1.026	1.085	1.632	2.339	0.067	2.774	3.101	1.39	2.695	2.17	2.549	-0.105	2.393	1.138	2.304	2.509	0.105	3.07	1.051	1.109	1.656	2.444	0.092	2.799	3.126	1.415	2.72	2.275	2.574	2.498	1.197	2.409	2.534	-0.067	2.978	0.959	1.017	1.564	2.395	2.707	3.034	1.323
E9QA02	E9QA02	Slc6a9	Transporter (Fragment)	MOUSE	4	36157.2	-0.1	-1.242	-1.007	-0.732	2.133	-0.077	0.239	0.124	-0.752	0.291	-0.63	0.507	-0.231	1.691	-1.32	1.738	0.047	0.231	0.132	-1.011	-0.776	-0.501	2.365	0.154	0.47	0.356	-0.52	0.523	-0.398	0.738	1.923	-1.089	1.969	0.279	0.077	-0.022	-1.165	-0.929	-0.654	2.211	0.317	0.202	-0.674
E9QAE4	E9QAE4|O88491|A0A286YE36|D3Z357|Q6P2L6|D3Z197	Nsd1	Histone-lysine N-methyltransferase, H3 lysine-36-specific	MOUSE	6	301665	2.115	0.809	0.955	1.224	2.588	0.038	2.08	1.94	1.261	1.973	1.355	1.825	0.034	2.106	0.804	2.377	1.994	-0.034	2.3	0.713	0.924	1.311	2.552	0.033	1.974	2.084	1.298	2.052	1.311	2.068	2.312	0.7	2.256	2.176	-0.038	2.06	0.632	0.842	1.209	2.392	1.962	1.744	1.065
E9QAM5	A2AS03|E9QAM5|A2AS05	Helz2	Helicase with zinc finger domain 2	MOUSE	3	336236	2.24	0.532	0.833	1.245	1.893	0.133	2.214	2.715	1.224	2.309	1.682	2.154	-0.073	2.218	0.338	2.24	2.342	0.073	2.423	0.715	1.016	1.428	1.966	0.206	2.288	2.788	1.408	2.492	1.865	2.248	2.291	0.522	2.168	2.415	-0.133	2.099	0.381	0.608	1.02	2.116	2.081	2.582	1
E9QAQ5	E9QAQ5|Q9WV60	Gsk3b	Glycogen synthase kinase-3 beta	MOUSE	29	48502.3	1.879	0.601	0.696	1.076	1.996	0.137	1.745	1.885	1.113	1.912	1.444	1.865	-0.115	1.894	0.421	1.816	1.81	0.115	2.057	0.699	0.777	1.308	2.096	0.245	1.907	2.015	1.221	2.071	1.553	2.02	2.023	0.531	1.933	2.016	-0.137	1.77	0.461	0.566	1.019	1.841	1.648	1.735	0.996
E9QAQ7	E9QAQ7|A2BH40	Arid1a	AT-rich interactive domain-containing protein 1A	MOUSE	4	243582	1.722	0.173	0.508	0.891	2.256	-0.043	2.154	1.715	0.74	1.967	0.883	1.147	-0.157	2.333	0.326	2.426	2.091	0.157	2.259	0.187	0.507	0.992	2.23	-0.033	2.011	1.891	0.622	1.869	0.885	1.348	2.264	0.413	2.71	1.909	0.043	2.094	0.304	0.407	1.164	2.279	2.206	1.941	0.685
E9QAT0	E9QAT0|P35922|Q6AXB7|E9QAS9|E9QAS8|E9QNF5|D3Z6U8	Fmr1	Synaptic functional regulator FMR1	MOUSE	15	66454.4	1.779	0.533	0.585	0.851	1.915	-0.008	1.736	1.953	1.003	1.625	1.248	1.885	-0.129	1.852	0.297	1.724	1.67	0.129	1.884	0.607	0.734	1.031	1.951	0.105	1.843	2.077	1.071	1.723	1.363	1.935	2.026	0.325	1.878	1.857	0.008	1.831	0.572	0.571	0.96	1.944	1.76	2.005	1.011
E9QAT4	E9QAT4|F7BPW6	Sec16a	Protein transport protein Sec16A	MOUSE	36	255510	1.596	0.102	0.332	0.689	2.136	0.12	1.696	1.873	0.554	1.784	0.958	1.702	-0.131	2.144	-0.114	2.121	1.751	0.131	1.812	0.202	0.459	0.824	2.231	0.235	1.891	2.013	0.665	1.917	1.059	1.854	2.224	0.067	2.236	1.912	-0.12	1.559	-0.011	0.253	0.622	2.054	1.542	1.76	0.449
E9QAU4	E9QAU4|A2AQ25|D3Z781|Q8BHR1|A0A5F8MPV1|B1AY49|B1AY50	Etl4	Enhancer trap locus 4	MOUSE	45	219526	0.625	-0.83	-0.636	-0.313	1.974	0.169	0.731	0.77	-0.371	0.724	0.033	0.755	-0.04	1.698	-1.041	1.811	0.744	0.04	0.675	-0.838	-0.612	-0.316	1.99	0.205	0.73	0.836	-0.34	0.762	0.073	0.768	1.77	-0.952	1.897	0.789	-0.169	0.48	-1.077	-0.806	-0.492	1.8	0.499	0.615	-0.539
E9QB01	E9QB01	Ncam1	Neural cell adhesion molecule 1	MOUSE	27	94417.3	1.396	0.333	0.467	0.602	1.869	0.169	1.237	1.488	0.706	1.59	1.133	1.55	-0.19	1.57	0.092	1.719	1.508	0.19	1.607	0.464	0.383	0.777	2.059	0.323	1.427	1.699	0.875	1.762	1.264	1.761	1.76	0.019	1.881	1.719	-0.169	1.261	0.141	0.297	0.454	1.736	1.104	1.153	0.573
E9QB02	E9QB02|Q68FL6|F6W0G8	Mars1	Methionine--tRNA ligase, cytoplasmic	MOUSE	32	103740	2.092	0.451	0.607	1.103	2.311	0.091	1.994	2.208	0.949	2.041	1.466	2.071	-0.186	2.288	0.256	2.287	2.016	0.186	2.34	0.654	0.785	1.258	2.548	0.27	2.168	2.367	1.072	2.262	1.625	2.284	2.525	0.441	2.444	2.253	-0.091	2.041	0.381	0.485	0.969	2.23	1.881	2.011	0.844
E9QJS1	E9QJS1|Q9R117	Tyk2	Tyrosine-protein kinase	MOUSE	3	138010	0.677	-0.219	-0.068	0.164	1.511	0.089	0.75	1.074	0.15	0.87	0.341	0.759	-0.278	1.465	-0.483	1.7	0.766	0.278	0.956	0.053	0.218	0.442	1.79	0.367	1.054	1.375	0.43	1.174	0.627	1.045	1.769	-0.248	1.979	1.045	-0.089	0.597	-0.314	-0.149	0.075	1.331	0.715	1.035	0.071
E9QK04	E9QK04|Q7TQG5|P97798|A0A1L1SRD6	Neo1	Neogenin	MOUSE	12	163887	1.795	0.612	0.64	0.992	1.779	0.188	1.774	2.142	0.933	1.83	1.326	1.813	0.018	1.882	0.409	1.957	1.884	-0.018	1.826	0.615	0.729	1.069	1.757	0.101	1.765	2.068	0.96	1.747	1.321	1.814	1.879	0.449	1.922	1.797	-0.188	1.745	0.456	0.607	0.836	1.582	1.65	1.938	0.827
E9QK48	E9QK48|Q7TNG5|D6RGM3|A0A0U1RQ42|A0A0U1RPM7	Eml2	Echinoderm microtubule-associated protein-like 2	MOUSE	19	92045.7	1.881	0.24	0.462	0.745	2.499	-0.049	1.778	2.207	0.621	1.742	1.192	1.954	-0.261	2.391	-0.009	2.552	1.864	0.261	2.201	0.522	0.696	1.009	2.684	0.269	2.144	2.391	0.961	2.161	1.509	2.263	2.753	0.273	2.798	2.061	0.049	1.982	0.249	0.417	0.846	2.557	1.998	2.187	0.657
E9QK53	E9QK53|E9Q7E8|E9PVU6|P21803|E9Q7T0|E9PX67|E9Q708|E9Q7C7|E9Q5C2|E9PXV8|D3Z5M8|E9PX90|E9PX88|E9Q5C3|E9PX60|E9Q700|E9Q7E6|Q9WTP2	Fgfr2	Fibroblast growth factor receptor	MOUSE	2	95171.8	1.614	0.2	0.257	0.754	2.032	0.224	1.349	1.53	0.558	1.64	1.088	1.663	-0.074	1.779	0.078	1.845	1.639	0.074	1.579	0.266	0.328	0.818	2.204	0.269	1.449	1.631	0.65	1.698	1.172	1.661	1.781	0.155	1.911	1.623	-0.224	1.317	0.027	0.054	0.566	1.925	1.163	1.405	0.346
E9QKB2	E9QKB2|Q9JKS5|A0A1Y7VNT1	Habp4	Intracellular hyaluronan-binding protein 4	MOUSE	4	46135.8	1.324	0.217	0.345	0.337	2.332	0.096	1.834	2.33	0.439	1.768	0.923	1.548	-0.003	2.173	0.211	2.069	1.525	0.003	1.538	0.233	0.403	0.729	2.582	0.192	1.948	2.16	0.341	1.673	0.858	1.583	2.215	0.336	2.426	1.679	-0.096	1.484	0.121	0.333	0.538	2.288	1.859	1.968	0.597
E9QKC0	E9QKC0	Gria2	Glutamate receptor	MOUSE	37	99443.9	2.294	0.708	0.857	1.218	2.294	0.124	2.048	2.529	1.508	2.085	1.799	2.208	0.025	1.972	0.44	1.855	2.201	-0.025	2.269	0.683	0.832	1.193	2.269	0.099	2.023	2.504	1.483	2.06	1.774	2.183	1.947	0.415	1.83	2.176	-0.124	2.17	0.585	0.734	1.094	2.171	1.924	2.405	1.385
E9QKE4	E9QKE4|A0A0A6YWM5|Q8BMG7	Rab3gap2	Rab3 GTPase-activating protein non-catalytic subunit	MOUSE	39	156235	1.626	-0.284	-0.125	0.39	2.739	0.185	1.744	1.934	0.234	1.757	0.821	1.816	-0.181	2.551	-0.496	2.671	1.784	0.181	1.893	-0.11	0.065	0.633	2.921	0.361	1.894	2.156	0.461	1.985	0.946	2.014	2.69	-0.278	2.906	2.029	-0.185	1.481	-0.483	-0.345	0.178	2.6	1.561	1.745	0.034
E9QKI2	E9QKI2|Q63959|A0A140LHT3|A0A140LHI4|A0A140LIW8|A0A140LHN2	Kcnc3	Potassium voltage-gated channel subfamily C member 3	MOUSE	13	83070.2	0.704	-1.063	-0.842	-0.264	2.468	0.297	0.843	0.982	-0.399	0.884	0.118	1.064	-0.034	2.388	-1.257	2.353	0.794	0.034	0.795	-1.044	-0.8	-0.175	2.493	0.279	0.925	1.007	-0.307	0.917	0.177	1.079	2.437	-1.205	2.475	0.913	-0.297	0.436	-1.383	-1.228	-0.54	2.225	0.605	0.651	-0.787
E9QKZ2	Q91YE6|E9QKZ2|E0CXB2|F6TLX3|E0CY46|F6UT58	Ipo9	Importin-9	MOUSE	13	116976	1.703	0.191	0.382	0.937	2.236	0.138	1.733	1.703	0.751	1.647	0.981	1.669	-0.192	2.212	0.069	2.076	1.643	0.192	1.878	0.378	0.584	1.085	2.422	0.25	1.79	1.913	0.98	1.863	1.164	1.897	2.442	0.242	2.209	1.95	-0.138	1.752	0.089	0.335	0.861	2.26	1.48	1.586	0.724
E9QLA5	E9QLA5|Q0GNC1|A0A1Y7VM80	Inf2	Inverted formin-2	MOUSE	12	139503	1.605	-0.453	-0.246	0.317	2.476	0.263	1.583	1.54	0.129	1.26	0.527	1.321	-0.098	2.456	-0.613	2.643	1.335	0.098	1.74	-0.115	-0.032	0.621	2.73	0.332	1.622	1.641	0.331	1.507	0.69	1.565	2.494	-0.425	2.803	1.524	-0.263	1.056	-0.709	-0.44	0.056	2.011	1.32	1.27	-0.198
E9QLH4	E9QLH4|Q8C7M3|A0A1Y7VP88|A0A1Y7VJX8|A0A6I8MWZ7|E9Q524	Trim9	E3 ubiquitin-protein ligase TRIM9	MOUSE	13	89257.7	1.76	0.124	0.312	0.586	2.345	0.056	1.777	2.005	0.628	1.661	0.907	1.742	-0.108	2.296	-0.066	2.611	1.666	0.108	1.921	0.226	0.411	0.794	2.566	0.166	1.937	2.158	0.71	1.78	0.981	1.955	2.428	0.075	2.632	1.852	-0.056	1.631	0.114	0.216	0.504	2.314	1.684	1.907	0.515
E9QLK7	A0A1D5RLL4|E9PWT1|E9QLK7|E9PZA7|F7CGG2|Q80YV3|D3YY11	Trrap	Transformation/transcription domain-associated protein	MOUSE	15	440187	1.881	0.31	0.511	1.018	2.472	0.183	1.898	1.982	0.858	1.844	1.212	1.844	-0.138	2.274	0.247	2.3	1.918	0.138	2.018	0.366	0.617	1.086	2.653	0.263	2.025	2.11	0.988	1.928	1.388	1.947	2.476	0.34	2.494	2.019	-0.183	1.695	0.1	0.26	0.734	2.397	1.645	1.818	0.595
E9QM38	E9QM38|P55012|P55014|A2AQ50|A2AQ51|A2AQ52	Slc12a2	Solute carrier family 12 member 2	MOUSE	29	131407	0.678	-0.645	-0.519	-0.216	2.292	0.174	0.707	0.905	-0.262	0.719	0.173	0.842	-0.148	1.897	-0.896	2.139	0.678	0.148	0.771	-0.466	-0.276	-0.026	2.533	0.321	0.87	1.007	-0.068	0.941	0.368	1.034	2.076	-0.704	2.238	0.839	-0.174	0.498	-0.84	-0.685	-0.37	2.139	0.528	0.769	-0.464
E9QM73	E9QM73|Q3UH66|E9QMI8|E0CYT1|E9QJQ9|E9QMI9|E9Q6Q2|E0CZE3|A0A0R4J1Z1|F6SRP4|V9GWU7|Q80XP9|V9GXP7|Q80UE6|E9PZ38|E9Q470|F7BQG5	Wnk2	Non-specific serine/threonine protein kinase	MOUSE	32	235689	1.381	-0.042	0.24	0.509	2.208	0.078	1.563	1.622	0.448	1.546	0.764	1.431	-0.136	2.089	-0.172	2.116	1.503	0.136	1.484	0.099	0.369	0.605	2.355	0.219	1.668	1.744	0.596	1.656	0.949	1.564	2.263	-0.028	2.262	1.627	-0.078	1.301	-0.117	0.134	0.449	2.169	1.392	1.525	0.364
E9QM77	E9QM77|O70305|F6V8M6|F7B6X4	Atxn2	Ataxin-2	MOUSE	26	137314	2.621	0.838	1.03	1.584	2.317	0.025	2.466	2.822	1.493	2.536	1.753	2.353	-0.126	2.299	0.623	2.198	2.286	0.126	2.732	0.977	1.151	1.655	2.45	0.13	2.565	2.967	1.627	2.643	1.847	2.447	2.427	0.76	2.314	2.428	-0.025	2.653	0.859	1.086	1.59	2.308	2.517	2.836	1.491
E9QM99	E9QM99|A0A087WQ86|Q8BZN6|A0A087WRP5|A0A0R4J2B7|A0A087WS26|A0A087WQA1|Q8BLX9	Dock10	Dedicator of cytokinesis protein 10	MOUSE	11	252082	0.827	-0.154	-0.121	0.246	1.933	0.167	1.034	1.176	0.234	0.974	0.458	1.058	-0.215	1.806	-0.319	2.051	1.099	0.215	1.12	0.09	0.193	0.599	2.16	0.467	1.443	1.357	0.572	1.173	0.764	1.337	2.077	-0.036	2.106	1.288	-0.167	0.666	-0.513	-0.353	0.011	1.608	0.901	0.916	0.038
E9QMF5	E9QMF5|Q80TN7|A0A668KM70|A0A571BDN3	Nav3	Neuron navigator 3	MOUSE	11	254453	2.001	0.993	1.156	1.632	1.945	-0.009	2.395	2.403	1.787	2.167	1.691	2.091	-0.116	2.134	0.803	1.923	2.156	0.116	2.231	1.134	1.388	1.669	2.169	0.081	2.635	2.643	1.795	2.407	1.947	2.331	2.133	1.043	2.065	2.335	0.009	1.94	1.041	1.208	1.609	1.965	2.372	2.379	1.805
E9QML5	E9QML5|Q61464|A0A0N4SV80|E9QKZ7|A0A0N4SVI8|A0A0N4SV38|Q3TZK9|A0A0N4SVM8|A0A0N4SUP3|A0A0N4SWG8	Zfp638	Zinc finger protein 638	MOUSE	13	219328	1.969	0.258	0.63	0.85	2.369	0.045	1.847	2.044	0.79	1.729	1.202	1.96	-0.138	2.246	0.091	2.387	1.868	0.138	2.17	0.33	0.755	0.997	2.528	0.171	2.045	2.157	0.849	1.889	1.35	1.979	2.325	0.18	2.426	2.058	-0.045	1.811	0.318	0.656	0.919	2.356	1.962	2.181	0.747
E9QMP6	E9QMP6|Q05512|F6ZS70|A0A0R4J0B1|A0A0R4J227|E9PYX3|E9Q9N6|Q3T9A3|E9Q2J6|F7A3Q3|F6ZEX4|F7CVZ7|F6UY70|A0A0A6YY78|E9Q8H5|E9Q2G8|E9PZ55|F7CRG8|F6Z4Q6	Mark2	Non-specific serine/threonine protein kinase	MOUSE	34	86753.8	1.117	0.111	0.244	0.592	1.742	0.197	1.103	1.201	0.454	1.231	0.787	1.149	-0.098	1.618	-0.049	1.693	1.117	0.098	1.224	0.136	0.307	0.717	1.842	0.311	1.195	1.3	0.465	1.341	0.879	1.286	1.747	0.029	1.743	1.213	-0.197	0.926	-0.055	0.095	0.44	1.539	0.941	1.021	0.262
E9QMR2	E9QMR2|F8VPN7|A0A1D5RMM1|A0A5F8MPL9|Q8BIK4|A0A1D5RLE0|A0A1D5RLB8|A0A571BG77	Dock9	Dedicator of cytokinesis protein 9	MOUSE	45	237195	1.297	-0.06	0.143	0.513	2.228	0.197	1.387	1.499	0.468	1.402	0.839	1.484	-0.167	2.098	-0.239	2.123	1.421	0.167	1.488	0.112	0.32	0.689	2.454	0.346	1.605	1.696	0.628	1.553	1.006	1.667	2.308	-0.077	2.281	1.574	-0.197	1.146	-0.275	-0.025	0.337	2.103	1.258	1.327	0.276
E9QN14	E9QN14|F8VPQ4|Q812A2|F7D9F7	Srgap3	SLIT-ROBO Rho GTPase-activating protein 3	MOUSE	31	122635	2.396	0.161	0.456	0.894	3.076	0.096	2.267	2.569	0.794	2.301	1.354	2.156	-0.114	2.894	0.007	3.018	2.342	0.114	2.489	0.287	0.552	0.998	3.246	0.215	2.392	2.674	0.875	2.387	1.461	2.378	2.98	0.09	3.141	2.445	-0.096	2.258	0.038	0.32	0.747	2.957	2.111	2.43	0.635
E9QN31	E9QN31	Nop2	Probable 28S rRNA (cytosine-C(5))-methyltransferase	MOUSE	2	87304.7	0.752	1.102	0.824	0.316	1.397	0.257	1.08	1.379	0.643	1.197	1.296	0.865	0.305	0.848	0.454	2.036	0.829	-0.305	0.447	0.797	0.519	0.011	1.092	-0.047	0.775	1.074	0.338	0.892	0.991	0.56	0.543	0.149	1.732	0.524	-0.257	0.495	0.844	0.566	0.058	1.139	0.823	1.122	0.386
E9QN98	E9QN98|Q6NXK7|A0A5F8MPK1|D3Z5I7	Dpp10	Inactive dipeptidyl peptidase 10	MOUSE	5	91641.8	0.982	-0.153	0.032	-0.037	1.926	0.151	0.855	1.185	0.219	0.63	0.511	1.038	-0.136	2.085	-0.38	1.792	1.006	0.136	1.146	-0.062	0.098	0.029	2.012	0.296	0.977	1.243	0.285	0.688	0.577	1.096	2.304	-0.314	2.016	1.113	-0.151	0.728	-0.279	-0.094	-0.163	1.774	0.615	0.871	0.093
E9QNF7	E9QNF7|Q9CPW0	Cntnap2	Contactin-associated protein-like 2	MOUSE	15	150244	0.961	0.013	0.036	0.231	1.755	0.231	1.039	1.089	0.347	1.014	0.436	1.023	-0.013	1.709	-0.299	1.822	1.023	0.013	0.955	0.015	0.029	0.223	1.857	0.166	1.084	1.151	0.295	1.082	0.573	1.056	1.742	-0.319	1.814	1.005	-0.231	0.795	-0.137	-0.159	0.019	1.588	0.829	0.901	0.123
E9QNG1	B2RR82|Q9Z0R6|E9QNG1|A0A1W2P775	Itsn2	Intersectin-2	MOUSE	10	189690	0.689	-0.412	-0.287	-0.028	2.243	0.189	0.785	0.986	-0.089	0.762	0.213	0.862	-0.07	2.109	-0.653	2.02	0.861	0.07	0.672	-0.301	-0.114	0.016	2.365	0.24	0.892	1.194	-0.023	0.828	0.305	0.937	2.154	-0.562	2.022	0.985	-0.189	0.464	-0.497	-0.378	-0.121	1.907	0.594	0.921	-0.148
E9QNG6	E9QNG6|Q6PHS6|E9Q7T4	Snx13	Sorting nexin-13	MOUSE	2	111690	0.981	-0.053	0.064	0.63	1.706	0.118	0.97	1.173	0.176	1.219	0.512	1.021	-0.121	1.71	-0.147	1.639	0.797	0.121	1.378	0.008	0.105	0.494	2.001	0.239	1.328	1.527	0.572	1.473	0.636	1.417	2.077	-0.282	1.883	1.193	-0.118	1.089	-0.282	-0.185	0.327	1.762	1.078	1.281	0.282
E9QNJ9	E9QNJ9|Q61851|Q7TSI8|Q61563	Fgfr3	Fibroblast growth factor receptor	MOUSE	2	89189.9	1.614	0.2	0.257	0.754	2.032	0.224	1.349	1.53	0.558	1.64	1.088	1.663	-0.074	1.779	0.078	1.845	1.639	0.074	1.579	0.266	0.328	0.818	2.204	0.269	1.449	1.631	0.65	1.698	1.172	1.661	1.781	0.155	1.911	1.623	-0.224	1.317	0.027	0.054	0.566	1.925	1.163	1.405	0.346
E9QNN1	E9QNN1|A0A087WPL5|O70133|Q3UR42|A0A0R4J2C3|A0A087WRT3	Dhx9	DEAH box protein 9	MOUSE	61	151000	2.076	0.585	0.7	1.154	2.152	0.138	1.923	2.064	1.162	1.969	1.437	2.044	-0.123	2.022	0.446	2.045	1.926	0.123	2.167	0.72	0.812	1.287	2.267	0.246	2.064	2.156	1.28	2.135	1.552	2.163	2.162	0.572	2.177	2.071	-0.138	1.947	0.463	0.552	1.06	1.953	1.777	1.926	1.013
E9QNP1	E9QNP1|F6SHS0	Macf1	Microtubule-actin cross-linking factor 1	MOUSE	111	626079	1.154	0.069	0.195	0.248	1.87	-0.079	1.262	1.513	0.545	0.909	0.589	1.186	-0.097	2.425	-0.181	2.004	1.13	0.097	1.252	0.167	0.292	0.345	1.968	0.018	1.36	1.61	0.642	1.007	0.687	1.283	2.523	-0.084	2.101	1.227	0.079	1.234	0.149	0.274	0.327	1.95	1.342	1.592	0.624
E9QP00	E9QP00|Q6PFR5|A0A0N4SVC2	Tra2a	Transformer-2 protein homolog alpha	MOUSE	7	32635	1.219	0.348	0.555	0.903	1.667	0.06	1.504	1.577	0.96	1.493	1.262	1.384	-0.202	1.71	0.077	1.55	1.462	0.202	1.559	0.524	0.721	1.101	1.849	0.263	1.631	1.643	1.109	1.56	1.338	1.494	1.914	0.289	1.813	1.645	-0.06	1.296	0.266	0.459	0.76	1.536	1.368	1.443	0.812
E9QP94	E9QP94|D3Z165|A0A0N4SW14|Q3TVA9|E6Y2W6|E6Y2W7|F6VCV9|A0A0J9YVA8	Ccdc136	Coiled-coil domain-containing protein 136	MOUSE	12	139323	1.582	-0.002	0.25	0.565	2.265	-0.002	1.583	1.821	0.487	1.602	0.886	1.735	-0.112	2.27	-0.15	2.353	1.608	0.112	1.825	0.089	0.383	0.69	2.585	0.167	1.739	2.071	0.616	1.769	1.04	1.731	2.398	-0.049	2.56	1.792	0.002	1.557	-0.075	0.265	0.455	2.392	1.578	1.843	0.492
E9QP99	E9QP99|P55937|A0A0R4J1H6	Golga3	Golgin subfamily A member 3	MOUSE	4	167744	1.794	0.176	0.637	0.913	2.741	0.176	1.946	2.08	0.718	1.878	1.217	2.17	0.04	2.776	-0.006	2.721	2.322	-0.04	1.806	0.149	0.581	0.945	2.702	0.141	1.959	2.041	0.73	1.891	1.178	2.131	2.736	-0.092	2.682	2.318	-0.176	1.584	-0.035	0.461	0.737	2.56	1.736	1.899	0.526
E9QPA1	Q69ZJ7|E9QPA1|F6S7U1|F7DEJ0	Ric1	Protein RIC1 homolog	MOUSE	2	160591	1.709	0.484	0.731	1.067	2.199	0.233	1.946	2.11	1.008	1.897	1.4	1.978	-0.254	2.104	0.264	2.336	1.87	0.254	1.963	0.738	0.985	1.321	2.453	0.488	2.2	2.364	1.262	2.151	1.654	2.232	2.358	0.518	2.59	2.124	-0.233	1.476	0.251	0.497	0.833	1.965	1.713	1.876	0.774
E9QPD7	E9QPD7|G5E8R3|A0A494B912|A0A286YCC5|A0A494B951	Pcx	Pyruvate carboxylase	MOUSE	131	130571	-0.446	-0.348	-0.283	-0.196	0.632	0.24	-0.275	-0.233	-0.238	-0.234	-0.204	-0.196	-0.025	0.556	-0.48	0.569	-0.333	0.025	-0.435	-0.332	-0.279	-0.193	0.652	0.257	-0.247	-0.204	-0.24	-0.2	-0.198	-0.201	0.541	-0.458	0.601	-0.325	-0.24	-0.687	-0.616	-0.547	-0.487	0.381	-0.517	-0.479	-0.51
E9QPI5	Q6A026|E9QPI5	Pds5a	Sister chromatid cohesion protein PDS5 homolog A	MOUSE	3	151760	1.154	0.205	0.24	0.925	2.121	0.284	1.779	1.809	0.565	1.413	0.928	1.617	-0.215	1.831	-0.074	2.076	1.265	0.215	1.223	0.256	0.36	0.976	2.385	0.531	1.83	1.859	0.83	1.464	0.978	1.881	2.016	-0.024	2.34	1.392	-0.284	0.871	-0.078	-0.043	0.642	1.854	1.492	1.525	0.299
E9QPU1	E9QPU1|Q8CIZ8	Vwf	von Willebrand factor	MOUSE	11	322559	1.542	0.225	-0.099	0.461	2.465	-0.252	1.645	1.707	0.293	1.581	0.475	1.67	-0.361	2.254	0.01	2.205	1.376	0.361	1.807	0.541	0.176	0.655	2.768	0.117	1.897	1.963	0.586	1.865	0.775	1.926	2.584	0.252	2.504	1.57	0.252	1.66	0.477	0.113	0.601	2.611	1.945	1.877	0.47
E9QQ10	E9QQ10|Q70FJ1	Akap9	A-kinase anchor protein 9	MOUSE	7	437270	1.43	0.116	0.237	1.211	2.603	0.087	1.137	1.228	0.651	1.46	0.747	1.442	0.019	2.936	0.278	2.863	1.725	-0.019	1.496	-0.113	0.303	0.93	2.584	-0.157	1.203	1.294	0.593	1.526	0.813	1.508	2.548	-0.126	2.389	1.4	-0.087	1.343	-0.078	0.15	1.318	2.708	1.05	1.14	0.44
F2Z3U3	F2Z3U3|G5E867|F2Z4B7|S4R2K5|F2Z3X7	Raph1	Ras association (RalGDS/AF-6) and pleckstrin homology domains 1	MOUSE	13	137364	1.993	0.539	0.658	1.051	1.965	0.069	1.743	1.976	0.924	1.897	1.243	1.936	-0.129	1.944	0.24	1.885	1.701	0.129	2.043	0.646	0.68	1.084	2.02	0.154	1.906	2.1	0.994	1.931	1.268	1.962	1.991	0.401	1.975	1.762	-0.069	1.897	0.515	0.579	1.024	1.868	1.687	1.92	0.881
F6RPJ9	Q9JHR7|F6RPJ9	Ide	Insulin-degrading enzyme (Fragment)	MOUSE	2	114946	1.673	0.474	0.229	0.112	1.71	0.023	1.776	2.013	0.664	1.298	1.232	2.179	-0.718	2.933	0.003	2.249	1.877	0.718	2.391	1.193	0.948	0.83	2.429	0.741	2.494	2.731	1.383	2.016	1.95	2.898	3.68	0.721	2.967	2.595	-0.023	1.65	0.451	0.206	0.089	1.688	1.753	1.99	0.641
F6RWZ9	F6RWZ9	Camk2d	Calcium/calmodulin-dependent protein kinase type II subunit delta (Fragment)	MOUSE	8	19134.1	2.227	0.079	0.29	0.843	3.031	0.133	2.198	2.593	0.984	2.058	1.289	2.266	-0.06	2.703	-0.097	2.693	2.373	0.06	2.223	0.108	0.311	0.91	3.158	0.181	2.284	2.665	1.127	2.184	1.344	2.342	2.775	-0.012	2.759	2.511	-0.133	2.2	-0.053	0.153	0.699	2.981	2.098	2.521	0.877
F6S200	A0A5F8MPP0|F6S200|Q3UX37|F7C583|F7CES2	Plekhg1	Pleckstrin homology domain-containing, family G (with RhoGef domain) member 1 (Fragment)	MOUSE	5	163563	1.669	0.256	0.293	0.714	2.281	0.203	1.842	1.947	0.82	1.955	0.874	1.578	-0.077	2.337	0.025	2.321	1.781	0.077	1.614	0.255	0.291	0.713	2.187	0.143	1.782	1.887	0.649	2.048	0.88	1.787	2.119	0.102	2.343	1.823	-0.203	1.423	-0.051	0.021	0.557	2.047	1.556	1.743	0.634
F6SEU4	F6SEU4|J3QQ18|A0A2R8VHH2|A0A0A6YVS6|A0A140T8K9|A0A0J9YVH8|A0A0J9YUM2|A0A338P799|A0A2R8VH83|A0A0J9YUZ2|A0A0J9YUY7|A0A0J9YUZ5|A0A0J9YV63	Syngap1	Ras/Rap GTPase-activating protein SynGAP	MOUSE	65	149205	1.062	-0.903	-0.644	-0.072	2.663	0.202	1.097	1.15	0.062	1.205	0.43	1.118	-0.089	2.286	-1.002	2.306	1.203	0.089	1.186	-0.814	-0.575	0.005	2.819	0.29	1.191	1.269	0.129	1.305	0.492	1.251	2.427	-0.913	2.445	1.328	-0.202	0.92	-1.149	-0.906	-0.301	2.449	0.883	0.921	-0.172
F6SPK0	F6SPK0|Q9JJZ4	Ube2j1	Ubiquitin-conjugating enzyme E2 J1 (Fragment)	MOUSE	3	29149.6	0.994	0.091	0.041	0.611	1.616	0.13	1.267	1.124	0.54	1.407	0.706	1.282	-0.343	1.932	-0.12	2.021	1.151	0.343	1.336	0.434	0.287	1.016	1.861	0.535	1.61	1.37	0.786	1.775	1.007	1.625	2.338	0.221	2.267	1.493	-0.13	0.706	-0.141	-0.265	0.423	1.557	0.851	0.916	0.22
F6TZK4	F6TZK4	Rims1	Regulating synaptic membrane exocytosis protein 1	MOUSE	50	140922	1.903	-0.058	0.015	0.653	1.186	0.364	1.023	1.386	0.797	1.247	0.413	0.35	0.181	1.277	0.586	1.218	0.969	-0.181	1.173	-0.132	-0.082	0.607	1.286	0.323	0.908	0.723	0.419	1.131	0.446	0.45	1.161	0.319	1.281	1.097	-0.364	1.172	-0.437	-0.418	0.326	1.001	0.59	0.721	0.029
F6U2C2	F6U2C2|F6UTV7	Atxn2	Ataxin-2 (Fragment)	MOUSE	18	100435	1.037	0.309	0.477	1.163	1.308	-0.055	1.702	1.12	0.959	1.432	1.233	1.18	-0.394	1.499	-0.091	1.496	1.288	0.394	1.431	0.703	0.871	1.557	1.702	0.339	2.096	1.514	1.353	1.826	1.626	1.509	1.893	0.303	1.826	1.682	0.055	1.092	0.364	0.532	1.218	1.363	1.758	1.175	1.014
F6U3S2	F6U3S2	Mfsd6	Major facilitator superfamily domain-containing protein 6 (Fragment)	MOUSE	3	63498	0.84	-0.384	-0.166	0.085	1.711	0.132	0.832	0.908	0.021	1.03	0.308	0.697	-0.034	1.531	-0.528	1.483	0.642	0.034	0.919	-0.267	-0.133	-0.107	1.567	0.209	0.859	0.973	-0.039	1.057	0.387	0.777	1.682	-0.265	1.787	0.676	-0.132	0.711	-0.255	-0.342	-0.047	1.431	0.776	0.764	-0.257
F6VAL0	F6VAL0|F7B1A4	Mff	Mitochondrial fission factor (Fragment)	MOUSE	2	16364.3	1.623	0.114	0.374	0.675	2.145	0.167	1.495	2.008	0.744	1.465	1.243	1.872	-0.023	2.171	-0.065	2.147	1.592	0.023	1.604	0.189	0.377	0.699	2.251	0.198	1.601	1.994	0.831	1.572	1.266	1.854	2.194	-0.057	2.254	1.615	-0.167	1.407	-0.009	0.185	0.508	2.054	1.404	1.78	0.617
F6W8I0	F6W8I0|A0A0A0MQP0	Yjefn3	YjeF N-terminal domain-containing protein 3	MOUSE	2	27472	0.896	-0.062	-0.049	0.24	2.788	0.654	0.835	0.771	0.234	1.005	0.331	0.608	0.061	1.846	-0.053	2.255	0.99	-0.061	0.835	-0.123	-0.11	0.179	2.727	0.593	0.774	0.71	0.173	0.944	0.271	0.547	1.785	-0.114	2.194	0.93	-0.654	0.242	-0.716	-0.703	-0.414	2.134	0.181	0.117	-0.42
F6ZDS4	F6ZDS4|Q7M739	Tpr	Nucleoprotein TPR	MOUSE	3	274385	0.325	0.042	-0.219	0.637	1.87	0.119	0.634	0.536	-0.285	0.763	0.274	0.665	0.182	1.597	-0.495	1.717	0.701	-0.182	0.143	-0.14	-0.401	0.455	1.688	-0.063	0.452	0.354	-0.467	0.581	0.092	0.483	1.414	-0.677	1.535	0.519	-0.119	0.206	-0.077	-0.338	0.518	1.751	0.515	0.417	-0.404
F6ZQA3	F6ZQA3	Numa1	Nuclear mitotic apparatus protein 1 (Fragment)	MOUSE	22	83223.8	1.427	0.205	0.259	0.73	1.985	0.224	1.397	1.918	0.564	1.539	0.922	1.713	-0.093	2.049	-0.091	2.172	1.58	0.093	1.52	0.257	0.354	0.81	2.09	0.317	1.456	2.011	0.657	1.663	1.014	1.765	2.124	-0.006	2.357	1.672	-0.224	1.181	-0.24	0.035	0.513	1.859	1.136	1.63	0.306
F7AA26	F7AA26|A2API8|O54931|G3X9P1	Pakap	Paralemmin A kinase anchor protein (Fragment)	MOUSE	9	126773	1.488	-0.036	0.426	0.638	2.34	0.082	1.733	1.835	0.506	1.76	0.943	1.842	-0.076	2.251	-0.15	2.488	1.711	0.076	1.531	0.06	0.396	0.714	2.267	0.137	1.809	1.918	0.681	1.748	0.984	1.751	2.408	-0.074	2.468	1.796	-0.082	1.424	-0.011	0.335	0.615	2.258	1.672	1.78	0.544
F7BAB2	F7BAB2	Tmem132b	Transmembrane protein 132B	MOUSE	2	120180	1.301	-0.042	0.199	0.465	1.883	0.241	1.23	1.397	0.765	1.374	0.602	1.381	-0.293	1.32	-0.045	1.436	1.818	0.293	1.595	0.252	0.492	0.758	2.177	0.534	1.523	1.691	1.059	1.668	0.895	1.674	1.614	0.248	1.73	1.835	-0.241	1.06	-0.283	-0.042	0.224	1.643	0.989	1.156	0.525
F7BE84	F7BE84	Ankrd50	Ankyrin repeat domain 50 (Fragment)	MOUSE	2	152626	1.802	0.118	0.19	0.637	2.476	0.414	1.679	1.674	0.713	1.759	1.095	1.65	-0.141	2.229	-0.185	2.317	1.928	0.141	1.943	0.26	0.331	0.778	2.617	0.556	1.821	1.815	0.854	1.901	1.236	1.791	2.37	-0.043	2.459	2.069	-0.414	1.387	-0.296	-0.224	0.222	2.061	1.265	1.259	0.299
F7BGR7	F7BGR7|B0LM42|Q8C7Q4|Q8VE92|A0A494B9W4|F6TBN8	Gm21992	Predicted gene 21992	MOUSE	6	53475	1.731	0.049	0.097	0.492	2.568	0.012	1.81	1.705	0.523	2.01	0.971	2.109	-0.191	3.09	-0.156	2.728	1.909	0.191	1.922	0.24	0.288	0.683	2.758	0.203	2.001	1.895	0.714	2.201	1.162	2.299	3.281	0.035	2.918	2.1	-0.012	1.719	0.036	0.085	0.48	2.555	1.798	1.692	0.511
F7BJK1	F7BJK1	Pcdh1	Protocadherin 1 (Fragment)	MOUSE	15	116916	2.399	0.623	0.63	0.947	2.061	0.027	2.237	2.484	1.086	2.419	1.423	2.162	0.067	2.605	0.346	2.06	2.41	-0.067	2.407	0.764	0.592	0.897	1.937	0.035	2.17	2.435	1.037	2.561	1.421	2.301	2.338	0.401	2.05	2.361	-0.027	2.373	0.596	0.546	0.863	2.067	2.346	2.4	1.002
F7C376	F7C376|A0A087WSE7|A0A087WRM3|C7TQ57|C7TQ59|A0A087WPP1|Q0PCR6|A0A087WS67|A0A087WRZ6|A0A087WQJ4|A0A087WS40|F8WJL1|A0A087WPZ8|Q01815|A0A087WR02|A0A087WQT9|A0A1W2P731|A0A1W2P6Z7|A0A1W2P805|A0A1W2P6T3|Q02789|F8VQE0|E9Q7B5|E9QPX8|A0A571BDT1|A0A571BEQ4|F7CNJ1	Cacna1c	Voltage-dependent L-type calcium channel subunit alpha	MOUSE	4	251743	1.632	-0.359	-0.183	0.175	2.473	0.191	1.611	1.639	0.194	1.444	0.687	1.567	-0.152	1.916	-0.645	2.068	1.454	0.152	1.625	-0.166	0.082	0.441	2.601	0.197	1.701	1.683	0.411	1.436	0.832	1.56	2.092	-0.398	2.059	1.508	-0.191	1.345	-0.587	-0.41	0.032	2.247	1.204	1.326	0.132
F7C3A0	F7C3A0|H3BIW6|A2AP18|H3BK11|A0A087WSR3|Q4KWH5|I1E4X6|H3BKK4|I1E4X4|A0A0A0MQM2|H3BKE1|F7C512	Plch2	Phosphoinositide phospholipase C	MOUSE	13	137774	1.469	0.01	0.19	0.301	2.122	0.211	1.242	1.314	0.455	1.493	0.849	1.466	0.115	1.961	-0.084	2.01	1.363	-0.115	1.1	-0.126	0.007	0.29	1.987	0.061	1.174	1.125	0.303	1.145	0.578	1.228	1.857	-0.222	1.905	1.188	-0.211	1.283	-0.175	0.021	0.155	1.869	1.204	1.272	0.324
F7CVW0	B2RRI2|F7CVW0|Q689Z5|A0A0G2JEM3|A0A0G2JGC7|Q3TMM7|A0A0G2JG63	Sbno1	Protein strawberry notch homolog 1 (Fragment)	MOUSE	5	154476	1.173	0.187	0.245	0.574	1.552	0.092	1.113	1.337	0.647	1.209	0.792	1.104	-0.119	1.67	0.078	1.672	1.25	0.119	1.397	0.322	0.402	0.751	1.666	0.245	1.406	1.484	0.886	1.427	1.072	1.423	1.801	0.172	1.777	1.443	-0.092	1.13	0.133	0.153	0.531	1.49	1.2	1.295	0.604
F7CZ64	Q8VHW2|F7CZ64|A0A0N4SWF8	Cacng8	Voltage-dependent calcium channel gamma-8 subunit	MOUSE	6	43817.5	0.884	-0.15	-0.135	0.221	1.668	0.193	0.994	0.987	0.332	1.016	0.566	1.231	-0.071	1.55	-0.375	1.858	0.918	0.071	1.005	-0.086	0.015	0.325	1.763	0.273	1.112	1.081	0.366	1.074	0.632	1.225	1.636	-0.251	1.869	0.965	-0.193	0.821	-0.399	-0.291	0.032	1.631	0.762	0.816	0.171
F7DCH5	F7DCH5|A0A1L1ST22|Q8BSE7|A0A1L1SRY3	Clasp2	CLIP-associating protein 2	MOUSE	51	143818	2.331	0.339	0.589	0.967	2.767	0.038	2.233	2.671	0.875	2.205	1.383	2.22	-0.121	2.733	0.206	2.616	2.159	0.121	2.477	0.451	0.704	1.082	2.902	0.141	2.364	2.751	0.979	2.294	1.462	2.347	2.808	0.352	2.732	2.241	-0.038	2.269	0.31	0.53	0.907	2.749	2.187	2.521	0.83
F8SLQ1	F8SLQ1|F8SLQ3|D3YYH0|F8SLP9|Q8C437	Pex5l	PEX5-related protein	MOUSE	12	72556.1	0.793	-0.696	-0.516	-0.155	2.354	0.196	1.088	1.289	-0.26	1.028	0.249	1.069	-0.062	2.116	-0.902	2.372	1.068	0.062	1.037	-0.485	-0.378	-0.072	2.437	0.286	1.192	1.345	0.024	1.134	0.36	1.252	2.172	-0.576	2.594	1.179	-0.196	0.697	-0.807	-0.563	-0.352	2.325	0.918	1.093	-0.35
F8VPK0	F8VPK0|A0A286YCU6|A0A286YD75|A0A286YDT1	Ttc37	Tetratricopeptide repeat domain 37	MOUSE	7	176278	1.187	-0.025	0.103	0.573	2.691	0.186	1.944	2.03	0.454	1.807	0.941	2	-0.172	2.721	-0.249	2.671	1.77	0.172	1.144	0.059	0.215	0.785	2.92	0.257	1.981	2.029	0.745	1.986	1.052	2.109	2.721	-0.177	2.59	1.941	-0.186	0.927	-0.19	-0.034	0.427	2.561	1.743	1.939	0.365
F8VPK5	A0A1Y7VMN0|F8VPK5|P70336|A0A1Y7VLD1|A0A3Q4L2X0	Rock2	Rho-associated protein kinase	MOUSE	52	161754	1.006	-0.587	-0.395	0.006	2.523	0.183	0.958	1.221	-0.029	1.038	0.336	1.12	-0.063	2.239	-0.743	2.306	0.965	0.063	1.091	-0.576	-0.342	0.074	2.525	0.199	1.049	1.255	0.009	1.079	0.388	1.163	2.297	-0.686	2.379	1.036	-0.183	0.846	-0.787	-0.57	-0.164	2.37	0.791	1.096	-0.226
F8VPK8	F8VPK8|A0A0A6YWY8|A0A0A6YY09|A0A0A6YY37|A0A0A6YWM0	Pcdh9	Protocadherin 9	MOUSE	4	136884	1.949	0.128	0.313	0.639	2.556	-0.064	2.031	2.418	0.668	2.149	0.986	2.061	-0.21	1.973	-0.301	2.54	1.879	0.21	2.249	0.4	0.64	0.859	2.776	0.134	2.18	2.722	0.875	2.335	1.216	2.361	2.203	0.074	2.883	2.154	0.064	2.045	0.259	0.41	0.661	2.764	2.168	2.518	0.84
F8VPN4	F8VPN4|A0A0G2JGI9|F6XXE6|E0CYU6|E0CX86|F7CSZ6	Agl	4-alpha-glucanotransferase	MOUSE	71	176737	2.568	-0.762	-0.538	0.095	3.239	0.144	2.589	2.804	-0.167	2.501	0.565	2.65	-0.241	3.073	-0.874	3.048	2.516	0.241	2.863	-0.496	-0.265	0.342	3.513	0.358	2.799	3.044	0.081	2.721	0.803	2.846	3.316	-0.619	3.266	2.778	-0.144	2.413	-0.88	-0.67	-0.064	3.104	2.462	2.635	-0.303
F8VPP8	F8VPP8|A0A2R8VHI0	Zc3h7b	Zinc finger CCCH type-containing 7B	MOUSE	15	112116	2.114	0.747	0.913	1.224	2.112	0.064	2.238	2.416	1.172	2.273	1.653	2.198	-0.2	2.263	0.594	2.198	2.191	0.2	2.348	0.881	1.116	1.46	2.401	0.269	2.382	2.625	1.332	2.389	1.791	2.355	2.442	0.796	2.382	2.382	-0.064	2.077	0.608	0.879	1.179	2.134	2.106	2.261	1.065
F8VPQ1	F8VPQ1|Q8CIQ7|F6VMI1|F6YXW9|F7AGL4	Dock3	Dedicator of cytokinesis protein 3	MOUSE	43	235328	1.77	0.05	0.263	0.695	2.571	0.151	1.756	1.869	0.616	1.807	0.989	1.783	-0.103	2.419	-0.124	2.384	1.754	0.103	1.874	0.164	0.353	0.812	2.694	0.239	1.843	2.001	0.714	1.937	1.112	1.895	2.496	-0.013	2.496	1.856	-0.151	1.507	-0.136	0.074	0.536	2.393	1.631	1.668	0.41
F8VPR5	F8VPR5|P45481|A0A0U1RQB6|A0A0U1RPL2|A0A0U1RP46|A0A0U1RPQ3	Crebbp	Histone acetyltransferase	MOUSE	5	268415	1.214	-0.032	0.004	0.196	1.768	-0.262	1.512	2.317	0.248	1.462	0.753	1.477	-0.172	1.718	0.087	1.758	1.539	0.172	2.008	0.382	0.152	0.448	2.32	-0.146	1.762	2.484	0.644	1.812	1.236	1.799	2.117	0.356	2.228	1.75	0.262	2.026	0.527	0.365	0.522	2.366	1.948	2.456	0.816
F8VPU2	F8VPU2|E9Q805	Farp1	FERM, ARHGEF and pleckstrin domain-containing protein 1	MOUSE	34	119672	1.786	0.573	0.701	1.157	1.791	0.158	1.641	1.882	1.068	1.776	1.41	1.837	-0.155	1.819	0.47	1.793	1.748	0.155	1.988	0.698	0.83	1.272	1.99	0.332	1.814	2.044	1.195	1.934	1.595	1.926	1.979	0.569	1.984	1.893	-0.158	1.697	0.392	0.533	0.925	1.62	1.52	1.801	0.811
F8VPV0	F8VPV0|A0A1W2P737|P48725	Pcnt	Pericentrin	MOUSE	3	334128	1.419	0.153	0.251	0.653	2.465	0.281	1.537	1.808	0.742	1.636	1.16	1.727	-0.062	2.217	0.028	2.197	1.432	0.062	1.586	0.239	0.354	0.82	2.441	0.368	1.671	1.976	0.876	1.749	1.222	1.789	2.249	0.098	2.325	1.573	-0.281	1.218	-0.169	0.052	0.452	2.13	1.336	1.607	0.515
F8VPX1	F8VPX1|E9PXY8|Q6A4J8|G3UWR8|E0CY04	Usp7	Ubiquitin carboxyl-terminal hydrolase 7	MOUSE	29	129556	1.758	0.28	0.484	0.834	2.203	0.151	1.813	2.008	0.807	1.753	1.287	1.8	-0.085	2.145	0.089	2.124	1.76	0.085	1.817	0.399	0.57	0.924	2.293	0.25	1.875	1.984	0.883	1.835	1.314	1.875	2.185	0.181	2.184	1.818	-0.151	1.597	0.105	0.326	0.663	2.054	1.615	1.718	0.625
F8VPZ3	F8VPZ3|F6XDW8|G3UZF4	Usp32	Ubiquitinyl hydrolase 1	MOUSE	15	184240	1.759	0.24	0.351	0.802	2.666	0.107	1.621	1.932	0.712	1.713	1.085	1.887	-0.144	2.531	0.041	2.399	2.151	0.144	1.842	0.316	0.443	0.945	2.912	0.265	1.797	2.015	0.776	1.975	1.3	2.081	2.626	0.198	2.612	2.211	-0.107	1.578	-0.008	0.046	0.624	2.619	1.401	1.601	0.471
F8VQ05	F8VQ05|A0A0J9YUH4|A0A0J9YTS1|A0A0J9YU33	Fryl	FRY-like transcription coactivator	MOUSE	9	340951	1.574	-0.062	0.123	0.503	2.786	-0.038	1.655	1.912	0.465	1.634	0.793	1.854	-0.184	2.472	-0.249	2.239	1.569	0.184	1.836	0.141	0.278	0.767	2.949	0.147	1.945	2.042	0.616	1.807	1.002	2.16	2.668	0.055	2.415	1.706	0.038	1.79	-0.044	0.201	0.584	2.756	1.925	2.016	0.607
F8VQ54	Q8R418|F8VQ54|A0A1Y7VJD6	Dicer1	Endoribonuclease Dicer	MOUSE	7	218504	2.238	0.717	0.787	1.198	2	0.065	2.348	2.785	1.1	2.258	1.47	2.317	-0.125	2.591	0.341	2.635	2.27	0.125	2.332	0.791	1.101	1.289	2.211	0.244	2.446	3.091	1.368	2.286	1.738	2.631	2.634	0.655	2.831	2.395	-0.065	2.176	0.547	0.688	1.045	2.009	2.21	2.661	1.068
F8VQ70	F8VQ70|B2RXS3|Q8BIZ8	Scaper	S phase cyclin A-associated protein in the ER	MOUSE	10	159368	1.735	0.399	0.65	0.912	2.008	0.024	1.713	1.823	0.829	1.727	1.175	1.663	-0.185	1.936	0.334	2.047	1.758	0.185	1.804	0.564	0.719	0.963	2.217	0.128	1.84	1.982	0.943	1.773	1.174	1.756	2.097	0.555	2.168	1.969	-0.024	1.708	0.438	0.622	0.883	2.071	1.734	1.826	0.892
F8VQC1	F8VQC1|E9Q740	Srp72	Signal recognition particle subunit SRP72	MOUSE	5	75226.4	2.161	0.463	0.549	1.179	2.254	0.142	1.968	2.232	1.008	1.828	1.315	1.739	-0.112	2.273	0.178	2.278	1.756	0.112	2.323	0.568	0.599	1.089	2.429	0.19	2.125	2.457	1.117	1.792	1.515	1.965	2.376	0.342	2.321	1.867	-0.142	2.077	0.311	0.388	1.041	2.11	1.868	2.132	0.909
F8VQD7	F8VQD7|Q05909|E9Q6E7|D6RD11	Ptprg	Protein-tyrosine-phosphatase	MOUSE	11	162431	2.3	0.215	0.29	0.572	3.063	0.24	2.38	3.034	0.668	2.402	0.849	2.754	0.028	3.026	0.023	2.919	2.548	-0.028	2.317	0.18	0.337	0.582	3.065	0.197	2.416	3.078	0.568	2.47	0.837	2.743	3.058	0.041	2.912	2.61	-0.24	2.038	-0.009	0.05	0.403	2.742	2.275	2.82	0.433
F8VQE9	Q8VHH5|F8VQE9|A0A1D5RMG4|A0A0G2JDW1|A0A0G2JER6	Agap3	Arf-GAP with GTPase, ANK repeat and PH domain-containing protein 3	MOUSE	19	98605.9	1.571	0.182	0.376	0.774	2.259	0.13	1.604	1.781	0.697	1.66	1.081	1.667	-0.136	2.195	-0.097	2.249	1.569	0.136	1.682	0.327	0.514	0.926	2.337	0.259	1.784	2.028	0.873	1.761	1.291	1.826	2.311	0.04	2.324	1.742	-0.13	1.411	0.034	0.2	0.602	2.209	1.475	1.635	0.608
F8VQH0	F8VQH0|Q4JIM5|B2RQ57|P00520|A0A087WQB7|G3UWQ2	Abl2	Tyrosine-protein kinase	MOUSE	20	129185	1.801	0.281	0.402	0.802	2.154	0.092	1.694	1.857	0.832	1.714	1.102	1.747	-0.078	2.04	0.037	2.058	1.677	0.078	1.923	0.444	0.574	0.903	2.295	0.187	1.77	1.94	0.872	1.766	1.163	1.77	2.152	0.16	2.148	1.779	-0.092	1.694	0.168	0.358	0.71	1.979	1.659	1.726	0.774
F8VQJ3	F8VQJ3|P02468|F6TLW1|F6SFQ3	Lamc1	Laminin subunit gamma-1	MOUSE	16	182890	1.549	0.096	0.098	0.211	2.482	0.101	1.572	1.915	0.225	1.469	0.332	1.551	-0.06	2.6	-0.212	2.58	1.699	0.06	1.578	0.131	0.215	0.353	2.598	0.162	1.728	1.943	0.347	1.62	0.492	1.677	2.779	-0.129	2.602	1.732	-0.101	1.477	-0.018	0.021	0.026	2.451	1.512	1.807	0.095
F8VQK3	F8VQK3	Gucy1a2	Guanylate cyclase	MOUSE	20	82970.4	1.467	-0.015	0.162	0.609	2.553	0.198	1.526	1.653	0.409	1.57	0.946	1.57	-0.065	2.337	-0.205	2.359	1.512	0.065	1.616	0.094	0.194	0.725	2.742	0.312	1.667	1.781	0.522	1.65	1.004	1.622	2.514	-0.103	2.511	1.683	-0.198	1.24	-0.267	-0.096	0.373	2.354	1.223	1.434	0.165
F8VQK5	F8VQK5|P59808	Sash1	SAM and SH3 domain-containing protein 1	MOUSE	4	136817	2.372	0.301	0.468	0.928	2.849	-0.184	2.432	2.905	0.891	2.228	1.412	2.263	-0.214	2.855	0.003	3.089	2.23	0.214	2.585	0.441	0.73	1.148	3.062	0.065	2.732	3.119	1.105	2.441	1.626	2.477	3.074	0.202	3.302	2.53	0.184	2.573	0.479	0.652	1.129	3.05	2.616	3.106	1.092
F8VQM4	A2A716|F8VQM4	Osbpl7	Oxysterol-binding protein	MOUSE	3	90884.9	0.813	-0.39	-0.006	0.359	1.991	0.363	1.149	1.328	0.28	1.056	0.544	1.193	-0.309	1.934	-0.333	1.888	1.234	0.309	1.208	0.117	0.29	0.667	2.354	0.671	1.458	1.776	0.588	1.563	0.926	1.366	2.108	0.118	2.197	1.604	-0.363	0.536	-0.597	-0.092	-0.003	1.617	0.913	1.105	-0.083
F8WGT1	F8WGT1|Q68FL4|F8WI65|H3BKT5|D3YYM7|H3BL31|E9PX77|D3YX97	Ahcyl2	Putative adenosylhomocysteinase 3	MOUSE	28	67797	1.238	-0.19	-0.062	0.436	2.122	0.159	1.142	1.345	0.539	1.486	0.801	1.184	-0.054	2.039	-0.478	2.011	1.22	0.054	1.316	-0.173	-0.026	0.502	2.181	0.154	1.149	1.329	0.497	1.509	0.853	1.214	2.015	-0.375	1.969	1.285	-0.159	1.078	-0.326	-0.187	0.259	1.95	0.945	1.107	0.342
F8WHB1	F8WHB1|Q9R0K7|Q3UHH0	Atp2b2	Calcium-transporting ATPase	MOUSE	70	137979	2.028	0.053	0.299	0.747	2.396	0.124	1.529	1.64	0.702	1.983	1.393	1.538	-0.026	2.148	-0.085	2.079	1.746	0.026	1.937	0.08	0.304	0.76	2.422	0.149	1.75	1.754	0.857	1.751	1.553	1.576	2.114	-0.11	2.126	1.726	-0.124	1.941	0	0.234	0.623	2.158	1.655	1.705	0.708
F8WHN4	F8WHN4|E9Q0J2|A2ACC6|Q8BQZ4|A2ACC7	Ralgapb	Ral GTPase-activating protein subunit beta	MOUSE	26	167884	1.535	0.047	0.235	0.755	2.262	0.127	1.505	1.668	0.651	1.63	0.975	1.608	-0.132	2.131	-0.139	2.17	1.633	0.132	1.724	0.228	0.42	0.898	2.376	0.289	1.742	1.885	0.824	1.876	1.097	1.813	2.209	0.117	2.275	1.866	-0.127	1.432	-0.082	0.104	0.543	2.098	1.396	1.575	0.438
F8WHT3	F8WHT3|Q7TPM1|F7AYW2|F6Q3E1	Prrc2b	Protein PRRC2B	MOUSE	8	244201	1.567	0.379	0.351	0.64	1.758	0.003	1.409	1.574	0.597	1.585	0.844	1.537	-0.08	1.778	0.191	1.893	1.674	0.08	1.657	0.424	0.453	0.845	1.995	-0.122	1.495	1.675	0.752	1.658	0.868	1.764	1.992	0.277	1.919	1.583	-0.003	1.695	0.41	0.477	0.764	2.076	1.477	1.681	0.844
F8WHW6	F8WHW6|O70161|F7C0X9|E0CYP4|F6SMP3|P70181|E0CZ71	Pip5k1c	Phosphatidylinositol 4-phosphate 5-kinase type-1 gamma	MOUSE	28	75856.8	0.714	-0.419	-0.25	0.048	1.964	0.181	0.703	0.758	0.153	0.868	0.474	0.811	-0.033	1.808	-0.532	1.866	0.684	0.033	0.796	-0.337	-0.237	0.114	1.999	0.169	0.799	0.764	0.142	0.845	0.495	0.833	1.753	-0.514	1.873	0.759	-0.181	0.568	-0.578	-0.477	-0.166	1.801	0.504	0.492	-0.081
F8WI22	F8WI22|A0A087WRN1|Q8K019|A0A087WQA0	Bclaf1	Bcl-2-associated transcription factor 1	MOUSE	9	100398	2.142	0.506	0.778	1.033	1.231	0.011	1.823	1.791	1.034	1.935	1.567	1.968	-0.153	1.452	0.471	1.434	1.85	0.153	2.271	0.646	0.884	1.06	1.285	0.145	1.975	1.915	1.088	2.023	1.765	2.159	1.587	0.515	1.548	2.003	-0.011	2.161	0.606	0.739	0.992	1.245	1.837	1.705	1.023
F8WI56	D3Z7D3|F8WI56|Q8BWT5|F7DDW0	Dip2a	Disco-interacting protein 2 homolog A	MOUSE	26	171742	1.078	-0.06	0.12	0.393	2.2	0.156	1.258	1.309	0.355	1.232	0.662	1.391	-0.219	1.966	-0.319	2.156	1.2	0.219	1.244	0.125	0.278	0.54	2.331	0.319	1.491	1.509	0.583	1.445	0.9	1.582	2.153	-0.141	2.319	1.457	-0.156	0.946	-0.158	-0.039	0.279	2.055	1.21	1.275	0.21
F8WIA1	F8WIA1|D3Z2Z1|D3Z3M7|F6RCU2|Q922J3|Q8C0S5	Clip1	CAP-Gly domain-containing linker protein 1	MOUSE	10	161861	2.055	-0.275	0.073	0.527	3.347	0.07	1.783	1.548	0.298	1.586	0.969	1.775	0.013	2.707	-0.254	2.852	1.798	-0.013	1.974	-0.349	0.175	0.514	3.284	0.154	1.781	1.467	0.382	1.505	1.007	1.773	2.629	-0.317	2.868	1.787	-0.07	2.026	-0.266	-0.088	0.174	3.193	1.638	1.518	0.225
F8WIS9	F8WIS9	Camk2a	Calcium/calmodulin-dependent protein kinase	MOUSE	37	55916.7	1.16	-0.997	-0.682	-0.325	2.351	0.032	1.593	1.416	-0.211	1.523	0.185	1.382	-0.103	2.491	-1.122	2.286	1.304	0.103	1.263	-0.894	-0.58	-0.222	2.454	0.134	1.696	1.518	-0.109	1.625	0.287	1.484	2.594	-1.019	2.389	1.407	-0.032	1.128	-1.028	-0.714	-0.356	2.32	1.562	1.384	-0.243
G3UVU2	G3UVU2|D3YW09|Q62203|D3Z5A6	Sf3a2	Splicing factor 3A subunit 2	MOUSE	8	51392.1	0.86	0.276	0.301	0.34	1.028	-0.086	0.82	0.994	0.475	1.033	0.624	0.888	-0.046	1.007	0.08	1.015	0.792	0.046	1.033	0.502	0.437	0.36	1.171	-0.096	0.691	1.16	0.433	1.169	0.73	1.11	1.234	0.212	1.205	0.945	0.086	1.038	0.575	0.526	0.475	1.136	0.928	1.263	0.592
G3UWF0	G3UWF0	Fam168b	Myelin-associated neurite-outgrowth inhibitor	MOUSE	2	21681.2	3.868	1.321	1.344	1.627	3.385	0.38	2.724	3.028	2.113	2.902	2.045	3.184	-0.131	3.699	1.097	3.701	2.998	0.131	3.999	1.452	1.474	1.758	3.516	0.511	2.855	3.159	2.244	3.033	2.176	3.315	3.83	1.227	3.832	3.129	-0.38	3.488	0.942	0.964	1.248	3.005	2.344	2.648	1.733
G3UWG2	Q60610|G3UWG2|E9Q1R7|Q6P1D6|J3QQ55	Tiam1	T-lymphoma invasion and metastasis-inducing protein 1	MOUSE	12	178757	1.651	0.181	0.339	0.588	2.131	0.166	1.404	1.706	0.645	1.545	0.911	1.528	-0.108	1.949	0.052	2.04	1.644	0.108	1.623	0.274	0.467	0.82	2.077	0.266	1.599	1.78	0.759	1.724	1.014	1.721	2.069	0.161	2.169	1.735	-0.166	1.499	0.004	0.214	0.514	1.957	1.367	1.44	0.516
G3UWV4	G3UWV4	Brsk2	Serine/threonine-protein kinase BRSK2	MOUSE	24	78290	1.1	-0.219	-0.207	0.296	1.761	0.052	1.022	1.322	-0.093	1.094	0.512	0.965	-0.097	1.458	-0.6	1.632	1.027	0.097	1.191	0.069	0.081	0.388	1.915	0.143	1.129	1.5	0.077	1.381	0.799	1.222	1.669	-0.451	1.919	1.124	-0.052	1.048	-0.406	-0.394	0.223	1.748	0.874	1.31	-0.144
G3UXA6	G3UXA6|G8JL74|Q8BHD7|G3UZ01|G3UY95|F7C521	Ptbp3	Polypyrimidine tract-binding protein 3	MOUSE	7	60068.8	1.942	0.728	0.733	1.199	2.077	0.184	1.842	1.902	1.162	1.881	1.412	1.899	-0.063	1.923	0.422	1.872	1.802	0.063	2.002	0.784	0.788	1.209	2.133	0.18	1.9	1.932	1.226	2.004	1.375	2.067	2.041	0.434	1.982	1.913	-0.184	1.725	0.481	0.461	0.982	1.89	1.535	1.606	1.046
G3UXW9	G3UXW9|Q3MIA8|Q99LD4|A0A140LJB7|B1ATU4	Gps1	COP9 signalosome complex subunit 1	MOUSE	7	59487.6	1.89	-0.306	0.031	0.292	2.768	0.042	1.691	2.312	0.224	1.666	0.806	1.825	-0.193	2.604	-0.371	2.58	1.765	0.193	2.2	-0.071	0.204	0.617	2.893	0.292	1.92	2.576	0.408	1.883	1.04	1.995	2.809	-0.138	2.834	1.919	-0.042	1.771	-0.322	-0.047	0.31	2.609	1.626	2.19	0.256
G3UYJ7	G3UYJ7|Q99L20|G3UX05|G3UX71|O35215|G3UZN1	Gm20441	Predicted gene 20441 (Fragment)	MOUSE	3	28921.2	0.399	-0.34	0	0.076	1.802	0.253	0.983	1.099	-0.056	0.649	0.517	1.099	-0.149	2.431	-0.505	2.329	0.701	0.149	0.699	-0.191	0.149	0.252	2.085	0.402	1.174	1.248	0.093	0.949	0.666	1.379	2.546	-0.357	2.478	0.906	-0.253	-0.063	-0.592	-0.266	-0.387	1.578	0.759	0.847	-0.309
G3UZ79	G3UZ79	Spr	Sepiapterin reductase	MOUSE	6	13306.3	1.19	0.158	0.355	0.147	1.972	0.074	0.955	1.682	0.056	1.088	0.647	1.634	0.367	2.008	0.198	2.268	0.943	-0.367	0.824	-0.209	-0.012	-0.22	1.605	-0.293	0.588	1.315	-0.31	0.721	0.28	1.267	1.641	-0.168	1.902	0.576	-0.074	1.116	0.084	0.281	0.073	1.898	0.881	1.608	-0.017
G3UZJ2	G3UZJ2	Map2	Microtubule-associated protein (Fragment)	MOUSE	14	25766.1	1.954	0.075	0.204	0.529	2.753	0.144	1.758	2.018	0.545	1.881	1.036	1.898	-0.193	2.098	-0.22	2.462	1.832	0.193	2.026	0.287	0.428	0.728	3.008	0.368	1.924	2.234	0.71	2.034	1.222	2.047	2.27	0.042	2.591	2.021	-0.144	1.735	-0.141	0.064	0.431	2.571	1.685	1.867	0.48
G3UZL4	G3UZL4	Rab11b	Ras-related protein Rab-11B (Fragment)	MOUSE	7	14327	-0.519	-0.301	-0.332	-0.332	0.833	0.235	-0.309	-0.392	-0.278	-0.368	-0.194	0.067	-0.178	0.561	-0.413	0.651	-0.119	0.178	-0.33	-0.125	-0.117	-0.189	0.905	0.423	-0.193	-0.17	-0.089	-0.198	-0.046	0.124	0.618	-0.287	0.661	-0.062	-0.235	-0.78	-0.621	-0.556	-0.567	0.657	-0.632	-0.634	-0.389
G3X8Q6	G3X8Q6|A0A2R8W6X1|O08672	Kifc2	Kinesin-like protein	MOUSE	2	86455.8	1.574	0.469	0.502	0.696	1.945	0.248	1.787	1.869	0.934	1.67	1.212	1.64	-0.071	2.202	0.146	2.296	1.388	0.071	1.606	0.501	0.533	0.727	2.017	0.28	1.821	1.901	0.966	1.741	1.284	1.671	2.234	0.177	2.328	1.46	-0.248	1.326	0.221	0.253	0.447	1.625	1.467	1.621	0.686
G3X8U3	G3X8U3	2210016F16Rik	Queuosine salvage protein	MOUSE	2	39013.8	1.258	0.159	0.284	0.37	2.465	0.239	1.565	0.967	0.561	1.433	1.153	1.616	0.114	2.326	-0.02	1.866	1.565	-0.114	1.144	0.045	0.17	0.256	2.351	0.125	1.451	0.853	0.447	1.319	1.039	1.502	2.212	-0.134	1.752	1.451	-0.239	1.019	-0.08	0.045	0.132	2.227	1.327	0.728	0.322
G3X8Y3	G3X8Y3|Q80UM3|A0A0A6YW80|A0A0A6YX86|A0A0A6YXF4|Q9DBB4|E9PZ53	Naa15	N-alpha-acetyltransferase 15, NatA auxiliary subunit	MOUSE	12	102406	2.15	0.25	0.433	0.98	2.627	0.156	1.978	2.116	0.731	2.127	1.42	2.176	-0.23	2.698	0.107	2.498	2.18	0.23	2.418	0.504	0.676	1.18	2.809	0.449	2.206	2.419	0.997	2.384	1.644	2.371	2.926	0.276	2.728	2.376	-0.156	2.046	0.117	0.341	0.838	2.491	1.707	2.019	0.626
G3X972	G3X972|A0A286YDI8|A0A286YD08|A0A2I3BQS4	Sec24c	Sec24-related gene family, member C (S. cerevisiae)	MOUSE	31	120120	1.79	0.124	0.306	0.823	2.398	0.171	1.745	1.818	0.798	1.699	1.183	1.797	-0.193	2.279	0.038	2.331	1.765	0.193	1.933	0.371	0.526	1.018	2.606	0.351	1.957	2.095	0.952	1.961	1.348	2.091	2.414	0.195	2.571	2.005	-0.171	1.616	-0.009	0.177	0.67	2.202	1.5	1.603	0.63
G3X973	G3X973|Q8R4Y4	Stab1	Stabilin-1	MOUSE	2	288107	1.559	0.352	0.452	0.875	2.486	0.331	1.632	1.891	0.847	1.424	0.885	1.621	0.026	2.418	0.161	2.642	1.671	-0.026	1.533	0.326	0.427	0.849	2.46	0.305	1.606	1.865	0.821	1.398	0.859	1.595	2.392	0.135	2.616	1.645	-0.331	1.228	0.021	0.121	0.544	2.155	1.301	1.56	0.516
G3X9G4	G3X9G4|Q3TCR7|P39054|F8WIV5|Q3T9X3|G3UZZ3|G3UXX2|G3UY64	Dnm2	Dynamin GTPase	MOUSE	35	98357.8	1.176	0.159	0.217	0.597	1.987	0.124	1.368	1.748	0.441	1.3	0.757	1.588	-0.153	2.213	-0.084	2.227	1.253	0.153	1.47	0.357	0.369	0.778	2.163	0.31	1.53	1.814	0.638	1.528	0.952	1.847	2.344	0.174	2.241	1.513	-0.124	1.168	0.041	0.122	0.443	1.989	1.248	1.513	0.304
G3X9H5	G3X9H5|P42859	Htt	Huntingtin	MOUSE	60	348833	1.502	-0.295	-0.045	0.406	2.716	0.205	1.59	1.747	0.265	1.562	0.809	1.642	-0.112	2.425	-0.431	2.526	1.64	0.112	1.674	-0.155	0.075	0.576	2.866	0.304	1.715	1.902	0.397	1.675	0.943	1.77	2.6	-0.277	2.722	1.779	-0.205	1.375	-0.431	-0.237	0.244	2.44	1.364	1.51	0.037
G3X9J0	G3X9J0|S4R1S0|S4R2N4|S4R1U8	Sipa1l3	Signal-induced proliferation-associated 1-like protein 3	MOUSE	10	196372	1.779	-0.107	0.076	0.589	2.322	0.136	1.524	1.843	0.593	1.73	0.886	1.739	-0.021	2.165	-0.142	2.271	1.607	0.021	1.813	0.004	0.17	0.623	2.443	0.197	1.544	2.026	0.638	1.701	1.041	1.738	2.158	-0.041	2.242	1.614	-0.136	1.734	-0.156	-0.049	0.455	2.254	1.383	1.708	0.507
G3X9J1	G3X9J1|G5E8Y0|Q68FL0|A0A3Q4EBU5|P70414|A0A3Q4L326	Slc8a1	Na(+)/Ca(2+)-exchange protein 1	MOUSE	14	108835	1.328	0.164	0.239	0.483	1.847	0.09	1.306	1.563	0.562	1.277	0.904	1.336	-0.119	1.838	-0.174	1.707	1.365	0.119	1.455	0.286	0.418	0.67	2.024	0.183	1.501	1.724	0.752	1.372	1.06	1.463	1.948	0.009	1.88	1.534	-0.09	1.22	0.058	0.157	0.388	1.804	1.267	1.506	0.534
G3X9K3	G3X9K3|D3YYK9	Arfgef1	Brefeldin A-inhibited guanine nucleotide-exchange protein 1	MOUSE	13	210664	1.612	0.062	0.296	0.729	2.173	0.221	1.496	1.702	0.579	1.566	1.219	1.729	-0.259	2.258	-0.131	2.218	1.559	0.259	1.882	0.263	0.608	1.03	2.478	0.491	1.92	1.903	0.851	1.909	1.515	2.043	2.563	0.095	2.515	1.989	-0.221	1.435	-0.191	0.007	0.528	1.895	1.348	1.392	0.385
G3X9K4	A0A5F8MQ25|G3X9K4|Q8R3Q2|Q8C400	Ppp6r2	Serine/threonine-protein phosphatase 6 regulatory subunit 2	MOUSE	6	101885	1.581	0.21	0.492	0.741	2.354	0.149	1.919	2.013	0.753	1.773	1.038	1.701	-0.127	2.327	-0.14	2.32	1.754	0.127	1.685	0.332	0.573	0.89	2.595	0.252	2.042	2.07	0.874	1.867	1.106	1.79	2.529	-0.013	2.481	1.877	-0.149	1.544	0.098	0.336	0.704	2.306	1.785	1.869	0.708
G3X9N3	G3X9N3	Pnmal2	PNMA-like 2	MOUSE	3	72096.5	1.517	0.071	0.247	0.677	2.229	0.055	1.528	1.726	0.565	1.809	0.919	1.341	-0.013	2.005	-0.056	2.41	1.756	0.013	1.704	0.084	0.303	0.666	2.417	0.165	1.583	1.785	0.589	1.864	0.916	1.396	2.06	-0.042	2.444	1.822	-0.055	1.499	0.016	0.223	0.598	2.111	1.382	1.691	0.521
G3X9V4	G3X9V4|Q01097|A0A0G2JEA7	Grin2b	Glutamate receptor	MOUSE	35	167701	1.873	-0.142	0.147	0.601	2.702	0.2	1.872	1.938	0.588	1.782	1.078	1.869	-0.137	2.478	-0.298	2.438	1.825	0.137	2.094	0	0.212	0.672	2.765	0.312	1.983	2.072	0.731	1.93	1.156	1.954	2.538	-0.126	2.613	1.939	-0.2	1.697	-0.329	-0.113	0.385	2.526	1.672	1.728	0.405
G3XA00	Q68EF4|G3XA00|A0A338P7K6|A0A140T8R6|A0A338P783|A0A338P6S6	Grm4	Metabotropic glutamate receptor 4	MOUSE	14	103259	1.162	-0.246	-0.055	0.397	1.949	0.175	1.036	1.14	0.287	1.107	0.659	1.206	-0.072	1.879	-0.43	1.939	1.301	0.072	1.18	-0.168	0.015	0.459	2.089	0.306	1.082	1.205	0.399	1.106	0.797	1.256	1.948	-0.361	2.072	1.339	-0.175	0.84	-0.395	-0.303	0.193	1.794	0.856	0.954	0.076
G3XA20	G3XA20|E0CXS4|E0CXE0|E0CYS1	Grip2	Glutamate receptor-interacting protein 2	MOUSE	9	113005	1.039	-0.145	-0.067	0.213	1.955	0.122	1.265	1.305	0.256	1.202	0.475	1.201	-0.18	1.668	-0.319	1.9	1.119	0.18	1.334	0.031	0.161	0.46	2.118	0.217	1.367	1.638	0.42	1.336	0.843	1.31	1.986	-0.234	2.061	1.294	-0.122	0.956	-0.246	-0.122	0.106	1.899	1.085	1.295	0.197
G3XA57	G3XA57|G3UW57|E9Q8L9|Q9D620	Rab11fip2	Rab11 family-interacting protein 2	MOUSE	11	58263.1	1.244	0.06	0.256	0.581	1.842	0.129	1.166	1.317	0.646	1.522	0.905	1.353	-0.041	1.817	-0.096	1.775	1.319	0.041	1.373	0.067	0.344	0.657	1.913	0.202	1.254	1.413	0.64	1.561	0.909	1.334	1.813	-0.006	1.912	1.416	-0.129	1.236	-0.039	0.146	0.439	1.775	1.004	1.152	0.521
G5E811	G5E811|Q91XP5|Q61603	Glra3	Glycine receptor subunit alpha-3	MOUSE	3	56109	1.548	-0.224	-0.09	0.12	2.783	0.178	1.691	1.901	-0.052	1.679	0.769	1.645	-0.275	1.845	-0.347	2.125	1.654	0.275	1.834	0.59	0.34	0.241	2.904	0.326	1.966	2.022	0.614	2.682	1.608	2.133	2.242	0.138	2.526	1.928	-0.178	1.645	0.137	0.15	-0.085	2.578	1.513	1.696	0.425
G5E814	G5E814|Q9D8B4|A0A3B2W441	Ndufa11	Complex I-B14.7	MOUSE	2	15400.4	0.581	-0.155	-0.024	-0.601	1.141	0.305	0.321	1.19	0.39	-0.016	0.815	0.751	-0.057	1.999	-0.074	1.712	0.492	0.057	0.638	-0.098	0.033	-0.544	1.198	0.362	0.378	1.247	0.448	0.041	0.872	0.808	2.056	-0.017	1.769	0.549	-0.305	0.276	-0.459	-0.329	-0.906	0.836	0.016	0.885	0.086
G5E829	G5E829|A0A1W2P7C7|A0A1W2P7R3|A0A1W2P867|A0A1W2P6X7	Atp2b1	Plasma membrane calcium-transporting ATPase 1	MOUSE	60	135714	1.146	-0.273	-0.128	0.415	2.197	0.146	1.078	1.29	0.272	1.226	0.685	1.245	-0.123	2.028	-0.387	2.032	1.217	0.123	1.308	-0.165	-0.001	0.539	2.313	0.292	1.19	1.388	0.399	1.329	0.816	1.342	2.116	-0.245	2.158	1.326	-0.146	0.977	-0.473	-0.251	0.231	2.014	0.895	1.117	0.104
G5E832	D3YTR0|Q9Z1K7|G5E832	Apc2	Adenomatous polyposis coli protein 2	MOUSE	10	245334	1.615	0.048	0.245	0.553	2.195	-0.036	1.702	1.99	0.554	1.847	0.813	1.44	-0.219	2.408	-0.131	2.136	1.542	0.219	1.734	0.393	0.58	0.745	2.549	0.187	2.383	2.469	0.608	1.95	1.092	2.222	2.723	0.272	2.602	2.001	0.036	1.512	0.102	0.279	0.559	2.471	2.076	2.188	0.479
G5E846	G5E846|G3X981|A0A2R8W6R6|P15331	Prph	Peripherin	MOUSE	33	54410.8	0.505	-0.419	-0.048	0.221	1.467	-0.176	0.543	0.795	0.236	0.704	0.326	0.942	0.036	1.37	-0.481	1.548	0.385	-0.036	0.442	-0.505	-0.191	0.109	1.42	-0.221	0.515	0.783	0.179	0.651	0.258	0.786	1.304	-0.553	1.507	0.354	0.176	0.653	-0.243	0.051	0.397	1.67	0.727	0.999	0.39
G5E863	G5E863|E9PX01	Gria4	Glutamate receptor	MOUSE	12	101618	1.086	-0.064	-0.034	0.448	1.763	-0.058	1.11	1.36	0.248	1.057	0.541	0.772	-0.124	1.664	-0.485	1.626	0.594	0.124	1.21	0.108	0.089	0.436	1.835	0.189	1.188	1.348	0.371	1.18	0.665	0.995	1.787	-0.275	1.726	0.836	0.058	1.145	-0.055	-0.152	0.247	1.646	1	1.159	0.306
G5E866	G5E866|Q99NB9	Sf3b1	Splicing factor 3B subunit 1	MOUSE	10	146570	1.977	0.302	0.414	0.975	2.496	0.039	1.995	2.178	0.76	1.938	1.128	1.877	-0.193	2.503	0.117	2.42	1.879	0.193	2.225	0.564	0.683	1.144	2.543	0.187	2.019	2.408	0.896	1.962	1.33	2.003	2.443	0.341	2.353	2.054	-0.039	1.962	0.298	0.547	0.936	2.451	1.991	2.303	0.795
G5E870	G5E870|A0A087WNZ7|A0A0B4J1N9|A0A087WRV6|A0A087WP92|A0A087WQ02|Q3TP48|A0A087WS65|A0A087WSG4	Trip12	E3 ubiquitin-protein ligase TRIP12	MOUSE	12	226235	2.114	0.507	0.686	1.026	3.002	0.108	2.24	2.446	1.005	2.198	1.483	2.38	-0.097	2.659	0.311	2.696	2.199	0.097	2.243	0.697	0.762	1.092	3.105	0.355	2.342	2.708	1.094	2.301	1.582	2.368	2.838	0.401	2.875	2.371	-0.108	2.071	0.343	0.496	0.827	2.87	2.176	2.34	0.772
G5E881	G5E881|Q3TUH1|G3UYJ1|G3UWL8|D6RGT1	Tamm41	Phosphatidate cytidylyltransferase, mitochondrial	MOUSE	7	38067.4	0.777	-0.175	-0.163	0.204	1.722	0.225	0.872	1.028	0.14	0.859	0.485	1.005	-0.096	1.735	-0.425	1.669	0.888	0.096	0.774	-0.162	-0.083	0.395	1.727	0.32	0.942	1.041	0.242	0.857	0.488	1.094	1.812	-0.297	1.682	0.978	-0.225	0.611	-0.553	-0.403	0.022	1.501	0.598	0.625	-0.085
G5E884	G5E884|O88643|S4R2K7	Pak1	Non-specific serine/threonine protein kinase	MOUSE	13	60892	1.617	-0.027	0.309	0.503	2.616	0.148	1.58	2.056	0.923	1.329	1.164	1.685	0.066	2.493	-0.179	2.276	1.484	-0.066	1.551	-0.091	0.126	0.422	2.575	0.056	1.496	1.804	0.678	1.211	1.098	1.738	2.328	-0.195	2.024	1.462	-0.148	1.433	-0.091	0.145	0.366	2.577	1.348	1.823	0.646
G5E895	G5E895|D3Z494|P45377|S4R2G9|P21300	Akr1b10	Aldo-keto reductase family 1, member B10 (aldose reductase)	MOUSE	6	36075.8	0.466	-0.177	0.145	0.228	1.467	0.104	0.565	1.11	0.317	1.053	0.506	0.632	-0.091	1.499	-0.453	1.374	0.649	0.091	0.471	0.055	0.225	0.319	1.496	0.206	0.532	1.269	0.489	1.13	0.725	0.598	1.558	-0.171	1.51	0.728	-0.104	0.249	-0.151	0.006	0.116	1.312	0.348	1.058	0.283
G5E896	G5E896|A0A0R4J1Q0|Q3UJB9|D6RE33|F6ZJ27|F6V5I7	Edc4	Enhancer of mRNA-decapping protein 4	MOUSE	25	153850	1.822	0.465	0.713	1.059	2.366	0.091	1.834	2.017	1.019	1.922	1.306	1.986	-0.118	2.293	0.28	2.234	1.918	0.118	1.887	0.623	0.707	1.133	2.401	0.223	2.002	2.132	1.133	1.991	1.387	2.121	2.296	0.379	2.373	2.043	-0.091	1.726	0.427	0.591	0.937	2.207	1.693	1.849	0.932
G5E8A0	G5E8A0|A0A338P6F2|Q8CI95	Osbpl11	Oxysterol-binding protein	MOUSE	11	85187.6	2.565	0.824	0.915	1.245	2.204	-0.044	2.213	2.666	1.478	2.166	1.71	2.158	0.005	2.205	0.887	2.333	2.217	-0.005	2.466	0.873	0.927	1.373	2.303	0.024	2.257	2.419	1.666	2.272	1.749	2.301	2.382	0.778	2.183	2.485	0.044	2.622	0.805	0.984	1.359	2.302	2.35	2.655	1.488
G5E8A7	Q80XS6|G5E8A7|A0A140LIW4	Samd4b	Protein Smaug homolog 2	MOUSE	2	75448.9	0.93	0.054	0.018	0.163	1.263	0.219	0.967	1.083	0.331	0.919	0.373	0.985	-0.275	1.512	-0.27	1.647	1.021	0.275	1.205	0.328	0.292	0.437	1.538	0.494	1.242	1.357	0.606	1.193	0.648	1.259	1.787	0.005	1.921	1.296	-0.219	0.711	-0.165	-0.201	-0.056	1.044	0.748	0.864	0.112
G5E8B1	G5E8B1|Q64512	Ptpn13	Tyrosine-protein phosphatase non-receptor type 13	MOUSE	3	272111	1.652	-0.083	0.08	0.48	2.207	-0.178	1.571	1.88	0.19	1.694	1.047	1.557	-0.182	2.476	-0.352	2.701	1.677	0.182	1.834	0.099	0.261	0.662	2.389	0.003	1.752	2.062	0.371	1.876	1.229	1.739	2.658	-0.17	2.883	1.859	0.178	1.83	0.095	0.258	0.659	2.386	1.749	2.059	0.368
G5E8C4	G5E8C4|Q8BRH0|A0A0R4J173	Tmtc3	Dolichyl-phosphate-mannose--protein mannosyltransferase	MOUSE	5	105123	1.137	0.188	0.353	0.915	1.676	0.272	1.277	1.012	0.304	1.338	0.811	1.417	0.041	1.738	0.178	1.788	1.06	-0.041	1.065	0.024	0.253	0.714	1.713	0.273	1.205	0.94	0.262	1.358	0.77	1.346	1.832	0.11	1.882	0.988	-0.272	0.755	-0.18	0.035	0.591	1.441	0.895	0.631	-0.039
G5E8G5	G5E8G5|G3X9J8|A0A0G2JDH9|Q8CDK8|Q8R056|O54990|A0A0R4J0B0|A0A0G2JE50|A0A0G2JE90	Prom1	Prominin-1	MOUSE	9	98338.7	3.809	0.645	0.719	1.087	4.609	0.199	3.288	4.122	1.03	3.539	1.683	3.416	0.055	4.056	0.427	4.004	3.309	-0.055	3.751	0.551	0.639	0.992	4.541	0.119	3.239	4.068	0.972	3.428	1.603	3.368	3.882	0.392	3.956	3.275	-0.199	3.591	0.481	0.565	0.886	4.399	3.077	4.02	0.871
G5E8I8	G5E8I8|A0A1D5RL92|Q8CGZ0	Cherp	Calcium homeostasis endoplasmic reticulum protein	MOUSE	7	108012	2.104	0.352	0.577	0.846	2.048	0.118	2.039	2.385	0.844	1.992	1.099	2.078	-0.149	2.081	0.131	2.04	1.784	0.149	2.276	0.501	0.774	1.048	2.279	0.262	2.217	2.458	1.056	2.084	1.376	2.108	2.304	0.271	2.365	1.994	-0.118	2.081	0.239	0.512	0.728	2.02	1.921	2.367	0.728
G5E8J3	G5E8J3|Q8K1X1|A0A0U1RQ40|A0A0U1RPD4	Wdr11	WD repeat-containing protein 11	MOUSE	17	137847	1.777	0.475	0.653	1.03	2.156	0.161	1.813	1.974	0.922	1.784	1.286	1.864	-0.147	2.149	0.271	2.052	1.887	0.147	1.98	0.602	0.783	1.185	2.27	0.294	1.955	2.155	1.145	1.905	1.441	1.986	2.326	0.425	2.209	2.031	-0.161	1.638	0.278	0.455	0.82	1.967	1.601	1.674	0.806
G5E8K5	S4R2S8|G5E8K5|G5E8K3|G5E8K2|S4R1S2|A0A1W2P812|S4R236|S4R165|S4R2J6|S4R2F5|S4R187|S4R2C1|S4R1X7|G3X971|S4R229|W4VSQ0|Q3UVY0|S4R208|S4R1U4	Ank3	Ankyrin-3	MOUSE	80	215542	1.2	-0.37	-0.23	0.273	2.391	0.155	1.194	1.346	0.254	1.225	0.626	1.227	-0.117	2.157	-0.578	2.264	1.162	0.117	1.357	-0.239	-0.076	0.391	2.491	0.226	1.294	1.448	0.343	1.403	0.732	1.359	2.255	-0.458	2.348	1.258	-0.155	1.028	-0.512	-0.387	0.087	2.293	1.055	1.155	0.069
G5E8P0	G5E8P0|E9Q6P4	Tubgcp6	Gamma-tubulin complex component 6	MOUSE	2	199356	1.921	-0.01	0.012	0.656	2.277	-0.078	1.414	1.207	0.315	1.295	0.355	1.437	-0.135	1.463	0.014	1.693	1.459	0.135	2.056	0.125	0.147	0.791	2.412	0.057	1.549	1.342	0.45	1.43	0.49	1.572	1.598	0.148	1.828	1.594	0.078	1.999	0.068	0.089	0.734	2.355	1.492	1.285	0.393
G5E8Q0	G5E8Q0|P97412	Lyst	Lysosomal-trafficking regulator	MOUSE	16	430851	1.637	-0.094	0.16	0.583	2.701	0.27	1.537	1.733	0.444	1.666	0.823	1.705	-0.118	2.387	-0.273	2.531	1.664	0.118	1.756	-0.024	0.243	0.696	2.741	0.382	1.69	1.88	0.58	1.893	0.935	1.852	2.464	-0.169	2.598	1.809	-0.27	1.247	-0.327	-0.076	0.325	2.382	1.313	1.503	0.178
G5E8Q8	G5E8Q8|A0A286YDT5|A0A286YD74	Adgrf5	Adhesion G protein-coupled receptor F5	MOUSE	21	151723	3.756	0.769	0.761	1.149	3.755	0.153	3.371	3.858	1.362	3.657	1.378	3.178	0.032	3.916	0.516	3.407	3.86	-0.032	3.75	0.734	0.729	1.101	3.671	0.085	3.338	3.764	1.248	3.588	1.35	3.168	3.853	0.447	3.33	3.836	-0.153	3.592	0.621	0.596	1.016	3.529	3.162	3.594	1.142
G5E8T2	O88196|G5E8T2|A0A338P6W3|D6RFU5|D6RD03|D6RDD2|D6RHT6|A0A0R4J1T2|D3Z485|D3YZ03|D3Z2K0|D3Z502	Ttc3	RING-type E3 ubiquitin transferase	MOUSE	7	227214	2.361	0.441	0.767	1.133	2.395	0.063	2.297	2.667	1.008	2.4	1.452	2.396	-0.232	2.666	0.392	2.594	2.31	0.232	2.316	0.68	0.918	1.284	2.579	0.302	2.345	2.758	1.053	2.395	1.485	2.302	2.778	0.635	2.598	2.221	-0.063	2.271	0.291	0.523	0.999	2.397	2.254	2.559	0.778
G5E924	G5E924|Q8R081|G3UY38|G3UY56|G3UYY3	Hnrnpl	Heterogeneous nuclear ribonucleoprotein L (Fragment)	MOUSE	25	67618.4	2.351	0.673	0.793	1.18	2.15	0.059	2.055	2.339	1.336	2.223	1.641	2.067	-0.055	1.928	0.534	1.922	2.09	0.055	2.306	0.725	0.843	1.216	2.172	0.101	2.13	2.452	1.48	2.353	1.64	2.096	1.984	0.554	1.982	2.191	-0.059	2.248	0.63	0.749	1.182	2.074	2.009	2.244	1.396
H3BIZ7	H3BIZ7|Q8BIE6|Q3TB04|H3BL79|H3BK97|H3BJN6|F7CDA2|H3BKK8|A0A0N4SVT9|A0A5F8MPJ8	Frmd4a	FERM domain-containing protein 4A	MOUSE	20	116018	2.797	1.278	1.391	1.801	2.068	0.116	2.518	2.679	1.625	2.473	2	2.557	-0.119	2.054	1.207	1.976	2.492	0.119	2.973	1.403	1.582	2.024	2.186	0.229	2.737	3.043	1.889	2.743	2.392	2.741	2.163	1.305	2.187	2.779	-0.116	2.707	1.084	1.164	1.585	1.934	2.306	2.566	1.476
H3BJB2	H3BJB2	Ppp1r3e	Protein phosphatase 1 regulatory subunit 3E	MOUSE	3	30728.1	1.098	0.54	0.364	0.62	1.302	-0.023	1.098	1.316	0.524	1.302	0.622	0.87	0.058	1.747	0.012	1.533	1.417	-0.058	1.04	0.481	0.305	0.562	1.243	-0.081	1.04	1.258	0.466	1.244	0.564	0.812	1.689	-0.046	1.474	1.359	0.023	1.121	0.562	0.387	0.643	1.324	1.121	1.339	0.547
H3BJD6	H3BJD6|Q7TN74|H3BL28|H3BJD0|H3BKQ7|Q3UXW4|H3BKE7|Q8BMP0|H3BJA6	Ppp1r9a	Protein phosphatase 1, regulatory subunit 9A	MOUSE	9	144855	1.203	-0.224	-0.038	0.29	1.976	0.1	1.28	1.393	0.377	1.232	0.768	1.53	-0.01	2.322	-0.409	2.112	1.3	0.01	1.315	-0.175	0.063	0.255	1.983	0.117	1.262	1.53	0.419	1.235	0.784	1.54	2.253	-0.425	2.165	1.328	-0.1	1.108	-0.333	-0.1	0.114	1.892	1.045	1.268	0.214
H3BKF3	H3BKF3|Q640Q5|H3BJH6|H3BLB9	Pan3	PAN2-PAN3 deadenylation complex subunit PAN3	MOUSE	2	96190.8	1.276	0.13	0.209	0.652	2.346	0.457	1.218	1.058	0.562	1.392	0.823	1.231	0.324	2.209	0.106	2.003	1.405	-0.324	0.951	-0.194	-0.115	0.327	2.021	0.133	0.893	0.734	0.238	1.067	0.499	0.907	1.884	-0.219	1.678	1.081	-0.457	0.818	-0.327	-0.248	0.194	1.888	0.761	0.601	0.105
H3BKQ3	H3BKQ3|H3BL92|H3BJ67|H3BLD3|H3BJ57|A0A6I8MWZ4|H3BJX1	Evi5l	Ecotropic viral integration site 5-like	MOUSE	22	93486.2	2.147	0.548	0.764	1.139	2.023	0.024	1.915	2.257	0.97	2.097	1.418	2.02	-0.172	1.982	0.466	2.099	2.159	0.172	2.346	0.705	0.848	1.239	2.192	0.22	2.107	2.289	1.14	2.266	1.596	2.141	2.134	0.61	2.212	2.217	-0.024	2.085	0.437	0.672	1.037	1.977	1.802	2.065	0.903
H3BL41	H3BJY2|H3BL41|Q9QWY8|E9QN63|E9QMJ1|H3BKE6|E9QMI7|H3BKD4|H3BJM7|H3BK40	Asap1	Arf-GAP with SH3 domain, ANK repeat and PH domain-containing protein 1	MOUSE	20	125677	1.309	-0.241	-0.137	0.334	2.293	0.15	1.177	1.375	0.295	1.325	0.73	1.258	-0.13	1.989	-0.459	2.1	1.241	0.13	1.364	-0.137	-0.02	0.483	2.482	0.239	1.302	1.497	0.437	1.506	0.811	1.468	2.175	-0.297	2.284	1.393	-0.15	1.166	-0.406	-0.287	0.169	2.243	1.056	1.16	0.126
H3BLH0	H3BLH0|F2Z4A9|Q6DIC0|E9QAB8|H3BJK2|H3BKN5|A0A140LID0	Smarca2	Probable global transcription activator SNF2L2	MOUSE	11	183417	1.49	0.027	0.182	0.641	2.338	0.174	1.384	1.479	0.603	1.512	0.914	1.497	-0.017	2.153	-0.187	2.244	1.486	0.017	1.507	-0.106	0.148	0.656	2.326	0.215	1.399	1.495	0.601	1.488	0.835	1.512	2.055	-0.164	2.196	1.474	-0.174	1.349	-0.313	-0.032	0.371	2.146	0.999	1.53	0.318
H3BLL2	H3BLL2|Q811I0|V9GX21|H3BJP9|H3BK16|H3BLD0|H3BKR0	Atpaf1	ATP synthase mitochondrial F1 complex assembly factor 1	MOUSE	9	39137.6	0.09	-0.818	-0.687	-0.398	2.569	0.349	0.362	0.442	-0.427	0.298	-0.197	0.43	-0.037	1.999	-1.033	2.189	0.427	0.037	0.145	-0.83	-0.722	-0.488	2.561	0.39	0.345	0.539	-0.452	0.314	-0.197	0.347	2.005	-1.164	2.235	0.39	-0.349	-0.192	-1.142	-1.089	-0.717	1.983	-0.135	0.07	-0.807
H7BWY7	H7BWY7	Arih1	RBR-type E3 ubiquitin transferase	MOUSE	7	43583.1	-0.233	-0.144	-0.007	-0.064	-0.013	-0.18	0.054	-0.097	0.122	0.029	-0.201	-0.044	-0.117	-0.066	-0.142	-0.045	-0.004	0.117	-0.164	0.045	-0.099	-0.049	-0.056	-0.09	-0.012	-0.052	0.274	0.049	-0.012	0.062	0.039	-0.217	0.144	-0.095	0.18	-0.053	0.135	0.173	0.116	0.167	0.234	0.083	0.364
H7BX46	H7BX46|G3X932|P59281|H3BJM3	Arhgap39	Rho GTPase-activating protein 39	MOUSE	34	122818	1.639	0.022	0.169	0.698	2.246	0.09	1.717	1.867	0.659	1.737	1.013	1.805	-0.122	2.147	-0.175	2.207	1.735	0.122	1.716	0.118	0.281	0.767	2.351	0.208	1.851	1.959	0.746	1.904	1.139	1.923	2.277	-0.07	2.337	1.843	-0.09	1.512	-0.079	0.106	0.524	2.119	1.599	1.746	0.546
J3QJW3	J3QJW3	Cadps	Calcium-dependent secretion activator 1	MOUSE	57	154310	1.089	-0.518	-0.576	0.064	2.598	-0.023	1.289	1.483	0.068	1.517	0.774	1.35	-0.277	2.066	-0.915	2.003	1.375	0.277	1.393	-0.211	-0.271	0.369	3.077	0.394	1.446	1.788	0.373	1.653	1.036	1.602	2.67	-0.4	2.607	1.68	0.023	1.125	-0.605	-0.667	-0.025	2.821	1.512	1.644	-0.091
J3QK20	J3QK20|Q8R0S4|A0A0A6YWX5|P54285|D3Z3Z3|A0A2U3TZ49	Cacnb4	Voltage-dependent L-type calcium channel subunit beta-4	MOUSE	17	58134.1	1.522	-0.142	0.04	0.497	2.141	0.165	1.37	1.511	0.58	1.463	0.85	1.373	-0.01	1.887	-0.389	1.967	1.331	0.01	1.486	-0.062	0.086	0.488	2.084	0.167	1.346	1.54	0.601	1.519	0.923	1.438	1.923	-0.347	1.968	1.338	-0.165	1.301	-0.282	-0.09	0.385	1.934	1.174	1.302	0.423
J3QQ16	E9PWQ3|J3QQ16|A0A087WS16|D3YWD1	Col6a3	Collagen, type VI, alpha 3	MOUSE	20	290174	1.274	-0.107	0.083	0.598	2.052	-0.473	1.507	1.963	0.42	1.516	0.888	1.454	-0.169	2.364	-0.401	2.292	1.352	0.169	1.453	0.06	0.251	0.804	2.306	-0.348	1.616	2.11	0.581	1.655	1.018	1.626	2.54	-0.287	2.486	1.657	0.473	1.902	0.408	0.704	0.973	2.818	2.023	2.367	0.921
J9S314	J9S314|J9T120|J9S2Z5|Q5F4S9|Q5F4T0|Q5F4S7|J9SVL3|J9T153|Q5F4S8|Q5F4S6|F7CJ77|B2RUS0|J9SUB2|Q8BIH6|E9PUC8|A0A494BA79|D3Z539|A0A494BAQ5	Trpm3	Transient receptor potential cation channel, subfamily M, member 3	MOUSE	12	199174	1.595	-0.052	0.183	0.674	2.353	0.116	1.555	1.751	0.442	1.592	0.956	1.618	-0.164	2.243	-0.235	2.289	1.537	0.164	1.736	0.132	0.401	0.845	2.411	0.307	1.755	1.974	0.67	1.783	1.122	1.733	2.461	0	2.413	1.706	-0.116	1.434	-0.188	0.041	0.506	2.129	1.342	1.561	0.305
K3W4M4	K3W4M4|Q9CZ42|J3QMM7|J3QN06|J3QPU6	Naxd	ATP-dependent (S)-NAD(P)H-hydrate dehydratase	MOUSE	11	39424.6	0.863	-0.039	0.064	0.336	1.797	0.164	0.834	1.105	0.477	1.041	0.754	1.07	-0.074	1.805	-0.199	1.67	1.088	0.074	0.859	0.039	0.125	0.431	1.863	0.249	1.016	1.138	0.554	0.989	0.804	1.109	1.828	-0.125	1.741	1.145	-0.164	0.763	-0.213	-0.134	0.195	1.659	0.573	0.911	0.316
K3W4R5	K3W4R5|A2AGT5|A0A0R4J0K2|Z4YL78	Ckap5	Cytoskeleton-associated protein 5	MOUSE	41	227286	1.955	-0.138	0.134	0.487	2.771	0.114	1.892	2.24	0.385	1.813	0.897	1.984	-0.149	2.612	-0.299	2.699	1.879	0.149	2.109	0.01	0.274	0.665	2.909	0.212	2.071	2.387	0.539	1.972	1.059	2.158	2.714	-0.137	2.775	1.965	-0.114	1.81	-0.231	0.032	0.426	2.731	1.861	2.174	0.304
K3W4T3	K3W4T3|Q9Z1G4|A2A599	Atp6v0a1	V-type proton ATPase subunit a	MOUSE	32	97223.9	1.957	0.269	0.417	0.995	2.289	0.186	1.669	1.689	1.199	1.895	1.462	1.713	-0.078	2.111	-0.01	2.176	1.877	0.078	2.06	0.351	0.491	1.076	2.33	0.231	1.77	1.767	1.303	2.058	1.519	1.809	2.169	0.084	2.251	1.935	-0.186	1.818	0.11	0.278	0.82	2.089	1.494	1.522	1.062
M0QWN7	M0QWN7	Usp35	Ubiquitin-specific peptidase 35	MOUSE	3	113989	1.155	-0.457	-0.51	0.115	2.044	0.001	1.535	1.649	-0.281	1.386	0.174	1.271	-0.412	2.485	-0.809	2.49	1.563	0.412	1.261	-0.21	-0.086	0.299	2.15	0.449	1.947	1.876	0.079	1.429	0.7	1.653	2.685	-0.475	2.554	1.822	-0.001	1.154	-0.405	-0.386	0.092	2.016	1.498	1.562	-0.318
M0QWP1	M0QWP1|A2ASQ1|Z4YK85|Z4YJS5	Agrn	Agrin	MOUSE	16	224747	1.924	0.282	0.356	0.795	2.471	0.192	1.845	2.001	0.859	1.772	0.993	1.745	0.067	2.319	0.077	2.541	1.818	-0.067	1.916	0.317	0.422	0.848	2.432	0.198	1.797	1.998	0.812	1.902	0.89	1.67	2.356	0.102	2.467	1.752	-0.192	1.74	0.131	0.175	0.639	2.298	1.612	1.836	0.576
O08529	O08529	Capn2	Calpain-2 catalytic subunit	MOUSE	20	80726.5	1.721	0.168	0.327	0.726	2.3	0.081	1.713	2.03	0.594	1.696	0.998	1.831	-0.016	2.093	-0.098	2.132	1.668	0.016	1.74	0.185	0.337	0.747	2.325	0.122	1.755	2.023	0.61	1.701	0.968	1.768	2.186	-0.085	2.187	1.666	-0.081	1.63	0.059	0.246	0.627	2.203	1.604	1.878	0.495
O08539	O08539|Q6P1B9|A0A3Q4EBK4|A0A3Q4EBR8|A0A5F8MQ05|S4R270|D3Z6Q9|S4R1B8|S4R2J8	Bin1	Myc box-dependent-interacting protein 1	MOUSE	15	64697.2	1.226	-0.554	-0.179	-0.028	2.601	0.078	1.484	1.713	0.116	1.121	0.54	1.561	-0.118	2.386	-0.693	2.677	1.298	0.118	1.34	-0.449	-0.164	-0.022	2.645	0.215	1.601	1.816	0.166	1.181	0.616	1.683	2.467	-0.555	2.776	1.333	-0.078	1.125	-0.656	-0.313	-0.158	2.494	1.262	1.622	-0.037
O08547	O08547|E9Q6R3|A0A0G2JF08	Sec22b	Vesicle-trafficking protein SEC22b	MOUSE	9	24911.3	1.052	-0.267	-0.012	0.246	1.772	0.129	1.206	1.339	0.089	0.943	0.528	1.256	-0.12	1.931	-0.33	1.982	1.108	0.12	1.194	-0.077	0.134	0.447	1.881	0.254	1.36	1.473	0.245	1.017	0.656	1.44	2.043	-0.171	2.074	1.257	-0.129	0.912	-0.34	-0.137	0.072	1.663	1.008	1.216	-0.055
O08553	O08553	Dpysl2	Dihydropyrimidinase-related protein 2	MOUSE	30	62675.8	1.837	0.041	0.279	0.332	2.522	0.02	1.82	2.759	0.536	1.569	1.081	2.001	-0.108	2.811	-0.121	2.798	1.86	0.108	1.957	0.175	0.369	0.423	2.594	0.122	1.951	2.895	0.631	1.71	1.179	2.239	2.873	0.025	2.893	2.051	-0.02	1.908	0.053	0.257	0.283	2.456	1.748	2.693	0.514
O08576	O08576	Rundc3a	RUN domain-containing protein 3A	MOUSE	4	50474	1.827	0.466	0.6	0.981	2.285	0.164	1.812	1.9	0.882	1.966	1.526	1.901	-0.196	2.108	0.356	2.061	1.911	0.196	2.012	0.633	0.855	1.177	2.47	0.526	1.914	2.073	1.078	2.151	1.715	2.086	2.304	0.541	2.243	2.095	-0.164	1.513	0.316	0.461	0.895	1.944	1.508	1.805	0.752
O08582	O08582|A0A2R8W6Z1|A0A2R8W725|A0A2R8VHC2|A0A2R8VI47|A0A2R8W6M4|A0A2R8VKJ2	Gtpbp1	GTP-binding protein 1	MOUSE	14	72984.1	1.387	0.17	0.407	0.623	1.95	0.165	1.435	1.541	0.524	1.309	0.978	1.377	-0.149	1.882	-0.032	1.774	1.395	0.149	1.531	0.33	0.525	0.766	2.15	0.264	1.644	1.671	0.734	1.519	1.047	1.534	1.994	0.167	1.949	1.562	-0.165	1.175	0.122	0.213	0.535	1.885	1.3	1.406	0.432
O08586	O08586	Pten	Phosphatidylinositol 3,4,5-trisphosphate 3-phosphatase and dual-specificity protein phosphatase PTEN	MOUSE	8	47721.9	1.605	0.363	0.471	0.877	2.015	0.228	1.626	1.683	0.76	1.656	1.218	1.57	-0.107	2.005	0.235	1.881	1.587	0.107	1.776	0.504	0.601	0.998	2.135	0.368	1.725	1.826	0.785	1.758	1.25	1.689	2.121	0.342	2.007	1.746	-0.228	1.34	0.164	0.259	0.545	1.787	1.408	1.456	0.527
O08599	O08599|A0A140LHJ4	Stxbp1	Syntaxin-binding protein 1	MOUSE	57	67966.9	1.499	0.091	0.304	0.788	2.045	0.257	1.333	1.335	1.218	1.531	1.209	1.239	-0.015	1.956	-0.155	1.925	1.383	0.015	1.515	0.114	0.317	0.755	2.074	0.281	1.364	1.367	1.218	1.551	1.248	1.265	1.965	-0.128	1.957	1.407	-0.257	1.256	-0.164	0.046	0.501	1.759	1.061	1.086	0.901
O08644	O08644	Ephb6	Ephrin type-B receptor 6	MOUSE	9	111588	0.997	0.167	0.296	0.731	1.673	0.071	1.488	1.178	0.626	1.221	0.907	1.167	-0.112	1.791	0.002	1.848	1.439	0.112	1.096	0.372	0.402	0.849	1.814	0.216	1.565	1.508	0.739	1.397	1.035	1.309	1.933	0.187	1.997	1.504	-0.071	1.16	0.111	0.183	0.556	1.576	1.264	1.161	0.271
O08648	O08648	Map3k4	Mitogen-activated protein kinase kinase kinase 4	MOUSE	9	181599	1.175	-0.074	0.174	0.549	2.217	0.237	1.505	1.37	0.424	1.427	0.749	1.379	-0.146	1.986	-0.182	2.241	1.478	0.146	1.368	0.163	0.32	0.653	2.291	0.411	1.72	1.658	0.53	1.744	0.973	1.589	2.156	-0.015	2.527	1.626	-0.237	0.98	-0.211	-0.093	0.271	1.899	1.351	1.302	0.208
O08663	Q3UI33|O08663|Q3TMN1|M0QWM9|M0QW48|M0QWX0|M0QW69	Metap2	Methionine aminopeptidase 2	MOUSE	9	53776.6	1.618	0.578	0.718	1.077	2.12	0.177	1.94	2.204	1.048	1.936	1.292	1.737	-0.084	2.043	0.212	2.179	1.818	0.084	1.862	0.611	0.972	1.33	2.152	0.237	2.014	2.5	1.192	2.163	1.4	2.156	2.044	0.32	2.142	1.952	-0.177	1.376	0.438	0.586	0.903	1.941	1.785	2.049	0.902
O08688	O08688|D3Z432|D3YU84	Capn5	Calpain-5	MOUSE	13	73923.2	1.748	0.498	0.662	0.989	1.811	0.031	1.777	1.841	0.997	1.808	1.142	1.762	-0.139	1.89	0.3	1.754	1.673	0.139	2.029	0.658	0.854	1.145	1.92	0.18	1.92	2.067	1.141	1.963	1.405	1.924	1.956	0.401	1.827	1.916	-0.031	1.741	0.508	0.734	0.918	1.808	1.684	1.882	0.952
O08715	O08715	Akap1	A-kinase anchor protein 1, mitochondrial	MOUSE	3	93163	1.784	0.707	0.687	1.134	2.351	0.216	1.883	1.969	0.962	2.004	1.427	1.823	-0.071	1.934	0.456	1.915	1.961	0.071	1.809	0.779	0.759	1.158	2.376	0.287	1.955	1.994	0.987	2.029	1.494	1.895	2.143	0.527	2.005	2.033	-0.216	1.507	0.491	0.471	0.856	2.074	1.668	1.692	0.685
O08739	A0A1L1SRX2|O08739|Q3V1D3|A0A0G2JFD4|D3Z4N3|F6XQD0|D3YU73	Ampd3	AMP deaminase 3	MOUSE	10	89164.2	1.426	0.208	0.393	0.732	1.947	0.145	1.717	1.764	0.708	1.476	1.113	1.651	-0.112	2.021	0.054	1.988	1.588	0.112	1.569	0.35	0.491	0.679	2.072	0.121	1.747	1.94	0.747	1.695	1.176	1.759	2.138	0.146	1.965	1.799	-0.145	1.39	0.159	0.254	0.569	1.957	1.672	1.673	0.572
O08747	O08747|E9PVI4	Unc5c	Netrin receptor UNC5C	MOUSE	2	104944	1.647	0.175	0.319	0.595	2.239	0.169	1.53	1.794	0.554	1.581	0.984	1.665	-0.139	2.47	-0.107	2.224	1.636	0.139	1.763	0.251	0.482	0.735	2.397	0.297	1.701	1.967	0.693	1.703	1.156	1.762	2.649	0.047	2.403	1.763	-0.169	1.525	0.059	0.167	0.438	2.106	1.349	1.655	0.415
O08749	O08749	Dld	Dihydrolipoyl dehydrogenase, mitochondrial	MOUSE	14	54784.9	0.104	-0.616	-0.565	-0.56	1.77	0.275	0.313	0.691	-0.468	0.023	-0.07	0.618	-0.1	1.829	-0.854	2.012	0.185	0.1	0.214	-0.492	-0.491	-0.493	1.829	0.333	0.412	0.712	-0.357	0.153	0.006	0.646	1.875	-0.725	2.114	0.239	-0.275	-0.17	-0.906	-0.851	-0.82	1.523	0.008	0.36	-0.776
O08759	O08759|A0A0J9YUK0|A0A0J9YUY4|A0A0J9YVG1|A0A140LHS2|A0A140LI50|A0A0J9YTX6|A0A0J9YUF2	Ube3a	Ubiquitin-protein ligase E3A	MOUSE	23	100788	2.18	0.664	0.826	1.219	2.218	0.146	2.144	2.231	1.185	2.185	1.669	2.04	-0.165	2.06	0.479	2.094	2.045	0.165	2.274	0.789	0.975	1.38	2.368	0.304	2.179	2.397	1.272	2.313	1.805	2.185	2.197	0.634	2.179	2.163	-0.146	1.914	0.49	0.659	1.067	2.05	1.913	2.084	0.998
O08807	O08807	Prdx4	Peroxiredoxin-4	MOUSE	4	31280.1	1.689	0.601	0.696	1.029	2.469	0.279	1.732	2.108	0.925	1.81	1.493	1.854	-0.113	2.204	0.279	2.255	1.906	0.113	1.802	0.713	0.809	1.142	2.582	0.392	1.845	2.221	1.037	1.923	1.606	1.967	2.316	0.392	2.368	2.019	-0.279	1.41	0.321	0.417	0.75	2.19	1.453	1.829	0.646
O08808	E9PV41|O08808|E9PXV7|F6XC54|D3Z074	Diaph1	Protein diaphanous homolog 1	MOUSE	8	140140	1.121	-0.274	-0.107	0.244	1.949	0.155	1.089	1.029	0.045	1.117	0.536	1.106	-0.105	2.01	-0.565	2.092	1.07	0.105	1.084	-0.16	-0.004	0.309	1.928	0.231	1.169	1.272	0.186	1.173	0.592	1.248	1.909	-0.433	2.016	1.136	-0.155	0.966	-0.274	-0.123	0.128	1.777	0.897	1.135	0.001
O08810	A2AH85|O08810|G3UZ34|G3UXK8	Eftud2	116 kDa U5 small nuclear ribonucleoprotein component	MOUSE	22	110329	1.679	0.57	0.678	1.061	1.829	0.162	1.747	1.825	1.016	1.718	1.176	1.768	-0.011	1.743	0.282	1.781	1.636	0.011	1.681	0.581	0.655	1.022	1.828	0.146	1.681	1.807	1.133	1.796	1.171	1.705	1.8	0.212	1.807	1.636	-0.162	1.427	0.401	0.622	0.91	1.704	1.509	1.591	0.848
O08811	O08811|E9Q6K1|F6YA33|D3Z700	Ercc2	General transcription and DNA repair factor IIH helicase subunit XPD	MOUSE	3	87639.3	0.921	0.244	0.416	0.676	2.112	0.474	1.401	1.261	0.865	1.27	0.94	1.26	-0.128	2.228	0.019	1.748	1.413	0.128	1.05	0.372	0.545	0.804	2.24	0.602	1.53	1.39	0.993	1.398	1.068	1.388	2.356	0.148	1.877	1.541	-0.474	0.448	-0.23	-0.058	0.202	1.638	0.928	0.787	0.391
O08848	O08848	RO60	60 kDa SS-A/Ro ribonucleoprotein	MOUSE	9	60864.5	1.311	-0.043	0.159	0.572	2.17	0.118	1.247	1.391	0.604	1.332	0.839	1.468	-0.093	2.125	-0.072	2.143	1.309	0.093	1.408	0.176	0.357	0.82	2.315	0.223	1.287	1.541	0.743	1.553	0.947	1.52	2.102	0.061	2.315	1.459	-0.118	1.209	-0.106	0.063	0.502	1.983	1.108	1.281	0.468
O08914	O08914	Faah	Fatty-acid amide hydrolase 1	MOUSE	12	64247.3	1.565	0.342	0.378	0.849	2.357	0.349	1.646	1.743	0.898	1.689	1.204	1.565	-0.108	2.26	0.097	2.194	1.598	0.108	1.63	0.354	0.448	0.927	2.571	0.357	1.745	1.692	0.978	1.78	1.357	1.719	2.341	0.168	2.219	1.679	-0.349	1.099	-0.096	0.082	0.503	2.149	1.317	1.336	0.484
O08915	O08915|D3YW40	Aip	AH receptor-interacting protein	MOUSE	8	38060.7	1.235	-0.144	0.053	0.439	2.895	0.167	1.455	1.695	0.219	1.13	0.644	1.459	-0.061	2.289	-0.215	2.727	1.514	0.061	1.592	-0.034	0.026	0.401	2.788	0.155	1.461	1.863	0.428	1.292	0.866	1.449	2.579	-0.048	2.705	1.586	-0.167	1.371	-0.182	-0.173	0.349	2.588	1.267	1.691	0.244
O08917	O08917|G3UYU4|G3UWW8|G3UZZ5|G3XA73	Flot1	Flotillin-1	MOUSE	26	47797.9	1.188	0.295	0.483	0.528	1.719	0.129	1.366	1.543	0.636	1.252	0.932	1.345	-0.024	1.749	0.04	1.679	1.199	0.024	1.198	0.307	0.469	0.522	1.768	0.129	1.424	1.5	0.656	1.234	0.95	1.361	1.773	0.056	1.705	1.224	-0.129	1.106	0.142	0.381	0.396	1.571	1.225	1.408	0.509
O08919	O08919	Numbl	Numb-like protein	MOUSE	14	64813.9	1.846	0.016	0.329	0.7	2.494	0.143	1.989	2.178	0.595	1.781	1.067	2.022	-0.117	2.38	-0.107	2.609	1.953	0.117	1.948	0.113	0.396	0.793	2.641	0.197	2.026	2.338	0.686	1.846	1.212	2.068	2.497	-0.01	2.573	2.113	-0.143	1.801	-0.067	0.219	0.584	2.611	1.843	2.196	0.521
O08967	O08967|G5E8Q4	Cyth3	Cytohesin-3	MOUSE	8	46621.1	2.13	0.563	0.581	0.743	2.169	0.084	1.839	1.908	0.773	1.834	1.27	2.075	-0.076	1.619	0.284	1.904	1.927	0.076	2.303	0.514	0.727	0.916	2.111	0.143	1.972	2.04	0.946	1.967	1.299	2.039	1.793	0.416	2.036	2.012	-0.084	2.167	0.479	0.583	0.871	2.085	1.755	1.824	0.874
O08989	O08989|D3Z2V6	Mras	Ras-related protein M-Ras	MOUSE	7	23958.1	0.768	0.143	0.198	0.382	1.602	0.244	0.825	0.958	0.479	0.862	0.679	0.933	-0.135	1.581	-0.106	1.58	0.934	0.135	0.881	0.275	0.2	0.474	1.748	0.311	0.859	1.067	0.659	0.915	0.786	1.046	1.692	-0.003	1.719	1.021	-0.244	0.63	0.008	-0.009	0.109	1.471	0.563	0.818	0.235
O09106	O09106	Hdac1	Histone deacetylase 1	MOUSE	10	55644.5	1.927	0.538	0.627	0.836	1.948	0.208	1.736	1.705	0.858	1.759	1.059	1.624	-0.038	1.888	0.542	1.864	1.713	0.038	2.019	0.525	0.627	0.877	1.976	0.285	1.705	1.887	0.908	1.766	1.178	1.742	1.901	0.58	1.879	1.74	-0.208	1.77	0.515	0.447	0.751	1.9	1.626	1.667	0.914
O09111	O09111	Ndufb11	NADH dehydrogenase [ubiquinone] 1 beta subcomplex subunit 11, mitochondrial	MOUSE	8	17500.5	2.24	-0.68	-0.503	-0.156	3.155	0.118	2.328	2.827	0.119	1.995	0.542	2.287	-0.128	3.101	-0.843	2.873	2.28	0.128	2.445	-0.573	-0.421	0.055	3.256	0.229	2.479	2.898	0.239	2.178	0.665	2.657	3.26	-0.656	3.143	2.5	-0.118	2.161	-0.759	-0.617	-0.164	3.01	2.245	2.65	0.001
O09114	O09114	Ptgds	Prostaglandin-H2 D-isomerase	MOUSE	2	21236.9	1.345	-0.095	0.09	0.441	2.061	-0.112	1.525	1.925	0.412	1.706	0.65	1.467	-0.271	2.194	0.004	2.242	1.495	0.271	1.616	0.176	0.36	0.712	2.332	0.158	1.796	2.196	0.682	1.977	0.921	1.738	2.465	0.275	2.513	1.765	0.112	1.457	0.017	0.202	0.553	2.173	1.637	2.037	0.524
O09117	O09117|D6RFU9	Sypl1	Synaptophysin-like protein 1	MOUSE	2	29241.2	0.311	-0.49	-0.351	-0.473	2.344	0.432	0.747	0.668	-0.599	0.735	0.141	0.917	-0.149	2.269	-0.907	2.716	0.481	0.149	0.461	-0.34	-0.202	-0.324	2.494	0.582	0.897	0.817	-0.449	0.884	0.291	1.067	2.419	-0.758	2.865	0.63	-0.432	-0.121	-0.922	-0.784	-0.906	1.912	0.315	0.235	-1.031
O09118	O09118	Ntn1	Netrin-1	MOUSE	2	70148.4	1.473	0.347	0.494	0.899	1.854	-0.04	1.866	1.826	0.852	1.793	1.198	1.787	-0.234	2.1	0.23	2.001	1.706	0.234	1.706	0.58	0.728	1.133	2.088	0.194	2.1	2.06	1.086	2.027	1.432	2.021	2.334	0.464	2.235	1.94	0.04	1.513	0.387	0.534	0.94	1.894	1.906	1.866	0.892
O09127	O09127	Epha8	Ephrin type-A receptor 8	MOUSE	2	112472	2.084	0.507	0.627	0.892	2.315	0.112	1.609	1.902	1.029	1.879	1.24	1.955	-0.014	2.074	0.502	2.036	2.173	0.014	1.884	0.37	0.505	0.814	2.211	-0.043	1.488	1.935	0.945	1.763	1.097	1.904	1.97	0.204	1.908	1.983	-0.112	1.95	0.511	0.621	0.983	2.056	1.44	1.837	0.981
O09131	O09131|A0A494BAB1	Gsto1	Glutathione S-transferase omega-1	MOUSE	5	27725.3	2.911	1.201	1.352	1.638	2.49	0.096	2.609	3.343	1.588	2.278	2.201	2.603	-0.174	2.697	0.869	2.476	2.534	0.174	3.085	1.253	1.433	1.866	2.665	0.212	2.714	3.382	1.762	2.431	2.24	2.642	2.772	1.015	2.6	2.649	-0.096	2.873	1.077	1.256	1.542	2.412	2.534	3.205	1.551
O09172	O09172|H3BJA3|A0A0G2JDI4|F6VNW5	Gclm	Glutamate--cysteine ligase regulatory subunit	MOUSE	8	30876.6	1.049	0.06	0.176	0.471	1.814	0.168	1.152	1.311	0.305	1.134	0.585	1.256	-0.072	1.732	-0.103	1.795	1.181	0.072	1.281	0.175	0.297	0.6	1.967	0.294	1.37	1.535	0.395	1.206	0.771	1.391	2.014	-0.046	1.992	1.252	-0.168	0.946	-0.094	-0.002	0.401	1.674	1.017	1.304	0.156
O35066	O35066|Q3UT07	Kif3c	Kinesin-like protein KIF3C	MOUSE	11	90199.6	1.016	-0.186	0.054	0.332	1.892	0.057	1.067	1.141	0.333	1.091	0.399	1.069	-0.079	1.627	-0.304	1.718	1.259	0.079	1.094	0.065	0.216	0.353	1.955	0.091	1.281	1.384	0.345	1.17	0.484	1.082	1.747	-0.143	1.864	1.325	-0.057	0.981	-0.153	0.125	0.311	1.918	1.228	1.279	0.2
O35071	E9Q9B0|O35071|Q3V3Y9	Kif1c	Kinesin-like protein KIF1C	MOUSE	10	123288	1.098	-0.238	0.034	0.365	1.916	0.171	1.126	1.318	0.516	1.136	0.512	1.176	-0.069	1.728	-0.297	2.208	1.009	0.069	1.159	-0.124	0.15	0.481	1.885	0.154	1.242	1.387	0.427	1.252	0.628	1.19	1.78	-0.228	2.324	1.125	-0.171	0.918	-0.258	-0.004	0.292	1.74	1.088	1.147	0.292
O35075	O35075	Vps26c	Vacuolar protein sorting-associated protein 26C	MOUSE	6	33426.1	1.301	0.384	0.545	0.938	1.46	0.317	1.378	1.435	0.889	1.448	1.019	1.285	-0.083	1.295	0.269	1.401	1.353	0.083	1.304	0.398	0.574	1.03	1.552	0.285	1.437	1.446	0.92	1.447	1.141	1.324	1.299	0.316	1.487	1.332	-0.317	1.013	0.169	0.268	0.761	1.217	1.103	1.123	0.616
O35099	O35099|E9PWG9|A0A1L1ST18|A2AQW0|D3YVC4	Map3k5	Mitogen-activated protein kinase kinase kinase 5	MOUSE	9	155935	1.56	-0.432	-0.15	0.352	2.669	0.309	1.535	1.568	0.074	1.532	0.636	1.535	-0.069	2.322	-0.475	2.721	1.489	0.069	1.651	-0.352	-0.184	0.361	2.734	0.455	1.418	1.571	0.107	1.471	0.73	1.631	2.271	-0.405	2.55	1.496	-0.309	0.946	-0.706	-0.583	-0.062	2.28	1.143	1.181	-0.299
O35126	O35126	Atn1	Atrophin-1	MOUSE	2	123892	0.722	-0.016	0.156	0.233	1.58	0.347	1.094	0.793	0.377	1.042	0.47	0.985	0.064	1.668	-0.254	1.915	0.836	-0.064	0.658	-0.08	0.092	0.17	1.516	0.283	1.03	0.73	0.314	0.979	0.406	0.921	1.605	-0.317	1.851	0.773	-0.347	0.374	-0.363	-0.191	-0.114	1.232	0.746	0.446	0.03
O35129	O35129|F6QPR1|F6Q8V7	Phb2	Prohibitin-2	MOUSE	21	33295.8	1.282	0.116	0.244	0.781	1.656	0.112	1.145	1.203	1.119	1.321	1.069	1.16	-0.058	1.539	-0.01	1.531	1.259	0.058	1.382	0.182	0.303	0.878	1.692	0.177	1.228	1.277	1.222	1.415	1.117	1.246	1.581	0.076	1.608	1.316	-0.112	1.142	-0.008	0.094	0.615	1.479	0.969	1.043	0.887
O35136	O35136	Ncam2	Neural cell adhesion molecule 2	MOUSE	10	94000.9	1.511	0.224	0.388	0.603	1.735	0.113	1.558	1.873	0.826	1.603	1.085	1.658	-0.1	1.922	0.046	1.89	1.619	0.1	1.701	0.326	0.42	0.662	1.911	0.187	1.534	1.847	0.893	1.79	1.165	1.775	1.932	0.137	1.94	1.762	-0.113	1.686	0.19	0.177	0.583	1.697	1.552	1.756	0.636
O35161	O35161|A0A2I3BPU9	Celsr1	Cadherin EGF LAG seven-pass G-type receptor 1	MOUSE	4	335372	-0.57	-0.162	-0.033	-0.46	0.435	0.331	-0.033	-0.115	-0.253	-0.04	-0.4	-0.12	0.08	0.603	-0.133	0.789	-0.458	-0.08	-0.649	-0.385	-0.142	-0.33	0.601	0.231	0.133	0.051	-0.314	0.098	-0.396	-0.224	0.769	-0.447	0.695	-0.292	-0.331	-0.644	-0.247	-0.206	-0.384	0.547	0.079	-0.003	-0.247
O35188	O35188	Cx3cl1	Fractalkine	MOUSE	2	42554.3	2.808	0.325	0.484	0.958	2.812	0.218	2.424	2.722	0.848	2.636	0.892	2.434	0.195	2.842	0.215	2.73	2.385	-0.195	2.613	0.13	0.289	0.763	2.617	0.023	2.229	2.527	0.653	2.441	0.697	2.239	2.647	0.02	2.535	2.19	-0.218	2.59	0.107	0.267	0.74	2.595	2.206	2.504	0.63
O35218	O35218	Cpsf2	Cleavage and polyadenylation specificity factor subunit 2	MOUSE	3	89236.9	1.507	0.141	0.609	0.81	2.173	-0.038	1.871	1.996	0.725	1.787	1.085	1.604	-0.195	2.229	0.077	2.093	1.627	0.195	1.702	0.336	0.749	1.006	2.296	0.199	1.96	2.192	0.92	1.982	1.28	1.8	2.291	0.272	2.155	1.822	0.038	1.415	0.049	0.518	0.719	2.081	1.78	1.905	0.633
O35226	O35226|F7AI87	Psmd4	26S proteasome non-ATPase regulatory subunit 4	MOUSE	11	40931.2	1.892	0.472	0.629	0.929	2.202	0.096	1.958	2.142	0.77	1.75	1.28	2	-0.13	2.15	0.15	2.114	1.834	0.13	2.095	0.569	0.777	1.016	2.362	0.207	2.08	2.297	0.928	1.928	1.345	2.075	2.305	0.333	2.214	1.938	-0.096	1.848	0.381	0.622	0.809	2.143	1.883	2.12	0.705
O35239	O35239|A0A1L1STP0	Ptpn9	Tyrosine-protein phosphatase non-receptor type 9	MOUSE	13	68596.4	0.821	-0.325	-0.089	0.326	1.913	0.086	0.817	0.9	0.077	1.045	0.473	0.99	-0.155	1.741	-0.532	1.85	0.955	0.155	1.106	0.044	0.079	0.523	2.112	0.292	1.05	1.218	0.373	1.195	0.823	1.232	1.969	-0.184	1.974	1.175	-0.086	0.688	-0.447	-0.24	0.25	1.758	0.777	0.838	0.009
O35250	O35250|A2AAN0|A2AAN3	Exoc7	Exocyst complex component 7	MOUSE	4	80186.9	0.459	-0.168	-0.113	0.221	1.295	0.213	0.425	0.549	0.224	0.572	0.357	0.672	-0.31	1.217	-0.404	1.539	0.348	0.31	0.555	-0.071	-0.017	0.317	1.392	0.42	0.522	0.645	0.321	0.668	0.454	0.769	1.313	-0.075	1.636	0.444	-0.213	0.246	-0.381	-0.326	0.007	1.082	0.212	0.336	0.011
O35286	O35286|Q497W9|A0A0G2JG10|A0A0G2JGQ5|A2A4P0|A2A4N9|G3X8X0|Q05BH3	Dhx15	Pre-mRNA-splicing factor ATP-dependent RNA helicase DHX15	MOUSE	31	91804.1	2.052	0.473	0.642	1.041	2.346	0.19	1.943	2.131	0.95	1.944	1.348	1.999	-0.081	2.161	0.292	2.153	1.951	0.081	2.098	0.605	0.756	1.124	2.441	0.285	2.03	2.204	1.052	2.047	1.429	2.039	2.261	0.357	2.247	2.025	-0.19	1.816	0.272	0.454	0.862	2.116	1.726	1.835	0.719
O35295	O35295	Purb	Transcriptional activator protein Pur-beta	MOUSE	17	34014.9	1.778	0.663	0.717	1.21	1.921	0.236	1.636	1.916	0.898	1.858	1.337	1.69	-0.057	1.766	0.399	1.719	1.776	0.057	1.847	0.642	0.74	1.219	1.941	0.245	1.697	1.968	1.054	1.915	1.461	1.728	1.838	0.452	1.782	1.853	-0.236	1.717	0.5	0.565	1.081	1.761	1.541	1.845	0.898
O35316	O35316|A0A0U1RQA0|A0A0U1RP20|A0A0U1RQA5	Slc6a6	Sodium- and chloride-dependent taurine transporter	MOUSE	4	70938.7	2.391	0.991	1.106	1.508	2.571	0.262	2.262	2.269	1.424	2.212	1.764	2.282	0.076	2.606	0.909	2.573	2.121	-0.076	2.314	0.915	0.955	1.357	2.421	0.185	2.186	2.193	1.273	2.061	1.614	2.132	2.455	0.781	2.422	1.97	-0.262	2.129	0.652	0.867	1.083	2.146	1.992	1.994	0.999
O35326	Q9D8S5|O35326	Srsf5	Serine/arginine-rich splicing factor 5	MOUSE	3	31005	1.406	0.303	0.471	0.711	1.564	0.093	1.363	1.903	0.582	1.491	1.015	1.537	-0.233	1.696	-0.772	1.837	1.287	0.233	1.519	0.49	0.812	0.851	1.849	0.256	1.487	2.17	0.84	1.925	1.119	1.759	2.006	-0.689	2.019	1.582	-0.093	1.213	0.221	0.469	0.589	1.57	1.189	1.864	0.521
O35343	O35343|A0A0B4J1E7	Kpna4	Importin subunit alpha-3	MOUSE	3	58435.2	1.724	0.31	0.382	0.68	2.105	0.177	2.062	2.087	1.039	1.901	1.029	1.751	-0.055	2.383	0.049	2.596	1.804	0.055	1.78	0.365	0.437	0.735	2.16	0.232	2.117	2.142	1.094	1.956	1.084	1.806	2.438	0.104	2.651	1.859	-0.177	1.547	0.133	0.205	0.502	1.928	1.885	1.91	0.862
O35344	O35344|D3YTN1	Kpna3	Importin subunit alpha-4	MOUSE	4	58228.2	1.283	0.084	0.181	0.579	2.193	0.18	1.431	1.66	0.633	1.395	0.828	1.537	-0.08	2.058	-0.062	2.047	1.531	0.08	1.46	0.258	0.405	0.784	2.356	0.366	1.517	1.743	0.699	1.596	1.055	1.683	2.232	0.08	2.225	1.576	-0.18	1.061	-0.17	0.008	0.417	1.974	1.131	1.359	0.332
O35350	O35350|A0A494BBB0	Capn1	Calpain-1 catalytic subunit	MOUSE	6	82789.5	1	-0.34	-0.199	0.282	2.143	0.114	0.966	1	0.169	1.122	0.452	1.008	-0.132	1.815	-0.484	2.021	1.117	0.132	1.205	-0.362	-0.271	0.314	2.216	0.199	1.087	1.174	0.216	1.153	0.428	1.159	1.851	-0.513	2.094	1.236	-0.114	0.944	-0.503	-0.33	0.202	1.995	0.899	1.02	0.041
O35375	O35375	Nrp2	Neuropilin-2	MOUSE	5	105999	1.546	0.648	0.911	1.062	1.879	0.077	2.505	3.049	0.818	1.977	1.354	1.526	-0.109	2.014	0.228	2.306	1.989	0.109	1.368	0.78	1.02	1.173	2.111	0.161	2.497	3.214	1.031	2.189	1.346	1.469	2.246	0.347	2.34	2.201	-0.077	2.723	0.831	0.973	1.056	1.815	2.38	2.992	0.775
O35382	O35382|Q8C391|Q9CXE1	Exoc4	Exocyst complex component 4	MOUSE	24	111342	1.302	-0.001	0.186	0.516	2.106	0.181	1.296	1.387	0.468	1.314	0.838	1.344	-0.156	1.909	-0.188	1.984	1.344	0.156	1.465	0.108	0.292	0.606	2.17	0.262	1.406	1.554	0.509	1.423	0.937	1.488	2.038	-0.04	2.144	1.46	-0.181	1.142	-0.173	0.02	0.357	1.936	1.095	1.12	0.233
O35393	O35393	Efnb3	Ephrin-B3	MOUSE	2	36226.4	0.827	-0.043	0.168	0.334	2.214	0.03	1.425	1.936	-0.015	1.634	0.296	0.947	-0.002	2.221	-0.272	2.127	1.472	0.002	0.544	-0.003	0.105	0.27	2.229	-0.012	1.842	2.214	0.1	1.616	0.332	1.525	2.591	-0.27	2.415	1.474	-0.03	0.793	-0.03	0.172	0.159	2.299	1.833	2.182	0.112
O35405	O35405	Pld3	5'-3' exonuclease PLD3	MOUSE	4	54844.5	1.927	0.745	0.758	1.124	1.767	0.293	1.897	2.286	1.159	1.801	1.433	1.882	-0.073	1.912	0.401	2.018	1.879	0.073	2.01	0.766	0.88	1.208	1.818	0.366	1.98	2.377	1.328	1.846	1.539	2.008	2.017	0.506	2.079	1.967	-0.293	1.703	0.406	0.497	0.808	1.514	1.682	2.039	0.944
O35445	O35445	Rnf5	E3 ubiquitin-protein ligase RNF5	MOUSE	2	20236.4	1.57	0.649	0.715	1.201	1.843	0.146	0.942	1.772	-1.004	1.762	0.185	1.776	-0.097	1.665	0.552	1.815	1.725	0.097	1.667	0.746	0.812	1.298	1.94	0.243	1.039	1.869	-0.907	1.859	0.282	1.873	1.762	0.649	1.912	1.823	-0.146	1.424	0.503	0.569	1.055	1.697	0.796	1.626	-1.15
O35449	O35449	Prrt1	Proline-rich transmembrane protein 1	MOUSE	2	31673.6	2.084	0.439	0.665	0.929	4.045	-0.119	4.226	2.479	1.391	3.144	2.1	3.411	-0.365	4.063	0.118	4.297	3.534	0.365	2.507	0.789	0.799	1.294	4.41	0.064	4.255	2.902	1.421	3.174	2.13	3.776	4.263	0.483	4.56	3.564	0.119	2.363	0.558	0.735	1.048	4.164	4.191	2.758	1.357
O35454	A2A7F6|O35454|E9Q741	Clcn6	Chloride transport protein 6	MOUSE	9	98404.8	1.674	0.457	0.465	0.648	1.865	0	1.723	1.843	0.913	1.72	1.011	1.674	-0.148	1.714	0.337	1.89	1.898	0.148	1.871	0.627	0.698	0.828	2.003	0.152	1.87	2.019	1.062	1.869	1.246	1.868	2.053	0.493	2.009	2.126	0	1.657	0.478	0.478	0.693	1.841	1.588	1.631	0.908
O35465	O35465|F6WP10	Fkbp8	Peptidyl-prolyl cis-trans isomerase FKBP8	MOUSE	5	43984.5	1.853	0.212	0.428	0.704	2.294	0.119	1.677	2.235	0.729	1.796	1.351	1.803	-0.101	2.253	-0.052	2.268	1.741	0.101	1.895	0.289	0.475	0.782	2.384	0.154	1.676	2.312	0.732	1.889	1.346	1.799	2.238	0.028	2.37	1.785	-0.119	1.661	0.093	0.317	0.563	2.264	1.64	2.062	0.588
O35488	O35488|A2ANX6	Slc27a2	Very long-chain acyl-CoA synthetase	MOUSE	3	71220	0.886	-0.3	-0.103	0.305	1.789	0.208	0.872	0.778	0.335	0.909	0.369	0.891	-0.283	1.658	-0.471	2.025	1.134	0.283	1.199	-0.062	0.209	0.531	2.021	0.431	1.185	1.029	0.561	1.16	0.616	1.204	1.971	-0.245	2.251	1.359	-0.208	0.786	-0.418	-0.204	0.149	1.608	0.772	0.616	0.17
O35495	O35495|E9PVC7|E9Q9M2|D3YV23	Cdk14	Cyclin-dependent kinase 14	MOUSE	7	53451.2	1.348	0.057	0.137	0.582	2.052	0.216	1.235	1.423	0.391	1.415	0.851	1.373	-0.077	1.837	-0.014	1.933	1.334	0.077	1.443	0.115	0.173	0.635	2.204	0.291	1.302	1.428	0.486	1.524	1.013	1.541	1.851	0.005	1.989	1.538	-0.216	1.118	-0.238	-0.134	0.281	1.88	1	1.181	0.073
O35516	O35516	Notch2	Neurogenic locus notch homolog protein 2	MOUSE	3	279493	-0.117	-0.064	0.075	-0.153	0.632	0.094	-0.123	-0.175	-0.081	0.023	-0.013	-0.109	0.091	0.445	-0.37	1.033	-0.326	-0.091	-0.285	-0.285	-0.016	-0.244	0.411	-0.177	-0.214	-0.388	-0.172	-0.068	-0.188	-0.329	0.354	-0.591	0.813	-0.416	-0.094	-0.161	-0.108	-0.196	-0.205	0.859	-0.395	-0.219	-0.352
O35526	O35526|D6RFB9|A0A0J9YUA0	Stx1a	Syntaxin-1A	MOUSE	8	33225.1	0.865	-0.636	-0.264	-0.564	1.895	0.131	0.665	1.218	0.419	0.456	0.381	0.954	-0.009	2.112	-0.667	2.008	0.83	0.009	0.847	-0.643	-0.413	-0.539	1.843	0.078	0.816	1.168	0.354	0.44	0.417	0.939	2.023	-0.578	1.926	0.786	-0.131	0.748	-0.726	-0.419	-0.637	1.79	0.693	1.025	0.309
O35544	O35544|A0A1W2P762	Slc1a6	Excitatory amino acid transporter 4	MOUSE	6	60954.4	1.108	-0.068	0.04	0.654	2.189	0.411	0.885	0.968	0.678	1.158	0.98	1.315	0.04	1.914	-0.289	1.665	1.223	-0.04	1.122	-0.149	-0.004	0.581	2.101	0.374	0.937	1.102	0.647	1.148	0.96	1.417	1.987	-0.394	1.649	1.205	-0.411	0.66	-0.561	-0.398	0.163	1.743	0.562	0.642	0.15
O35551	O35551|J3QJV7|Q3U983	Rabep1	Rab GTPase-binding effector protein 1	MOUSE	4	99921.5	1.335	-0.082	0.193	0.441	2.351	0.309	1.43	1.72	0.401	1.596	0.815	1.754	-0.095	2.312	-0.421	2.225	1.539	0.095	1.43	0.008	0.239	0.624	2.534	0.356	1.525	1.903	0.583	1.778	0.998	1.937	2.495	-0.326	2.408	1.721	-0.309	0.933	-0.347	-0.116	0.156	2.259	1.027	1.628	0.122
O35593	O35593	Psmd14	26S proteasome non-ATPase regulatory subunit 14	MOUSE	13	34747.6	1.562	0.493	0.538	0.922	1.752	0.148	1.497	1.661	0.758	1.493	1.15	1.666	-0.19	1.659	0.296	1.526	1.534	0.19	1.728	0.657	0.737	1.146	1.97	0.328	1.68	1.908	0.979	1.622	1.302	1.764	1.797	0.443	1.705	1.679	-0.148	1.415	0.332	0.431	0.761	1.568	1.303	1.453	0.596
O35598	O35598|E9PYF2|D3Z1E6	Adam10	Disintegrin and metalloproteinase domain-containing protein 10	MOUSE	8	86020.6	2.295	0.597	0.604	1.069	3.054	0.164	2.088	2.424	1.197	2.101	1.456	2.497	0.11	2.705	0.352	2.769	2.339	-0.11	2.262	0.481	0.54	1.027	3.055	0.103	2.109	2.292	1.027	1.903	1.272	2.387	2.78	0.282	2.802	2.181	-0.164	2.114	0.473	0.457	0.906	2.917	1.986	2.262	0.972
O35604	O35604	Npc1	NPC intracellular cholesterol transporter 1	MOUSE	2	145564	1.2	0.323	0.377	0.59	1.883	1.087	1.451	1.596	0.553	1.417	0.985	1.314	0.095	2.129	-0.176	2.052	1.494	-0.095	1.105	0.228	0.281	0.494	1.787	0.992	1.356	1.5	0.458	1.322	0.89	1.218	2.034	-0.271	2.382	1.399	-1.087	0.113	-0.764	-0.71	-0.497	0.796	0.364	0.509	-0.534
O35607	O35607	Bmpr2	Bone morphogenetic protein receptor type-2	MOUSE	13	116330	2.119	0.373	0.34	0.904	2.273	0.145	2.048	2.052	0.877	2.076	1.191	1.913	-0.001	2.297	0.192	2.273	2.089	0.001	2.079	0.311	0.358	0.839	2.348	0.201	2.095	2.127	0.897	2.118	1.247	1.892	2.305	0.159	2.434	2.157	-0.145	1.913	0.102	0.221	0.695	2.273	1.909	1.891	0.785
O35632	O35632|Q8C309|A0A0A6YX37|A0A0A6YXJ6|A0A0A6YXZ3	Hyal2	Hyaluronidase-2	MOUSE	3	54244.2	2.741	0.102	0.299	0.372	5.592	-0.039	3.92	5.325	0.535	2.662	0.693	2.601	-0.015	2.876	-0.077	3.159	3.176	0.015	2.834	0.111	0.243	0.425	5.532	-0.072	3.899	5.322	0.628	2.755	0.632	2.694	2.883	-0.057	3.059	3.115	0.039	2.733	0.157	0.38	0.485	5.545	3.866	5.335	0.694
O35633	O35633	Slc32a1	Vesicular inhibitory amino acid transporter	MOUSE	9	58350	1.145	-0.252	-0.052	0.193	2.087	0.193	1.014	1.258	0.218	1.031	0.722	1.183	-0.074	1.867	-0.413	1.884	1.156	0.074	1.224	-0.153	-0.014	0.332	2.177	0.268	1.104	1.4	0.431	1.15	0.785	1.288	2.09	-0.25	1.984	1.254	-0.193	0.916	-0.475	-0.341	-0.032	1.927	0.739	1.064	0.023
O35643	O35643|Q5SVG4|Q5SVG5	Ap1b1	AP-1 complex subunit beta-1	MOUSE	42	104789	1.034	-0.238	-0.09	0.281	2.153	0.215	1.11	1.277	0.271	1.179	0.739	1.275	-0.146	1.994	-0.47	2.005	1.121	0.146	1.221	-0.123	-0.002	0.393	2.305	0.303	1.266	1.402	0.385	1.297	0.835	1.413	2.205	-0.343	2.175	1.293	-0.215	0.824	-0.427	-0.296	0.096	1.975	0.897	1.084	0.022
O35668	O35668|G3UYE4|G3UXU7	Hap1	Huntingtin-associated protein 1	MOUSE	9	70457.1	1.988	0.197	0.638	1.002	2.87	-0.14	2.118	2.308	0.567	2.047	1.127	1.854	-0.33	2.602	0.021	2.895	1.889	0.33	2.266	0.584	0.874	1.292	3.137	0.17	2.53	2.67	0.926	2.32	1.522	2.178	2.804	0.322	3.231	2.127	0.14	2.111	0.373	0.757	1.098	2.961	2.242	2.401	0.692
O35681	O35681|G3X9Y1	Syt3	Synaptotagmin-3	MOUSE	4	63766.2	1.171	0.149	-0.024	0.593	2.077	0.225	1.137	1.345	0.469	1.272	0.806	1.287	-0.061	1.919	-0.095	1.931	1.466	0.061	1.283	0.21	-0.093	0.364	2.115	0.099	1.133	1.379	0.383	1.25	0.818	1.178	1.956	0.11	1.969	1.189	-0.225	1.07	-0.047	-0.134	0.328	1.9	0.951	1.069	0.284
O35682	O35682|A0A0N4SW94	Myadm	Myeloid-associated differentiation marker	MOUSE	3	36025.6	0.737	0.204	0.096	0.266	1.045	0.372	0.932	0.798	0.299	0.679	0.212	1.125	-0.207	1.365	0.153	1.309	0.994	0.207	0.977	0.488	0.336	0.55	1.25	0.3	1.172	1.082	0.385	0.963	0.383	1.409	1.293	0.312	1.549	0.993	-0.372	0.938	0.232	0.226	0.308	1.211	1.133	0.856	0.244
O35683	O35683	Ndufa1	NADH dehydrogenase [ubiquinone] 1 alpha subcomplex subunit 1	MOUSE	2	8195.4	0.231	-0.515	-0.436	-0.134	1.725	0.373	0.302	0.294	-0.195	0.352	0.016	0.463	-0.123	1.515	-0.731	1.625	0.367	0.123	0.344	-0.405	-0.319	-0.03	1.764	0.471	0.471	0.429	-0.052	0.503	0.182	0.586	1.612	-0.57	1.723	0.531	-0.373	-0.103	-0.911	-0.796	-0.482	1.331	-0.053	-0.03	-0.525
O35684	O35684|E0CYW0	Serpini1	Neuroserpin	MOUSE	3	46404	1.285	0.392	0.46	0.43	1.251	0.132	0.963	1.193	0.747	1.219	1.027	1.469	0.04	1.331	0.427	1.531	1.198	-0.04	1.369	0.342	0.457	0.603	1.204	0.11	0.972	1.41	0.699	1.161	0.918	1.439	1.284	0.395	1.478	1.156	-0.132	1.213	0.317	0.308	0.387	1.085	0.862	1.3	0.704
O35691	Q3TUQ5|O35691|A0A1W2P6S1	Pnn	Pinin	MOUSE	4	82605.4	1.092	0.175	0.485	0.629	2.215	0.191	1.758	1.486	0.677	1.739	1.053	1.341	-0.108	2.095	-0.06	2.188	1.671	0.108	1.315	0.252	0.562	0.753	2.377	0.268	1.93	1.71	0.892	1.798	1.13	1.533	2.172	0.115	2.301	1.748	-0.191	1.083	0.122	0.334	0.47	2.068	1.735	1.468	0.51
O35704	O35704	Sptlc1	Serine palmitoyltransferase 1	MOUSE	3	53104.3	1.876	0.735	0.887	1.435	2.063	0.215	2.274	2.452	1.115	1.885	1.379	1.853	-0.151	2.096	0.621	2.294	2.095	0.151	2.116	0.879	1.032	1.49	2.16	0.41	2.515	2.596	1.268	2.029	1.523	1.923	2.337	0.819	2.348	2.15	-0.215	1.609	0.67	0.827	1.277	1.91	1.996	2.261	1.074
O35710	O35710	Noct	Nocturnin	MOUSE	5	49098.8	1.524	0.328	0.439	0.933	1.886	0.103	1.367	1.56	0.993	1.53	1.221	1.379	-0.041	1.787	0.118	1.832	1.452	0.041	1.563	0.436	0.52	0.984	1.911	0.206	1.419	1.678	1.043	1.615	1.284	1.44	1.902	0.24	1.984	1.593	-0.103	1.428	0.193	0.304	0.796	1.752	1.145	1.482	0.818
O35737	Q8C2Q7|O35737	Hnrnph1	Heterogeneous nuclear ribonucleoprotein H	MOUSE	23	49483.9	1.66	0.313	0.471	0.88	1.851	0.089	1.592	1.735	0.757	1.581	1.14	1.842	-0.106	1.748	0.196	1.771	1.725	0.106	1.864	0.49	0.541	0.969	1.983	0.212	1.784	1.875	0.842	1.689	1.217	1.833	1.929	0.321	1.893	1.759	-0.089	1.633	0.245	0.38	0.757	1.775	1.517	1.649	0.657
O35857	O35857	Timm44	Mitochondrial import inner membrane translocase subunit TIM44	MOUSE	10	51432.7	0.797	-0.183	-0.056	0.171	1.723	0.142	0.775	0.885	0.207	0.91	0.428	0.962	-0.12	1.608	-0.351	1.632	0.86	0.12	1.073	0.024	0.139	0.382	1.825	0.258	0.911	1.129	0.346	1.035	0.584	1.088	1.752	-0.271	1.765	0.94	-0.142	0.74	-0.291	-0.178	0.104	1.657	0.593	0.813	0.031
O35864	O35864|A0A087WQA8|A0A087WQ60	Cops5	COP9 signalosome complex subunit 5	MOUSE	6	37776.3	1.553	0.126	0.237	0.61	2.273	0.172	1.77	2.072	0.75	1.695	1.182	1.874	-0.213	2.218	-0.208	2.246	1.884	0.213	1.921	0.293	0.389	0.768	2.441	0.385	1.987	2.199	0.908	1.731	1.335	1.84	2.417	0.029	2.463	2.111	-0.172	1.404	-0.07	0.089	0.477	2.128	1.505	1.893	0.489
O35874	O35874|Q5SSP3	Slc1a4	Neutral amino acid transporter A	MOUSE	9	56345.8	1.129	0.373	0.384	0.683	1.592	0.059	1.128	1.234	0.619	1.26	0.883	1.355	-0.164	1.579	0.082	1.596	1.245	0.164	1.425	0.506	0.616	0.819	1.76	0.32	1.357	1.408	0.791	1.495	1.083	1.577	1.804	0.382	1.735	1.363	-0.059	1.234	0.121	0.308	0.478	1.502	1.087	1.036	0.518
O35927	O35927|E9QKH8|B7ZNF6|A0A2I3BQV6	Ctnnd2	Catenin delta-2	MOUSE	34	136081	1.977	0.007	0.223	0.632	2.736	0.084	1.96	2.222	0.518	1.941	1.046	1.983	-0.109	2.639	-0.199	2.638	1.938	0.109	2.018	0.097	0.28	0.723	2.893	0.163	2.066	2.32	0.559	2.077	1.168	2.097	2.718	-0.1	2.763	2.007	-0.084	1.898	-0.085	0.096	0.562	2.613	1.89	2.103	0.42
O35954	O35954|D3YXW5|A0A494B9B7|A0A494BBA1	Pitpnm1	Membrane-associated phosphatidylinositol transfer protein 1	MOUSE	35	136078	1.801	0.294	0.49	0.947	2.093	0.163	1.713	1.86	0.852	1.782	1.197	1.778	-0.063	2.105	0.107	2.114	1.833	0.063	1.925	0.356	0.555	1.006	2.176	0.232	1.849	2.001	0.922	1.854	1.27	1.867	2.15	0.163	2.142	1.928	-0.163	1.697	0.119	0.354	0.755	1.951	1.561	1.709	0.696
O35963	O35963|A0A0A6YY00	Rab33b	Ras-related protein Rab-33B	MOUSE	12	26222.6	0.66	-0.05	0.055	0.279	1.673	0.112	0.852	0.989	0.134	0.936	0.359	0.893	-0.141	1.601	-0.345	1.494	0.879	0.141	0.889	0.093	0.241	0.507	1.91	0.263	0.978	1.176	0.372	1.076	0.615	1.059	1.71	-0.14	1.635	1.043	-0.112	0.509	-0.174	-0.055	0.197	1.656	0.771	0.81	0.054
O35972	O35972|A0A1B0GSZ9|A0A1B0GQZ1	Mrpl23	39S ribosomal protein L23, mitochondrial	MOUSE	3	17178.4	1.628	0.521	0.533	0.998	2.162	0.279	1.956	2.066	1.263	1.794	1.151	1.72	-0.024	2.301	0.191	2.193	1.922	0.024	1.653	0.545	0.615	1.022	2.319	0.308	1.98	2.091	1.287	1.818	1.292	1.786	2.384	0.215	2.185	1.913	-0.279	1.4	0.293	0.306	0.769	1.836	1.561	1.771	1.035
O35973	O35973|Q8CHR1|Q8C4K7|E9Q8V5	Per1	Period circadian protein homolog 1	MOUSE	2	137911	4.248	2.582	2.518	3.864	1.921	-0.019	4.251	5.162	3.938	4.803	4.009	3.964	-0.09	2.138	2.65	2.195	4.763	0.09	4.014	2.672	2.608	4.01	2.011	0.055	4.456	5.252	4.028	5.008	4.214	4.169	2.156	2.739	2.342	4.968	0.019	3.894	2.605	2.599	3.883	2.018	4.27	5.259	4.014
O54692	O54692|A0A1L1SST9	Zw10	Centromere/kinetochore protein zw10 homolog	MOUSE	2	89202.2	1.632	-0.182	0.355	0.536	2.566	0.103	1.927	1.516	0.401	1.333	0.956	1.812	-0.031	3.144	-0.209	3.416	1.755	0.031	1.663	-0.093	0.245	0.567	2.456	0.134	1.859	1.694	0.432	1.337	0.987	1.773	3.175	-0.179	3.447	1.786	-0.103	1.529	-0.267	0.239	0.432	2.45	1.824	1.52	0.298
O54734	O54734	Ddost	Dolichyl-diphosphooligosaccharide--protein glycosyltransferase 48 kDa subunit	MOUSE	13	49255.2	2.439	1.124	1.247	1.806	1.779	0.139	2.292	2.717	1.951	2.303	1.927	2.226	-0.096	1.772	0.906	1.757	2.238	0.096	2.571	1.301	1.386	1.831	1.888	0.218	2.425	2.693	2.077	2.35	1.994	2.37	1.847	0.997	1.865	2.371	-0.139	2.332	1.055	1.103	1.589	1.688	2.213	2.472	1.82
O54774	O54774|A0A1W2P6Q6	Ap3d1	AP-3 complex subunit delta-1	MOUSE	37	136277	1.762	0.155	0.355	0.954	2.278	0.257	1.618	1.836	0.941	1.794	1.303	1.769	-0.138	2.11	0.054	2.178	1.687	0.138	1.935	0.327	0.516	1.071	2.484	0.447	1.797	1.971	1.095	1.999	1.479	1.911	2.344	0.209	2.348	1.851	-0.257	1.423	-0.146	0.066	0.603	1.946	1.312	1.443	0.668
O54804	O54804|F6S062|Q5J2U5	Chka	Choline kinase alpha	MOUSE	3	52440	0.995	0.088	0.372	0.454	1.767	0.35	1.149	0.994	0.615	0.946	0.782	1.259	0.026	2.064	-0.187	1.514	1.09	-0.026	0.845	0.061	0.482	0.558	1.741	0.46	1.012	0.967	0.725	1.041	0.892	1.174	1.938	-0.213	1.624	1.2	-0.35	0.589	-0.505	-0.195	0.099	1.376	0.756	0.712	0.143
O54828	O54828|A2A6V9|A2A6V6	Rgs9	Regulator of G-protein signaling 9	MOUSE	9	77547.2	1.153	-0.266	-0.068	0.381	2.085	0.327	1.046	1.056	0.398	1.244	0.779	0.917	-0.12	1.867	-0.548	1.979	1.135	0.12	1.305	-0.146	0.061	0.48	2.358	0.397	1.14	1.279	0.511	1.36	0.957	1.053	1.978	-0.382	2.082	1.283	-0.327	0.967	-0.516	-0.395	0.118	1.913	0.778	0.778	0.086
O54833	O54833|A0A1D5RLE4|A0A1D5RM74|A0A1D5RM55	Csnk2a2	Casein kinase II subunit alpha'	MOUSE	9	41385.6	1.368	0.193	0.292	0.622	2.021	0.13	1.394	1.527	0.78	1.514	0.995	1.516	-0.13	1.979	-0.15	1.972	1.389	0.13	1.564	0.333	0.505	0.854	2.089	0.287	1.524	1.657	1.025	1.654	1.181	1.636	2.061	0.053	2.061	1.54	-0.13	1.287	-0.011	0.118	0.502	1.859	1.245	1.552	0.664
O54865	O54865|Q80YP4	Gucy1b1	Guanylate cyclase soluble subunit beta-1	MOUSE	14	71395.1	1.379	-0.009	0.149	0.571	2.377	0.109	1.574	1.785	0.454	1.473	0.837	1.73	-0.215	2.406	-0.21	2.423	1.556	0.215	1.668	0.193	0.34	0.776	2.534	0.495	1.795	2.02	0.711	1.734	1.048	1.886	2.621	0.025	2.618	1.746	-0.109	1.263	-0.19	-0.05	0.43	2.257	1.391	1.56	0.168
O54916	O54916|E9Q632|F6R6F1|D3Z2E3|D6RIN6	Reps1	RalBP1-associated Eps domain-containing protein 1	MOUSE	10	86688.5	1.278	-0.301	-0.103	0.228	2.405	0.072	1.292	1.784	0.061	1.227	0.451	1.182	-0.025	2.113	-0.4	2.191	1.198	0.025	1.512	-0.326	0.046	0.317	2.44	0.086	1.821	2.006	0.168	1.318	0.801	1.705	2.161	-0.341	2.105	1.709	-0.072	1.018	-0.396	-0.206	-0.009	2.282	1.336	1.634	0.071
O54946	O54946|A0A0G2JER9|F6YRQ2|G3X8S5	Dnajb6	DnaJ homolog subfamily B member 6	MOUSE	3	39863.6	1.654	0.356	0.272	0.702	2.01	0.161	1.171	1.488	0.588	1.125	0.755	1.62	0.14	1.983	0.226	1.817	1.333	-0.14	1.514	0.216	0.132	0.562	1.87	0.021	1.031	1.348	0.448	0.985	0.615	1.48	1.843	0.086	1.677	1.193	-0.161	1.493	0.195	0.111	0.541	1.849	1.01	1.327	0.428
O54950	O54950|A0A2R8VHU2|A0A2R8W6Y3	Prkag1	5'-AMP-activated protein kinase subunit gamma-1	MOUSE	3	37690.8	0.94	0.084	0.151	0.45	2.298	0.614	1.167	1.181	0.517	1.314	0.707	1.457	-0.051	2.013	-0.26	2.138	1.248	0.051	0.991	0.135	0.202	0.501	2.349	0.665	1.218	1.232	0.568	1.365	0.758	1.508	2.064	-0.209	2.189	1.299	-0.614	0.326	-0.53	-0.463	-0.164	1.684	0.553	0.567	-0.097
O54983	O54983	Crym	Ketimine reductase mu-crystallin	MOUSE	11	33693.8	1.066	0.227	0.344	0.157	1.067	0.064	0.902	1.396	0.744	0.856	0.965	1.068	-0.044	1.285	0.023	1.235	0.993	0.044	0.951	0.285	0.429	0.125	1.005	0.113	0.865	1.383	0.761	0.819	1.039	1.013	1.315	0.18	1.24	0.985	-0.064	0.939	0.148	0.287	0.029	0.954	0.764	1.326	0.674
O54988	O54988|A0A5F8MPV2	Slk	STE20-like serine/threonine-protein kinase	MOUSE	22	142139	1.456	0.093	0.171	0.461	1.892	0.185	1.225	1.432	0.532	1.425	0.815	1.331	-0.118	1.819	-0.163	1.869	1.301	0.118	1.471	0.126	0.27	0.593	1.973	0.227	1.387	1.498	0.576	1.503	0.948	1.367	1.97	-0.073	2.011	1.485	-0.185	1.287	-0.047	0.065	0.353	1.764	1.149	1.358	0.366
O54991	O54991	Cntnap1	Contactin-associated protein 1	MOUSE	44	158306	1.555	-0.165	-0.058	0.373	2.478	0.227	1.563	1.701	0.37	1.605	0.755	1.581	-0.146	2.29	-0.324	2.284	1.542	0.146	1.682	-0.032	0.157	0.574	2.716	0.398	1.717	1.866	0.558	1.727	0.902	1.794	2.447	-0.175	2.448	1.747	-0.227	1.235	-0.417	-0.289	0.18	2.288	1.269	1.418	0.128
O54992	O54992|A0A0G2JDU2	Mapkapk5	MAP kinase-activated protein kinase 5	MOUSE	2	54607.9	1.177	-0.042	0.161	0.513	1.853	0.264	1.11	1.181	0.34	1.082	0.723	1.205	-0.135	1.79	-0.216	1.664	1.094	0.135	1.323	0.07	0.296	0.64	1.998	0.376	1.256	1.328	0.489	1.206	0.869	1.329	1.936	-0.093	1.732	1.219	-0.264	0.961	-0.319	-0.106	0.251	1.629	0.895	0.965	0.1
O55013	O55013	Trappc3	Trafficking protein particle complex subunit 3	MOUSE	2	20472.9	1.426	0.031	0.136	0.304	1.837	0.135	1.202	1.638	0.37	1.019	0.884	1.391	-0.146	2.085	-0.219	1.934	1.346	0.146	1.524	0.139	0.257	0.424	1.914	0.246	1.352	1.714	0.446	1.159	0.983	1.54	2.201	-0.156	2.084	1.496	-0.135	1.188	-0.168	0.082	0.196	1.711	1.14	1.512	0.308
O55017	A2AIR7|O55017|A2AIR9|A2AIS0|A2AIZ9	Cacna1b	Voltage-dependent N-type calcium channel subunit alpha-1B	MOUSE	19	263702	1.691	-0.202	-0.009	0.438	2.535	0.061	1.524	1.738	0.468	1.489	0.741	1.677	-0.167	2.294	-0.375	2.309	1.481	0.167	1.708	-0.08	0.045	0.625	2.518	0.186	1.64	1.898	0.584	1.717	0.946	1.724	2.346	-0.24	2.494	1.775	-0.061	1.59	-0.252	-0.15	0.398	2.356	1.457	1.704	0.376
O55022	O55022|Q80UU9	Pgrmc1	Membrane-associated progesterone receptor component 1	MOUSE	8	21807.9	1.257	-0.007	0.164	0.205	2.034	0.06	1.378	1.814	0.323	1.172	0.906	1.511	-0.106	2.19	-0.203	2.136	1.31	0.106	1.383	0.058	0.185	0.43	1.941	0.097	1.4	1.851	0.318	1.228	0.96	1.628	2.237	0.043	2.176	1.327	-0.06	1.248	-0.014	0.109	0.224	1.941	1.337	1.762	0.228
O55028	O55028|A0A0U1RPT4|A0A0U1RNL7|D3Z7R0|A0A0U1RQ97	Bckdk	[3-methyl-2-oxobutanoate dehydrogenase [lipoamide]] kinase, mitochondrial	MOUSE	7	46814.9	1.003	-0.026	0.102	0.411	1.845	0.156	1.039	1.058	0.333	1.084	0.611	1.166	-0.126	1.757	-0.336	1.787	1.135	0.126	1.231	0.08	0.229	0.543	1.924	0.287	1.246	1.212	0.436	1.209	0.733	1.271	1.853	-0.194	1.939	1.261	-0.156	0.93	-0.201	-0.075	0.226	1.612	0.87	0.903	0.116
O55029	O55029	Copb2	Coatomer subunit beta'	MOUSE	11	103303	2.006	0.717	0.786	1.175	1.673	0.049	1.808	2.129	1.27	1.975	1.554	1.844	-0.04	1.741	0.441	1.626	1.911	0.04	1.971	0.789	0.805	1.146	1.76	0.167	1.838	2.196	1.268	2.026	1.576	1.958	1.834	0.446	1.685	1.887	-0.049	1.796	0.574	0.605	0.955	1.643	1.643	1.996	1.062
O55033	O55033|A0A0J9YUK4|A0A087WQT7	Nck2	Cytoplasmic protein NCK2	MOUSE	6	43106.5	0.751	-0.245	-0.142	0.114	1.724	0.162	0.709	0.827	0.11	0.656	0.279	0.859	-0.053	1.657	-0.445	1.614	0.793	0.053	0.666	-0.232	-0.136	0.141	1.794	0.219	0.784	0.91	0.09	0.715	0.323	0.91	1.75	-0.383	1.732	0.821	-0.162	0.505	-0.488	-0.366	-0.144	1.61	0.481	0.703	-0.11
O55091	O55091|A0A3Q4EC12|A0A3Q4L314|A0A3Q4L328	Impact	Protein IMPACT	MOUSE	11	36674.9	1.284	-0.071	0.097	0.384	1.976	0.137	1.326	1.394	0.13	1.329	0.69	1.439	-0.225	2.086	-0.262	2.052	1.315	0.225	1.501	0.119	0.373	0.612	2.146	0.391	1.591	1.615	0.448	1.546	0.833	1.591	2.298	-0.007	2.372	1.561	-0.137	1.104	-0.233	-0.008	0.272	1.806	1.206	1.223	-0.002
O55098	O55098	Stk10	Serine/threonine-protein kinase 10	MOUSE	4	112474	1.556	0.354	0.522	0.898	2.42	0.067	1.458	1.699	0.893	1.511	1.2	1.684	-0.034	1.906	0.206	2.109	1.58	0.034	1.589	0.388	0.556	0.931	2.454	0.101	1.491	1.733	0.926	1.545	1.234	1.718	1.94	0.24	2.142	1.614	-0.067	1.488	0.287	0.455	0.83	2.353	1.39	1.632	0.825
O55100	O55100	Syngr1	Synaptogyrin-1	MOUSE	4	25880.5	-0.235	-0.98	-0.989	-0.716	1.502	0.243	-0.163	-0.009	-0.882	-0.07	-0.529	0.218	-0.142	1.467	-1.287	1.716	0.257	0.142	-0.029	-0.867	-0.749	-0.624	1.674	0.296	-0.081	0.145	-0.668	0.011	-0.366	0.441	1.526	-1.015	1.795	0.449	-0.243	-0.062	-1.131	-0.927	-0.778	1.515	-0.19	-0.042	-0.821
O55106	O55106|F8WH41|F6Z700	Strn	Striatin	MOUSE	8	86420.7	1.24	0.122	0.167	0.519	1.792	0.073	1.373	1.454	0.604	1.349	0.828	1.343	-0.069	1.773	-0.238	1.838	1.321	0.069	1.396	0.262	0.298	0.521	1.925	0.12	1.427	1.693	0.741	1.451	0.985	1.373	1.874	-0.106	1.945	1.444	-0.073	1.149	0.179	0.19	0.414	1.845	1.3	1.406	0.521
O55125	O55125|Q5SVG6	Nipsnap1	Protein NipSnap homolog 1	MOUSE	11	33590.8	1.38	0.208	0.27	0.599	1.956	0.192	1.253	1.484	1.07	1.396	1.146	1.173	-0.027	1.803	-0.113	1.716	1.296	0.027	1.343	0.213	0.382	0.638	1.988	0.261	1.21	1.477	1.201	1.455	1.141	1.327	1.728	-0.087	1.774	1.378	-0.192	1.138	-0.003	0.182	0.397	1.754	0.974	1.244	0.884
O55128	E9Q317|O55128|D3Z2N9|D3YY73	Sap18	Histone deacetylase complex subunit SAP18	MOUSE	4	17651.9	1.682	0.492	0.713	0.865	1.876	0.197	1.539	1.863	1.035	1.873	1.219	1.749	0.045	1.914	0.273	1.851	1.591	-0.045	1.756	0.467	0.676	0.852	1.912	0.133	1.469	1.916	0.977	1.87	1.203	1.774	1.896	0.382	1.787	1.65	-0.197	1.622	0.314	0.587	0.776	1.813	1.378	1.737	0.847
O55131	O55131|E9Q9F5|E9Q1G8|A0A1W2P6J7|Q8C650|A0A0R4J233|Q9DA97|S4R2P6	Septin7	Septin-7	MOUSE	37	50891.3	0.438	-0.61	-0.615	-0.413	2.002	0.138	0.533	0.888	-0.551	0.455	-0.132	0.801	0.011	1.866	-0.816	1.822	0.559	-0.011	0.41	-0.582	-0.676	-0.464	2.041	0.139	0.509	0.844	-0.574	0.454	-0.124	0.768	1.794	-0.818	1.822	0.52	-0.138	0.284	-0.832	-0.809	-0.546	1.895	0.344	0.697	-0.731
O55135	O55135	Eif6	Eukaryotic translation initiation factor 6	MOUSE	3	27024	0.931	0.2	0.317	0.594	2.025	0.286	1.232	1.319	0.648	1.105	0.81	1.298	-0.083	1.915	-0.171	1.977	1.08	0.083	0.992	0.147	0.264	0.541	2.127	0.251	1.334	1.266	0.677	1.207	0.803	1.4	1.975	-0.224	2.06	1.089	-0.286	0.645	-0.087	0.031	0.308	1.529	0.932	1.033	0.362
O55142	O55142	Rpl35a	60S ribosomal protein L35a	MOUSE	9	12667.6	2.199	0.89	1.003	1.534	1.644	0.302	1.992	1.949	1.696	2.065	1.723	1.877	-0.127	1.621	0.941	1.554	1.999	0.127	2.293	1.108	1.142	1.694	1.769	0.331	2.149	2.081	1.777	2.119	1.993	2.306	1.715	1.135	1.634	2.137	-0.302	2.098	0.774	0.797	1.28	1.363	1.596	1.594	1.415
O55143	O55143	Atp2a2	Sarcoplasmic/endoplasmic reticulum calcium ATPase 2	MOUSE	57	116511	1.396	-0.109	0.026	0.619	2.429	0.207	1.171	1.389	0.448	1.382	0.83	1.421	-0.102	2.143	-0.185	2.074	1.39	0.102	1.468	-0.019	0.125	0.704	2.546	0.315	1.319	1.545	0.519	1.488	0.916	1.566	2.267	-0.104	2.175	1.505	-0.207	1.139	-0.319	-0.199	0.376	2.165	0.959	1.153	0.213
O55201	O55201|A0A140LJ34	Supt5h	Transcription elongation factor SPT5	MOUSE	21	121061	1.418	0.3	0.45	0.741	1.976	0.146	1.623	1.707	0.642	1.594	0.983	1.616	-0.113	1.949	0.13	1.86	1.518	0.113	1.483	0.421	0.587	0.841	2.142	0.242	1.68	1.827	0.822	1.704	1.157	1.677	2.071	0.24	2.005	1.728	-0.146	1.361	0.261	0.339	0.585	1.932	1.37	1.65	0.572
O55222	O55222|D3YZA5|A0A1B0GRF6	Ilk	Integrin-linked protein kinase	MOUSE	14	51885.8	1.46	0.068	0.19	0.659	2.22	0.094	1.491	1.737	0.53	1.495	0.975	1.564	-0.139	2.184	-0.086	2.132	1.381	0.139	1.693	0.228	0.394	0.848	2.435	0.249	1.59	1.844	0.644	1.675	1.209	1.694	2.31	0.045	2.255	1.625	-0.094	1.391	0.024	0.152	0.636	2.094	1.309	1.61	0.416
O55229	O55229|F6SKI6|A0A2R8VJW3	Chkb	Choline/ethanolamine kinase	MOUSE	2	45467.6	1.266	0.526	0.352	0.483	1.3	0.124	0.896	1.051	0.674	1.693	0.675	1.097	0.117	1.034	0.758	0.888	1.181	-0.117	1.149	0.409	0.235	0.366	1.183	0.007	0.779	0.934	0.557	1.575	0.558	0.98	0.917	0.64	0.771	1.064	-0.124	1.142	0.402	0.228	0.359	1.176	0.772	0.927	0.55
O55234	O55234	Psmb5	Proteasome subunit beta type-5	MOUSE	2	28703.1	1.426	0.153	0.37	0.594	1.034	0.311	0.948	1.771	0.912	1.097	1.207	1.461	-0.096	2.273	0.44	2.055	1.72	0.096	1.522	0.249	0.466	0.69	1.13	0.407	1.044	1.867	1.008	1.193	1.303	1.557	2.369	0.536	2.151	1.816	-0.311	1.116	-0.157	0.06	0.283	0.723	0.638	1.461	0.601
O70146	O70146|D6RFP6	Tesk1	Dual specificity testis-specific protein kinase 1	MOUSE	3	69020.6	0.275	-0.709	-0.539	-0.208	1.525	0.043	0.593	0.586	-0.524	0.429	-0.031	0.531	-0.324	1.905	-0.733	1.694	0.371	0.324	0.598	-0.386	-0.215	0.115	1.849	0.367	0.916	0.91	-0.2	0.753	0.293	0.855	2.229	-0.409	2.018	0.695	-0.043	0.232	-0.752	-0.582	-0.251	1.482	0.55	0.543	-0.567
O70152	O70152|A2BDX2|F8WII3	Dpm1	Dolichol-phosphate mannosyltransferase subunit 1	MOUSE	6	29231.2	1.298	0.303	0.561	0.782	1.693	0.154	1.186	1.367	0.621	1.347	0.943	1.417	-0.077	1.798	0.112	1.497	1.358	0.077	1.318	0.653	0.633	0.884	1.8	0.314	1.509	1.646	0.703	1.422	1.137	1.587	1.829	0.279	1.586	1.428	-0.154	1.225	0.271	0.412	0.627	1.504	1.132	1.353	0.407
O70166	O70166	Stmn3	Stathmin-3	MOUSE	2	21067.5	1.716	0.584	0.842	0.674	1.485	-0.074	1.645	1.741	0.411	1.689	0.979	1.475	0.014	1.468	0.673	1.76	1.111	-0.014	1.701	0.503	0.831	0.624	1.497	0.039	1.585	1.517	0.314	1.549	1.093	1.38	1.457	0.663	1.861	1.015	0.074	1.669	0.491	0.748	0.807	1.524	1.729	1.716	0.544
O70172	O70172|F6RJE8	Pip4k2a	Phosphatidylinositol 5-phosphate 4-kinase type-2 alpha	MOUSE	6	46378.9	0.078	-0.812	-0.793	-0.558	1.904	0.184	0.328	0.723	-0.857	0.329	-0.328	0.487	0.015	1.715	-1	1.627	0.105	-0.015	-0.107	-0.997	-0.868	-0.574	1.807	0.126	0.313	0.538	-0.872	0.314	-0.344	0.32	1.538	-1.016	1.442	0.09	-0.184	-0.125	-1.015	-0.994	-0.7	1.701	0.187	0.519	-0.998
O70194	O70194|A0A2R8VK20	Eif3d	Eukaryotic translation initiation factor 3 subunit D	MOUSE	24	64615.2	2.198	0.992	1.117	1.461	1.815	0.12	1.981	2.123	1.47	2.123	1.727	2.058	-0.085	1.708	0.697	1.678	2.013	0.085	2.314	1.086	1.188	1.559	1.884	0.195	2.071	2.301	1.549	2.227	1.809	2.095	1.819	0.864	1.832	2.086	-0.12	2.033	0.875	0.962	1.355	1.689	1.799	1.936	1.34
O70230	O70230	Znf143	Zinc finger protein 143	MOUSE	2	69895	0.675	0.02	-0.142	0.258	1.572	-0.173	1.016	0.757	0.508	0.895	0.571	0.828	0.018	1.666	0.082	1.534	0.77	-0.018	0.734	0.222	0.157	0.438	1.622	0.051	0.998	0.74	0.54	1.038	0.619	0.943	1.95	0.235	1.599	1.235	0.173	0.853	0.001	0.232	0.436	1.745	0.821	0.931	0.288
O70251	O70251|G3UZ47|G3UX43|A0A087WS46|M0QWH8|M0QWK5	Eef1b	Elongation factor 1-beta	MOUSE	2	24864.4	1.16	0.25	0.47	0.585	1.329	0.142	1.172	1.448	0.726	1.075	0.958	1.39	-0.093	1.29	0.052	1.416	1.199	0.093	1.253	0.432	0.544	0.659	1.422	0.234	1.265	1.54	0.819	1.149	1.031	1.464	1.383	0.215	1.509	1.292	-0.142	0.882	0.311	0.249	0.288	1.188	1.023	1.288	0.552
O70252	O70252|D3YX62|D3Z4A2|D3YXN4	Hmox2	Heme oxygenase 2	MOUSE	3	35909.1	2.083	0.099	0.253	0.55	3.128	0.161	2.35	2.465	0.668	2.123	1.207	2.528	-0.124	3.255	-0.061	3.284	2.305	0.124	2.17	0.189	0.354	0.674	3.252	0.248	2.414	2.589	0.732	2.187	1.276	2.652	3.379	0.017	3.348	2.369	-0.161	1.99	-0.06	0.092	0.423	3.134	2.21	2.501	0.528
O70274	O70274	Ptp4a2	Protein tyrosine phosphatase type IVA 2	MOUSE	3	19526.2	0.832	-0.1	-0.09	0.069	2.215	0.162	1.028	1.333	0.043	1.023	0.517	1.186	-0.149	2.193	-0.424	2.184	0.915	0.149	1.046	0.036	0.107	0.273	2.376	0.342	1.16	1.463	0.224	1.241	0.679	1.334	2.288	-0.276	2.251	1.111	-0.162	0.773	-0.21	-0.133	-0.093	2.081	0.864	1.283	-0.006
O70310	O70310	Nmt1	Glycylpeptide N-tetradecanoyltransferase 1	MOUSE	9	57229.7	0.979	-0.238	-0.088	0.157	2.043	0.258	1.086	1.352	0.207	1.171	0.552	1.165	-0.208	1.966	-0.489	2.098	1.094	0.208	1.248	-0.019	0.084	0.299	2.225	0.426	1.335	1.492	0.443	1.394	0.797	1.416	2.217	-0.25	2.25	1.131	-0.258	0.77	-0.428	-0.293	0.024	1.86	1.022	1.232	-0.031
O70311	O70311|A2AJH3|F7APP3	Nmt2	Glycylpeptide N-tetradecanoyltransferase 2	MOUSE	7	60825.5	1.3	0.042	0.213	0.388	2.088	0.236	1.415	1.384	0.537	1.297	0.725	1.428	-0.092	2.015	-0.222	1.944	1.113	0.092	1.325	0.172	0.399	0.575	2.147	0.349	1.355	1.432	0.626	1.33	0.912	1.525	2.165	-0.068	2.168	1.23	-0.236	0.96	-0.082	0.042	0.185	1.983	1.134	1.087	0.075
O70324	O70324	Slc16a2	Monocarboxylate transporter 8	MOUSE	3	60708.7	3.01	-0.04	0.24	0.88	3.045	0.62	2.964	3.124	0.487	2.663	1.153	3.12	0.042	2.478	0.199	2.697	2.753	-0.042	2.684	0.19	0.282	0.748	3.466	0.578	2.639	2.799	0.724	2.337	1.04	2.797	2.592	0.22	2.716	2.427	-0.62	3.082	-0.388	-0.297	0.845	2.425	2.391	3.197	0.145
O70325	O70325|S4R1E5	Gpx4	Phospholipid hydroperoxide glutathione peroxidase	MOUSE	13	22842.2	0.877	-0.239	-0.198	0.16	2.125	0.109	0.876	1.021	0.04	1.031	0.414	1.03	-0.108	1.816	-0.443	1.985	0.822	0.108	1.009	-0.159	-0.054	0.225	2.31	0.267	1.049	1.045	0.119	1.146	0.513	1.243	1.946	-0.322	2.099	0.945	-0.109	0.695	-0.44	-0.364	-0.011	2.081	0.809	0.869	-0.175
O70378	O70378|M0QWY0|M0QWP2|M0QWC9|M0QWE2|M0QWI7|M0QWS0	Emc8	ER membrane protein complex subunit 8	MOUSE	4	23804.5	2.162	0.883	1.119	1.219	1.979	-0.136	2.122	2.482	1.427	1.923	1.573	1.911	-0.013	1.946	0.509	1.703	1.971	0.013	2.061	0.923	1.096	1.194	1.89	-0.07	2.143	2.556	1.458	1.98	1.513	1.918	1.899	0.519	1.639	2.131	0.136	2.291	1.111	1.205	1.259	2.005	2.269	2.616	1.733
O70433	O70433	Fhl2	Four and a half LIM domains protein 2	MOUSE	4	34069	1.324	-0.425	-0.16	0.168	2.456	0.061	1.165	1.437	0.066	1.389	0.397	1.472	-0.313	1.798	-0.489	2.219	1.691	0.313	1.455	-0.118	-0.012	0.512	2.38	0.242	1.434	1.939	0.169	1.655	0.582	1.357	1.875	-0.259	1.98	1.479	-0.061	1.167	-0.42	-0.221	0.269	2.293	1.191	1.696	-0.063
O70435	O70435	Psma3	Proteasome subunit alpha type-3	MOUSE	2	28632.9	0.743	0.202	0.484	0.505	1.103	0.073	1.497	1.398	0.649	1.004	0.663	1.116	-0.137	1.648	0.089	1.64	1.115	0.137	0.88	0.338	0.621	0.641	1.24	0.21	1.634	1.535	0.786	1.141	0.799	1.252	1.785	0.226	1.776	1.252	-0.073	0.669	0.128	0.411	0.431	1.03	1.423	1.324	0.576
O70443	O70443	Gnaz	Guanine nucleotide-binding protein G(z) subunit alpha	MOUSE	19	41362.4	1.692	0.325	0.51	0.876	1.94	0.306	1.554	1.501	1.016	1.699	1.29	1.542	-0.08	1.765	0.094	1.88	1.597	0.08	1.644	0.336	0.52	0.982	2.005	0.351	1.582	1.589	0.979	1.649	1.3	1.528	1.934	0.063	1.906	1.618	-0.306	1.361	0.025	0.214	0.663	1.651	1.209	1.268	0.744
O70458	O70458|G3X8V6|A0A0R4J268	Osmr	Oncostatin-M-specific receptor subunit beta	MOUSE	4	111483	1.448	0.29	0.313	0.218	2.027	0.049	1.466	1.706	0.44	1.524	0.287	1.409	-0.131	1.869	0.124	2.398	1.34	0.131	1.411	0.4	0.42	0.262	2.22	0.06	1.725	1.883	0.466	1.804	0.388	1.545	2.118	0.307	2.404	1.599	-0.049	1.439	0.256	0.257	0.265	2.013	1.434	1.597	0.372
O70481	O70481	Ubr1	E3 ubiquitin-protein ligase UBR1	MOUSE	15	203602	1.334	-0.014	0.232	0.647	2.374	0.163	1.402	1.469	0.451	1.421	0.814	1.433	-0.175	1.982	-0.173	2.34	1.349	0.175	1.62	0.096	0.348	0.836	2.519	0.316	1.604	1.611	0.666	1.611	1.049	1.604	2.205	-0.003	2.506	1.642	-0.163	1.231	-0.193	0.061	0.435	2.309	1.256	1.26	0.269
O70491	O70491|A0A0R4J115	Stra6	Receptor for retinol uptake STRA6	MOUSE	3	74572.4	1.484	0.027	0.34	0.604	2.768	-0.288	1.115	2.228	0.583	1.664	0.52	1.248	-0.327	1.566	0.355	1.384	0.089	0.327	1.811	0.354	0.667	0.931	3.095	0.04	1.442	2.555	0.91	1.991	0.847	1.575	1.893	0.682	1.712	0.416	0.288	1.771	0.314	0.628	0.892	3.056	1.403	2.515	0.87
O70496	F6SUM2|O70496|A0A3B2W4I8|E9PYL4	Clcn7	H(+)/Cl(-) exchange transporter 7	MOUSE	4	89224.8	0.943	0.157	0.31	0.453	1.864	-0.002	1.215	1.214	0.474	1.286	0.531	1.274	-0.098	1.433	0.024	1.642	1.286	0.098	1.039	0.321	0.486	0.441	1.83	0.094	1.31	1.408	0.686	1.497	0.627	1.474	1.529	0.108	1.738	1.446	0.002	0.958	0.238	0.347	0.49	1.697	1.117	1.238	0.307
O70503	O70503	Hsd17b12	Very-long-chain 3-oxoacyl-CoA reductase	MOUSE	11	34969.4	1.434	0.182	0.21	0.632	2.074	0.214	1.326	1.409	0.538	1.431	0.916	1.62	-0.183	2.039	0.014	1.92	1.326	0.183	1.554	0.373	0.382	0.772	2.346	0.39	1.499	1.676	0.679	1.573	1.074	1.784	2.271	0.194	2.121	1.571	-0.214	1.065	-0.069	0.052	0.422	1.796	1.095	1.215	0.279
O70546	O70546|A0A286YD05|A0A286YD51	Kdm6a	Lysine-specific demethylase 6A	MOUSE	2	156235	0.811	0.036	0.377	0.257	1.699	-0.042	0.679	0.95	0.37	1.225	0.18	1.214	-0.168	1.568	0.108	2.152	1.022	0.168	0.99	-0.032	0.653	0.533	1.975	0.234	0.864	0.89	0.645	1.335	0.369	1.49	1.844	0.294	2.32	1.253	0.042	0.99	0.197	0.291	0.299	1.741	0.858	1.128	0.416
O70551	O70551|A0A0R4J124|O54781|A0A3B2W883|A0A3B2W4B9|A0A3B2W430|F8WGJ7|Q9Z0G2|A0A0G2JDY2	Srpk1	SRSF protein kinase 1	MOUSE	8	73714.7	1.839	0.575	0.619	1.155	2.397	0.147	1.878	1.923	1.137	2.129	1.297	1.642	-0.134	2.27	0.173	2.449	1.866	0.134	1.932	0.533	0.666	1.284	2.47	0.275	1.872	1.959	1.239	2.217	1.373	1.783	2.423	0.163	2.436	1.885	-0.147	1.658	0.319	0.417	0.981	2.222	1.609	1.746	1.023
O70589	O70589|A0A067XG53|F6Y9I5|F6ZQR2|B1AUH5|F7CD87	Cask	Peripheral plasma membrane protein CASK	MOUSE	34	106020	2.051	0.159	0.25	0.788	2.509	0.072	1.815	2.194	0.693	2.016	1.225	2.064	-0.137	2.413	-0.014	2.402	1.969	0.137	2.274	0.25	0.399	0.918	2.634	0.214	1.882	2.424	0.808	2.127	1.288	2.064	2.538	0.11	2.549	2.017	-0.072	2.067	0.042	0.195	0.695	2.469	1.688	2.093	0.62
O88291	O88291|A0A0R4J098|D3YXQ7	Znf326	DBIRD complex subunit ZNF326	MOUSE	12	65680.5	2.035	0.688	0.794	1.145	1.759	0.101	1.753	1.913	1.024	1.884	1.323	1.857	-0.105	1.755	0.555	1.671	1.807	0.105	2.105	0.822	0.88	1.304	1.889	0.182	1.867	2.079	1.123	2.004	1.374	1.975	1.88	0.681	1.793	1.882	-0.101	1.87	0.576	0.68	1.036	1.663	1.65	1.767	0.911
O88307	O88307	Sorl1	Sortilin-related receptor	MOUSE	17	252559	1.593	0.342	0.467	0.812	2.477	0.095	1.697	1.964	0.78	1.735	0.933	1.79	-0.117	2.33	0.109	2.331	1.671	0.117	1.75	0.605	0.541	0.994	2.575	0.235	1.898	2.164	0.949	1.96	1.118	1.989	2.548	0.291	2.556	1.846	-0.095	1.476	0.257	0.328	0.62	2.322	1.54	1.908	0.584
O88322	O88322|A0A286YCQ5	Nid2	Nidogen-2	MOUSE	9	156706	2.989	1.37	1.537	2.292	3.119	0.022	2.903	3.92	1.835	2.91	1.969	2.663	0.124	3.562	1.163	3.335	2.724	-0.124	3.079	1.177	1.196	2.114	2.924	-0.091	2.765	3.886	1.786	2.791	1.973	2.573	3.208	1.152	3.118	2.593	-0.022	2.988	1.377	1.572	2.236	3.04	2.909	3.989	1.742
O88342	O88342|A0A0J9YU05	Wdr1	WD repeat-containing protein 1	MOUSE	8	67090.1	0.613	-0.182	0.02	-0.148	1.221	0.09	0.694	1.096	0.085	0.508	0.395	0.828	-0.136	1.485	-0.309	1.553	0.606	0.136	0.628	-0.032	0.142	-0.105	1.198	0.196	0.758	1.215	0.239	0.54	0.477	0.969	1.522	-0.191	1.62	0.727	-0.09	0.459	-0.24	-0.079	-0.325	0.999	0.501	0.975	-0.037
O88444	O88444	Adcy1	Adenylate cyclase type 1	MOUSE	11	125310	1.601	0.306	0.338	0.66	2.221	0.203	1.797	1.976	0.599	1.623	0.953	1.761	-0.124	2.165	0.068	2.146	1.52	0.124	1.76	0.466	0.516	0.828	2.492	0.316	1.867	2.14	0.732	1.713	1.152	1.932	2.205	0.126	2.296	1.675	-0.203	1.284	0.052	0.112	0.506	2.293	1.275	1.481	0.396
O88455	A0A140LIT2|O88455	Dhcr7	7-dehydrocholesterol reductase	MOUSE	2	54659.4	2.836	1.209	1.238	1.574	1.957	0.116	2.571	2.75	1.523	2.647	2.149	2.427	-0.351	1.934	0.983	1.976	2.702	0.351	3.242	1.614	1.589	1.905	2.229	0.467	2.786	2.951	1.776	2.996	2.554	2.831	2.212	1.334	2.286	3.053	-0.116	2.278	0.728	0.978	1.458	1.841	2.221	2.634	1.406
O88485	D3Z0M6|O88485|Q3TYJ3|A0A0N4SVS1	Dync1i1	Cytoplasmic dynein 1 intermediate chain 1	MOUSE	3	71180	0.933	0.025	0.155	0.345	1.512	0.028	1.195	1.391	0.46	1.019	0.638	1.101	-0.145	2.007	-0.222	1.844	1.242	0.145	1.13	0.161	0.245	0.51	1.632	0.22	1.362	1.538	0.637	1.166	0.757	1.22	2.179	-0.09	2.001	1.443	-0.028	0.984	-0.116	-0.115	0.347	1.502	1.046	1.216	0.468
O88487	A2BFF9|Q3TPJ8|O88487|A2BFF5|A2BFF8	Dync1i2	Cytoplasmic dynein 1 intermediate chain 2	MOUSE	7	68792.3	1.711	0.413	0.359	0.642	1.742	0.088	1.326	1.443	0.829	1.314	1.184	1.639	0.062	1.7	0.182	1.604	1.225	-0.062	1.671	0.351	0.293	0.624	1.532	0.124	1.401	1.551	0.773	1.421	1.26	1.72	1.466	0.2	1.464	1.36	-0.088	1.514	0.227	0.271	0.518	1.724	1.247	1.458	0.64
O88492	A0A571BEC9|O88492	Plin4	Perilipin-4	MOUSE	3	140383	-0.094	-0.708	-0.628	-0.614	1.579	0.191	0.39	0.531	-0.734	-0.117	-0.682	0.363	-0.126	1.582	-0.941	1.366	-0.272	0.126	0.139	-0.652	-0.572	-0.559	1.705	0.255	0.624	0.756	-0.678	0.102	-0.626	0.589	1.761	-0.885	1.591	-0.134	-0.191	-0.06	-0.904	-0.844	-0.846	1.294	0.426	0.445	-0.953
O88508	O88508|G3UXY2|G3UZK0|G3UZN5|G3UZF8|G3UX07|G3UY43|G3UZG8|G3UZH2|G3UZU0|G3UX63	Dnmt3a	DNA (cytosine-5)-methyltransferase 3A	MOUSE	22	103268	3.007	1.695	1.794	2.115	2.114	0.038	2.972	3.357	2.249	2.938	2.555	2.749	-0.203	2.182	1.584	2.077	3.054	0.203	3.24	1.992	1.967	2.471	2.213	0.186	3.188	3.504	2.505	3.253	2.536	2.794	2.29	1.842	2.21	3.197	-0.038	3.057	1.716	1.712	2.157	2.014	3.064	3.314	2.309
O88520	O88520|A0A494BAG1	Shoc2	Leucine-rich repeat protein SHOC-2	MOUSE	9	65348.3	1.753	0.482	0.621	0.853	1.843	0.108	1.631	1.753	0.947	1.737	1.175	1.623	-0.104	1.822	0.198	1.868	1.531	0.104	1.763	0.522	0.684	0.934	1.902	0.225	1.68	1.822	1.033	1.879	1.343	1.75	1.924	0.312	1.958	1.612	-0.108	1.543	0.379	0.49	0.822	1.65	1.545	1.645	0.787
O88532	O88532|F6QJP7|D3Z5G4|F6V459|F6RTK9	Zfr	Zinc finger RNA-binding protein	MOUSE	28	117998	2.37	0.443	0.604	1.115	2.474	0.117	2.162	2.372	1.062	2.235	1.375	2.221	-0.098	2.33	0.218	2.33	2.276	0.098	2.463	0.555	0.717	1.197	2.588	0.221	2.263	2.461	1.174	2.365	1.463	2.339	2.473	0.315	2.429	2.335	-0.117	2.259	0.336	0.471	0.964	2.379	2.01	2.197	0.918
O88543	O88543|F6YCA7|D3Z036	Cops3	COP9 signalosome complex subunit 3	MOUSE	4	48401.8	1.421	0.085	0.274	0.464	2.412	0.093	1.782	2.25	0.649	1.621	0.941	1.673	-0.107	2.424	-0.064	2.509	1.561	0.107	1.528	0.244	0.433	0.591	2.504	0.153	1.869	2.309	0.79	1.808	1.029	1.732	2.612	0.011	2.597	1.665	-0.093	1.283	0.124	0.291	0.37	2.161	1.716	2.157	0.605
O88544	O88544|F6QTS1|D3YV99|D3Z1R9	Cops4	COP9 signalosome complex subunit 4	MOUSE	10	46569.3	1.421	-0.14	-0.045	0.333	2.38	0.134	1.546	1.945	0.379	1.439	0.837	1.65	-0.11	2.33	-0.44	2.466	1.508	0.11	1.472	-0.008	0.182	0.536	2.447	0.231	1.727	2.155	0.474	1.605	0.911	1.699	2.415	-0.259	2.539	1.613	-0.134	1.239	-0.276	-0.081	0.316	2.223	1.405	1.852	0.291
O88545	O88545|D3Z0F5|F6QK86	Cops6	COP9 signalosome complex subunit 6	MOUSE	4	36164.8	1.672	0.047	0.387	0.504	2.299	0.248	1.584	1.944	0.565	1.622	1.007	1.819	-0.126	2.26	-0.306	2.289	1.589	0.126	1.798	0.173	0.411	0.655	2.518	0.347	1.725	2.044	0.735	1.748	1.133	1.912	2.231	-0.1	2.376	1.704	-0.248	1.482	-0.201	0.123	0.314	2.016	1.282	1.736	0.375
O88561	G3X8Y7|O88561|F7CPA3	Slc27a3	Solute carrier family 27 member 3	MOUSE	3	73705.4	1.629	0.649	0.749	1.192	2.05	0.078	1.974	2.413	1.102	2.132	1.481	1.777	-0.105	1.853	0.621	1.849	2.043	0.105	1.776	0.754	0.988	1.446	2.256	0.183	2.079	2.54	1.207	2.417	1.66	2.116	2.187	0.726	2.23	2.287	-0.078	1.539	0.571	0.66	1.102	1.961	1.896	2.324	1.024
O88569	O88569|A0A0N4SUM2	Hnrnpa2b1	Heterogeneous nuclear ribonucleoproteins A2/B1	MOUSE	30	37459.1	2.679	0.067	-0.071	0.601	2.875	0.088	2.557	2.927	1.088	2.689	0.844	2.549	-0.013	2.678	-0.5	2.704	2.609	0.013	2.695	0.046	-0.088	0.605	2.901	0.096	2.603	2.974	1.136	2.621	0.823	2.585	2.725	-0.467	2.75	2.655	-0.088	2.643	-0.036	-0.172	0.488	2.833	2.522	2.93	1.065
O88587	O88587	Comt	Catechol O-methyltransferase	MOUSE	2	29714	0.726	0.146	0.064	0.185	0.797	0.117	0.795	0.996	0.279	0.543	0.185	1.032	-0.057	1.455	0.039	1.856	0.505	0.057	0.783	0.125	0.12	0.297	0.603	0.044	0.852	1.052	0.135	0.6	0.242	1.089	1.504	-0.11	1.912	0.562	-0.117	0.523	0.064	0.039	-0.135	0.681	0.691	0.694	0.072
O88597	O88597|E9PYD6|F7C090	Becn1	Beclin-1	MOUSE	2	52101.5	1.905	0.271	0.497	0.832	2.095	0.006	1.87	1.81	0.522	1.743	1.325	1.836	-0.178	2	0.099	1.916	1.835	0.178	2.083	0.448	0.675	1.009	2.273	0.183	2.048	1.988	0.7	1.92	1.503	2.014	2.178	0.277	2.094	2.013	-0.006	1.899	0.265	0.492	0.826	2.09	1.865	1.804	0.517
O88602	O88602	Cacng2	Voltage-dependent calcium channel gamma-2 subunit	MOUSE	5	36236.5	0.748	-0.322	-0.107	0.222	1.566	0.201	0.854	0.837	0.275	0.684	0.502	0.83	-0.106	1.531	-0.577	1.455	0.707	0.106	0.805	-0.08	0.135	0.292	1.673	0.214	0.875	0.9	0.477	0.746	0.602	0.868	1.549	-0.37	1.561	0.844	-0.201	0.433	-0.402	-0.151	0.104	1.399	0.674	0.653	0.113
O88622	O88622|G3X8U8|E9Q088|A0A2I3BRU5|E9Q7T9|E9Q954	Parg	Poly(ADP-ribose) glycohydrolase	MOUSE	4	110691	1.951	0.507	0.598	1.082	2.339	0.164	1.984	2.313	1.08	2.002	1.322	1.936	-0.235	2.323	0.318	2.239	1.978	0.235	2.2	0.742	0.833	1.317	2.579	0.335	2.139	2.585	1.317	2.239	1.565	2.208	2.582	0.604	2.464	2.261	-0.164	1.815	0.408	0.413	0.983	2.167	1.771	2.098	0.912
O88685	O88685|B7ZCF1|A2AGN7|A0A087WPH7|F6Q2E3	Psmc3	26S proteasome regulatory subunit 6A	MOUSE	25	49833.3	2.346	0.632	0.735	1.134	2.493	0.063	2.392	2.664	1.196	2.315	1.532	2.349	-0.072	2.393	0.417	2.412	2.237	0.072	2.468	0.689	0.879	1.227	2.544	0.16	2.442	2.784	1.321	2.37	1.66	2.46	2.582	0.542	2.473	2.387	-0.063	2.272	0.506	0.702	1.08	2.398	2.36	2.593	1.134
O88696	O88696	Clpp	ATP-dependent Clp protease proteolytic subunit, mitochondrial	MOUSE	2	30085.2	0.951	-0.026	0.048	0.056	1.889	-0.008	0.968	1.369	0.152	1.134	0.44	1.357	-0.084	2.062	-0.299	2.006	1.099	0.084	1.035	0.02	0.057	0.14	1.973	0.022	1.052	1.454	0.236	1.219	0.525	1.441	2.146	-0.215	2.09	1.183	0.008	0.993	-0.045	-0.007	0.098	1.931	1.01	1.411	0.194
O88703	O88703	Hcn2	Potassium/sodium hyperpolarization-activated cyclic nucleotide-gated channel 2	MOUSE	26	95576	0.615	-0.833	-0.815	-0.367	2.516	0.194	0.605	0.862	-0.626	0.811	0.055	0.7	-0.093	2.116	-1.011	2.227	0.64	0.093	0.748	-0.786	-0.609	-0.194	2.542	0.224	0.698	0.897	-0.475	0.921	0.095	0.775	2.21	-0.905	2.265	0.787	-0.194	0.328	-0.988	-0.889	-0.454	2.29	0.417	0.598	-0.721
O88704	O88704	Hcn1	Potassium/sodium hyperpolarization-activated cyclic nucleotide-gated channel 1	MOUSE	20	103115	1.195	-0.38	-0.256	0.129	2.412	0.209	1.107	1.176	0	1.291	0.454	1.367	-0.018	2.143	-0.5	2.133	1.166	0.018	1.216	-0.335	-0.152	0.229	2.524	0.254	1.165	1.309	0.13	1.309	0.587	1.367	2.262	-0.417	2.221	1.189	-0.209	0.87	-0.588	-0.47	-0.016	2.282	0.875	0.825	-0.162
O88705	O88705	Hcn3	Potassium/sodium hyperpolarization-activated cyclic nucleotide-gated channel 3	MOUSE	3	87096.4	1.659	0.167	0.308	0.849	1.907	-0.095	1.576	2.305	0.489	1.811	1.091	1.588	-0.13	2.034	0.135	1.984	1.934	0.13	1.574	0.121	0.294	0.866	2.033	-0.013	1.491	2.454	0.469	1.726	1.006	1.503	2.203	0.05	2.086	1.849	0.095	1.613	0.133	0.379	0.951	1.998	1.504	2.419	0.554
O88712	O88712|A0A0J9YU62|A0A0J9YUM4|A0A0J9YTW3|A0A0J9YUR5|A0A0J9YVI3|A0A0J9YU66	Ctbp1	C-terminal-binding protein 1	MOUSE	9	48200.1	1.424	0.1	0.256	0.572	2.057	0.091	1.355	1.716	0.675	1.385	0.954	1.383	-0.04	1.928	-0.117	1.857	1.287	0.04	1.464	0.226	0.344	0.607	2.133	0.127	1.274	1.672	0.709	1.428	1.137	1.393	1.971	-0.074	1.798	1.388	-0.091	1.264	0.025	0.233	0.499	2.024	1.135	1.561	0.546
O88735	D3YWN7|O88735|E9QMU3	Map7	Ensconsin	MOUSE	3	82134.2	1.916	-0.198	-0.127	0.012	3.065	0.11	1.536	1.928	0.213	1.581	0.622	1.934	0.113	2.759	-0.259	2.909	1.751	-0.113	1.803	-0.31	-0.24	-0.101	2.952	-0.003	1.423	1.815	0.1	1.469	0.509	1.821	2.646	-0.372	2.796	1.639	-0.11	1.807	-0.307	-0.237	-0.098	2.955	1.427	1.819	0.103
O88736	Q8C5N9|O88736	Hsd17b7	3-keto-steroid reductase/17-beta-hydroxysteroid dehydrogenase 7	MOUSE	5	37658.5	1.738	0.535	0.649	0.962	1.807	0.122	1.633	1.946	1.003	1.851	1.507	1.611	-0.23	1.924	0.239	1.936	1.856	0.23	2.019	0.825	1.011	1.192	1.954	0.448	1.922	2.265	1.326	2.131	1.639	1.958	2.11	0.468	2.273	2.137	-0.122	1.774	0.516	0.676	0.869	1.661	1.664	1.867	0.87
O88737	O88737|V9GX98	Bsn	Protein bassoon	MOUSE	111	420832	1.194	-1.047	-0.714	-0.243	2.6	0.11	1.215	1.407	-0.366	1.296	0.025	1.347	-0.097	2.277	-1.051	2.377	1.249	0.097	1.296	-0.972	-0.66	-0.17	2.723	0.179	1.308	1.487	-0.309	1.357	0.075	1.43	2.358	-1.022	2.463	1.31	-0.11	1.13	-1.154	-0.796	-0.348	2.552	1.153	1.291	-0.471
O88738	O88738|S4R2P8|S4R1L5|S4R268|J3QP64|S4R1S3|S4R1R8|A0A3Q4EH00	Birc6	Baculoviral IAP repeat-containing protein 6	MOUSE	58	538665	2.231	0.57	0.788	1.214	2.483	0.197	2.089	2.377	1.241	2.113	1.498	2.108	-0.146	2.413	0.409	2.547	2.094	0.146	2.362	0.694	0.933	1.268	2.611	0.342	2.24	2.418	1.336	2.258	1.626	2.254	2.526	0.552	2.701	2.218	-0.197	2.036	0.402	0.629	1.058	2.297	1.914	2.153	1.023
O88741	O88741	Gdap1	Ganglioside-induced differentiation-associated protein 1	MOUSE	9	41538.2	1.886	0.41	0.549	0.967	1.901	0.155	1.647	1.818	1.263	1.813	1.425	1.634	-0.042	1.667	0.231	1.742	1.592	0.042	1.926	0.482	0.648	1.043	1.928	0.236	1.746	1.901	1.252	1.964	1.412	1.679	1.743	0.241	1.82	1.697	-0.155	1.621	0.291	0.387	0.778	1.66	1.492	1.617	0.98
O88746	Q3UDC3|O88746	Tom1	Target of Myb protein 1	MOUSE	2	54552.4	0.271	-0.488	-0.12	-0.427	1.704	-0.333	0.91	1.107	-0.353	0.633	-0.081	0.786	-0.229	1.899	-0.729	1.789	0.959	0.229	0.723	-0.143	0.109	-0.198	2.127	-0.05	1.362	1.559	0.098	1.084	0.36	1.237	2.338	-0.351	2.24	1.368	0.333	0.653	-0.009	0.208	-0.094	2.135	1.305	1.489	0.029
O88809	O88809	Dcx	Neuronal migration protein doublecortin	MOUSE	20	40897.2	3.717	2.324	2.571	2.547	1.906	-0.131	2.979	4.366	2.617	3.055	2.92	3.084	-0.033	1.917	2.301	1.92	3.051	0.033	3.749	2.357	2.604	2.58	1.939	-0.099	3.012	4.399	2.649	3.088	2.953	3.117	1.949	2.334	1.953	3.084	0.131	3.848	2.456	2.702	2.678	2.037	3.111	4.497	2.748
O88844	O88844|A0A087WRS9|A0A087WPT4|D3YVY3|A0A087WRM4	Idh1	Isocitrate dehydrogenase [NADP] cytoplasmic	MOUSE	13	47073	2.6	1.079	1.263	1.416	2.01	-0.066	2.486	3.137	1.591	2.336	2.042	2.685	-0.082	2.251	0.975	2.067	2.393	0.082	2.635	1.169	1.273	1.537	2.111	0.006	2.612	3.173	1.648	2.356	2.081	2.627	2.351	1.112	2.156	2.503	0.066	2.715	1.188	1.338	1.482	2.076	2.566	3.171	1.629
O88845	O88845	Akap10	A-kinase anchor protein 10, mitochondrial	MOUSE	7	74144.1	1.014	-0.278	-0.161	0.144	1.79	0.295	0.907	1	0.067	0.903	0.392	0.794	-0.112	1.704	-0.444	1.878	0.89	0.112	1.214	-0.194	-0.085	0.34	2.019	0.395	1.014	1.14	0.117	1.075	0.517	0.991	1.945	-0.432	2.067	1.08	-0.295	0.828	-0.573	-0.398	-0.175	1.679	0.554	0.725	-0.229
O88848	O88848|D3Z067	Arl6	ADP-ribosylation factor-like protein 6	MOUSE	7	21130.1	1.256	0.139	0.214	0.704	1.781	0.12	1.151	1.525	0.429	1.383	0.929	1.412	-0.242	1.781	-0.02	1.689	1.322	0.242	1.484	0.346	0.446	0.942	2.014	0.359	1.393	1.708	0.664	1.536	1.063	1.567	1.989	0.269	2.011	1.535	-0.12	1.133	-0.006	0.113	0.61	1.698	1.006	1.279	0.279
O88851	O88851	Rbbp9	Putative hydrolase RBBP9	MOUSE	13	21082.5	0.664	-0.362	-0.237	0.12	2.078	0.214	0.824	0.853	-0.034	0.882	0.384	1.029	-0.01	1.818	-0.504	1.952	0.783	0.01	0.655	-0.375	-0.265	0.171	2.149	0.257	0.786	0.914	-0.025	0.897	0.412	1.038	1.923	-0.498	1.925	0.796	-0.214	0.462	-0.56	-0.459	-0.099	1.878	0.606	0.651	-0.247
O88935	O88935	Syn1	Synapsin-1	MOUSE	41	74267.1	0.442	-0.342	-0.418	-0.002	1.709	0.147	0.336	0.435	0.067	0.632	0.324	0.453	0.026	1.557	-0.6	1.506	0.508	-0.026	0.431	-0.365	-0.487	-0.037	1.685	0.113	0.318	0.431	0.04	0.587	0.276	0.368	1.456	-0.604	1.478	0.481	-0.147	0.309	-0.5	-0.559	-0.171	1.565	0.19	0.294	-0.055
O88967	O88967	Yme1l1	ATP-dependent zinc metalloprotease YME1L1	MOUSE	3	80197.7	1.14	0.161	0.229	0.508	2.036	0.225	1.303	1.525	0.307	1.238	0.814	1.274	-0.071	2.022	-0.17	1.915	1.217	0.071	1.262	0.277	0.333	0.588	1.902	0.382	1.387	1.51	0.469	1.394	0.894	1.39	2.069	-0.017	2.068	1.328	-0.225	0.88	-0.14	-0.05	0.265	1.54	0.895	1.174	0.086
O88983	O88983	Stx8	Syntaxin-8	MOUSE	2	27152.6	1.183	0.052	0.171	0.189	1.622	0.027	1.217	1.46	0.345	0.962	0.577	1.251	-0.176	2.216	-0.203	1.863	0.926	0.176	1.358	0.228	0.347	0.365	1.798	0.203	1.393	1.636	0.521	1.137	0.753	1.427	2.392	-0.027	2.039	1.101	-0.027	1.155	0.025	0.144	0.162	1.595	1.19	1.432	0.318
O88998	Q8R357|O88998|G3X9Q7|A3KGE4	Olfm1	Noelin	MOUSE	7	55739.1	1.409	-0.459	-0.567	-0.269	2.058	0.078	1.451	1.594	0.302	1.461	0.094	1.586	-0.127	2.109	-1.036	2.005	1.385	0.127	1.382	-0.234	-0.226	0.023	2.222	0.314	1.611	1.837	0.458	1.564	0.321	1.605	2.222	-0.638	2.345	1.559	-0.078	1.217	-0.537	-0.617	-0.371	1.962	1.298	1.513	-0.026
O89017	O89017	Lgmn	Legumain	MOUSE	4	49771.5	1.932	0.639	0.705	1.023	1.994	0.086	1.842	2.148	1.106	1.81	1.266	1.832	-0.128	1.991	0.302	2.113	1.894	0.128	2.003	0.677	0.87	1.277	2.059	0.088	1.92	2.2	1.181	1.757	1.269	1.841	2.055	0.384	2.207	1.995	-0.086	1.74	0.43	0.634	0.874	1.865	1.821	1.995	0.998
O89026	A0A338P6F7|O89026|G5E843	Robo1	Roundabout homolog 1	MOUSE	2	177659	2.826	0.718	1.192	1.447	2.927	0.101	2.999	3.07	1.63	2.723	1.954	2.726	-0.189	3.047	0.459	3.133	2.829	0.189	3.016	0.907	1.382	1.636	3.116	0.29	3.188	3.259	1.819	2.912	2.143	2.916	3.237	0.648	3.323	3.018	-0.101	2.725	0.617	1.091	1.346	2.826	2.898	2.969	1.529
O89029	F2Z3U4|O89029|F2Z468|F2Z469	Matn4	Matrilin-4	MOUSE	4	70742.9	2.366	0.85	0.929	1.369	2.02	0.267	2.034	2.438	1.475	2.044	1.672	2.112	-0.181	2.215	0.643	2.158	2.256	0.181	2.559	0.925	1.004	1.444	2.103	0.393	2.104	2.631	1.544	2.113	1.748	2.182	2.315	0.718	2.264	2.438	-0.267	2.166	0.71	0.788	1.228	1.667	1.858	2.238	1.313
O89032	O89032|A0A494BBI9	Sh3pxd2a	SH3 and PX domain-containing protein 2A	MOUSE	6	124884	1.627	0.17	0.375	0.72	2.009	0.078	1.589	1.708	0.957	1.665	0.814	1.473	-0.103	1.78	0.114	1.902	1.281	0.103	1.592	0.346	0.615	0.764	2.034	0.181	1.935	2.063	0.922	1.974	0.876	1.582	2.135	0.324	2.005	1.637	-0.078	1.675	0.429	0.482	0.6	2.057	1.703	1.815	0.885
O89053	O89053|G3UYK8|A0A0U1RPY8|D3YW57|D3YXM2|G3UX53	Coro1a	Coronin-1A	MOUSE	14	51672.9	2.28	0.496	0.797	0.978	2.162	0.096	1.773	2.543	1.394	1.87	1.614	1.943	0.119	2.054	0.338	2.07	1.959	-0.119	2.152	0.395	0.67	0.859	2.011	-0.081	1.684	2.373	1.239	1.671	1.538	1.797	1.884	0.214	1.935	1.882	-0.096	2.182	0.459	0.743	0.866	2.049	1.724	2.396	1.34
O89084	O89084	Pde4a	cAMP-specific 3',5'-cyclic phosphodiesterase 4A	MOUSE	10	94184	0.669	-0.451	-0.238	-0.172	1.563	0.131	0.711	0.629	-0.025	0.787	-0.017	0.794	-0.061	1.643	-0.52	1.711	0.683	0.061	0.74	-0.52	-0.223	-0.13	1.751	0.187	0.854	0.772	-0.159	0.851	0.111	0.89	1.817	-0.455	1.829	0.699	-0.131	0.602	-0.58	-0.401	-0.324	1.614	0.701	0.593	-0.222
O89103	O89103	Cd93	Complement component C1q receptor	MOUSE	7	71806.6	2.942	1.784	1.787	2.285	4.362	0.183	3.743	3.216	2.303	3.658	2.484	3.511	0.014	4.039	1.558	4.297	3.762	-0.014	2.926	1.802	1.76	2.165	4.284	0.172	3.67	3.18	2.436	3.683	2.493	3.588	4.057	1.518	4.209	3.705	-0.183	2.752	1.553	1.582	2.028	4.218	3.441	3.026	2.073
O89112	O89112|B2KGR2	Lancl1	Glutathione S-transferase LANCL1	MOUSE	7	46082	1.246	-0.083	-0.036	0.208	2.154	0.197	1.135	1.394	0.413	1.119	0.8	1.126	-0.072	2.162	-0.232	1.975	1.098	0.072	1.35	-0.03	0.111	0.377	2.152	0.312	1.163	1.568	0.641	1.164	0.876	1.212	2.28	-0.135	1.97	1.245	-0.197	1.082	-0.398	-0.22	-0.017	1.845	0.915	1.175	0.16
O89114	A2AG30|O89114	Dnajb5	DnaJ homolog subfamily B member 5	MOUSE	10	39346.9	1.861	0.611	0.611	1.096	1.576	0.169	1.679	1.734	1.075	1.73	1.305	1.691	-0.081	1.535	0.436	1.537	1.76	0.081	1.923	0.681	0.671	1.195	1.665	0.191	1.716	1.824	1.079	1.804	1.383	1.754	1.615	0.457	1.623	1.792	-0.169	1.783	0.441	0.413	0.94	1.423	1.494	1.628	0.953
P00405	P00405	Mtco2	Cytochrome c oxidase subunit 2	MOUSE	6	26147.1	1.199	0.743	0.793	0.772	1.518	0.353	1.098	1.437	1.042	1.202	1.285	1.344	0.131	1.544	0.465	1.578	1.282	-0.131	1.031	0.572	0.639	0.779	1.364	0.293	0.988	1.344	1.12	1.079	1.338	1.122	1.44	0.436	1.43	1.11	-0.353	0.891	0.247	0.451	0.435	1.232	0.82	1.06	0.782
P00493	P00493	Hprt1	Hypoxanthine-guanine phosphoribosyltransferase	MOUSE	4	24798.1	1.069	-0.213	0.176	0.164	1.937	0.159	1.48	1.465	0.303	1.032	0.645	1.391	-0.065	2.219	-0.434	2.284	1.19	0.065	1.105	-0.157	0.163	0.224	1.949	0.207	1.468	1.632	0.416	1.058	0.876	1.482	2.224	-0.359	2.38	1.309	-0.159	0.851	-0.364	0.007	-0.021	1.79	1.316	1.444	0.176
P00920	P00920|A0A0A6YX78	Ca2	Carbonic anhydrase 2	MOUSE	4	29146.1	-0.918	-0.851	-0.537	-2.095	1.329	0.177	-0.637	0.425	-0.662	-1.803	-0.408	0.021	-0.054	1.771	-0.861	1.551	-0.765	0.054	-0.995	-0.951	-0.611	-2.115	1.389	0.133	-0.656	0.46	-0.729	-1.822	-0.403	-0.039	1.591	-0.973	1.504	-0.853	-0.177	-1.055	-0.977	-0.746	-2.191	1.286	-0.732	0.371	-0.798
P01027	P01027	C3	Complement C3	MOUSE	2	188021	1.519	0.312	0.583	0.413	1.847	0.143	1.685	1.844	0.429	1.345	0.648	1.373	-0.066	2.487	-0.135	2.245	1.493	0.066	1.585	0.378	0.649	0.479	1.913	0.209	1.751	1.91	0.495	1.411	0.714	1.439	2.553	-0.069	2.311	1.559	-0.143	1.376	0.169	0.44	0.27	1.704	1.542	1.701	0.286
P01029	P01029|E1BH06|P01030	C4b	Complement C4-B	MOUSE	4	194566	1.533	0.004	-0.158	-0.205	2.229	0.225	1.262	1.547	-0.316	1.32	0.091	1.271	-0.153	1.943	-0.577	2.585	1.411	0.153	1.47	0.055	-0.005	-0.125	2.309	0.448	1.289	1.628	-0.235	1.542	0.099	1.493	2.09	-0.423	2.666	1.417	-0.225	1.219	-0.154	-0.471	-0.608	1.916	1.177	1.233	-0.718
P01831	P01831|A0A1L1SUX8	Thy1	Thy-1 membrane glycoprotein	MOUSE	2	18307.8	0.021	-0.114	-0.009	-0.745	0.771	0.142	0.114	0.998	0.589	-0.463	0.646	0.506	-0.129	1.289	-0.04	1.332	0.078	0.129	0.17	-0.02	0.141	-0.596	0.921	0.187	0.264	1.147	0.718	-0.313	0.775	0.519	1.419	-0.027	1.462	0.207	-0.142	-0.114	-0.256	-0.249	-0.782	0.734	-0.001	0.785	0.492
P01901	P01901|Q3TH01|A0A494BA33|A0A494BAT0|G3UXW2|P04223|P03991|P14428|P14426|A0A494B9G8|A0A0B4J1G3|G3UZP7|P14427|P01900|P06339|P01899|P01897|Q4KN81|Q8HWB2|P14429|P14430|P79568|E9QJR9|E9PWT4|L7N260|P14431	H2-K1	H-2 class I histocompatibility antigen, K-B alpha chain	MOUSE	5	41700.5	1.77	-0.673	-0.769	-0.833	3.168	0.344	1.561	1.822	-0.624	2.06	-0.138	1.634	0.035	2.405	-0.787	2.708	1.622	-0.035	1.736	-0.455	-0.747	-0.528	3.218	0.202	1.793	1.787	-0.357	2.007	0.006	1.599	2.37	-0.77	2.549	1.715	-0.344	1.601	-0.813	-0.95	-0.847	2.824	1.196	1.778	-0.563
P02469	E9QN70|P02469|E9Q512|Q8BVJ9|H3BJH8	Lamb1	Laminin subunit beta-1	MOUSE	2	204333	2.945	0.549	0.554	1.114	3.422	0.122	2.453	2.702	1.203	2.391	1.119	2.35	0.157	3.005	0.427	3.098	2.3	-0.157	2.787	0.391	0.397	0.956	3.264	-0.035	2.296	2.545	1.046	2.233	0.962	2.192	2.847	0.27	2.941	2.143	-0.122	2.822	0.426	0.432	0.991	3.299	2.331	2.58	1.081
P02535	P02535|A2A513	Krt10	Keratin, type I cytoskeletal 10	MOUSE	9	57940	-0.534	-0.234	0.306	-0.655	-0.281	0.062	-0.512	-0.173	-0.047	-0.57	-0.755	0.193	0.694	0.701	0.267	0.115	-1.784	-0.694	-1.336	-1.168	-0.494	-1.537	-0.96	-0.666	-1.246	-0.991	-0.854	-1.39	-1.761	-0.626	-0.026	-0.609	-0.361	-2.73	-0.062	-0.646	-0.341	0.239	-0.731	-0.188	-0.512	-0.36	-0.176
P02802	P02802	Mt1	Metallothionein-1	MOUSE	2	7159.1	-0.339	-0.814	-0.661	-0.607	2.442	0.21	0.133	0.348	-0.765	-0.065	-0.63	0.208	0.396	1.737	-0.594	1.61	-0.194	-0.396	-0.582	-1.414	-1.354	-1.348	1.701	-0.186	-0.155	-0.363	-1.457	-0.683	-1.352	-0.147	1.428	-1.164	1.322	-0.77	-0.21	-0.356	-1.114	-1.053	-1.047	2.002	0.146	-0.063	-1.157
P03888	P03888	Mtnd1	NADH-ubiquinone oxidoreductase chain 1	MOUSE	2	36115.7	0.79	-0.088	0.031	0.49	2.179	0.75	0.641	0.554	0.602	0.842	0.739	1.182	-0.056	2.156	-0.356	2.114	0.815	0.056	0.856	-0.024	0.178	0.614	2.266	0.7	0.94	0.862	0.648	0.932	0.783	1.287	2.212	-0.061	2.268	0.853	-0.75	-0.098	-0.975	-0.755	-0.27	1.534	-0.081	0.031	-0.225
P03911	P03911	Mtnd4	NADH-ubiquinone oxidoreductase chain 4	MOUSE	3	52052.1	0.754	-0.382	-0.007	0.032	2.33	0.188	1.514	1.744	0.074	1.456	0.101	1.188	-0.403	2.265	-1.134	2.535	1.165	0.403	1.193	-0.045	0.143	0.373	2.721	0.473	1.912	2.152	0.148	1.864	0.318	1.572	2.456	-0.726	2.028	0.652	-0.188	0.751	-0.568	-0.366	-0.155	2.292	1.218	1.777	-0.322
P03921	P03921	Mtnd5	NADH-ubiquinone oxidoreductase chain 5	MOUSE	3	68815.9	2.617	-0.641	-0.458	0.168	3.536	0.229	2.831	3.236	0.254	2.622	0.805	2.686	-0.303	3.63	-0.971	3.435	2.845	0.303	3.143	-0.307	-0.104	0.542	3.913	0.548	3.204	3.762	0.57	2.88	1.065	3.059	3.91	-0.641	3.75	3.218	-0.229	2.616	-0.815	-0.651	-0.009	3.387	2.656	3.228	0.039
P03930	P03930	Mtatp8	ATP synthase protein 8	MOUSE	3	7766.1	0.493	-0.422	-0.223	0.103	1.798	0.279	0.44	0.531	0.178	0.548	0.356	0.614	-0.03	1.673	-0.572	1.572	0.468	0.03	0.617	-0.304	-0.192	0.148	1.863	0.238	0.545	0.735	0.262	0.61	0.372	0.617	1.702	-0.537	1.602	0.638	-0.279	0.384	-0.598	-0.473	-0.024	1.63	0.252	0.434	-0.058
P03995	P03995|Q9Z2T6	Gfap	Glial fibrillary acidic protein	MOUSE	46	49956.2	-0.125	-0.833	-0.598	-0.233	1.494	-0.063	0.066	0.381	-0.68	0.153	-0.59	0.417	-0.185	1.401	-0.95	1.547	-0.097	0.185	0.045	-0.658	-0.418	-0.052	1.715	0.123	0.26	0.567	-0.461	0.354	-0.406	0.592	1.634	-0.7	1.753	0.115	0.063	-0.018	-0.8	-0.574	-0.169	1.593	0.153	0.472	-0.569
P04104	P04104	Krt1	Keratin, type II cytoskeletal 1	MOUSE	5	66118.3	-1.2	-0.389	-0.625	-1.252	-0.987	-0.871	-0.643	-0.362	-0.87	-1.024	-1.091	-0.474	0.041	0.078	-0.529	-0.363	-2.099	-0.041	-1.275	-0.506	-0.757	-1.338	-0.978	-0.747	-0.681	-0.472	-0.849	-0.919	-1.006	-0.533	-0.02	-0.467	-0.438	-1.898	0.871	-0.433	0.204	0.013	-0.51	-0.229	0.005	0.369	-0.105
P04627	P04627|E9Q0P8|B1AUN8	Araf	Serine/threonine-protein kinase A-Raf	MOUSE	11	68264.9	1.483	0.279	0.378	0.591	2.201	0.108	1.588	1.77	0.346	1.555	0.781	1.512	0.018	1.762	0.329	2.091	1.501	-0.018	1.465	0.26	0.36	0.595	2.183	0.076	1.555	1.752	0.346	1.523	0.761	1.494	1.751	0.311	2.058	1.483	-0.108	1.375	0.276	0.323	0.644	2.093	1.479	1.696	0.455
P05063	P05063	Aldoc	Fructose-bisphosphate aldolase C	MOUSE	25	39793.5	1.195	0.352	0.469	0.205	2.19	0.035	0.786	2.041	1.055	0.785	1.224	1.473	-0.074	2.493	0.198	2.191	1.22	0.074	1.239	0.443	0.569	0.245	2.176	0.069	0.807	2.085	1.115	0.85	1.317	1.484	2.456	0.265	2.285	1.338	-0.035	1.145	0.372	0.506	0.144	2.093	0.737	1.9	0.961
P05064	A6ZI44|P05064|P00883|D3YWI1|A0A0U1RPN8|D3Z510|A0A0U1RPT5|D3YV98|A6ZI47	Aldoa	Fructose-bisphosphate aldolase A	MOUSE	25	39811.6	3.285	1.805	2.029	1.672	3.573	0.047	2.902	3.721	2.623	2.511	2.816	3.471	0.073	3.876	1.645	3.856	2.88	-0.073	3.119	1.73	1.91	1.578	3.414	-0.014	2.811	3.664	2.484	2.449	2.742	3.297	3.62	1.547	3.75	2.744	-0.047	3.183	1.747	1.907	1.681	3.541	2.857	3.735	2.447
P05132	P05132	Prkaca	cAMP-dependent protein kinase catalytic subunit alpha	MOUSE	22	40684	1.686	0.443	0.503	1.019	2	0.114	1.549	1.7	1.044	1.733	1.338	1.59	-0.147	1.929	0.224	1.771	1.629	0.147	1.85	0.515	0.637	1.14	2.087	0.236	1.661	1.713	1.156	1.808	1.444	1.635	1.957	0.354	1.848	1.761	-0.114	1.546	0.251	0.326	0.795	1.807	1.347	1.474	0.789
P05201	P05201|F7ALS6	Got1	Aspartate aminotransferase, cytoplasmic	MOUSE	15	46532	-0.481	-0.569	-0.425	-1.416	0.77	0.3	-0.395	0.594	-0.191	-0.925	-0.002	0.022	0.005	1.283	-0.629	1.236	-0.239	-0.005	-0.461	-0.446	-0.318	-1.355	0.719	0.303	-0.389	0.591	-0.14	-0.894	0.031	0.138	1.209	-0.573	1.263	-0.208	-0.3	-0.843	-0.845	-0.777	-1.863	0.431	-0.806	0.276	-0.477
P05202	P05202	Got2	Aspartate aminotransferase, mitochondrial	MOUSE	21	47809.9	-0.599	-0.752	-0.533	-1.6	0.697	0.503	-0.717	0.469	-0.365	-1.206	-0.085	-0.016	0.08	1.405	-0.679	1.363	-0.507	-0.08	-0.681	-0.803	-0.628	-1.706	0.57	0.314	-0.741	0.366	-0.487	-1.257	-0.157	-0.138	1.269	-0.723	1.171	-0.546	-0.503	-1.202	-1.153	-1.05	-2.066	0.066	-1.245	-0.068	-0.83
P05480	P05480	Src	Neuronal proto-oncogene tyrosine-protein kinase Src	MOUSE	21	60403.2	1.735	0.436	0.567	1.009	2.031	0.237	1.656	1.752	1.12	1.779	1.352	1.663	-0.138	2.018	0.206	1.947	1.669	0.138	1.845	0.526	0.716	1.097	2.19	0.363	1.873	1.916	1.3	1.9	1.491	1.802	2.12	0.372	2.014	1.774	-0.237	1.496	0.178	0.302	0.718	1.802	1.451	1.485	0.883
P05532	P05532	Kit	Mast/stem cell growth factor receptor Kit	MOUSE	3	110596	1.551	0.562	0.467	0.779	2.383	0.136	1.835	1.988	0.701	1.84	1.132	1.98	-0.373	2.386	0.073	2.307	1.897	0.373	1.924	0.555	0.838	1.089	2.376	0.289	2.066	2.024	0.957	1.93	1.461	2.069	2.54	0.301	2.527	2.163	-0.136	1.421	0.375	0.264	0.615	2.247	1.667	1.857	0.644
P05533	P05533	Ly6a	Lymphocyte antigen 6A-2/6E-1	MOUSE	2	15061.2	2.276	-0.488	-0.608	0.11	3.164	0.453	2.391	2.314	0.371	2.267	0.32	2.429	-0.019	3.207	-0.724	3.105	2.261	0.019	2.295	-0.469	-0.589	0.129	3.192	0.472	2.41	2.333	0.39	2.286	0.322	2.448	3.226	-0.705	3.128	2.28	-0.453	1.823	-0.971	-1.061	-0.363	2.684	1.938	1.861	-0.107
P05784	P05784	Krt18	Keratin, type I cytoskeletal 18	MOUSE	5	47537.3	-0.387	-0.234	-0.275	-0.664	-0.221	-0.042	-0.163	-0.168	-0.142	-0.213	-0.72	0.124	-0.012	0.572	-0.273	0.106	-1.244	0.012	-0.56	-0.267	-0.367	-0.862	-0.474	-0.292	-0.246	-0.275	-0.265	-0.303	-0.847	0.085	0.394	-0.321	-0.094	-1.403	0.042	-0.322	0.009	-0.131	-0.447	-0.13	-0.142	0.086	-0.06
P06151	P06151|A0A1B0GSR9|A0A1B0GSX0|D3YZQ9|A0A1B0GQX5|A0A1B0GT41|A0A1B0GSL7|A0A1B0GS79|A0A1B0GRW9|A0A1B0GRS2|A0A1B0GRC1|P00342|D3YZE4|D3YVR7|A0A1B0GRE9|A0A1B0GSR2	Ldha	L-lactate dehydrogenase A chain	MOUSE	20	36840.2	1.91	0.214	0.43	0.542	2.028	0.203	1.484	2.149	0.939	1.384	1.379	1.806	0.082	2.315	0.103	2.138	1.424	-0.082	1.801	0.141	0.291	0.382	1.963	0.147	1.454	2.003	0.793	1.293	1.244	1.692	2.227	0.003	2.128	1.339	-0.203	1.645	0.039	0.18	0.31	1.852	1.317	1.855	0.676
P06745	P06745|A0A0U1RQ18|A0A0U1RP97	Gpi	Glucose-6-phosphate isomerase	MOUSE	9	62994	-0.352	-0.478	-0.356	-1.68	0.464	0.192	-0.742	0.73	-0.205	-1.074	0.083	0.313	-0.054	1.108	-0.408	1.399	-0.515	0.054	-0.344	-0.523	-0.234	-1.47	0.648	0.242	-0.515	0.917	-0.283	-1.257	0.137	0.239	1.008	-0.243	1.286	-0.633	-0.192	-0.544	-0.62	-0.419	-1.579	0.589	-0.464	0.585	-0.356
P06837	P06837	Gap43	Neuromodulin	MOUSE	13	23746.1	2.888	0.845	1.425	1.522	2.212	-0.045	2.631	3.162	1.476	2.845	1.902	2.541	-0.111	2.074	0.739	2.271	2.599	0.111	2.992	1.03	1.561	1.644	2.217	0.001	2.777	3.339	1.544	3.026	2.068	2.69	2.18	0.892	2.345	2.793	0.045	3.026	1.038	1.463	1.616	2.169	2.621	3.326	1.551
P07214	A0A1L1SSH9|P07214|Q5NCU4|Q5NCU3	Sparc	SPARC	MOUSE	2	35305.2	0.943	-0.239	-0.189	0.239	1.757	-0.137	0.959	1.129	0.229	0.72	0.504	0.855	-0.184	1.849	-0.522	1.811	1.07	0.184	1.127	-0.055	-0.005	0.423	1.941	0.047	1.143	1.313	0.413	0.904	0.688	1.038	2.033	-0.338	1.995	1.254	0.137	1.08	-0.102	-0.052	0.376	1.894	1.096	1.266	0.366
P07310	P07310|A0A0J9YKD4	Ckm	Creatine kinase M-type	MOUSE	2	43272.4	0.879	-0.495	-0.34	-0.779	1.888	0.388	0.666	1.503	0.14	0.375	0.529	1.178	-0.218	1.864	-0.436	2.272	-0.235	0.218	0.98	-0.299	-0.21	-0.67	1.975	0.707	0.884	1.78	0.3	0.531	0.656	1.395	2.069	-0.325	2.278	-0.04	-0.388	0.671	-0.68	-0.522	-0.964	1.499	0.393	1.014	-0.041
P07356	P07356|B0V2N7|B0V2N8|B0V2N5	Anxa2	Annexin A2	MOUSE	11	38960.8	0.983	-0.321	-0.104	0.368	1.628	-0.076	1.08	1.442	0.193	1.081	0.435	1.292	-0.074	1.866	-0.327	1.741	0.868	0.074	1.044	-0.279	-0.102	0.488	1.712	0.067	1.156	1.491	0.347	1.13	0.51	1.424	1.908	-0.188	1.825	0.803	0.076	1.102	-0.228	-0.054	0.538	1.778	1.11	1.432	0.192
P07724	P07724	Alb	Albumin	MOUSE	18	70745.2	3.125	0.378	0.823	0.749	2.943	0.411	2.529	2.701	1.072	2.761	1.155	2.883	-0.482	3.008	0.424	3.127	2.937	0.482	3.46	0.838	1.197	1.274	3.354	0.938	2.925	3.155	1.509	3.209	1.644	3.336	3.491	0.878	3.687	3.381	-0.411	2.575	-0.072	0.359	0.273	2.492	2.087	2.261	0.636
P07758	A0A0A0MQA3|P07758|Q00896|A0A0R4J0X5	Serpina1a	Alpha-1-antitrypsin 1-1	MOUSE	10	46172.9	3.515	0.156	2.039	2.165	3.943	0.74	3.45	3.932	2.189	3.642	0.961	2.925	-0.134	3.611	0.223	3.171	3.291	0.134	3.701	0.382	2.129	2.255	4.085	0.83	3.592	4.067	2.251	3.785	1.151	3.019	3.753	0.45	3.358	3.433	-0.74	2.807	-0.39	1.166	1.425	3.284	2.791	3.143	1.239
P07901	P07901|B7ZC50|B7ZC49|A2A6A2	Hsp90aa1	Heat shock protein HSP 90-alpha	MOUSE	60	85185.7	1.91	0.227	0.331	0.916	2.18	0.163	1.592	1.711	1.067	1.745	1.243	1.669	-0.093	2.07	0.079	2.038	1.574	0.093	2.009	0.341	0.416	1.004	2.268	0.255	1.68	1.833	1.161	1.849	1.3	1.77	2.155	0.196	2.153	1.703	-0.163	1.752	0.08	0.171	0.745	2.007	1.412	1.575	0.923
P08030	P08030|A0A1D5RLR6	Aprt	Adenine phosphoribosyltransferase	MOUSE	2	19894.7	1.607	0.384	0.611	0.583	1.554	0.332	1.431	1.188	0.572	1.482	0.761	1.327	0.187	2.051	0.206	1.719	1.241	-0.187	1.42	0.197	0.425	0.396	1.367	0.145	1.244	1.001	0.385	1.295	0.574	1.141	2.184	0.019	1.533	1.054	-0.332	1.275	0.051	0.279	0.251	1.222	1.098	0.855	0.24
P08113	P08113|F7C312	Hsp90b1	Endoplasmin	MOUSE	40	92759.4	2.063	0.593	0.7	1.182	1.997	0.124	1.832	2.095	1.215	1.969	1.386	1.949	-0.092	1.863	0.477	1.819	1.895	0.092	2.139	0.702	0.779	1.273	2.073	0.215	1.909	2.191	1.305	2.037	1.455	2.05	1.978	0.577	1.903	1.971	-0.124	1.916	0.475	0.534	1.024	1.863	1.73	1.966	1.1
P08122	P08122	Col4a2	Collagen alpha-2(IV) chain	MOUSE	3	168520	1.574	0.491	0.46	0.935	2.203	0.133	1.507	1.749	1.096	1.846	1.149	1.725	-0.253	2.223	0.11	2.248	1.601	0.253	1.938	0.722	0.683	1.149	2.371	0.331	1.711	2.013	1.35	2.069	1.436	2.036	2.438	0.386	2.422	1.879	-0.133	1.683	0.404	0.428	0.843	2.02	1.36	1.681	1.057
P08249	P08249|A0A0G2JF23|A0A0G2JGY4	Mdh2	Malate dehydrogenase, mitochondrial	MOUSE	18	36067.2	-0.356	-0.353	-0.221	-0.858	1.147	0.25	-0.01	0.595	-0.212	-0.459	0.077	0.27	-0.054	1.591	-0.635	1.573	-0.088	0.054	-0.295	-0.34	-0.251	-0.841	1.129	0.254	0.034	0.594	-0.165	-0.388	0.033	0.369	1.62	-0.646	1.586	-0.025	-0.25	-0.508	-0.596	-0.512	-1.093	0.831	-0.296	0.335	-0.45
P08551	P08551	Nefl	Neurofilament light polypeptide	MOUSE	60	61564.4	-0.627	-1.344	-1.29	-0.832	1.631	0.135	-0.578	-0.295	-1.098	-0.372	-0.868	-0.381	-0.191	1.39	-1.528	1.536	-0.626	0.191	-0.407	-1.174	-1.056	-0.639	1.81	0.307	-0.323	-0.055	-0.869	-0.15	-0.669	-0.169	1.58	-1.297	1.678	-0.43	-0.135	-0.73	-1.443	-1.339	-0.922	1.468	-0.621	-0.385	-1.224
P08752	P08752|A0A0A6YWA9	Gnai2	Guanine nucleotide-binding protein G(i) subunit alpha-2	MOUSE	20	41058.8	1.616	0.308	0.53	0.858	1.951	0.204	1.79	1.79	0.805	1.834	1.229	1.729	-0.089	1.935	0.086	1.907	1.778	0.089	1.661	0.348	0.584	0.907	2.021	0.271	1.838	1.99	0.846	1.726	1.176	1.78	1.981	0.133	1.971	1.742	-0.204	1.405	0.096	0.345	0.663	1.695	1.443	1.584	0.609
P08775	P08775|A0A0R4J0V5	Polr2a	DNA-directed RNA polymerase II subunit RPB1	MOUSE	26	218542	2.385	0.524	0.669	1.097	2.443	0.076	2.13	2.381	1.074	2.166	1.413	2.189	-0.045	2.497	0.301	2.416	2.109	0.045	2.435	0.575	0.761	1.137	2.563	0.129	2.14	2.426	1.115	2.311	1.564	2.227	2.428	0.32	2.534	2.249	-0.076	2.221	0.422	0.561	0.985	2.407	1.967	2.351	0.942
P09055	P09055|Q9Z0T9|B1AYG6|B1AYG7	Itgb1	Integrin beta-1	MOUSE	10	91481.9	3.671	0.885	0.968	1.534	4.14	0.185	3.515	4.024	1.611	3.572	1.9	3.529	0.084	3.719	0.712	4.075	3.555	-0.084	3.636	0.787	0.9	1.493	4.121	0.011	3.45	4	1.473	3.554	1.871	3.53	3.726	0.546	4.02	3.505	-0.185	3.467	0.678	0.817	1.384	3.92	3.368	3.816	1.508
P09103	P09103|P05307|A6H7J6|E9Q8G8	P4hb	Protein disulfide-isomerase	MOUSE	16	57456.8	3.503	0.605	0.765	1.204	3.437	0.043	2.976	3.744	1.235	2.64	1.83	3.06	0.011	3.379	0.364	3.396	2.872	-0.011	3.345	0.616	0.823	1.206	3.417	-0.002	2.932	3.809	1.282	2.723	1.855	3.016	3.41	0.421	3.379	2.976	-0.043	3.595	0.551	0.793	1.191	3.378	2.864	3.612	1.142
P09242	P09242|E9Q7P8|B1AXF5|B1AXF6	Alpl	Alkaline phosphatase, tissue-nonspecific isozyme	MOUSE	11	57855.5	1.832	-0.894	-0.876	-0.604	3.157	0.172	1.943	2.243	-0.859	1.891	-0.189	1.866	-0.192	2.81	-1.085	2.62	2.004	0.192	1.919	-0.74	-0.657	-0.429	3.307	0.353	2.19	2.372	-0.667	2.066	0.003	2.178	2.875	-0.937	2.752	2.239	-0.172	1.5	-1.049	-1.083	-0.869	2.861	1.78	1.816	-0.975
P09405	P09405	Ncl	Nucleolin	MOUSE	10	76778.7	1.129	0.029	0.205	0.367	1.544	0.157	1.099	1.536	0.731	1.071	0.677	1.309	-0.077	1.913	-0.22	1.895	1.148	0.077	1.221	0.064	0.238	0.433	1.646	0.231	1.118	1.66	0.8	1.026	0.716	1.381	2.037	-0.181	1.996	1.144	-0.157	0.924	-0.166	0.02	0.201	1.406	1.032	1.413	0.563
P09411	P09411|S4R2M7|P09041	Pgk1	Phosphoglycerate kinase 1	MOUSE	27	44949.1	0.761	-0.287	-0.114	0.127	1.702	0.032	0.599	1.025	0.546	0.804	0.816	0.824	-0.092	1.668	-0.519	1.559	0.829	0.092	0.837	-0.211	-0.084	0.153	1.726	0.129	0.713	1.137	0.612	0.902	0.871	0.89	1.801	-0.436	1.645	0.936	-0.032	0.754	-0.341	-0.181	0.056	1.63	0.577	1.017	0.522
P09470	P09470|F6QCP8|D0G895	Ace	Angiotensin-converting enzyme	MOUSE	12	151771	2.278	0.271	0.227	0.061	3.232	0.185	2.562	2.333	0.093	2.231	0.11	2.302	-0.386	3.092	-0.093	3.24	2.217	0.386	2.862	0.658	0.614	0.411	3.614	0.538	2.943	2.684	0.44	2.631	0.442	2.833	3.466	0.352	3.564	2.639	-0.185	2.232	-0.062	0.01	-0.209	2.904	2.204	2.04	-0.13
P09671	P09671|A0A3B2WBF0	Sod2	Superoxide dismutase [Mn], mitochondrial	MOUSE	2	24830.7	0.908	-0.234	-0.034	-0.129	1.716	0.06	0.904	1.476	0.13	0.664	0.427	1.34	-0.114	1.803	-0.289	2.072	1.03	0.114	1.022	-0.12	0.08	-0.015	1.83	0.174	1.018	1.59	0.244	0.778	0.541	1.454	1.917	-0.175	2.186	1.144	-0.06	0.848	-0.294	-0.094	-0.189	1.656	0.845	1.416	0.07
P0C027	P0C027|P0C028	Nudt10	Diphosphoinositol polyphosphate phosphohydrolase 3-alpha	MOUSE	6	18820.9	1.746	0.429	0.534	0.851	2.208	0.196	1.614	1.864	0.691	1.805	1.206	1.744	-0.18	1.807	0.433	1.892	1.615	0.18	1.987	0.646	0.81	1.057	2.468	0.356	1.889	2.139	0.967	2	1.481	1.986	2.082	0.557	2.139	1.882	-0.196	1.631	0.29	0.454	0.701	2.067	1.533	1.783	0.611
P0C090	P0C090|A2AVP4|A0A0N4SVF7|Q4VGL6|H7BX02	Rc3h2	Roquin-2	MOUSE	3	132491	1.82	0.429	0.365	0.821	2.044	0.247	1.594	1.973	0.676	1.856	0.878	1.575	-0.178	2.284	0.215	2.306	1.554	0.178	2.04	0.613	0.516	0.974	2.197	0.427	1.747	2.126	0.856	2.049	1.056	1.728	2.464	0.368	2.486	1.707	-0.247	1.457	0.066	0.097	0.579	1.977	1.436	1.8	0.376
P0C0S6	P0C0S6|Q3THW5|Q3UA95|Q8R029	H2az1	Histone H2A.Z	MOUSE	3	13552.5	0.314	0.065	0.124	-0.547	1.171	-0.139	0.752	1.825	0.464	-0.127	1.006	1.026	-0.198	1.517	-0.044	1.935	0.639	0.198	0.512	0.263	0.323	-0.349	1.369	0.059	0.95	2.023	0.662	0.071	1.205	1.224	1.715	0.154	2.134	0.837	0.139	0.453	0.205	0.264	-0.408	1.31	0.891	1.964	0.603
P0C192	P0C192|D3Z2D1|D3YZP3	Lrrc4b	Leucine-rich repeat-containing protein 4B	MOUSE	4	77067.2	1.845	0.381	0.526	0.778	1.891	0.371	1.522	1.804	0.76	1.818	0.879	1.679	-0.146	2.378	0.08	2.237	1.746	0.146	1.818	0.451	0.717	0.924	2.037	0.297	1.691	1.934	0.907	1.919	1.07	1.825	2.303	0.267	2.162	1.892	-0.371	1.521	0.154	0.115	0.636	1.739	1.151	1.637	0.726
P0C605	P0C605	Prkg1	cGMP-dependent protein kinase 1	MOUSE	2	76976.6	0.697	-0.332	-0.043	0.027	1.539	0.255	0.831	0.743	0.258	0.881	0.388	0.81	-0.144	1.573	-0.466	1.482	0.826	0.144	0.676	-0.23	-0.016	0.169	1.356	0.14	0.61	0.784	0.312	0.673	0.477	0.86	1.459	-0.322	1.509	0.606	-0.255	0.346	-0.498	-0.282	0.032	1.189	0.48	0.393	0.077
P0CG14	P0CG14	Derpc	Decreased expression in renal and prostate cancer protein	MOUSE	2	52357.7	0.066	-0.161	0.036	-0.067	1.452	0.087	0.688	0.741	-0.137	0.323	-0.444	0.227	-0.028	1.243	-0.324	1.265	0.164	0.028	0.094	-0.133	0.064	-0.039	1.48	0.115	0.717	0.769	-0.108	0.351	-0.416	0.255	1.271	-0.296	1.293	0.193	-0.087	-0.021	-0.248	-0.051	-0.154	1.365	0.601	0.654	-0.224
P0CW02	A0A087WNZ5|P0CW02|A0A087WRP7|P0CW03	Ly6c1	Lymphocyte antigen 6C1	MOUSE	3	14876.9	4.753	0.035	-0.015	1.055	5.508	0.223	3.888	4.527	1.201	4.14	1.278	4.277	0.179	4.666	-0.136	4.382	4.027	-0.179	4.646	-0.098	-0.158	0.892	5.453	0.081	3.712	4.355	1.012	4.012	1.115	4.079	4.539	-0.25	4.206	3.829	-0.223	4.53	-0.152	-0.187	0.815	5.249	3.508	4.15	0.934
P0DP26	P0DP26|P0DP27|P0DP28|A0A3Q4EHJ0|Q9D6P8	Calm1	Calmodulin-1	MOUSE	3	16837.3	0.562	-0.021	0.202	-0.444	0.959	-0.351	0.691	1.396	0.354	-0.101	0.746	0.637	-0.012	1.223	-0.157	1.595	0.51	0.012	0.562	-0.021	0.208	-0.444	0.959	-0.351	0.69	1.385	0.366	-0.101	0.745	0.637	1.279	-0.158	1.652	0.51	0.351	0.776	0.351	0.517	-0.055	1.234	1.009	1.858	0.718
P10126	P10126|D3YZ68|D3Z3I8	Eef1a1	Elongation factor 1-alpha 1	MOUSE	34	50455.3	1.898	0.599	0.671	1.058	2.022	0.108	1.761	2.023	0.931	1.861	1.296	1.915	-0.151	1.968	0.424	1.946	1.844	0.151	2.095	0.753	0.792	1.192	2.127	0.216	1.971	2.16	1.11	2.028	1.446	2.155	2.108	0.575	2.139	2.025	-0.108	1.828	0.494	0.574	0.943	1.897	1.74	1.885	0.848
P10287	P10287	Cdh3	Cadherin-3	MOUSE	10	90952.3	2.796	0.73	1.111	1.753	3.09	0.096	2.611	2.762	1.591	2.579	1.773	2.721	-0.184	3.093	0.649	3.308	2.468	0.184	2.981	0.872	1.256	1.912	3.306	0.269	2.829	3.053	1.805	2.913	1.97	2.898	3.286	0.891	3.497	2.916	-0.096	2.85	0.559	1.039	1.636	3.006	2.531	2.893	1.621
P10493	P10493	Nid1	Nidogen-1	MOUSE	14	139388	2.199	0.391	0.513	0.926	3.118	-0.114	2.17	2.839	0.86	2.184	1.159	2.202	0.108	3.03	0.131	2.898	2.29	-0.108	2.178	0.31	0.473	0.812	3.015	-0.141	2.158	2.776	0.828	2.216	1.096	2.054	2.964	0.15	2.83	2.283	0.114	2.315	0.548	0.586	0.923	3.171	2.359	2.89	0.996
P10605	P10605	Ctsb	Cathepsin B	MOUSE	7	38192	1.059	0.327	0.441	0.56	1.974	0.109	1.544	1.789	0.623	1.532	0.89	1.538	-0.161	1.911	0.032	1.791	1.45	0.161	1.495	0.453	0.603	0.595	1.892	0.231	1.538	1.781	0.726	1.588	1.066	1.715	2.031	0.107	1.86	1.527	-0.109	1.226	0.254	0.445	0.496	1.924	1.388	1.699	0.535
P10630	P10630|Q8BTU6|A0A338P6X5|E9Q561|D6RJ11|D6RJ60	Eif4a2	Eukaryotic initiation factor 4A-II	MOUSE	29	46629.7	1.993	0.708	0.847	1.34	1.836	0.242	1.768	1.795	1.447	1.907	1.579	1.749	-0.128	1.772	0.514	1.692	1.784	0.128	2.165	0.88	0.973	1.449	2	0.312	1.933	1.945	1.594	2.069	1.712	1.968	1.926	0.694	1.772	1.981	-0.242	1.782	0.529	0.605	1.071	1.641	1.549	1.592	1.227
P10637	A2A5Y6|A0A0A0MQC7|P10637|B1AQW5|B1AQW6	Mapt	Microtubule-associated protein tau	MOUSE	21	76584.4	1.96	0.228	0.407	0.699	2.582	-0.03	1.884	2.325	0.623	1.746	1.033	1.961	-0.045	2.612	0.11	2.525	1.869	0.045	2.098	0.345	0.496	0.738	2.707	0.028	1.994	2.438	0.638	1.952	1.089	2.112	2.559	0.238	2.55	1.993	0.03	2.124	0.308	0.408	0.77	2.693	2.077	2.534	0.677
P10639	P10639	Txn	Thioredoxin	MOUSE	4	12017.6	1.203	-0.328	-0.045	0.142	2.416	0.154	1.309	1.705	0.239	1.037	0.644	1.547	-0.158	2.066	-0.371	2.192	1.376	0.158	1.326	-0.103	0.078	0.412	2.469	0.273	1.506	1.863	0.461	1.367	0.817	1.87	2.189	-0.093	2.415	1.534	-0.154	1.031	-0.398	-0.205	0.14	2.196	1.233	1.551	0.188
P10649	A2AE89|P10649|F6WHQ7|P15626|Q80W21|D3YVP5|E9QAC8|D3YX76|D3YVP6|Q8R5I6|A2AE91|D3YZ29|P19639	Gstm1	Glutathione S-transferase Mu 1	MOUSE	14	26083.6	0.1	-0.729	-0.43	-0.61	2.005	0.297	0.086	0.723	-0.095	-0.615	-0.293	0.527	-0.172	1.806	-0.722	1.655	0.286	0.172	0.197	-0.446	-0.244	-0.47	2.177	0.432	0.31	0.863	-0.049	-0.339	-0.238	0.786	1.958	-0.634	1.853	0.414	-0.297	-0.32	-0.876	-0.728	-0.962	1.702	-0.071	0.428	-0.513
P10833	P10833|A0A1B0GRG1	Rras	Ras-related protein R-Ras	MOUSE	8	23934.6	0.262	-0.558	-0.533	0.001	1.602	0.214	0.23	0.273	-0.253	0.576	0.111	0.54	-0.062	1.514	-0.634	1.525	0.521	0.062	0.226	-0.501	-0.352	0.115	1.668	0.274	0.321	0.359	-0.13	0.667	0.2	0.648	1.585	-0.607	1.64	0.59	-0.214	0.057	-0.814	-0.879	-0.255	1.278	-0.014	0.007	-0.426
P10852	P10852|A0A0U1RP98|A0A0U1RPK4|A0A0U1RP32|A0A0U1RPG5|A0A0U1RPL8|A0A0U1RPQ7	Slc3a2	4F2 cell-surface antigen heavy chain	MOUSE	25	58449.6	2.465	0.772	0.868	1.415	3.626	0.286	2.026	2.428	1.354	2.289	1.789	2.245	0.212	3.196	0.638	3.25	2.238	-0.212	2.236	0.467	0.602	1.196	3.417	0.086	1.819	2.274	1.065	2.039	1.496	2.067	3.04	0.397	3.069	2.041	-0.286	2.136	0.416	0.543	1.024	3.283	1.857	2.132	0.973
P10854	P10854|Q64478|Q64525|Q6ZWY9|Q8CBB6|Q8CGP2|Q64475|P10853|Q8CGP1|P70696	H2bc14	Histone H2B type 1-M	MOUSE	10	13935.9	0.607	0.147	0.211	0.079	1.337	0.231	0.72	1.065	0.371	0.416	0.613	0.98	0.024	1.431	0.025	1.262	0.673	-0.024	0.631	0.164	0.186	0.134	1.377	0.273	0.692	1.144	0.362	0.425	0.667	1	1.52	0.072	1.346	0.702	-0.231	0.315	-0.084	-0.041	-0.154	1.056	0.482	0.89	0.096
P10922	P10922	H1-0	Histone H1.0	MOUSE	5	20860.5	-0.115	-0.404	-0.564	-0.54	1.294	0.467	-0.196	-0.355	-0.247	-0.324	-0.405	0.305	-0.037	1.895	-0.514	1.424	-0.332	0.037	-0.29	-0.321	-0.498	-0.719	1.449	0.56	-0.168	-0.135	-0.392	-0.444	-0.311	0.238	1.79	-0.587	1.452	-0.251	-0.467	-0.582	-0.796	-0.79	-1.008	0.841	-0.562	-0.822	-0.707
P11276	P11276|A0A087WR50|Q3UHL6|A0A087WSN6|B9EHT6|A0A087WS56|B7ZNJ1|A0A087WS99	Fn1	Fibronectin	MOUSE	6	276185	1.793	1.16	1.336	1.341	2.097	-0.205	2.099	2.38	1.073	2.225	1.36	2.072	-0.059	2.403	0.867	2.261	2.109	0.059	1.83	1.233	1.353	1.348	2.211	-0.159	2.176	2.457	1.15	2.239	1.362	2.109	2.448	0.874	2.277	2.116	0.205	1.777	1.389	1.508	1.503	2.269	2.078	2.359	1.073
P11352	P11352|A0A0A6YVV2|A0A0A6YY34	Gpx1	Glutathione peroxidase 1	MOUSE	3	22600.5	1.15	0.084	0.132	0.466	2.105	0.171	1.125	1.468	0.401	1.263	0.887	1.279	-0.058	2.017	-0.104	1.892	1.12	0.058	1.152	0.247	0.214	0.566	2.053	0.149	1.213	1.539	0.549	1.256	0.956	1.367	1.952	-0.039	1.919	1.243	-0.171	0.872	0.032	-0.045	0.322	1.881	0.864	1.26	0.258
P11499	P11499|E9Q3D6|E9Q0C3|E9PX27|D3Z1R1	Hsp90ab1	Heat shock protein HSP 90-beta	MOUSE	60	83622	1.719	0.37	0.437	0.917	2.003	0.164	1.544	1.711	0.79	1.668	1.128	1.664	-0.136	1.944	0.196	1.9	1.553	0.136	1.862	0.494	0.581	1.104	2.135	0.3	1.697	1.798	1.007	1.821	1.249	1.862	2.038	0.335	2.033	1.707	-0.164	1.601	0.204	0.259	0.79	1.825	1.384	1.484	0.684
P11531	P11531|A0A668KLA2|A2A9Z2|A2A9Z1|A0A1Q1PRS4|B1AV35|Q05AA6	Dmd	Dystrophin	MOUSE	11	427935	1.211	0.001	0.128	0.486	2.008	0.199	1.294	1.317	0.446	1.344	0.741	1.42	-0.053	1.997	-0.164	1.902	1.304	0.053	1.204	0.145	0.239	0.599	2.043	0.277	1.224	1.312	0.559	1.511	0.878	1.529	2.09	-0.077	1.852	1.387	-0.199	0.946	-0.17	-0.036	0.322	1.8	0.921	1.031	0.194
P11679	P11679	Krt8	Keratin, type II cytoskeletal 8	MOUSE	15	54564.4	0.557	-0.29	-0.433	0.281	1.823	0.204	0.443	0.619	0.064	0.655	0.357	0.651	-0.056	1.829	-0.575	1.717	0.733	0.056	0.688	-0.24	-0.257	0.361	1.898	0.27	0.598	0.859	0.256	0.771	0.407	0.713	1.802	-0.488	1.744	0.865	-0.204	0.471	-0.339	-0.455	0.144	1.772	0.351	0.512	0.039
P11688	P11688	Itga5	Integrin alpha-5	MOUSE	4	116182	4.084	1.756	1.663	2.015	4.377	0.079	3.628	4.943	2.185	3.547	2.457	3.567	-0.107	4.678	1.562	4.26	3.578	0.107	4.183	1.803	1.723	2.179	4.476	0.248	3.663	5.042	2.309	3.716	2.627	3.723	4.714	1.616	4.366	3.68	-0.079	4.414	1.765	1.688	2.145	4.708	3.851	5.273	2.231
P11798	P11798|F8WHB5|F6WHR9|D3Z7K9|D6RDQ8|E9QAJ4	Camk2a	Calcium/calmodulin-dependent protein kinase type II subunit alpha	MOUSE	42	54684.3	1.63	-0.767	-0.541	0.137	3.225	0.303	1.571	1.674	0.699	1.51	0.793	1.673	0	2.624	-0.734	2.626	1.862	0	1.644	-0.783	-0.58	0.092	3.289	0.292	1.6	1.656	0.686	1.481	0.764	1.648	2.576	-0.722	2.618	1.889	-0.303	1.342	-1.029	-0.866	-0.201	2.944	1.306	1.34	0.39
P11881	P11881|A0A0N4SWH7|A0A1D5RLA1|A0A0N4SVN2|A0A0N4SW22	Itpr1	Inositol 1,4,5-trisphosphate receptor type 1	MOUSE	107	316585	0.856	-0.724	-0.45	0.243	2.682	0.349	0.681	0.916	-0.06	0.885	0.402	1.09	0.054	2.333	-0.763	2.243	0.921	-0.054	0.826	-0.779	-0.501	0.198	2.644	0.315	0.631	0.848	-0.103	0.853	0.336	1.027	2.28	-0.787	2.186	0.893	-0.349	0.485	-1.145	-0.835	-0.172	2.331	0.333	0.566	-0.446
P11930	P11930	Nudt19	Nucleoside diphosphate-linked moiety X motif 19	MOUSE	3	40832.8	1.791	0.538	0.69	0.999	1.924	0.128	1.971	2.234	1.077	1.62	1.271	2.091	-0.141	2.009	0.311	2.101	1.939	0.141	1.848	0.596	0.747	1.057	2.04	0.269	2.029	2.291	1.179	1.677	1.329	2.148	2.114	0.369	2.249	1.996	-0.128	1.698	0.468	0.597	0.906	1.7	1.878	2.141	1.066
P11983	P11983|F2Z483|A0A3B2WDE2	Tcp1	T-complex protein 1 subunit alpha	MOUSE	36	60904	1.587	0.549	0.616	1.048	1.77	0.177	1.557	1.74	0.886	1.602	1.217	1.652	-0.129	1.716	0.4	1.757	1.601	0.129	1.703	0.652	0.716	1.171	1.897	0.294	1.681	1.887	1.018	1.711	1.364	1.733	1.867	0.489	1.868	1.678	-0.177	1.412	0.384	0.427	0.898	1.644	1.325	1.597	0.71
P12382	P12382|A0A1W2P7T1	Pfkl	ATP-dependent 6-phosphofructokinase, liver type	MOUSE	30	86157.1	0.813	-0.501	-0.339	0.092	2.357	0.236	0.817	0.952	-0.094	0.96	0.32	0.951	-0.158	2.049	-0.656	2.094	0.788	0.158	0.933	-0.387	-0.236	0.201	2.539	0.361	0.997	1.071	0.053	1.082	0.473	1.093	2.198	-0.537	2.187	0.942	-0.236	0.569	-0.714	-0.637	-0.174	2.124	0.659	0.696	-0.326
P12657	P12657	Chrm1	Muscarinic acetylcholine receptor M1	MOUSE	3	52233.8	1.545	0.295	0.554	0.832	2.003	0.104	1.507	1.623	0.671	1.597	1.201	1.754	-0.066	1.813	0.423	1.941	1.255	0.066	1.524	0.045	0.241	0.535	1.985	0.169	1.573	1.688	0.359	1.284	1.267	1.82	1.72	0.127	1.821	1.32	-0.104	1.355	-0.105	0.153	0.432	1.709	1.404	1.519	0.271
P12658	P12658	Calb1	Calbindin	MOUSE	10	30221.7	1.554	-0.578	-0.269	0.157	3.207	0.249	1.423	1.814	0.054	1.363	0.655	1.747	0.025	2.703	-0.719	2.678	1.485	-0.025	1.55	-0.647	-0.371	0.097	3.2	0.118	1.36	1.844	0.008	1.364	0.691	1.745	2.736	-0.73	2.639	1.622	-0.249	1.399	-0.842	-0.468	-0.015	2.962	1.243	1.578	-0.126
P12787	P12787	Cox5a	Cytochrome c oxidase subunit 5A, mitochondrial	MOUSE	4	16329.4	0.338	0.044	0.111	-0.693	1.537	0.133	0.591	1.487	0.632	-0.258	0.665	1.04	-0.032	1.816	-0.204	1.996	0.517	0.032	0.397	0.102	0.23	-0.635	1.595	0.27	0.649	1.523	0.75	-0.2	0.815	1.098	1.925	-0.095	2.031	0.575	-0.133	0.039	-0.265	-0.137	-0.992	1.238	0.292	1.358	0.383
P12815	P12815	Pdcd6	Programmed cell death protein 6	MOUSE	7	21924.1	0.485	-0.266	-0.309	-0.035	1.789	0.325	0.504	0.664	-0.123	0.522	0.279	0.766	-0.072	1.625	-0.543	1.668	0.519	0.072	0.491	-0.246	-0.268	-0.013	1.779	0.323	0.615	0.801	-0.04	0.562	0.38	0.819	1.757	-0.458	1.695	0.612	-0.325	0.155	-0.546	-0.571	-0.302	1.35	0.276	0.414	-0.408
P12849	P12849|D3Z0V6	Prkar1b	cAMP-dependent protein kinase type I-beta regulatory subunit	MOUSE	11	43622.7	1.714	-0.216	0.148	0.667	2.392	0.036	1.559	2.104	0.49	1.361	0.956	1.837	-0.153	2.552	-0.362	2.465	1.876	0.153	1.751	0.007	0.323	0.761	2.334	0.177	1.712	2.236	0.626	1.457	1.184	1.944	2.668	-0.226	2.619	1.971	-0.036	1.672	-0.168	0.112	0.572	2.271	1.537	2.061	0.374
P12960	P12960	Cntn1	Contactin-1	MOUSE	34	114242	1.176	-0.166	-0.112	-0.045	1.704	0.094	1.109	1.422	0.178	1.063	0.451	1.332	-0.064	1.756	-0.48	1.565	1.17	0.064	1.218	-0.081	-0.018	-0.023	1.828	0.144	1.213	1.496	0.267	1.138	0.515	1.422	1.817	-0.423	1.696	1.212	-0.094	1.052	-0.282	-0.233	-0.195	1.632	1.039	1.335	0.075
P12970	P12970|V9GX35	Rpl7a	60S ribosomal protein L7a	MOUSE	21	30147.2	2.483	0.979	1.026	1.426	1.873	0.214	2.111	2.222	1.457	2.236	1.908	2.19	-0.129	1.808	0.889	1.68	2.2	0.129	2.613	1.177	1.204	1.622	2.015	0.357	2.252	2.365	1.601	2.373	2.022	2.372	1.999	1.037	1.858	2.358	-0.214	2.22	0.834	0.856	1.366	1.684	1.897	2.063	1.281
P13020	P13020|A6PWS5	Gsn	Gelsolin	MOUSE	10	86339.4	1.946	0.453	0.671	0.946	2.01	0.008	1.982	2.296	1.073	1.904	1.229	1.998	-0.145	1.999	0.312	2.089	2.15	0.145	2.238	0.648	0.895	1.184	2.26	0.126	2.074	2.363	1.327	2.122	1.541	2.231	2.244	0.538	2.295	2.254	-0.008	1.971	0.442	0.693	0.943	2.035	2.007	2.194	1.139
P13439	P13439	Umps	Uridine 5'-monophosphate synthase	MOUSE	4	52805	1.302	0.271	0.423	0.761	2.096	0.104	1.481	1.672	0.599	1.461	1.014	1.576	0	1.958	0.125	1.83	1.215	0	1.421	0.345	0.477	0.815	2.153	0.256	1.543	1.791	0.6	1.563	1.015	1.621	2.143	0.166	2.068	1.333	-0.104	1.121	0.16	0.291	0.594	1.898	1.31	1.491	0.475
P13595	P13595|E9Q589|A0A0A6YWU2	Ncam1	Neural cell adhesion molecule 1	MOUSE	31	120224	1.662	0.479	0.603	0.665	1.631	-0.004	1.535	2.03	0.759	1.427	1.112	1.8	-0.07	1.716	0.234	1.741	1.565	0.07	1.822	0.597	0.699	0.716	1.712	0.072	1.621	2.021	0.895	1.596	1.199	1.929	1.755	0.433	1.862	1.722	0.004	1.696	0.575	0.607	0.591	1.636	1.607	1.922	0.742
P13597	P13597	Icam1	Intercellular adhesion molecule 1	MOUSE	2	59641.9	1.476	0.125	0.063	0.641	2.005	0.138	1.323	1.63	0.74	1.517	0.785	1.445	0.167	2.185	-0.003	2.323	1.622	-0.167	1.465	-0.009	-0.141	0.628	1.964	-0.095	1.216	1.619	0.573	1.066	0.647	1.427	1.967	-0.226	2.421	1.611	-0.138	1.56	-0.013	-0.074	0.503	1.841	1.159	1.714	0.414
P13707	P13707|E0CXN5	Gpd1	Glycerol-3-phosphate dehydrogenase [NAD(+)], cytoplasmic	MOUSE	20	38199.6	0.321	-1.127	-1.031	-0.455	2.639	0.204	0.222	0.431	-0.527	0.454	-0.148	0.637	-0.089	2.014	-1.27	2.026	0.276	0.089	0.365	-1.143	-1.033	-0.506	2.503	0.36	0.34	0.517	-0.42	0.52	-0.147	0.718	2.064	-1.187	2.142	0.38	-0.204	0.005	-1.375	-1.281	-0.736	2.256	-0.059	0.031	-0.732
P13864	P13864|J3QNW0	Dnmt1	DNA (cytosine-5)-methyltransferase 1	MOUSE	12	185525	1.386	0.485	0.541	0.909	1.968	0.179	1.796	1.78	0.751	1.662	1.126	1.582	0	1.97	0.341	2.107	1.589	0	1.453	0.501	0.564	0.893	2.018	0.232	1.814	1.862	0.895	1.748	0.908	1.594	2.061	0.408	2.137	1.537	-0.179	1.229	0.258	0.181	0.494	1.825	1.48	1.623	0.737
P14094	P14094|A0A0A6YX05	Atp1b1	Sodium/potassium-transporting ATPase subunit beta-1	MOUSE	18	35593.3	1.299	-0.54	-0.373	0.175	2.584	0.18	1.168	1.381	0.355	1.132	0.662	1.246	-0.097	2.299	-0.675	2.274	1.296	0.097	1.416	-0.433	-0.282	0.256	2.687	0.29	1.274	1.506	0.455	1.269	0.797	1.4	2.428	-0.571	2.388	1.429	-0.18	1.12	-0.706	-0.572	-0.045	2.386	0.944	1.217	0.153
P14115	P14115	Rpl27a	60S ribosomal protein L27a	MOUSE	9	16719.3	2.102	0.769	0.729	1.223	2.013	0.179	2.133	2.143	1.214	2.083	1.682	2.049	-0.184	1.835	0.549	1.842	2.108	0.184	2.406	1.091	0.941	1.26	2.143	0.303	2.222	2.412	1.314	2.226	1.739	2.169	2.017	0.732	2.047	2.195	-0.179	1.885	0.521	0.6	0.999	1.814	1.86	1.92	0.966
P14131	P14131	Rps16	40S ribosomal protein S16	MOUSE	10	16559.1	2.155	0.774	0.988	1.309	2.056	0.193	1.905	2.219	1.205	1.908	1.581	2.103	-0.191	1.828	0.686	1.817	1.978	0.191	2.335	0.936	1.148	1.398	2.189	0.404	2.174	2.31	1.287	2.085	1.696	2.197	2.009	0.811	1.911	2.147	-0.193	1.958	0.589	0.786	1.141	1.827	1.8	2.006	0.969
P14148	P14148|F6XI62	Rpl7	60S ribosomal protein L7	MOUSE	22	31476.1	2.388	0.869	0.959	1.228	1.946	0.274	2.056	2.338	1.377	2.193	1.781	2.144	-0.113	1.89	0.755	1.784	1.96	0.113	2.49	1.023	1.101	1.332	2.115	0.399	2.229	2.491	1.469	2.336	1.938	2.264	2.046	0.856	1.926	2.142	-0.274	2.113	0.631	0.736	0.964	1.71	1.839	2.06	1.148
P14152	P14152|A0A5F8MPN8|B1ATQ3	Mdh1	Malate dehydrogenase, cytoplasmic	MOUSE	12	36681.7	-0.182	-0.397	-0.21	-1.478	0.61	0.249	-0.34	1.071	0.003	-1.11	0.326	0.486	0.051	1.417	-0.389	1.339	-0.133	-0.051	-0.209	-0.398	-0.299	-1.437	0.562	0.222	-0.407	0.89	-0.012	-1.101	0.29	0.373	1.432	-0.437	1.298	-0.165	-0.249	-0.396	-0.606	-0.421	-1.705	0.341	-0.52	0.834	-0.233
P14206	P14206|A0A1L1SRW0|A0A1L1SUK3	Rpsa	40S ribosomal protein SA	MOUSE	10	32951.6	1.785	0.663	0.688	0.855	1.701	0.031	1.753	2.02	0.92	1.534	1.387	1.833	-0.113	2.022	0.447	1.861	1.573	0.113	1.804	0.76	0.84	1.044	1.801	0.128	1.713	2.124	1.167	1.631	1.532	1.995	2.152	0.534	1.952	1.806	-0.031	1.732	0.668	0.658	0.852	1.671	1.606	2.084	0.888
P14211	P14211	Calr	Calreticulin	MOUSE	3	48164.8	1.341	0.649	0.773	0.281	1.022	-0.005	0.98	1.891	1.36	0.639	1.468	1.459	0.146	1.518	0.461	1.447	1.07	-0.146	1.29	0.643	0.687	0.271	0.875	-0.036	0.926	1.744	1.213	0.583	1.322	1.453	1.372	0.315	1.366	0.978	0.005	1.26	0.679	0.657	0.241	0.882	0.896	1.714	1.183
P14231	P14231|I7HIF3	Atp1b2	Sodium/potassium-transporting ATPase subunit beta-2	MOUSE	16	33742.9	0.952	-0.618	-0.458	0.064	2.086	0.139	1.075	1.212	-0.013	0.984	0.495	0.977	-0.12	1.81	-0.756	1.828	1.11	0.12	1.057	-0.435	-0.206	0.199	2.195	0.213	1.225	1.36	0.084	1.186	0.63	1.281	1.879	-0.509	1.91	1.334	-0.139	0.829	-0.698	-0.56	-0.012	1.917	0.895	1.11	-0.167
P14576	P14576|E9PXC0	Srp54	Signal recognition particle 54 kDa protein	MOUSE	9	56005.1	1.43	0.141	0.381	0.625	2.273	0.106	1.573	1.705	0.703	1.449	0.835	1.65	-0.176	1.945	-0.007	2.06	1.581	0.176	1.615	0.365	0.552	0.828	2.397	0.259	1.797	1.885	0.924	1.637	1.013	1.827	2.129	0.153	2.272	1.692	-0.106	1.524	0.058	0.304	0.512	2.12	1.501	1.757	0.6
P14602	P14602|D3YZ06	Hspb1	Heat shock protein beta-1	MOUSE	5	23070.5	0.185	-0.74	-0.734	-0.241	1.638	0.095	0.147	0.401	-0.421	0.052	-0.46	0.633	-0.03	1.347	-0.721	1.614	-0.141	0.03	0.167	-0.639	-0.676	-0.208	1.474	0.172	0.248	0.502	-0.358	0.001	-0.364	0.445	1.464	-0.795	1.767	-0.113	-0.095	0.216	-0.702	-0.796	-0.266	1.564	0.052	0.309	-0.437
P14685	P14685|F7B7L8	Psmd3	26S proteasome non-ATPase regulatory subunit 3	MOUSE	31	60831.3	1.729	0.57	0.658	1.023	1.642	0.196	1.635	1.771	0.931	1.655	1.379	1.659	-0.133	1.641	0.436	1.636	1.721	0.133	1.832	0.734	0.816	1.145	1.785	0.295	1.75	1.883	1.067	1.815	1.43	1.814	1.783	0.648	1.743	1.858	-0.196	1.509	0.409	0.489	0.842	1.446	1.436	1.595	0.758
P14733	P14733	Lmnb1	Lamin-B1	MOUSE	30	67012.7	2.134	0.641	0.867	1.358	1.621	0.066	1.733	2.044	1.307	2.025	1.642	1.856	-0.01	1.568	0.449	1.489	2.002	0.01	2.117	0.617	0.779	1.308	1.605	0.106	1.689	2.024	1.298	1.921	1.615	1.871	1.524	0.48	1.508	2.072	-0.066	2.113	0.584	0.774	1.265	1.557	1.641	1.959	1.241
P14824	P14824|F8WIT2	Anxa6	Annexin A6	MOUSE	37	76340.4	1.925	-0.229	-0.025	0.5	2.94	0.081	1.852	2.262	0.544	1.717	0.918	2.011	-0.075	2.735	-0.401	2.828	1.774	0.075	1.946	-0.117	0.044	0.562	3.015	0.154	1.898	2.295	0.607	1.758	0.971	2.121	2.835	-0.335	2.867	1.869	-0.081	1.881	-0.313	-0.13	0.397	2.867	1.753	2.144	0.479
P14869	P14869|S4R1N1|D3YVM5	Rplp0	60S acidic ribosomal protein P0	MOUSE	14	34387	2.387	1.024	1.096	1.445	2.03	0.125	2.154	2.443	1.466	2.114	1.868	2.238	-0.141	1.986	0.699	1.907	2.119	0.141	2.503	1.162	1.213	1.57	2.213	0.265	2.269	2.59	1.634	2.252	1.973	2.3	2.196	0.828	2.037	2.25	-0.125	2.206	0.881	0.927	1.268	1.919	2.047	2.312	1.383
P14873	P14873	Map1b	Microtubule-associated protein 1B	MOUSE	88	271505	2.14	0.315	0.626	1.049	2.408	0.018	2.026	2.38	0.925	1.962	1.324	2.23	-0.156	2.405	0.178	2.428	2.018	0.156	2.332	0.463	0.788	1.201	2.574	0.177	2.199	2.621	1.106	2.194	1.478	2.413	2.592	0.344	2.659	2.198	-0.018	2.138	0.305	0.584	1.016	2.339	2.011	2.415	0.906
P15105	P15105|D3YVK1	Glul	Glutamine synthetase	MOUSE	22	42860.6	0.751	-0.743	-0.559	-0.267	2.103	0.141	0.61	1.201	-0.052	0.889	0.424	1.002	-0.007	2.004	-0.954	1.866	1.026	0.007	0.706	-0.748	-0.567	-0.26	2.114	0.103	0.648	1.189	-0.156	0.927	0.458	0.98	2.057	-1.005	1.852	0.952	-0.141	0.618	-0.901	-0.71	-0.409	1.979	0.465	1.059	-0.247
P15116	P15116|D3YYT0	Cdh2	Cadherin-2	MOUSE	6	100251	2.435	1.235	1.437	1.752	3.843	0.138	2.632	3.046	1.863	2.355	2.019	2.817	-0.024	3.407	1.069	3.288	2.424	0.024	2.372	1.172	1.375	1.689	3.866	0.177	2.569	2.984	1.8	2.292	1.956	2.755	3.345	1.006	3.588	2.439	-0.138	2.153	0.953	1.155	1.47	3.763	2.349	2.764	1.581
P15208	P15208|B8Q3N4	Insr	Insulin receptor	MOUSE	26	158289	2.346	0.778	0.74	1.038	3.258	0.114	2.573	2.797	1.254	2.622	1.275	2.544	-0.081	3.135	0.6	2.896	2.611	0.081	2.485	0.888	0.854	1.19	3.308	0.141	2.658	2.98	1.367	2.643	1.373	2.749	3.21	0.69	2.964	2.803	-0.114	2.238	0.727	0.701	0.975	3.166	2.368	2.64	1.287
P15209	P15209|A0A286YDA3|A0A286YCV8|A0A286YDA0	Ntrk2	BDNF/NT-3 growth factors receptor	MOUSE	14	93386.7	1.321	0.06	0.157	0.566	2.167	0.21	1.331	1.648	0.541	1.389	0.842	1.482	-0.13	2.166	-0.216	1.873	1.316	0.13	1.416	0.121	0.29	0.727	2.13	0.339	1.539	1.628	0.713	1.5	0.803	1.581	2.278	-0.02	2.031	1.478	-0.21	1.053	-0.164	-0.051	0.359	1.908	1.214	1.407	0.366
P15306	P15306	Thbd	Thrombomodulin	MOUSE	5	64605.1	1.524	-0.61	-0.38	0.028	2.5	0.166	1.457	1.012	0.351	1.355	0.311	1.145	0.13	2.469	-0.42	2.057	1.004	-0.13	1.187	-0.851	-0.746	-0.16	2.587	0.082	1.427	0.994	0.214	1.509	0.221	1.107	2.377	-0.749	2.021	0.88	-0.166	1.116	-0.688	-0.579	-0.166	2.298	1.302	0.885	0.185
P15388	P15388	Kcnc1	Potassium voltage-gated channel subfamily C member 1	MOUSE	6	58497.9	1.017	-0.746	-0.631	-0.094	2.612	0.219	0.988	1.158	-0.188	1.157	0.309	1.184	-0.127	2.472	-1.006	2.514	1.088	0.127	1.109	-0.633	-0.552	-0.008	2.718	0.464	1.099	1.199	-0.077	1.225	0.455	1.478	2.594	-0.854	2.591	1.127	-0.219	0.65	-0.998	-0.849	-0.397	2.337	0.72	0.598	-0.477
P16045	P16045|A0A2R8VHJ0	Lgals1	Galectin-1	MOUSE	4	15207.9	0.975	0.021	0.287	0.449	1.936	0.054	1.477	1.273	0.498	1.457	0.632	1.399	-0.072	2.056	-0.335	2.389	1.371	0.072	1.046	0.031	0.303	0.494	2.095	0.135	1.469	1.395	0.469	1.512	0.703	1.373	2.11	-0.263	2.422	1.327	-0.054	0.992	-0.068	0.2	0.439	1.933	1.341	1.281	0.414
P16054	P16054|Q8C944|P23298	Prkce	Protein kinase C epsilon type	MOUSE	44	84928.4	1.383	0.095	0.211	0.602	2.321	0.187	1.41	1.502	0.592	1.507	0.983	1.493	-0.049	2.013	-0.094	2.018	1.456	0.049	1.509	0.161	0.263	0.676	2.34	0.244	1.464	1.585	0.66	1.538	1.035	1.566	2.072	-0.028	2.048	1.52	-0.187	1.222	-0.141	0.014	0.374	2.068	1.187	1.328	0.401
P16125	A0A6I8MX27|P16125|D3Z7F0|A0A0N4SVV8	Ldhb	L-lactate dehydrogenase B chain	MOUSE	12	36856.9	0.567	-0.285	0.003	-0.51	1.63	0.246	0.415	1.181	0.329	0.135	0.675	0.747	-0.003	1.843	-0.399	1.633	0.532	0.003	0.527	-0.329	-0.062	-0.428	1.398	0.245	0.357	1.094	0.233	0.068	0.61	0.783	1.831	-0.45	1.649	0.445	-0.246	0.394	-0.434	-0.211	-0.697	1.429	0.189	0.982	0.114
P16283	P16283|F8WHM3|F6S265|D3Z5A2	Slc4a3	Anion exchange protein 3	MOUSE	4	135884	1.018	-0.613	-0.301	-0.033	2.077	-0.011	0.952	0.966	-0.247	1.136	0.072	0.685	0.051	1.517	-0.606	2.102	0.854	-0.051	0.843	-0.758	-0.579	0.034	1.96	-0.062	0.902	0.967	-0.427	1.099	0.062	0.774	1.458	-0.472	1.767	0.749	0.011	0.826	-0.68	-0.45	0.041	1.894	0.87	0.901	-0.366
P16305	P16305	Gabra6	Gamma-aminobutyric acid receptor subunit alpha-6	MOUSE	3	51333.5	0.622	-0.184	-0.404	-0.004	1.806	0.234	0.762	0.773	0.117	0.699	0.33	0.731	-0.049	1.46	-0.508	1.824	0.737	0.049	0.598	-0.193	-0.227	0.045	1.855	0.116	0.645	0.655	0.086	0.581	0.275	0.809	1.647	-0.625	1.873	0.62	-0.234	0.388	-0.309	-0.331	-0.034	1.567	0.528	0.539	-0.03
P16330	P16330	Cnp	2',3'-cyclic-nucleotide 3'-phosphodiesterase	MOUSE	45	47521.8	-0.649	-1.844	-1.775	-1.387	2.446	0.276	-0.576	-0.437	-1.71	-0.488	-1.238	-0.249	-0.129	1.803	-1.917	1.894	-0.566	0.129	-0.521	-1.637	-1.597	-1.179	2.601	0.401	-0.403	-0.246	-1.509	-0.329	-1.049	-0.136	1.937	-1.703	2.048	-0.358	-0.276	-0.984	-2.125	-1.982	-1.627	2.208	-0.836	-0.644	-1.966
P16332	P16332	Mmut	Methylmalonyl-CoA mutase, mitochondrial	MOUSE	6	83299.1	0.258	-0.323	-0.034	-0.095	1.459	0.068	0.455	0.487	-0.049	0.314	0.307	0.501	-0.123	1.352	-0.57	1.475	0.467	0.123	0.328	-0.304	0.021	0.121	1.477	0.192	0.524	0.61	0.136	0.39	0.383	0.8	1.483	-0.365	1.501	0.598	-0.068	0.164	-0.451	-0.244	-0.189	1.313	0.297	0.283	-0.163
P16388	P16388	Kcna1	Potassium voltage-gated channel subfamily A member 1	MOUSE	11	56864.8	1.093	-0.354	-0.281	0.014	2.639	0.141	0.967	1.126	0.226	1.045	0.481	1.176	-0.018	2.176	-0.521	2.227	1.052	0.018	1.289	-0.292	-0.15	0.105	2.625	0.239	1.134	1.18	0.319	1.212	0.651	1.343	2.408	-0.401	2.407	1.182	-0.141	0.745	-0.779	-0.659	-0.293	2.081	0.629	0.748	-0.153
P16390	P16390	Kcna3	Potassium voltage-gated channel subfamily A member 3	MOUSE	12	59247.4	1.538	-0.119	0.111	0.026	1.967	-0.061	1.237	1.498	0.135	1.299	0.615	1.438	-0.207	2.051	-0.123	1.786	1.405	0.207	1.745	0.088	0.318	0.233	2.174	0.146	1.444	1.704	0.342	1.506	0.822	1.645	2.258	0.084	1.993	1.612	0.061	1.599	-0.058	0.172	0.087	2.028	1.298	1.558	0.196
P16460	P16460	Ass1	Argininosuccinate synthase	MOUSE	21	46868.9	0.15	-0.531	-0.442	-0.386	1.951	0.17	0.558	0.551	-0.539	0.288	-0.096	0.617	-0.114	1.714	-0.784	1.8	0.35	0.114	0.257	-0.385	-0.272	-0.26	2.08	0.239	0.665	0.741	-0.364	0.477	0.03	0.756	1.863	-0.641	1.849	0.432	-0.17	0.093	-0.656	-0.575	-0.537	1.862	0.429	0.456	-0.664
P16858	A0A0A0MQF6|P16858|A0A1D5RLD8|S4R257|S4R1W8|V9GXA7|Q64467|S4R2G5|A0A0R4J0X7	Gapdh	Glyceraldehyde-3-phosphate dehydrogenase	MOUSE	35	36094.6	0.42	-0.375	-0.278	-0.019	1.736	0.196	0.52	0.577	-0.06	0.449	0.232	0.635	-0.109	1.579	-0.571	1.642	0.478	0.109	0.512	-0.23	-0.165	0.088	1.823	0.313	0.655	0.689	0.059	0.617	0.346	0.75	1.698	-0.417	1.772	0.625	-0.196	0.2	-0.606	-0.514	-0.26	1.504	0.296	0.36	-0.262
P17141	P17141|A0A1Y7VLM5|Q6P3Z4|A0A1Y7VJF3|A0A1Y7VJ69	Zfp37	Zinc finger protein 37	MOUSE	3	68936.7	1.053	0.449	0.829	0.838	1.517	0.198	1.157	1.069	0.9	1.137	0.862	1.082	-0.031	1.275	0.3	1.447	1.014	0.031	1.084	0.481	0.861	0.869	1.549	0.229	1.189	1.1	0.931	1.168	0.893	1.113	1.306	0.331	1.479	1.045	-0.198	0.855	0.251	0.631	0.64	1.319	0.959	0.871	0.702
P17156	P17156	Hspa2	Heat shock-related 70 kDa protein 2	MOUSE	37	69925.7	0.953	-0.328	-0.029	0.048	2.151	0.141	1.117	1.185	-0.009	0.962	0.376	1.196	-0.057	1.894	-0.454	1.985	0.931	0.057	1.035	-0.252	0.018	0.107	2.208	0.158	1.168	1.259	0.038	0.993	0.489	1.277	1.956	-0.382	2.023	1.046	-0.141	0.876	-0.402	-0.149	-0.034	2.039	1.037	1.091	-0.147
P17182	P17182|Q6PHC1|B0QZL1|B1ARR7|B1ARR6|J3QPZ9|A0A0N4SUI6|Q5SX60|Q5SX61|A0A0N4SUW8	Eno1	Alpha-enolase	MOUSE	44	47482.3	0.639	-0.415	-0.329	-0.061	2.006	0.183	0.677	0.788	-0.092	0.614	0.209	0.826	-0.035	1.805	-0.658	1.832	0.593	0.035	0.66	-0.415	-0.323	-0.055	2.017	0.169	0.672	0.836	-0.09	0.616	0.227	0.806	1.843	-0.613	1.853	0.614	-0.183	0.443	-0.625	-0.5	-0.286	1.817	0.464	0.615	-0.283
P17183	P17183|A0A0N4SUX5|D3Z6E4|D3Z2S4|D3YVD3	Eno2	Gamma-enolase	MOUSE	23	47638.1	0.081	-0.683	-0.513	-1.098	1.366	0.257	0.018	0.892	-0.176	-0.417	0.046	0.516	0.045	1.625	-0.716	1.615	0.056	-0.045	0.194	-0.735	-0.403	-1.125	1.413	0.26	0.011	1.037	-0.188	-0.471	0.018	0.377	1.627	-0.714	1.714	0.197	-0.257	-0.177	-0.895	-0.728	-1.264	1.106	-0.17	0.657	-0.375
P17426	P17426|A0A140LIG7|A0A140LHA6|A0A140LHG0	Ap2a1	AP-2 complex subunit alpha-1	MOUSE	62	108746	1.057	-0.337	-0.183	0.314	2.331	0.239	1.052	1.082	0.306	1.165	0.676	1.137	-0.152	2.1	-0.454	2.109	1.096	0.152	1.23	-0.136	0.009	0.519	2.453	0.432	1.217	1.25	0.462	1.323	0.843	1.311	2.28	-0.275	2.28	1.279	-0.239	0.799	-0.564	-0.426	0.075	2.074	0.77	0.842	0.044
P17427	P17427|A0A0J9YUA7	Ap2a2	AP-2 complex subunit alpha-2	MOUSE	52	104928	0.914	-0.28	-0.214	0.288	2.208	0.268	0.952	0.997	0.152	1.025	0.55	1.102	-0.152	2.042	-0.478	1.94	1.021	0.152	1.074	-0.122	-0.057	0.432	2.352	0.394	1.135	1.219	0.267	1.2	0.718	1.244	2.178	-0.336	2.106	1.19	-0.268	0.659	-0.517	-0.44	0.028	1.97	0.699	0.843	-0.117
P17710	P17710|G3UVV4|D3Z365|D3YYR4|O08528|E9Q5B5|Q91W97|D3Z105|Q3TRM8|E9Q8S8|E9Q3Z4	Hk1	Hexokinase-1	MOUSE	54	109614	0.719	-0.289	-0.175	0.24	2.002	0.189	0.739	0.988	0.16	0.774	0.443	0.918	0.011	1.805	-0.57	1.839	0.824	-0.011	0.724	-0.322	-0.173	0.212	1.978	0.176	0.743	0.978	0.137	0.772	0.448	0.934	1.81	-0.547	1.848	0.801	-0.189	0.478	-0.516	-0.354	-0.022	1.825	0.56	0.767	-0.046
P17742	P17742|A0A1L1SST0|A0A1L1SRX5|V9GX31|V9GXC1	Ppia	Peptidyl-prolyl cis-trans isomerase A	MOUSE	11	18142.2	0.562	0.044	0.275	-0.682	0.816	0.099	0.632	1.725	0.413	-0.244	0.679	1.22	0.059	1.661	-0.034	1.563	0.514	-0.059	0.497	-0.066	0.184	-0.805	0.738	0.045	0.498	1.735	0.33	-0.338	0.601	1.153	1.605	-0.149	1.515	0.398	-0.099	0.407	-0.121	0.14	-0.757	0.724	0.468	1.553	0.308
P17751	P17751|H7BXC3	Tpi1	Triosephosphate isomerase	MOUSE	14	27054.5	1.26	-0.508	-0.36	-0.315	2.351	0.097	1.073	1.815	0.004	0.762	0.535	1.542	0.121	2.399	-0.652	2.533	1.242	-0.121	1.088	-0.677	-0.466	-0.449	2.155	-0.031	0.963	1.677	-0.149	0.61	0.442	1.347	2.226	-0.758	2.388	1.003	-0.097	1.087	-0.627	-0.454	-0.446	2.247	0.917	1.696	-0.11
P17809	P17809	Slc2a1	Solute carrier family 2, facilitated glucose transporter member 1	MOUSE	8	54325.9	0.894	-1.162	-0.912	-0.462	4.073	0.312	0.89	1.084	-0.634	0.884	-0.236	1.106	0.44	2.87	-1.197	3.13	0.945	-0.44	0.446	-1.63	-1.386	-0.96	3.904	-0.086	0.449	0.643	-0.956	0.399	-0.554	0.741	2.481	-1.583	2.724	0.501	-0.312	0.637	-1.572	-1.252	-0.874	3.701	0.64	0.904	-1.007
P17879	P17879	Hspa1b	Heat shock 70 kDa protein 1B	MOUSE	19	70460.3	0.694	-0.279	-0.089	0.308	2.015	0.34	0.943	1.069	0.265	0.834	0.407	1.158	-0.149	1.914	-0.465	1.986	0.766	0.149	0.843	-0.13	0.06	0.457	2.165	0.489	1.092	1.218	0.414	0.984	0.557	1.308	2.063	-0.316	2.135	0.915	-0.34	0.354	-0.619	-0.429	-0.032	1.675	0.603	0.729	-0.076
P17918	P17918	Pcna	Proliferating cell nuclear antigen	MOUSE	3	29126.7	1.641	0.667	0.674	0.915	1.675	0.013	1.65	1.821	0.818	1.608	1.102	1.718	-0.035	1.398	0.35	1.31	1.348	0.035	1.842	0.741	0.709	1.173	1.709	0.217	1.786	1.928	0.853	1.645	1.225	1.753	1.656	0.4	1.568	1.471	-0.013	1.625	0.525	0.492	0.949	1.493	1.569	1.711	0.673
P18242	P18242|F8WIR1|F6Y6L6|A0A1B0GT66	Ctsd	Cathepsin D	MOUSE	4	45409.4	0.289	0.039	0.122	-0.133	1.439	0.225	0.798	0.979	0.17	0.32	0.363	0.779	-0.065	1.421	-0.311	1.315	0.311	0.065	0.318	0.069	0.19	0.032	1.552	0.255	0.863	1.044	0.199	0.35	0.393	0.843	1.692	-0.247	1.586	0.341	-0.225	0.064	-0.186	-0.065	-0.222	1.258	0.568	0.75	-0.055
P18293	P18293	Npr1	Atrial natriuretic peptide receptor 1	MOUSE	3	119963	1.233	-0.047	0.214	0.489	2.158	0.141	1.43	1.496	0.28	1.734	0.722	1.287	-0.106	1.915	-0.296	2.468	1.549	0.106	1.294	0.057	0.271	0.492	2.264	0.21	1.439	1.602	0.436	1.624	0.768	1.393	2.021	-0.212	2.574	1.605	-0.141	1.05	-0.188	0.073	0.294	2.019	1.229	1.357	0.219
P18572	P18572|K3W4Q8|J3QP71	Bsg	Basigin	MOUSE	6	42900.4	4.319	2.314	2.345	2.656	4.308	0.16	3.35	3.768	2.868	3.885	2.812	3.468	0.148	3.872	2.151	4.157	3.691	-0.148	4.34	1.927	2.115	2.509	3.951	-0.129	3.461	3.64	2.674	3.202	2.688	3.168	3.654	1.822	3.798	3.358	-0.16	4.206	2.045	2.181	2.562	3.964	3.026	3.643	2.631
P18653	F6Q8A4|F6RQA2|Q505N6|P18653|E9PWV3|G3UZI3|B1AXP0|E9QK39|A2CEE7|E9PUP0|Q7TPS0|A2CEE5|A2CEE6|B1AXN5|B1AXN8|F6UG16|B1B0X1|B2GVN8|A2CEE8	Rps6ka1	Ribosomal protein S6 kinase alpha-1	MOUSE	20	81992.6	1.296	0.135	0.278	0.617	2.283	0.209	1.44	1.446	0.425	1.341	0.896	1.556	-0.115	2.193	-0.047	1.957	1.443	0.115	1.456	0.265	0.397	0.701	2.344	0.312	1.499	1.583	0.561	1.508	0.958	1.714	2.254	0.046	2.033	1.522	-0.209	1.086	-0.059	0.086	0.421	2.035	1.25	1.218	0.252
P18654	P18654|B1AXN9	Rps6ka3	Ribosomal protein S6 kinase alpha-3	MOUSE	17	84034.7	1.472	0.426	0.531	0.871	2.018	0.159	1.457	1.674	0.787	1.813	1.207	1.745	-0.113	2.263	0.229	2.161	1.542	0.113	1.536	0.512	0.635	0.868	2.287	0.357	1.562	1.706	0.904	1.812	1.321	1.858	2.29	0.252	2.408	1.618	-0.159	1.312	0.216	0.426	0.687	1.888	1.298	1.345	0.584
P18760	P18760|F8WGL3|A0A494B9A7	Cfl1	Cofilin-1	MOUSE	19	18787.4	1.556	0.204	0.334	0.624	2.092	0.047	1.49	1.811	0.562	1.492	1.001	1.758	-0.099	1.949	0.08	1.944	1.512	0.099	1.635	0.277	0.392	0.698	2.193	0.147	1.66	1.951	0.641	1.587	1.081	1.907	2.16	0.245	2.13	1.601	-0.047	1.546	0.156	0.291	0.616	2.101	1.498	1.748	0.537
P18826	P18826|A2AI87|A2AI88|A2AI89|A2AI91	Phka1	Phosphorylase b kinase regulatory subunit alpha, skeletal muscle isoform	MOUSE	12	139963	0.768	-0.413	-0.145	0.301	2.001	0.169	0.914	1.03	-0.028	0.985	0.478	1.128	-0.199	1.792	-0.566	2.047	0.907	0.199	1.092	-0.219	0.049	0.531	2.289	0.454	1.098	1.339	0.15	1.316	0.769	1.363	2.115	-0.36	2.261	1.188	-0.169	0.691	-0.446	-0.306	0.077	1.892	0.748	0.915	-0.197
P18872	P18872|D3Z2M7|F7BLT7|F6WC15	Gnao1	Guanine nucleotide-binding protein G(o) subunit alpha	MOUSE	20	40654.4	1.286	-0.167	0.062	0.295	2.21	0.175	1.315	1.451	0.263	1.231	0.684	1.361	0.033	2.068	-0.371	2.101	1.298	-0.033	1.274	-0.227	-0.022	0.262	2.218	0.166	1.24	1.438	0.267	1.224	0.636	1.317	2.014	-0.4	2.056	1.248	-0.175	1.041	-0.387	-0.14	0.109	2.084	1.04	1.266	0.057
P19096	P19096|A0A0U1RNJ1|A0A0U1RPP5	Fasn	Fatty acid synthase	MOUSE	121	275162	2.684	0.727	0.944	1.531	2.833	0.125	2.544	2.875	1.515	2.604	1.876	2.548	-0.199	2.778	0.587	2.785	2.58	0.199	2.933	0.938	1.167	1.743	3.059	0.316	2.765	3.07	1.718	2.797	2.089	2.758	2.991	0.793	2.971	2.778	-0.125	2.615	0.596	0.807	1.431	2.727	2.424	2.703	1.395
P19137	P19137	Lama1	Laminin subunit alpha-1	MOUSE	19	347442	0.962	-0.456	-0.673	-1.025	1.954	0.3	0.896	1.05	-0.858	0.933	-0.919	0.972	-0.128	1.758	-1.08	1.921	0.963	0.128	0.91	-0.498	-0.498	-1.047	2.145	0.395	1.134	1.315	-0.819	0.981	-0.891	1.136	1.873	-0.96	2.166	1.049	-0.3	0.654	-0.796	-1.157	-1.457	1.71	0.537	0.749	-1.165
P19157	P19157|A0A494BAW2|A0A494B908|P46425|A0A494BAM8|A0A494BAU3|A0A494BAS3	Gstp1	Glutathione S-transferase P 1	MOUSE	9	23779.9	0.173	-0.909	-0.71	-0.985	2.074	0.202	0.663	0.752	-0.805	-0.161	-0.516	0.724	-0.164	2.079	-1.024	1.964	0.31	0.164	0.327	-0.801	-0.522	-0.82	2.218	0.301	0.713	0.936	-0.657	-0.061	-0.409	0.851	2.081	-1.094	2.136	0.575	-0.202	0.085	-1.111	-0.932	-1.143	1.772	0.465	0.624	-1.027
P19246	P19246	Nefh	Neurofilament heavy polypeptide	MOUSE	42	117278	-1.015	-2.165	-1.842	-1.482	2.294	0.192	-0.815	-0.674	-1.836	-0.645	-1.469	-0.651	-0.171	1.793	-2.258	1.962	-0.972	0.171	-0.813	-2.057	-1.754	-1.246	2.466	0.321	-0.675	-0.482	-1.664	-0.591	-1.29	-0.464	2.046	-2.091	2.153	-0.8	-0.192	-1.157	-2.346	-2.105	-1.629	2.141	-1.044	-0.9	-2.064
P19253	A0A1B0GS68|P19253|A0A1B0GSQ6|A0A1B0GTA1|A0A1B0GSB2|A0A1B0GT00|A0A1B0GSC2|A0A1B0GSF0|A0A1B0GQW6|A0A1B0GRH1|A0A1B0GSJ2|A0A1B0GSL5	Rpl13a	60S ribosomal protein L13a	MOUSE	16	23577.9	2.203	0.769	0.875	1.306	2.008	0.208	2.04	2.133	1.273	2.048	1.575	2.111	-0.086	1.943	0.629	1.872	2.072	0.086	2.336	0.912	0.972	1.397	2.091	0.293	2.138	2.182	1.4	2.185	1.697	2.202	2.042	0.805	1.975	2.211	-0.208	1.978	0.672	0.716	1.077	1.786	1.826	1.91	1.056
P19324	P19324|A0A140LHR4|A0A140LHK0	Serpinh1	Serpin H1	MOUSE	16	46646.9	2.799	1.243	1.286	2.027	2.051	-0.051	2.607	2.737	1.737	2.506	1.918	2.687	-0.077	2.026	1.099	2.065	2.52	0.077	2.93	1.35	1.343	2.067	2.058	0.033	2.788	2.867	1.854	2.688	1.98	2.776	2.16	1.233	2.123	2.604	0.051	2.838	1.342	1.356	2.083	2.11	2.604	2.742	1.802
P19783	P19783	Cox4i1	Cytochrome c oxidase subunit 4 isoform 1, mitochondrial	MOUSE	2	19587.2	-0.472	-0.436	-0.383	-1.534	0.434	0.101	-0.447	0.822	-0.002	-1.369	-0.023	0.015	0.027	1.263	-0.456	1.155	-0.484	-0.027	-0.413	-0.464	-0.398	-1.475	0.494	0.074	-0.388	0.795	0.047	-1.309	0.039	0.077	1.325	-0.483	1.217	-0.422	-0.101	-0.456	-0.57	-0.527	-1.518	0.45	-0.431	0.721	-0.127
P20029	P20029	Hspa5	Endoplasmic reticulum chaperone BiP	MOUSE	37	72534.8	2.277	0.341	0.544	1.063	2.415	0.027	1.989	2.292	1.245	2.012	1.413	2.086	-0.092	2.293	0.176	2.277	1.976	0.092	2.39	0.428	0.647	1.13	2.492	0.098	2.04	2.433	1.334	2.117	1.46	2.22	2.335	0.281	2.397	2.065	-0.027	2.302	0.327	0.498	1.039	2.41	1.913	2.3	1.267
P20060	P20060	Hexb	Beta-hexosaminidase subunit beta	MOUSE	5	61513.9	1.331	0.27	0.438	0.439	1.861	0.25	1.702	1.698	0.723	1.334	1.07	1.403	-0.197	1.719	-0.009	2.53	1.284	0.197	1.617	0.468	0.568	0.791	2.177	0.534	2.024	1.895	1.052	1.661	1.047	1.598	2.003	0.275	2.581	1.481	-0.25	1.052	0.079	0.247	0.248	1.577	1.407	1.296	0.513
P20108	P20108	Prdx3	Thioredoxin-dependent peroxide reductase, mitochondrial	MOUSE	4	28354.7	0.696	-0.417	-0.278	-0.063	1.824	0.15	0.827	1.131	0.012	0.848	0.464	0.923	-0.194	1.828	-0.54	2.326	0.957	0.194	0.836	-0.234	-0.059	0.225	2.219	0.448	1.172	1.447	0.206	1.006	0.671	1.19	2.048	-0.357	2.52	1.245	-0.15	0.502	-0.563	-0.386	-0.276	1.715	0.68	1.01	-0.134
P20152	P20152|A0A0A6YWC8|A2AKJ2	Vim	Vimentin	MOUSE	55	53743.8	1.013	-0.044	0.441	0.736	1.618	-0.113	1.088	1.468	0.111	1.296	0.445	1.443	-0.037	1.538	-0.068	1.664	1.21	0.037	1.028	0.008	0.487	0.728	1.678	-0.075	1.189	1.503	0.157	1.342	0.479	1.483	1.633	-0.003	1.743	1.326	0.113	1.125	0.08	0.574	0.817	1.733	1.224	1.541	0.246
P20357	A0A668KLC6|P20357|G3UZK9|G3UZE9|Q80ZL4|Q80X35|Q3TLQ0|G3UZV6|F7ALC8|G3UWW1|E9Q8Y2	Map2	Microtubule-associated protein 2	MOUSE	106	199528	2.138	-0.032	0.321	0.694	2.564	0.052	1.999	2.293	0.62	2.014	1.063	2.055	-0.11	2.521	-0.18	2.573	1.973	0.11	2.193	0.051	0.423	0.777	2.673	0.159	2.088	2.401	0.716	2.111	1.168	2.146	2.588	-0.065	2.666	2.049	-0.052	2.038	-0.099	0.285	0.649	2.525	1.94	2.244	0.568
P20917	P20917|Q3ZB60	Mag	Myelin-associated glycoprotein	MOUSE	8	70242.4	0.294	-1.058	-0.927	-0.699	2.31	0.292	0.217	0.489	-0.706	0.072	-0.072	0.458	-0.051	2.063	-1.538	1.928	0.198	0.051	0.206	-1.129	-0.939	-0.613	2.48	0.357	0.303	0.545	-0.735	0.158	0.014	0.501	2.069	-1.632	2.026	0.14	-0.292	-0.293	-1.558	-1.411	-1.138	1.971	-0.092	0.288	-1.219
P21278	P21278	Gna11	Guanine nucleotide-binding protein subunit alpha-11	MOUSE	12	42308.7	1.225	0.291	0.391	0.513	1.977	0.159	1.414	1.553	0.635	1.302	0.936	1.406	-0.035	1.826	0.022	1.708	1.493	0.035	1.263	0.293	0.463	0.624	1.942	0.244	1.356	1.542	0.59	1.453	0.949	1.419	1.95	0.041	1.828	1.456	-0.159	1.034	0.02	0.174	0.377	1.62	1.187	1.36	0.481
P21279	P21279|P30677|A0A494BBL5	Gnaq	Guanine nucleotide-binding protein G(q) subunit alpha	MOUSE	18	42442.6	1.695	0.498	0.626	0.831	1.948	0.236	1.657	1.69	0.824	1.744	1.249	1.834	0.14	1.827	0.325	1.788	1.636	-0.14	1.595	0.396	0.582	0.702	1.812	0.064	1.527	1.733	0.743	1.589	1.103	1.702	1.693	0.229	1.602	1.57	-0.236	1.35	0.241	0.366	0.488	1.696	1.297	1.468	0.593
P21447	P21447|P06795|P21440|A0A0G2JF49|A0A0G2JDM4	Abcb1a	ATP-dependent translocase ABCB1	MOUSE	29	141157	2.107	-0.508	-0.261	0.428	2.852	0.157	1.98	2.326	0.465	2.001	0.885	1.944	0.268	2.604	-0.671	2.751	1.901	-0.268	1.705	-0.774	-0.547	0.01	2.469	-0.112	1.746	1.933	0.139	1.665	0.593	1.606	2.315	-0.919	2.444	1.751	-0.157	1.934	-0.66	-0.42	0.226	2.658	1.791	2.146	0.31
P21550	P21550|Q5SX59	Eno3	Beta-enolase	MOUSE	12	47366.4	0.578	-0.21	-0.178	0.056	1.696	0.213	0.668	0.606	0.152	0.429	0.345	0.67	-0.119	1.47	-0.704	1.521	0.321	0.119	0.697	-0.091	-0.059	0.176	1.816	0.332	0.788	0.726	0.271	0.548	0.464	0.789	1.589	-0.584	1.64	0.441	-0.213	0.365	-0.423	-0.391	-0.156	1.484	0.456	0.394	-0.061
P21619	A0A0R4J0Q5|P21619	Lmnb2	Lamin-B2	MOUSE	29	67431	0.546	-0.369	-0.191	-0.071	1.916	0.242	0.582	0.754	0.046	0.481	0.085	0.818	-0.026	1.652	-0.457	1.729	0.443	0.026	0.516	-0.388	-0.243	-0.067	1.846	0.237	0.646	0.83	-0.015	0.482	0.094	0.74	1.708	-0.527	1.807	0.444	-0.242	0.303	-0.634	-0.441	-0.325	1.677	0.465	0.589	-0.245
P21661	P21661	Pcsk2	Neuroendocrine convertase 2	MOUSE	11	71354.7	1.429	0.213	0.411	0.818	1.845	0.107	1.399	1.554	0.706	1.507	0.977	1.341	-0.107	1.639	0.096	1.69	1.446	0.107	1.54	0.24	0.567	0.887	1.913	0.255	1.535	1.533	0.905	1.655	1.116	1.297	1.74	0.205	1.688	1.534	-0.107	1.294	0.121	0.41	0.662	1.691	1.307	1.221	0.582
P21836	P21836|A0A0G2JDM6	Ache	Acetylcholinesterase	MOUSE	2	68566.6	1.493	0.08	0.331	0.882	2.271	0.406	1.68	1.792	0.711	1.712	1.154	1.527	-0.065	1.937	-0.113	2.48	1.759	0.065	1.559	0.145	0.344	0.963	2.336	0.35	1.59	1.857	0.787	1.778	1.15	1.452	1.844	-0.032	2.561	1.612	-0.406	1.123	-0.263	-0.008	0.613	1.865	1.274	1.386	0.44
P22682	P22682|A0A0U1RQ85|A0A0U1RP47|A0A0X1KG61|Q3TTA7|B9EKI5	Cbl	E3 ubiquitin-protein ligase CBL	MOUSE	3	101703	0.764	-0.066	0.14	0.301	1.414	0.153	0.832	0.937	0.396	0.985	0.646	1.001	-0.198	1.423	-0.255	1.358	0.98	0.198	0.953	0.124	0.33	0.491	1.64	0.379	1.022	1.163	0.622	1.175	0.836	1.227	1.649	-0.057	1.584	1.17	-0.153	0.345	0.067	0.111	0.004	1.261	0.973	0.784	0.171
P22723	P22723|Q8C7N0|Q9R0Y8|A0A0G2JDP9	Gabrg2	Gamma-aminobutyric acid receptor subunit gamma-2	MOUSE	10	55668	0.824	-0.124	-0.04	0.353	1.905	0.188	1.065	1.087	0.286	1.135	0.744	1.172	-0.187	1.709	-0.351	1.915	1.133	0.187	1.104	0.144	0.215	0.557	2.108	0.367	1.216	1.321	0.512	1.318	0.888	1.309	1.981	-0.04	2.078	1.358	-0.188	0.639	-0.342	-0.243	0.115	1.783	0.782	0.789	0.059
P22933	P22933	Gabrd	Gamma-aminobutyric acid receptor subunit delta	MOUSE	3	50749.5	0.143	-0.519	-0.692	-0.396	1.496	0.238	-0.177	-0.112	-0.332	0.373	-0.088	0.268	0.287	1.63	-0.569	1.819	0.12	-0.287	-0.06	-0.702	-0.982	-0.612	1.454	0.032	-0.41	-0.314	-0.436	0.069	-0.392	0.014	1.306	-0.719	1.682	-0.052	-0.238	-0.234	-0.66	-0.774	-0.595	1.273	-0.159	-0.066	-0.493
P23116	P23116|A0A494B9I0	Eif3a	Eukaryotic translation initiation factor 3 subunit A	MOUSE	33	162333	1.696	0.238	0.423	0.678	1.905	0.051	1.577	1.836	0.598	1.494	0.943	1.523	-0.12	1.89	0.211	1.905	1.605	0.12	1.687	0.314	0.534	0.794	1.968	0.155	1.59	1.898	0.761	1.591	1.002	1.644	1.935	0.307	2.014	1.719	-0.051	1.572	0.196	0.383	0.683	1.767	1.432	1.747	0.571
P23242	P23242	Gja1	Gap junction alpha-1 protein	MOUSE	14	43517.1	1.195	-1.382	-1.05	-0.514	2.789	0.065	1.162	1.338	-0.77	1.107	0.085	1.377	-0.172	2.146	-1.617	2.41	1.147	0.172	1.404	-1.004	-0.764	-0.265	3.044	0.253	1.346	1.497	-0.488	1.376	0.268	1.589	2.38	-1.23	2.572	1.338	-0.065	1.02	-1.341	-1.007	-0.48	2.762	1.125	1.284	-0.846
P23591	P23591|A0A2R8VI39|A0A2R8VHD0|A0A2R8W6P6|A0A2R8VKL9|A0A2R8W6N0	Gfus	GDP-L-fucose synthase	MOUSE	5	36105.2	1.866	0.564	0.781	0.977	2.026	0.155	1.997	1.828	1.111	1.894	1.449	1.76	-0.103	1.676	0.432	1.782	1.925	0.103	2.015	0.876	1.063	1.238	2.136	0.306	2.094	2.088	1.478	2.019	1.633	1.925	1.871	0.531	1.849	1.981	-0.155	1.729	0.483	0.634	0.858	1.823	1.808	1.696	1.155
P23818	P23818|F6YNQ1	Gria1	Glutamate receptor 1	MOUSE	27	102366	1.813	0.247	0.397	0.767	2.186	0.193	1.814	2.055	0.896	1.872	1.28	1.716	0.029	2.123	-0.016	2.151	1.809	-0.029	1.842	0.193	0.404	0.797	2.12	0.181	1.794	2.011	0.837	1.801	1.19	1.746	2.078	-0.044	2.163	1.794	-0.193	1.686	0.036	0.249	0.616	1.913	1.59	1.901	0.705
P23819	P23819|A0A0A6YW90	Gria2	Glutamate receptor 2	MOUSE	37	99287.6	1.831	0.381	0.55	0.937	2.189	0.197	1.726	1.921	1.104	1.932	1.324	1.763	-0.055	2.007	0.098	2.079	1.838	0.055	1.814	0.408	0.569	0.957	2.204	0.248	1.744	1.923	1.127	1.923	1.363	1.782	2.055	0.156	2.084	1.852	-0.197	1.576	0.136	0.273	0.695	1.916	1.474	1.646	0.861
P23927	P23927|A0A1L1SRG5	Cryab	Alpha-crystallin B chain	MOUSE	12	20068.4	-1.365	-1.569	-1.555	-1.417	2.027	0.29	-1.035	-0.839	-1.551	-1.239	-1.285	-0.909	0.11	1.913	-1.789	1.642	-1.36	-0.11	-1.024	-1.42	-1.257	-1.274	1.968	0.386	-1.122	-1.018	-1.392	-0.969	-1.124	-1.091	1.704	-1.543	1.823	-1.312	-0.29	-1.455	-1.698	-1.713	-1.569	1.565	-1.335	-1.12	-1.605
P24270	P24270|A2AL20	Cat	Catalase	MOUSE	2	60079.5	3.05	0.826	0.738	1.053	1.911	-0.222	1.915	2.751	1.28	1.613	1.722	2.171	-0.118	2.173	0.665	2.019	1.98	0.118	3.167	0.943	0.856	1.171	2.028	-0.105	2.033	2.869	1.397	1.731	1.839	2.289	2.291	0.783	2.136	2.097	0.222	3.272	1.048	0.96	1.275	2.133	2.137	2.973	1.502
P24288	Q8CBC8|P24288|E9Q4K3|B2KFA8|A0A0N4SV61	Bcat1	Branched-chain-amino-acid aminotransferase, cytosolic	MOUSE	3	43361	0.784	-0.28	-0.143	-0.247	1.664	-0.057	0.973	1.265	0.157	1.022	0.474	1.168	-0.258	1.421	-0.589	2.01	1.214	0.258	1.05	0.061	0.199	0.094	1.764	0.188	1.072	1.517	0.498	1.363	0.815	1.385	1.763	-0.248	2.351	1.555	0.057	0.841	-0.26	-0.122	-0.227	1.721	1.03	1.285	0.177
P24369	P24369	Ppib	Peptidyl-prolyl cis-trans isomerase B	MOUSE	15	23713	2.54	1.11	1.253	1.585	1.721	0.095	2.202	2.691	1.582	2.196	1.785	2.366	-0.104	1.658	0.934	1.619	2.339	0.104	2.692	1.236	1.369	1.651	1.88	0.209	2.306	2.732	1.694	2.315	1.914	2.498	1.811	1.045	1.741	2.447	-0.095	2.431	1.022	1.111	1.493	1.61	2.152	2.592	1.472
P24527	P24527	Lta4h	Leukotriene A-4 hydrolase	MOUSE	10	69677.2	1.367	0.114	0.255	0.477	2.034	0.173	1.287	1.53	0.671	1.306	0.932	1.295	-0.008	1.793	-0.234	1.959	1.314	0.008	1.426	0.156	0.308	0.534	2.038	0.202	1.309	1.541	0.712	1.339	0.975	1.318	1.849	-0.205	1.849	1.382	-0.173	1.3	-0.082	0.029	0.275	1.836	0.98	1.279	0.535
P24529	P24529|E9Q9G5|D3Z0B1|Q3UTB3	Th	Tyrosine 3-monooxygenase	MOUSE	2	56391.4	1.058	0.013	0.077	0.419	2.271	0.125	1.243	1.4	0.374	1.296	0.617	1.075	-0.062	1.542	-0.089	1.813	1.267	0.062	1.12	0.075	0.14	0.482	2.333	0.187	1.305	1.462	0.436	1.358	0.68	1.137	1.604	-0.026	1.875	1.329	-0.125	0.933	-0.112	-0.048	0.294	2.146	1.118	1.275	0.249
P24547	P24547|A0A0A6YY72|A0A0A6YXS4	Impdh2	Inosine-5'-monophosphate dehydrogenase 2	MOUSE	7	56213.4	1.768	0.024	0.283	0.608	2.602	0.005	1.956	2.202	0.55	1.553	0.961	2.162	-0.138	2.613	-0.133	2.671	2.146	0.138	1.985	0.163	0.46	0.8	2.777	0.158	2.004	2.249	0.702	1.832	1.163	2.215	2.686	0.053	2.745	2.242	-0.005	1.806	-0.01	0.236	0.619	2.639	1.89	2.105	0.575
P24549	P24549|O35945|A0A286YCZ0	Aldh1a1	Retinal dehydrogenase 1	MOUSE	8	55094.4	0.905	-0.307	-0.377	0.003	2.057	0.151	0.879	1.246	0.224	1.082	0.469	1.268	-0.06	2.053	-0.756	1.96	0.975	0.06	1.049	-0.456	-0.317	-0.013	2.238	0.244	0.901	1.409	0.086	0.933	0.529	1.329	2.082	-0.782	2.098	1.067	-0.151	0.975	-0.348	-0.48	-0.029	1.894	0.847	1.091	0.192
P25444	P25444|D3YWJ3|D3YVC1	Rps2	40S ribosomal protein S2	MOUSE	18	31516	2.159	0.831	0.894	1.467	1.941	0.11	2.109	2.339	1.209	2.102	1.7	2.203	-0.139	1.88	0.73	1.821	2.115	0.139	2.388	0.988	1.102	1.63	2.101	0.256	2.214	2.546	1.402	2.281	1.833	2.332	2.025	0.927	1.937	2.228	-0.11	2.123	0.735	0.867	1.326	1.88	1.99	2.168	1.153
P25911	P25911	Lyn	Tyrosine-protein kinase Lyn	MOUSE	8	59267.6	1.442	0.196	0.292	0.754	1.991	0.212	1.349	1.501	0.56	1.596	1.088	1.638	-0.082	1.837	0.037	1.87	1.576	0.082	1.541	0.266	0.328	0.818	2.16	0.322	1.449	1.574	0.65	1.698	1.172	1.572	1.913	0.155	1.969	1.623	-0.212	1.257	0.027	0.169	0.579	1.872	1.163	1.298	0.448
P26039	P26039|F6S1V7|F6SX70	Tln1	Talin-1	MOUSE	30	271985	1.702	-0.212	0.144	0.513	2.305	0.015	1.64	1.997	0.454	1.515	0.863	1.661	-0.128	2.318	-0.376	2.33	1.601	0.128	1.749	-0.065	0.312	0.625	2.456	0.194	1.854	2.138	0.606	1.723	1.039	1.815	2.358	-0.208	2.536	1.724	-0.015	1.576	-0.183	0.09	0.469	2.239	1.609	1.817	0.341
P26040	P26040	Ezr	Ezrin	MOUSE	22	69519.7	1.163	0.079	0.241	0.494	1.938	0.205	0.969	1.478	0.505	0.97	0.444	1.331	0.079	1.809	-0.094	1.947	1.005	-0.079	1.026	-0.028	0.158	0.415	1.903	0.249	0.88	1.436	0.353	0.924	0.337	1.147	1.699	-0.122	1.804	0.939	-0.205	0.776	-0.139	-0.087	0.205	1.634	0.779	1.113	0.103
P26041	P26041	Msn	Moesin	MOUSE	36	67879.9	1.131	0.051	0.226	0.585	1.725	0.099	1.153	1.265	0.706	1.144	0.767	1.206	-0.114	1.603	-0.129	1.66	1.122	0.114	1.249	0.154	0.33	0.668	1.817	0.225	1.266	1.343	0.821	1.289	0.828	1.325	1.683	0.02	1.751	1.176	-0.099	0.981	-0.062	0.098	0.432	1.577	1.014	1.116	0.564
P26043	A0A5F8MPB9|P26043|Q7TSG6	Rdx	Radixin	MOUSE	13	68655.7	1.008	0.243	0.418	0.591	1.455	0.096	1.006	1.226	0.583	1.103	0.717	1.328	-0.047	1.392	0.04	1.458	1.452	0.047	1.055	0.29	0.465	0.752	1.469	0.162	1.095	1.467	0.63	1.244	0.891	1.375	1.444	0.114	1.512	1.501	-0.096	0.893	0.128	0.303	0.476	1.427	0.89	1.111	0.468
P26048	P26048	Gabra2	Gamma-aminobutyric acid receptor subunit alpha-2	MOUSE	5	51423.4	0.746	-0.197	-0.117	0.078	1.724	0.195	0.908	1.111	0.233	1.141	0.752	1.035	-0.182	1.617	-0.294	1.893	1.028	0.182	0.941	-0.026	0.065	0.253	1.906	0.389	1.147	1.343	0.472	1.323	0.934	1.217	1.855	-0.113	2.075	1.259	-0.195	0.608	-0.359	-0.268	-0.08	1.573	0.682	0.885	0.007
P26049	B1AVY2|P26049	Gabra3	Gamma-aminobutyric acid receptor subunit alpha-3	MOUSE	9	55625.1	1.276	0.242	0.285	0.543	1.864	-0.008	1.591	1.797	0.737	1.708	0.748	1.376	-0.133	1.894	0.04	1.831	1.607	0.133	1.324	0.372	0.457	0.656	1.903	0.112	1.609	1.834	0.793	1.761	0.835	1.423	1.951	0.275	1.946	1.645	0.008	1.331	0.224	0.322	0.546	1.818	1.574	1.618	0.62
P26369	P26369|Q80XR5|Q3KQM4|A0A140LJK3	U2af2	Splicing factor U2AF 65 kDa subunit	MOUSE	6	53858.4	1.251	0.209	0.373	0.722	1.505	0.133	1.25	1.284	0.589	1.243	0.965	1.446	-0.173	1.581	0.197	1.475	1.114	0.173	1.458	0.459	0.522	0.96	1.543	0.225	1.495	1.507	0.796	1.471	1.126	1.635	1.709	0.436	1.648	1.337	-0.133	1.28	0.078	0.245	0.792	1.374	1.095	1.278	0.48
P26443	P26443|P00366|F7CFA5	Glud1	Glutamate dehydrogenase 1, mitochondrial	MOUSE	26	61678	1.595	0.483	0.622	0.506	1.752	0.123	1.417	2.048	1.05	1.296	1.239	1.733	0.149	1.783	0.202	1.841	1.507	-0.149	1.421	0.247	0.451	0.325	1.536	-0.083	1.21	1.819	0.882	1.112	1.045	1.461	1.603	0.032	1.659	1.241	-0.123	1.52	0.367	0.539	0.404	1.645	1.281	1.926	0.937
P26450	P26450|Q80UI5|A0A1L1ST33|Q64143	Pik3r1	Phosphatidylinositol 3-kinase regulatory subunit alpha	MOUSE	6	83972.2	1.291	0.314	0.353	0.668	2.2	0.076	1.657	1.735	0.611	1.411	0.848	1.435	-0.046	1.973	0.17	2.103	1.595	0.046	1.495	0.445	0.532	0.859	2.248	0.131	1.84	1.987	0.7	1.615	1.052	1.639	1.972	0.311	2.16	1.799	-0.076	1.311	0.324	0.4	0.629	2.197	1.704	1.757	0.575
P26516	P26516	Psmd7	26S proteasome non-ATPase regulatory subunit 7	MOUSE	10	36596.2	1.618	0.477	0.582	0.995	1.872	0.257	1.727	1.938	0.951	1.809	1.22	1.748	-0.153	1.95	0.283	2.01	1.922	0.153	2.024	0.706	0.85	1.186	2.154	0.375	2.068	2.206	1.129	2.042	1.399	2.042	2.098	0.467	2.334	2.139	-0.257	1.354	0.264	0.226	0.74	1.793	1.642	1.634	0.706
P26638	P26638|Q8C483|A2AFS0|A2AFS1	Sars1	Serine--tRNA ligase, cytoplasmic	MOUSE	22	58901.2	1.563	0.256	0.373	0.676	2.092	0.188	1.511	1.596	0.702	1.529	1.055	1.72	-0.083	2.037	0	1.869	1.431	0.083	1.64	0.336	0.413	0.771	2.184	0.263	1.565	1.691	0.767	1.589	1.114	1.717	2.065	0.084	1.879	1.535	-0.188	1.303	0.075	0.142	0.448	1.909	1.302	1.405	0.484
P26645	P26645	Marcks	Myristoylated alanine-rich C-kinase substrate	MOUSE	6	29717.8	2.078	0.835	0.976	1.383	1.504	0.01	1.728	2.068	1.319	2.015	1.892	1.874	-0.135	1.259	0.607	1.259	2.002	0.135	2.131	0.845	1.111	1.455	1.639	0.145	1.853	2.094	1.315	2.014	1.991	1.964	1.365	0.744	1.34	2.105	-0.01	2.004	0.819	0.966	1.295	1.526	1.78	1.887	1.255
P27545	P27545	Cers1	Ceramide synthase 1	MOUSE	3	40841	1.456	0.469	0.322	0.617	1.564	0.045	0.911	1.008	0.625	1.05	0.711	1.237	-0.181	1.708	0.046	1.508	1.199	0.181	1.652	0.529	0.503	0.677	1.921	0.299	1.092	1.204	0.684	1.246	0.892	1.433	2.064	0.322	1.752	1.396	-0.045	1.353	0.424	0.442	0.573	1.582	1.03	1.038	0.58
P27546	P27546|A0A140T8T5|A0A0G2JFH2|Q78TF3	Map4	Microtubule-associated protein 4	MOUSE	37	117998	2.551	0.574	0.931	1.202	2.311	0.028	2.366	2.983	1.084	2.273	1.549	2.427	-0.073	2.374	0.427	2.351	2.466	0.073	2.666	0.636	0.956	1.234	2.407	0.082	2.448	2.96	1.167	2.353	1.622	2.565	2.461	0.507	2.414	2.463	-0.028	2.531	0.561	0.825	1.165	2.29	2.351	2.862	1.054
P27600	P27600	Gna12	Guanine nucleotide-binding protein subunit alpha-12	MOUSE	4	44265.4	0.51	-0.228	-0.147	-0.093	2.049	0.298	0.82	1.186	-0.27	0.636	0.272	1.115	-0.04	1.95	-0.447	2.124	0.706	0.04	0.551	-0.188	-0.107	-0.053	2.09	0.338	0.86	1.227	-0.229	0.677	0.312	1.155	1.991	-0.407	2.165	0.747	-0.298	0.212	-0.526	-0.445	-0.391	1.751	0.522	0.888	-0.568
P27601	P27601|Q9D034|P50149|A0A0G2JG40|Q3V3I2|P20612|A2AE32|A2AE31	Gna13	Guanine nucleotide-binding protein subunit alpha-13	MOUSE	21	44396.2	0.636	-0.421	-0.306	0.027	2.09	0.234	0.784	0.913	-0.146	0.715	0.119	0.872	-0.116	1.874	-0.615	1.818	0.731	0.116	0.762	-0.294	-0.217	0.076	2.181	0.303	0.86	0.979	-0.081	0.768	0.285	1.005	1.947	-0.594	1.991	0.792	-0.234	0.443	-0.667	-0.554	-0.252	1.924	0.619	0.695	-0.424
P27612	P27612|F7D1R5	Plaa	Phospholipase A-2-activating protein	MOUSE	20	88645.9	1.499	0.303	0.393	0.787	1.878	0.19	1.349	1.575	0.639	1.386	0.963	1.472	-0.101	1.907	0.041	1.854	1.442	0.101	1.591	0.407	0.515	0.943	2	0.325	1.488	1.677	0.779	1.49	1.127	1.579	2.082	0.184	1.976	1.605	-0.19	1.304	0.084	0.212	0.619	1.72	1.236	1.413	0.502
P27659	P27659|A0A2R8VHN4|A0A087WQK0|A0A087WNS0|E9PWZ3|Q9CQ09	Rpl3	60S ribosomal protein L3	MOUSE	25	46394.4	2.138	0.855	0.982	1.353	1.955	0.15	2.1	2.22	1.279	2.209	1.728	2.149	-0.162	1.97	0.716	1.939	2.09	0.162	2.38	0.973	1.064	1.534	2.146	0.214	2.148	2.401	1.394	2.302	1.803	2.3	2.064	0.884	2.07	2.233	-0.15	2.182	0.734	0.83	1.232	1.853	1.989	2.125	1.159
P27671	P27671|Q9QZR7|A0A087WS68	Rasgrf1	Ras-specific guanine nucleotide-releasing factor 1	MOUSE	24	145297	1.133	-0.148	0.03	0.282	1.892	0.168	1.305	1.494	0.19	1.197	0.699	1.368	-0.61	2.137	-0.345	2.124	1.243	0.61	1.786	0.462	0.645	0.94	2.607	0.728	1.888	1.985	0.782	1.816	1.345	1.986	2.708	0.288	2.79	1.808	-0.168	0.98	-0.282	-0.145	0.113	1.741	1.114	1.203	0.038
P27773	P27773|A5D7E8|P38657|F6Q404	Pdia3	Protein disulfide-isomerase A3	MOUSE	30	57133.7	3.107	0.666	0.829	1.23	2.66	0.034	2.625	3.363	1.335	2.516	1.796	2.786	-0.012	2.569	0.495	2.725	2.772	0.012	3.081	0.711	0.85	1.317	2.693	0.037	2.711	3.375	1.427	2.558	1.821	2.781	2.562	0.517	2.704	2.717	-0.034	3.06	0.663	0.811	1.282	2.658	2.667	3.296	1.318
P28028	P28028|A0A7N4FLU7|B1AUP0|A0A0N4SWH5	Braf	Serine/threonine-protein kinase B-raf	MOUSE	17	83254.8	1.269	-0.217	-0.087	0.324	2.327	0.185	1.148	1.245	0.272	1.225	0.604	1.322	-0.073	1.997	-0.278	2.075	1.118	0.073	1.191	-0.115	-0.003	0.414	2.278	0.213	1.284	1.33	0.323	1.304	0.721	1.347	2.128	-0.216	2.118	1.212	-0.185	1.013	-0.395	-0.266	0.163	2.102	1.04	1.056	0.103
P28271	P28271	Aco1	Cytoplasmic aconitate hydratase	MOUSE	9	98751.4	1.545	0.18	0.289	0.657	2.112	0.129	1.587	1.843	0.795	1.5	1.003	1.506	-0.077	2.254	-0.035	2.26	1.665	0.077	1.563	0.25	0.427	0.717	2.134	0.277	1.642	1.942	0.828	1.553	1.057	1.559	2.356	0.054	2.314	1.764	-0.129	1.312	0.129	0.159	0.528	1.976	1.458	1.632	0.597
P28352	P28352|F6QA74|D3Z6R9|D3Z124	Apex1	DNA-(apurinic or apyrimidinic site) endonuclease	MOUSE	2	35889.1	1.075	-0.088	0.085	0.348	1.904	0.193	1.268	1.371	0.039	1.271	0.598	1.372	-0.009	2.039	-0.317	2.14	1.328	0.009	1.127	-0.062	0.087	0.357	1.944	0.218	1.354	1.428	0.089	1.222	0.611	1.438	2.017	-0.311	2.099	1.32	-0.193	0.889	-0.313	-0.137	0.155	1.679	1.127	1.21	-0.16
P28571	P28571|E9Q3V0|E9Q517|E9Q3Z2	Slc6a9	Sodium- and chloride-dependent glycine transporter 1	MOUSE	7	77512.7	0.869	-0.573	-0.502	0.023	2.067	0.086	0.763	0.909	-0.275	0.918	0.302	1.1	-0.238	2.02	-0.858	1.997	0.885	0.238	1.032	-0.339	-0.258	0.258	2.492	0.344	0.945	1.023	-0.059	1.128	0.531	1.271	2.212	-0.664	2.257	0.962	-0.086	0.738	-0.66	-0.472	-0.083	2.142	0.724	0.787	-0.384
P28650	J3QN31|P28650	Adss1	Adenylosuccinate synthetase isozyme 1	MOUSE	8	50538.8	-0.791	-0.912	-0.59	-0.764	1.374	0.002	-0.466	-0.337	-0.755	-0.216	-0.789	-0.604	-0.093	1.391	-1.355	1.379	-0.713	0.093	-0.623	-0.864	-0.667	-0.73	1.13	0.073	-0.46	-0.193	-0.708	-0.235	-0.655	-0.109	1.277	-1.109	1.342	-0.339	-0.002	-0.696	-0.796	-0.71	-0.766	1.412	-0.155	-0.082	-0.608
P28652	P28652|Q5SVI3|Q5SVI2|Q5SVI0|Q5SVI9	Camk2b	Calcium/calmodulin-dependent protein kinase type II subunit beta	MOUSE	36	61201.5	2.599	-0.196	0.259	1.013	2.818	0.011	2.728	2.858	1.251	2.432	1.418	2.71	-0.07	2.702	-0.153	3.201	2.89	0.07	2.669	-0.126	0.329	1.083	2.887	0.081	2.798	2.927	1.321	2.502	1.487	2.779	2.772	-0.083	3.271	2.96	-0.011	2.588	-0.207	0.248	1.002	2.806	2.717	2.846	1.24
P28653	P28653	Bgn	Biglycan	MOUSE	15	42094.9	-0.912	-1.328	-1.321	-0.948	2.049	0.117	-0.295	-0.349	-1.249	-0.426	-0.857	-0.386	-0.005	1.655	-1.479	2.058	-0.825	0.005	-0.795	-1.337	-1.271	-0.885	1.946	0.198	-0.472	-0.36	-1.162	-0.417	-0.812	-0.422	1.796	-1.478	2.037	-0.792	-0.117	-1.06	-1.582	-1.49	-1.277	1.765	-0.638	-0.452	-1.401
P28654	P28654	Dcn	Decorin	MOUSE	7	40150.6	-0.267	-0.907	-0.656	-0.382	1.919	0.047	-0.112	0.264	-0.517	0.392	-0.011	0.043	0.042	1.911	-1.155	1.973	-0.209	-0.042	-0.032	-0.733	-0.571	-0.205	2.128	0.044	0.102	0.209	-0.378	0.472	-0.004	0.161	1.945	-1.042	1.931	0.031	-0.047	-0.277	-0.924	-0.674	-0.395	1.985	-0.188	0.065	-0.489
P28656	P28656|Q8BSH9|Q3TF41|B7ZNL2|Q78ZA7|A0A140LJB5	Nap1l1	Nucleosome assembly protein 1-like 1	MOUSE	5	45629.5	1.552	0.257	0.374	0.408	1.922	-0.021	1.658	1.9	0.87	1.182	1.039	1.743	-0.128	2.229	-0.096	2.25	1.398	0.128	1.58	0.375	0.541	0.512	1.995	0.123	1.715	2.044	0.979	1.289	1.167	1.85	2.384	0.08	2.394	1.542	0.021	1.646	0.278	0.381	0.372	1.962	1.624	1.921	0.89
P28658	P28658	Atxn10	Ataxin-10	MOUSE	5	54333.5	2.172	0.382	0.506	0.914	2.193	-0.019	1.839	2.174	0.629	1.777	1.27	1.786	-0.221	2.365	0.127	2.192	1.876	0.221	2.335	0.633	0.761	1.182	2.472	0.212	2.118	2.443	0.91	2.047	1.524	2.084	2.574	0.363	2.376	2.144	0.019	2.222	0.394	0.512	0.937	2.243	1.883	2.196	0.616
P28659	A0A0R4J0T5|P28659	Celf1	CUGBP Elav-like family member 1	MOUSE	10	52505.7	1.648	0.361	0.607	0.907	2.265	0.224	1.731	1.87	1.053	1.969	1.336	1.723	-0.071	2.281	0.171	2.35	1.655	0.071	1.827	0.489	0.686	1.062	2.311	0.238	1.815	1.953	1.159	2.016	1.415	1.849	2.379	0.286	2.46	1.725	-0.224	1.754	0.243	0.533	0.849	2.066	1.576	1.872	1.083
P28661	A0A5F8MP96|P28661|Q5ND09|Q5ND13	Septin4	Septin-4	MOUSE	19	55391.4	-0.117	-0.968	-1.015	-0.716	1.923	0.249	0.077	0.382	-0.942	0.163	-0.561	0.299	0.062	1.719	-1.142	1.731	0.108	-0.062	-0.214	-1.215	-1.092	-0.895	1.893	0.209	-0.034	0.22	-1.088	0.017	-0.745	0.16	1.72	-1.233	1.742	-0.042	-0.249	-0.439	-1.255	-1.309	-1.09	1.664	-0.191	0.095	-1.264
P28663	P28663|D6RHL2	Napb	Beta-soluble NSF attachment protein	MOUSE	21	33898.7	0.876	-0.5	-0.356	-0.013	2.453	0.241	0.944	1.11	-0.201	0.935	0.393	1.193	-0.126	2.317	-0.652	2.269	1.026	0.126	1.071	-0.366	-0.228	0.161	2.651	0.399	1.1	1.196	-0.062	1.084	0.55	1.329	2.509	-0.481	2.4	1.169	-0.241	0.622	-0.725	-0.654	-0.227	2.282	0.724	0.813	-0.425
P28738	P28738|A2ARD4	Kif5c	Kinesin heavy chain isoform 5C	MOUSE	52	109843	1.971	0.169	0.378	0.816	2.264	0.086	1.766	2.084	0.621	1.807	1.121	1.852	-0.126	2.119	0.051	2.196	1.772	0.126	2.067	0.304	0.507	0.905	2.403	0.193	1.88	2.224	0.752	1.926	1.209	2.014	2.254	0.156	2.301	1.869	-0.086	1.836	0.134	0.314	0.695	2.2	1.699	1.96	0.545
P28741	B1AQZ2|P28741|Q3UI47|Q3TET1|B1AQZ5|F6V6Z9|P33174|E9PX57|A2AM74	Kif3a	Kinesin-like protein KIF3A	MOUSE	22	80510.8	1.16	0.082	0.3	0.562	1.725	0.121	1.286	1.322	0.312	1.25	0.756	1.243	-0.093	1.761	-0.049	1.778	1.134	0.093	1.274	0.139	0.329	0.617	1.934	0.171	1.25	1.489	0.421	1.303	0.867	1.363	1.819	0.033	1.857	1.241	-0.121	1.008	0.002	0.171	0.453	1.692	1.132	1.22	0.207
P28828	Q68FM4|P28828|A0A286YDL1|A0A286YCW9|B1AUH1	Ptprm	Receptor-type tyrosine-protein phosphatase mu	MOUSE	22	165419	2.272	0.262	0.239	0.59	2.847	0.176	2.22	2.67	0.553	2.136	0.863	2.12	-0.037	2.724	0.056	2.86	2.26	0.037	2.304	0.308	0.25	0.603	3.042	0.216	2.239	2.771	0.567	2.317	0.885	2.211	2.751	0.124	2.935	2.212	-0.176	2.123	0.1	0.085	0.427	2.734	2.067	2.492	0.448
P28843	P28843	Dpp4	Dipeptidyl peptidase 4	MOUSE	6	88119.8	2.997	0.999	1.316	1.974	3.322	0.236	3.167	3.244	2.104	2.545	2.597	3.424	-0.041	3.813	0.923	3.761	3.548	0.041	2.984	1.154	1.471	2.021	3.537	0.131	3.208	3.231	2.171	2.533	2.638	3.465	3.855	0.965	3.826	3.589	-0.236	2.842	0.898	1.187	1.885	3.155	3.078	3.089	2.015
P28867	P28867|Q1MX43|Q1MX42|Q1MX41|Q1MX40	Prkcd	Protein kinase C delta type	MOUSE	24	78858.1	0.617	-0.376	-0.306	0.154	1.939	0.294	0.718	0.747	0.005	0.796	0.458	0.769	-0.039	1.827	-0.504	1.919	0.759	0.039	0.704	-0.328	-0.22	0.203	2.025	0.267	0.763	0.797	0.082	0.838	0.538	0.795	1.89	-0.48	1.927	0.811	-0.294	0.393	-0.621	-0.566	-0.097	1.785	0.453	0.528	-0.211
P29341	P29341|Q9D4E6|Q62029|A0A2I3BR37|A2A5N3|Q8C7D3|F6ZAX1	Pabpc1	Polyadenylate-binding protein 1	MOUSE	16	70897.8	2.253	0.676	0.795	1.126	2.307	0.052	2.09	2.538	1.088	2.026	1.447	2.333	-0.128	2.303	0.449	2.397	2.15	0.128	2.545	0.805	0.913	1.217	2.473	0.213	2.293	2.7	1.299	2.153	1.565	2.539	2.429	0.601	2.451	2.255	-0.052	2.175	0.648	0.761	1.051	2.305	2.062	2.56	1.068
P29387	P29387|A0A0A6YVN9	Gnb4	Guanine nucleotide-binding protein subunit beta-4	MOUSE	8	38120.1	2.073	0.75	0.972	0.997	1.96	0.119	1.789	2.036	1.433	1.876	1.546	1.515	0.081	1.926	0.797	1.751	1.967	-0.081	2.029	0.426	0.89	0.538	1.469	-0.056	1.584	1.769	1.287	1.793	1.402	1.264	1.726	0.661	1.58	1.924	-0.119	1.981	0.504	1.014	0.421	1.547	1.468	1.652	1.343
P29416	P29416	Hexa	Beta-hexosaminidase subunit alpha	MOUSE	4	61182.5	1.192	0.091	0.327	0.433	1.846	0.09	1.294	1.606	0.589	1.24	0.667	1.25	-0.059	1.744	-0.181	1.945	1.169	0.059	1.251	0.318	0.432	0.492	2.029	0.252	1.415	1.809	0.571	1.299	0.726	1.399	1.847	-0.106	1.99	1.223	-0.09	1.102	0.067	0.283	0.343	1.778	1.266	1.582	0.34
P29595	P29595	Nedd8	NEDD8	MOUSE	2	8972.3	1.622	0.317	0.333	0.564	1.948	0.155	1.26	1.764	0.545	1.443	1.091	1.641	0.132	1.872	0.15	2.071	1.271	-0.132	1.49	0.185	0.201	0.432	1.816	0.023	1.128	1.632	0.413	1.311	0.959	1.508	1.74	0.018	1.938	1.139	-0.155	1.467	0.162	0.178	0.409	1.793	1.105	1.609	0.39
P30275	P30275|A2ARP5|B0R0E9|B0R0E8|B0R0F0|Q6P8J7	Ckmt1	Creatine kinase U-type, mitochondrial	MOUSE	18	47402.3	0.694	-0.498	-0.424	-0.362	2.062	0.176	0.688	1.371	0.055	0.358	0.372	0.879	0.005	2.073	-0.792	2.088	0.754	-0.005	0.702	-0.504	-0.414	-0.367	1.951	0.153	0.669	1.409	0.047	0.378	0.388	0.915	2.002	-0.865	2.085	0.725	-0.176	0.526	-0.69	-0.596	-0.558	1.813	0.537	1.196	-0.116
P30416	P30416|F6S2D5|F7CAT1	Fkbp4	Peptidyl-prolyl cis-trans isomerase FKBP4	MOUSE	7	51970.8	1.23	-0.026	0.071	0.367	2.375	0.096	1.462	1.83	0.423	1.522	0.657	1.516	-0.201	2.219	-0.318	2.503	1.282	0.201	1.5	0.163	0.255	0.662	2.362	0.324	1.708	2.141	0.729	1.585	0.98	1.888	2.289	-0.055	2.496	1.618	-0.096	1.135	-0.068	0.036	0.316	2.211	1.366	1.77	0.437
P30999	E9Q8Z8|E9Q8Z6|E9Q8Z5|P30999|G3X9V2|E9Q904|E9Q901|E9Q903|D3Z2H2|E9Q8Z9|E9Q8Z4|E9Q905|E9Q907|E9Q906|D3Z7H6|E9Q986|D3Z2H7	Ctnnd1	Catenin delta-1	MOUSE	15	105494	1.798	0.076	0.34	0.67	2.783	0.012	1.767	1.857	0.656	1.872	0.994	1.781	-0.119	2.477	-0.065	2.703	1.824	0.119	1.971	0.191	0.43	0.855	2.94	0.1	1.957	2.023	0.77	2	1.111	1.982	2.668	0.049	2.804	1.967	-0.012	1.648	0.107	0.289	0.685	2.718	1.73	1.95	0.525
P31001	P31001	Des	Desmin	MOUSE	13	53553.9	0.324	-0.622	-0.309	-0.035	1.734	0.093	0.649	0.837	-0.066	0.396	0.006	0.719	-0.155	1.544	-0.692	1.576	0.287	0.155	0.328	-0.384	-0.087	0.058	1.716	0.191	0.741	0.996	0.008	0.418	0.168	0.768	1.583	-0.627	1.757	0.384	-0.093	0.094	-0.486	-0.188	-0.043	1.538	0.544	0.715	-0.375
P31324	P31324|H3BK84	Prkar2b	cAMP-dependent protein kinase type II-beta regulatory subunit	MOUSE	25	46565.7	2.167	0.461	0.66	1.216	2.043	0.148	1.844	2.088	1.183	2.08	1.454	1.86	-0.097	1.937	0.322	1.914	2.053	0.097	2.27	0.549	0.716	1.258	2.186	0.234	1.98	2.199	1.187	2.146	1.578	1.993	2.074	0.393	2.005	2.111	-0.148	2.027	0.37	0.51	1.086	1.939	1.72	1.878	0.985
P31648	P31648|A0A0N4SVF5	Slc6a1	Sodium- and chloride-dependent GABA transporter 1	MOUSE	7	67799	1.293	-0.185	0.009	0.433	2.278	0.125	1.312	1.341	0.265	1.271	0.757	1.327	-0.103	2.126	-0.476	2.102	1.391	0.103	1.425	-0.012	0.07	0.51	2.418	0.33	1.41	1.43	0.42	1.443	0.875	1.467	2.238	-0.377	2.204	1.512	-0.125	1.269	-0.421	-0.252	0.265	2	1.068	1.305	0.164
P31650	P31650	Slc6a11	Sodium- and chloride-dependent GABA transporter 3	MOUSE	10	71386	1.242	-0.512	-0.325	0.072	2.458	0.039	1.141	1.293	-0.117	1.124	0.491	1.351	-0.249	2.275	-0.643	2.35	1.195	0.249	1.495	-0.328	-0.092	0.371	2.685	0.271	1.382	1.58	0.089	1.453	0.69	1.606	2.572	-0.429	2.647	1.53	-0.039	1.269	-0.598	-0.396	0.047	2.297	1.108	1.316	-0.167
P31750	P31750|D3Z783|D3YXX3|D3YYP9|D3Z5X2	Akt1	RAC-alpha serine/threonine-protein kinase	MOUSE	17	56105.7	1.163	0.198	0.377	0.709	1.842	0.178	1.313	1.257	0.482	1.273	1.048	1.34	-0.229	1.607	-0.024	1.697	1.306	0.229	1.39	0.439	0.534	0.941	1.987	0.396	1.51	1.51	0.702	1.485	1.244	1.582	1.907	0.235	1.894	1.496	-0.178	0.969	0.051	0.146	0.458	1.615	1.13	1.145	0.352
P31938	P31938|A0A1W2P7V9	Map2k1	Dual specificity mitogen-activated protein kinase kinase 1	MOUSE	21	43815.6	0.668	-0.548	-0.517	-0.173	2.369	0.223	0.771	0.786	-0.311	0.748	0.242	0.859	-0.091	2.078	-0.723	2.105	0.753	0.091	0.794	-0.473	-0.463	-0.065	2.466	0.294	0.862	0.838	-0.226	0.875	0.252	0.936	2.164	-0.609	2.073	0.839	-0.223	0.492	-0.824	-0.785	-0.373	2.168	0.539	0.529	-0.503
P32020	P32020	Scp2	Sterol carrier protein 2	MOUSE	5	59752.2	1.442	0.248	0.42	0.518	1.88	0.071	1.527	1.824	0.587	1.344	0.961	1.609	-0.118	2.017	0.012	2.336	1.491	0.118	1.406	0.292	0.518	0.761	1.992	0.168	1.645	1.824	0.772	1.356	0.898	1.574	2.154	0.149	2.263	1.733	-0.071	1.41	0.111	0.29	0.537	1.824	1.496	1.753	0.55
P32037	P32037	Slc2a3	Solute carrier family 2, facilitated glucose transporter member 3	MOUSE	12	53991.4	1.151	-0.006	0.244	0.512	1.896	0.146	1.211	1.219	0.679	1.318	0.958	1.118	-0.088	1.793	-0.282	1.867	1.207	0.088	1.262	0.062	0.297	0.587	1.973	0.173	1.237	1.358	0.73	1.398	1.036	1.265	1.899	-0.215	1.971	1.306	-0.146	1.078	-0.118	0.006	0.402	1.771	1.025	1.071	0.57
P32067	P32067|F6SXM5|A2AR07	Ssb	Lupus La protein homolog	MOUSE	4	47926.8	1.525	0.378	0.385	0.574	1.937	0.048	1.522	1.569	0.927	1.233	1.422	1.541	-0.176	2.245	0.108	2.368	1.444	0.176	1.497	0.543	0.72	0.75	1.859	0.266	1.62	1.904	0.849	1.259	1.344	1.463	2.413	0.283	2.29	1.427	-0.048	1.231	0.277	0.454	0.426	1.505	1.354	1.638	0.495
[truncated: 3,404 more rows]
[truncated: 268 more columns]

## Sheet: TableS1B_Stat
UniProt-ID	UniProt-ID-Group	Gene-Symbol	Protein-Name	Species	Unique-Peptide-Number	Protein-Molecular-Weight	log2-Fold-Change(+/–WGA)_14d	p-Value_Fold-Change(+/–WGA)_14d	log2-Fold-Change(+/–WGA)_12w	p-Value_Fold-Change(+/–WGA)_12w	log2-Fold-Change(+/–WGA)_80w	p-Value_Fold-Change(+/–WGA)_80w	UniProt-ID	UniProt-Annotated-Signal-Peptide	UniProt-Annotated-Transmembrane-Domain	UniProt-Annotated-Subcellular-Localization	GO-Annotated-Subcellular-Localization
[truncated: 4,528 more rows]
