# Supplementary material for: Luminal surface proteome of the brain vasculature uncovers blood-brain barrier regulators
Source: Science. Author manuscript; Available in PMC 2026 Jul 15. (PMC13372101; doi:10.1126/science.aea2100)
Supplement: aea2100_Suppl Excel_seq2_v2 [file NIHMS2191341-supplement-aea2100_Suppl_Excel_seq2_v2.xlsx]

## Sheet: TableS2A_14d
UniProt-ID	UniProt-ID-Group	Gene-Symbol	Protein-Name	Species	Unique-Peptide-Number	Protein-Molecular-Weight	log2-Fold-Change(+/–WGA)_14d	p-Value_Fold-Change(+/–WGA)_14d	UniProt-ID	UniProt-Annotated-Signal-Peptide	UniProt-Annotated-Transmembrane-Domain	UniProt-Annotated-Subcellular-Localization	GO-Annotated-Subcellular-Localization
Q09143	Q09143|E9Q3N1|D3Z161	Slc7a1	High affinity cationic amino acid transporter 1	MOUSE	3	68003.6	3.2265	8.6248e-08	Q09143	–	TM	SUBCELLULAR LOCATION: Cell membrane {ECO:0000269|PubMed:25683716, ECO:0000269|PubMed:28973536}; Multi-pass membrane protein {ECO:0000255}. Note=In the absence of SCO1 in cardiomyocytes a mislocalization to the cytoplasm is seen. {ECO:0000269|PubMed:28973536}.	apical plasma membrane [GO:0016324]; basolateral plasma membrane [GO:0016323]; membrane [GO:0016020]; protein-containing complex [GO:0032991]
Q3TEW6	Q3TEW6	Mpzl1	Myelin protein zero-like protein 1	MOUSE	2	29722.5	3.05217	0.000158464	Q3TEW6	SP	TM	SUBCELLULAR LOCATION: Membrane {ECO:0000305}; Single-pass type I membrane protein {ECO:0000305}.	membrane [GO:0016020]
P0CW02	A0A087WNZ5|P0CW02|A0A087WRP7|P0CW03	Ly6c1	Lymphocyte antigen 6C1	MOUSE	3	14876.9	2.68817	1.30342e-06	P0CW02	SP	–	SUBCELLULAR LOCATION: Cell membrane {ECO:0000305}; Lipid-anchor, GPI-anchor {ECO:0000305}.	cell surface [GO:0009986]; external side of plasma membrane [GO:0009897]
Q64314	Q64314	Cd34	Hematopoietic progenitor cell antigen CD34	MOUSE	10	41381.3	2.66483	2.71342e-06	Q64314	SP	TM	SUBCELLULAR LOCATION: Membrane; Single-pass type I membrane protein.	apical plasma membrane [GO:0016324]; basal plasma membrane [GO:0009925]; cell periphery [GO:0071944]; cell surface [GO:0009986]; cytoplasm [GO:0005737]; external side of plasma membrane [GO:0009897]; extracellular region [GO:0005576]; glomerular endothelium fenestra [GO:0036053]; intercellular bridge [GO:0045171]; lysosome [GO:0005764]; membrane [GO:0016020]; perinuclear region of cytoplasm [GO:0…
Q62351	Q62351|Q8C872	Tfrc	Transferrin receptor protein 1	MOUSE	43	86129.2	2.61783	1.68786e-07	Q62351	–	TM	SUBCELLULAR LOCATION: Cell membrane {ECO:0000250|UniProtKB:P02786}; Single-pass type II membrane protein {ECO:0000250|UniProtKB:P02786}. Melanosome {ECO:0000250|UniProtKB:P02786}.	basolateral plasma membrane [GO:0016323]; cell surface [GO:0009986]; clathrin-coated pit [GO:0005905]; cytoplasmic vesicle [GO:0031410]; early endosome [GO:0005769]; endosome [GO:0005768]; external side of plasma membrane [GO:0009897]; extracellular exosome [GO:0070062]; glutamatergic synapse [GO:0098978]; HFE-transferrin receptor complex [GO:1990712]; melanosome [GO:0042470]; membrane [GO:001602…
P11688	P11688	Itga5	Integrin alpha-5	MOUSE	4	116182	2.60317	2.59179e-07	P11688	SP	TM	SUBCELLULAR LOCATION: Cell membrane {ECO:0000250|UniProtKB:P08648}; Single-pass type I membrane protein {ECO:0000255}. Cell junction, focal adhesion {ECO:0000250|UniProtKB:P08648}.	cell surface [GO:0009986]; cell-cell junction [GO:0005911]; cytoplasmic vesicle [GO:0031410]; endoplasmic reticulum [GO:0005783]; external side of plasma membrane [GO:0009897]; focal adhesion [GO:0005925]; glutamatergic synapse [GO:0098978]; Golgi apparatus [GO:0005794]; integrin alpha5-beta1 complex [GO:0034674]; plasma membrane [GO:0005886]; postsynaptic membrane [GO:0045211]; ruffle membrane […
Q63961	Q63961|Q3UAM9|F7A1B4|F7BZW0	Eng	Endoglin	MOUSE	12	70932.3	2.6015	1.25044e-06	Q63961	SP	TM	SUBCELLULAR LOCATION: Cell membrane {ECO:0000269|PubMed:8125301}; Single-pass type I membrane protein {ECO:0000305|PubMed:8125301}.	endothelial microparticle [GO:0072563]; external side of plasma membrane [GO:0009897]; nuclear body [GO:0016604]; receptor complex [GO:0043235]
Q9R0M4	Q9R0M4	Podxl	Podocalyxin	MOUSE	13	53787.8	2.52017	2.8646e-05	Q9R0M4	SP	TM	SUBCELLULAR LOCATION: Apical cell membrane {ECO:0000269|PubMed:17311105}. Cell projection, microvillus {ECO:0000269|PubMed:17311105}. Membrane raft {ECO:0000250}. Cell projection, lamellipodium {ECO:0000250}. Cell projection, filopodium {ECO:0000250}. Cell projection, ruffle {ECO:0000250}. Membrane {ECO:0000305}; Single-pass type I membrane protein {ECO:0000305}. Note=In single attached epithelia…	apical plasma membrane [GO:0016324]; cytoplasm [GO:0005737]; filopodium [GO:0030175]; glutamatergic synapse [GO:0098978]; lamellipodium [GO:0030027]; membrane raft [GO:0045121]; microvillus membrane [GO:0031528]; plasma membrane [GO:0005886]; presynaptic membrane [GO:0042734]; ruffle [GO:0001726]; slit diaphragm [GO:0036057]
Q5ND28	Q5ND28|B7ZC28	Scarf1	Scavenger receptor class F member 1	MOUSE	2	91913	2.43317	4.76484e-07	Q5ND28	SP	TM	SUBCELLULAR LOCATION: Membrane {ECO:0000305}; Single-pass type I membrane protein {ECO:0000305}.	plasma membrane [GO:0005886]
P55772	P55772|Q8CDV7|D6RHQ2|F7B9M9|D6RFA9	Entpd1	Ectonucleoside triphosphate diphosphohydrolase 1	MOUSE	9	57831.8	2.41683	1.04981e-06	P55772	–	TM	SUBCELLULAR LOCATION: Membrane {ECO:0000250|UniProtKB:P49961}; Multi-pass membrane protein {ECO:0000250|UniProtKB:P49961}. Membrane, caveola {ECO:0000250|UniProtKB:P49961}.	basement membrane [GO:0005604]; caveola [GO:0005901]; external side of plasma membrane [GO:0009897]; plasma membrane [GO:0005886]
Q8CIS0	Q8CIS0	Card11	Caspase recruitment domain-containing protein 11	MOUSE	3	135407	2.29417	0.000880604	Q8CIS0	–	–	SUBCELLULAR LOCATION: Cytoplasm {ECO:0000250|UniProtKB:Q9BXL7}. Membrane raft {ECO:0000250|UniProtKB:Q9BXL7}. Note=Colocalized with DPP4 in membrane rafts. {ECO:0000250|UniProtKB:Q9BXL7}.	CBM complex [GO:0032449]; cytoplasm [GO:0005737]; immunological synapse [GO:0001772]; membrane raft [GO:0045121]; plasma membrane [GO:0005886]
P35330	P35330|G5E8M9|G3UWJ5|B1ARJ2	Icam2	Intercellular adhesion molecule 2	MOUSE	6	31846.1	2.20617	0.000140162	P35330	SP	TM	SUBCELLULAR LOCATION: Membrane {ECO:0000255}; Single-pass type I membrane protein {ECO:0000255}. Cell projection, microvillus {ECO:0000269|PubMed:9472040}. Note=Co-localizes with RDX, EZR and MSN in microvilli. {ECO:0000269|PubMed:9472040}.	cell periphery [GO:0071944]; cleavage furrow [GO:0032154]; microvillus [GO:0005902]; plasma membrane [GO:0005886]; uropod [GO:0001931]
G5E8G5	G5E8G5|G3X9J8|A0A0G2JDH9|Q8CDK8|Q8R056|O54990|A0A0R4J0B0|A0A0G2JE50|A0A0G2JE90	Prom1	Prominin-1	MOUSE	9	98338.7	2.20283	1.35431e-07	G5E8G5	SP	TM	SUBCELLULAR LOCATION: Cell projection, microvillus membrane {ECO:0000256|ARBA:ARBA00004475}; Multi-pass membrane protein {ECO:0000256|ARBA:ARBA00004475}.	cell surface [GO:0009986]; endoplasmic reticulum [GO:0005783]; endoplasmic reticulum-Golgi intermediate compartment [GO:0005793]; extracellular exosome [GO:0070062]; microvillus membrane [GO:0031528]; photoreceptor outer segment membrane [GO:0042622]
B1AWS8	B1AWS8|Q80YS4|Q02858	Tek	Receptor protein-tyrosine kinase	MOUSE	15	127966	2.18317	0.00027155	B1AWS8	SP	TM	SUBCELLULAR LOCATION: Cell junction, focal adhesion {ECO:0000256|ARBA:ARBA00004246}. Cell membrane {ECO:0000256|ARBA:ARBA00004251}; Single-pass type I membrane protein {ECO:0000256|ARBA:ARBA00004251}. Cytoplasm, cytoskeleton {ECO:0000256|ARBA:ARBA00004245}. Secreted {ECO:0000256|ARBA:ARBA00004613}.	actin filament [GO:0005884]; apical plasma membrane [GO:0016324]; basolateral plasma membrane [GO:0016323]; cell surface [GO:0009986]; cell-cell junction [GO:0005911]; centrosome [GO:0005813]; ciliary basal body [GO:0036064]; cytoplasm [GO:0005737]; extracellular region [GO:0005576]; focal adhesion [GO:0005925]; membrane raft [GO:0045121]; microvillus [GO:0005902]; stress fiber [GO:0001725]
O89103	O89103	Cd93	Complement component C1q receptor	MOUSE	7	71806.6	2.1245	1.05369e-07	O89103	SP	TM	SUBCELLULAR LOCATION: Cell membrane {ECO:0000269|PubMed:38441970}; Single-pass type I membrane protein {ECO:0000250|UniProtKB:Q9NPY3}.	cell surface [GO:0009986]; cytoplasmic vesicle [GO:0031410]; plasma membrane [GO:0005886]
Q60767	A2AW86|Q60767	Ly75	Lymphocyte antigen 75	MOUSE	21	200943	2.07817	1.76327e-08	Q60767	SP	TM	SUBCELLULAR LOCATION: Membrane {ECO:0000269|PubMed:7553896}; Single-pass type I membrane protein {ECO:0000269|PubMed:7553896}.	external side of plasma membrane [GO:0009897]
P09055	P09055|Q9Z0T9|B1AYG6|B1AYG7	Itgb1	Integrin beta-1	MOUSE	10	91481.9	2.06817	1.5112e-06	P09055	SP	TM	SUBCELLULAR LOCATION: Cell membrane {ECO:0000250|UniProtKB:P05556}; Single-pass type I membrane protein {ECO:0000255}. Cell projection, invadopodium membrane {ECO:0000250|UniProtKB:P05556}; Single-pass type I membrane protein {ECO:0000255}. Cell projection, ruffle membrane {ECO:0000250|UniProtKB:P05556}; Single-pass type I membrane protein {ECO:0000255}. Recycling endosome {ECO:0000269|PubMed:217…	cell surface [GO:0009986]; cerebellar climbing fiber to Purkinje cell synapse [GO:0150053]; dendritic spine [GO:0043197]; external side of plasma membrane [GO:0009897]; filopodium [GO:0030175]; focal adhesion [GO:0005925]; glutamatergic synapse [GO:0098978]; integrin alpha1-beta1 complex [GO:0034665]; integrin alpha10-beta1 complex [GO:0034680]; integrin alpha11-beta1 complex [GO:0034681]; integr…
Q3V3R4	Q3V3R4	Itga1	Integrin alpha-1	MOUSE	13	132234	1.99117	9.43108e-07	Q3V3R4	SP	TM	SUBCELLULAR LOCATION: Membrane {ECO:0000250}; Single-pass type I membrane protein {ECO:0000250}.	acrosomal vesicle [GO:0001669]; basal part of cell [GO:0045178]; cell surface [GO:0009986]; external side of plasma membrane [GO:0009897]; focal adhesion [GO:0005925]; integrin alpha1-beta1 complex [GO:0034665]; perikaryon [GO:0043204]; plasma membrane [GO:0005886]
Q9Z0L0	Q9Z0L0	Tpbg	Trophoblast glycoprotein	MOUSE	2	47021	1.97283	0.00422226	Q9Z0L0	SP	TM	SUBCELLULAR LOCATION: Cell membrane {ECO:0000250}; Single-pass type I membrane protein {ECO:0000250}.	axon terminus [GO:0043679]; cytoplasm [GO:0005737]; dendrite [GO:0030425]; endoplasmic reticulum [GO:0005783]; plasma membrane [GO:0005886]
P55284	P55284	Cdh5	Cadherin-5	MOUSE	17	88186.6	1.95983	2.37829e-06	P55284	SP	TM	SUBCELLULAR LOCATION: Cell junction, adherens junction {ECO:0000269|PubMed:19635461, ECO:0000269|PubMed:24806444, ECO:0000269|PubMed:33972531}. Cell membrane {ECO:0000269|PubMed:19635461}; Single-pass type I membrane protein {ECO:0000269|PubMed:19635461}. Cytoplasm {ECO:0000269|PubMed:24806444}. Note=Found at cell-cell boundaries and probably at cell-matrix boundaries. KRIT1 and CDH5 reciprocally…	adherens junction [GO:0005912]; bicellular tight junction [GO:0005923]; cell junction [GO:0030054]; cell periphery [GO:0071944]; cell-cell junction [GO:0005911]; cytoplasm [GO:0005737]; external side of plasma membrane [GO:0009897]; nuclear membrane [GO:0031965]; nucleoplasm [GO:0005654]; plasma membrane [GO:0005886]
P28843	P28843	Dpp4	Dipeptidyl peptidase 4	MOUSE	6	88119.8	1.95717	5.29366e-07	P28843	–	TM	SUBCELLULAR LOCATION: [Dipeptidyl peptidase 4 soluble form]: Secreted. Note=Detected in the serum and the seminal fluid. {ECO:0000250}.; SUBCELLULAR LOCATION: Cell membrane; Single-pass type II membrane protein. Apical cell membrane {ECO:0000250}; Single-pass type II membrane protein {ECO:0000250}. Cell projection, invadopodium membrane {ECO:0000250}; Single-pass type II membrane protein {ECO:000…	apical plasma membrane [GO:0016324]; cell surface [GO:0009986]; endocytic vesicle [GO:0030139]; extracellular region [GO:0005576]; intercellular canaliculus [GO:0046581]; lamellipodium [GO:0030027]; lamellipodium membrane [GO:0031258]; membrane raft [GO:0045121]
A2A484	A2A484|A2A482|E9Q8D1|A2A483|Q3U1M7|Q3UH28|A2A485|A2A480|A2A481	Zmynd8	Zinc finger, MYND-type-containing 8	MOUSE	2	138538	1.94683	0.00274749	A2A484	–	–	SUBCELLULAR LOCATION: Chromosome {ECO:0000256|ARBA:ARBA00004286}. Nucleus {ECO:0000256|ARBA:ARBA00004123}.	chromatin [GO:0000785]; cytoplasm [GO:0005737]; dendritic shaft [GO:0043198]; dendritic spine [GO:0043197]; nucleolus [GO:0005730]; nucleoplasm [GO:0005654]; nucleus [GO:0005634]; site of DNA damage [GO:0090734]
P03921	P03921	Mtnd5	NADH-ubiquinone oxidoreductase chain 5	MOUSE	3	68815.9	1.92317	0.000122113	P03921	–	TM	SUBCELLULAR LOCATION: Mitochondrion inner membrane {ECO:0000269|PubMed:38575788}; Multi-pass membrane protein {ECO:0000255}.	mitochondrial inner membrane [GO:0005743]; mitochondrion [GO:0005739]; respiratory chain complex I [GO:0045271]
D3Z588	D3Z588|D3Z4C5	Celf5	CUGBP, Elav-like family member 5	MOUSE	8	34266.5	1.92017	5.09266e-07	D3Z588	–	–		cytoplasm [GO:0005737]; nucleus [GO:0005634]
Q9CQZ6	Q9CQZ6	Ndufb3	NADH dehydrogenase [ubiquinone] 1 beta subcomplex subunit 3	MOUSE	4	11692	1.9105	0.00199582	Q9CQZ6	–	TM	SUBCELLULAR LOCATION: Mitochondrion inner membrane {ECO:0000269|PubMed:38575788}; Single-pass membrane protein {ECO:0000250|UniProtKB:O43676}; Matrix side {ECO:0000250|UniProtKB:O43676}.	mitochondrial inner membrane [GO:0005743]; mitochondrion [GO:0005739]; respiratory chain complex I [GO:0045271]
P18572	P18572|K3W4Q8|J3QP71	Bsg	Basigin	MOUSE	6	42900.4	1.9065	2.18651e-07	P18572	SP	TM	SUBCELLULAR LOCATION: [Isoform 1]: Cell membrane {ECO:0000269|PubMed:11273674, ECO:0000269|PubMed:25957687}; Single-pass type I membrane protein {ECO:0000250|UniProtKB:P26453}. Photoreceptor inner segment {ECO:0000269|PubMed:11853760, ECO:0000269|PubMed:25957687}. Cell projection, cilium, photoreceptor outer segment {ECO:0000269|PubMed:25957687}.; SUBCELLULAR LOCATION: [Isoform 2]: Cell membrane …	acrosomal membrane [GO:0002080]; basolateral plasma membrane [GO:0016323]; endoplasmic reticulum membrane [GO:0005789]; photoreceptor inner segment [GO:0001917]; photoreceptor outer segment [GO:0001750]; plasma membrane [GO:0005886]; sarcolemma [GO:0042383]
O35632	O35632|Q8C309|A0A0A6YX37|A0A0A6YXJ6|A0A0A6YXZ3	Hyal2	Hyaluronidase-2	MOUSE	3	54244.2	1.89083	0.00298059	O35632	SP	–	SUBCELLULAR LOCATION: Cell membrane {ECO:0000269|PubMed:26515055}; Lipid-anchor, GPI-anchor {ECO:0000250|UniProtKB:Q12891}.	apical plasma membrane [GO:0016324]; cell surface [GO:0009986]; cytoplasmic vesicle [GO:0031410]; cytosol [GO:0005829]; endocytic vesicle [GO:0030139]; Golgi membrane [GO:0000139]; lysosome [GO:0005764]; membrane raft [GO:0045121]; microvillus [GO:0005902]; perinuclear region of cytoplasm [GO:0048471]; plasma membrane [GO:0005886]; RNA polymerase II transcription regulator complex [GO:0090575]; s…
Q8CI61	Q8CI61	Bag4	BAG family molecular chaperone regulator 4	MOUSE	4	49322	1.88717	2.43874e-08	Q8CI61	–	–	SUBCELLULAR LOCATION: Cytoplasm.	cytosol [GO:0005829]; nucleus [GO:0005634]; plasma membrane [GO:0005886]
Q6P5F6	Q6P5F6|A0A087WQF7|A0A087WRC8	Slc39a10	Zinc transporter ZIP10	MOUSE	5	95191.3	1.86583	4.01251e-05	Q6P5F6	SP	TM	SUBCELLULAR LOCATION: Cell membrane {ECO:0000269|PubMed:21738690, ECO:0000269|PubMed:25074919}; Multi-pass membrane protein {ECO:0000305}. Apical cell membrane {ECO:0000269|PubMed:30520657}; Multi-pass membrane protein {ECO:0000255}. Note=Expressed at the apical membranes of proximal tubules in the kidney. {ECO:0000269|PubMed:30520657}.	apical plasma membrane [GO:0016324]; plasma membrane [GO:0005886]
Q7TSY6	Q7TSY6	Celf4	CUGBP Elav-like family member 4	MOUSE	4	52273.7	1.82817	9.40456e-07	Q7TSY6	–	–	SUBCELLULAR LOCATION: Nucleus {ECO:0000250}. Cytoplasm {ECO:0000250}.	cytoplasm [GO:0005737]; nucleoplasm [GO:0005654]; nucleus [GO:0005634]; postsynapse [GO:0098794]
Q9ERB5	Q9ERB5|A0A0N4SUZ6|Q66L38|A0A0N4SVD7|A0A0N4SW25	Slco1c1	Solute carrier organic anion transporter family member 1C1	MOUSE	6	79802.2	1.81683	6.37026e-06	Q9ERB5	–	TM	SUBCELLULAR LOCATION: Cell membrane {ECO:0000269|PubMed:15166123, ECO:0000269|PubMed:18687783}; Multi-pass membrane protein {ECO:0000269|PubMed:18687783}. Note=Expressed at the basolateral membrane of the choroid plexus epithelial cells. {ECO:0000269|PubMed:15166123}.	basolateral plasma membrane [GO:0016323]
O35449	O35449	Prrt1	Proline-rich transmembrane protein 1	MOUSE	2	31673.6	1.79817	1.88214e-06	O35449	–	TM	SUBCELLULAR LOCATION: Cell membrane {ECO:0000305|PubMed:22632720}; Single-pass type II membrane protein {ECO:0000250|UniProtKB:Q6MG82}. Synapse {ECO:0000305|PubMed:22632720}.	glutamatergic synapse [GO:0098978]; postsynaptic density membrane [GO:0098839]; synaptic vesicle membrane [GO:0030672]
Q00897	Q00897|P22599|Q00898	Serpina1d	Alpha-1-antitrypsin 1-4	MOUSE	11	46168.7	1.79717	5.28301e-06	Q00897	SP	–	SUBCELLULAR LOCATION: Secreted {ECO:0000269|PubMed:11961105, ECO:0000269|PubMed:8619829}.	extracellular region [GO:0005576]; extracellular space [GO:0005615]
Q80XQ8	E9Q917|Q80XQ8|A0A087WNR1|A0A087WSR1	Fam168b	Myelin-associated neurite-outgrowth inhibitor	MOUSE	2	20250.5	1.7885	5.62327e-06	Q80XQ8	–	TM	SUBCELLULAR LOCATION: Cytoplasm, perinuclear region {ECO:0000250|UniProtKB:D4AEP3}. Cell membrane {ECO:0000269|PubMed:20716133}; Multi-pass membrane protein {ECO:0000269|PubMed:20716133}. Cell projection, axon {ECO:0000269|PubMed:20716133}. Note=Expressed in neuronal cell bodies and axonal fibers. {ECO:0000269|PubMed:20716133}.	axon [GO:0030424]; membrane [GO:0016020]; perinuclear region of cytoplasm [GO:0048471]; plasma membrane [GO:0005886]
P05064	A6ZI44|P05064|P00883|D3YWI1|A0A0U1RPN8|D3Z510|A0A0U1RPT5|D3YV98|A6ZI47	Aldoa	Fructose-bisphosphate aldolase A	MOUSE	25	39811.6	1.7805	2.59688e-06	P05064	–	–	SUBCELLULAR LOCATION: Cytoplasm, myofibril, sarcomere, I band {ECO:0000250|UniProtKB:P00883}. Cytoplasm, myofibril, sarcomere, M line {ECO:0000250|UniProtKB:P00883}. Note=In skeletal muscle, accumulates around the M line and within the I band, colocalizing with FBP2 on both sides of the Z line in the absence of Ca(2+). {ECO:0000250|UniProtKB:P00883}.	cytoplasm [GO:0005737]; cytosol [GO:0005829]; extracellular space [GO:0005615]; M band [GO:0031430]; membrane [GO:0016020]; myelin sheath [GO:0043209]; plasma membrane [GO:0005886]; protein-containing complex [GO:0032991]; sperm fibrous sheath [GO:0035686]; Z disc [GO:0030018]
Q61545	Q5SUS9|Q61545|Q5SUT0	Ewsr1	RNA-binding protein EWS	MOUSE	5	68746.3	1.7615	0.00375048	Q61545	–	–	SUBCELLULAR LOCATION: Nucleus {ECO:0000250}. Cytoplasm {ECO:0000250}. Cell membrane {ECO:0000250}. Note=Relocates from cytoplasm to ribosomes upon PTK2B/FAK2 activation. {ECO:0000250}.	cytoplasm [GO:0005737]; nucleus [GO:0005634]; plasma membrane [GO:0005886]
Q9R0L6	Q9R0L6	Pcm1	Pericentriolar material 1 protein	MOUSE	2	230269	1.74417	1.89326e-05	Q9R0L6	–	–	SUBCELLULAR LOCATION: Cytoplasm, cytoskeleton {ECO:0000250|UniProtKB:Q8AV28}. Cytoplasm, cytoskeleton, microtubule organizing center, centrosome {ECO:0000269|PubMed:10579718, ECO:0000269|PubMed:12112146, ECO:0000269|PubMed:12403812}. Cytoplasmic granule {ECO:0000269|PubMed:12403812, ECO:0000269|PubMed:12571289}. Cytoplasm, cytoskeleton, microtubule organizing center, centrosome, centriolar satell…	apical part of cell [GO:0045177]; centriolar satellite [GO:0034451]; centriole [GO:0005814]; centrosome [GO:0005813]; ciliary basal body [GO:0036064]; ciliary transition zone [GO:0035869]; cytoplasm [GO:0005737]; cytosol [GO:0005829]; nuclear membrane [GO:0031965]; nucleoplasm [GO:0005654]; pericentriolar material [GO:0000242]; protein-containing complex [GO:0032991]
D3Z4T1	D3Z4T1|D3Z580|A0A5F8MPH2|D3Z4K9	Celf5	CUGBP, Elav-like family member 5	MOUSE	9	42991.5	1.71483	4.71617e-07	D3Z4T1	–	–	SUBCELLULAR LOCATION: Cytoplasm {ECO:0000256|ARBA:ARBA00004496}. Nucleus {ECO:0000256|ARBA:ARBA00004123}.	cytoplasm [GO:0005737]; nucleus [GO:0005634]
P07758	A0A0A0MQA3|P07758|Q00896|A0A0R4J0X5	Serpina1a	Alpha-1-antitrypsin 1-1	MOUSE	10	46172.9	1.70083	0.000322616	P07758	SP	–	SUBCELLULAR LOCATION: Secreted {ECO:0000269|PubMed:11961105, ECO:0000269|PubMed:8619829}.	collagen-containing extracellular matrix [GO:0062023]; extracellular region [GO:0005576]; extracellular space [GO:0005615]
Q91WJ8	Q3UUU2|A0A0G2JFY5|Q91WJ8|A0A0G2JGW9|Q3TUE1|A0A0G2JG00|A0A0G2JFK2	Fubp1	Far upstream element-binding protein 1	MOUSE	5	68709.5	1.68383	0.000226428	Q91WJ8	–	–	SUBCELLULAR LOCATION: Nucleus {ECO:0000305}.	nucleus [GO:0005634]; synapse [GO:0045202]
Q91VX2	Q91VX2|A2AMY5|A2AMY7|F6PYV5	Ubap2	Ubiquitin-associated protein 2	MOUSE	7	118363	1.6805	2.89506e-08	Q91VX2	–	–	SUBCELLULAR LOCATION: Nucleus {ECO:0000250|UniProtKB:Q5T6F2}. Chromosome {ECO:0000250|UniProtKB:Q5T6F2}. Cytoplasm {ECO:0000250|UniProtKB:Q5T6F2}. Note=Associates with nuclear chromatin. {ECO:0000250|UniProtKB:Q5T6F2}.	chromosome [GO:0005694]; cytoplasm [GO:0005737]; nucleus [GO:0005634]
G5E8Q8	G5E8Q8|A0A286YDT5|A0A286YD74	Adgrf5	Adhesion G protein-coupled receptor F5	MOUSE	21	151723	1.62683	6.90043e-06	G5E8Q8	SP	TM	SUBCELLULAR LOCATION: Cell membrane {ECO:0000269|PubMed:36073784}; Multi-pass membrane protein {ECO:0000255}.	apical part of cell [GO:0045177]; cell surface [GO:0009986]; cytoplasmic vesicle [GO:0031410]; plasma membrane [GO:0005886]
Q9D1F4	E9QKI4|E9QKI5|Q9D1F4|F6R8S6|A0A140LHA0|D3YWZ1|D3Z4R0|D3Z4W3	Akt1s1	Proline-rich AKT1 substrate 1	MOUSE	2	27711.1	1.62583	0.000189586	Q9D1F4	–	–	SUBCELLULAR LOCATION: Cytoplasm, cytosol {ECO:0000269|PubMed:14973226}. Note=Found in the cytosolic fraction of the brain (PubMed:14973226). Colocalizes with cortical neurons following ischemic/reperfusion injury (PubMed:14973226). {ECO:0000269|PubMed:14973226}.	cytosol [GO:0005829]; TORC1 complex [GO:0031931]
Q4VBE8	Q4VBE8	Wdr18	WD repeat-containing protein 18	MOUSE	6	48009.2	1.62317	2.95768e-07	Q4VBE8	–	–	SUBCELLULAR LOCATION: Nucleus, nucleolus {ECO:0000250|UniProtKB:Q9BV38}. Nucleus, nucleoplasm {ECO:0000269|PubMed:22872859}. Cytoplasm {ECO:0000269|PubMed:22872859}. Dynein axonemal particle {ECO:0000250|UniProtKB:A0A1L8HX76}. Note=Mainly found in the nucleoplasm, with low levels detected in the cytoplasmic and chromatin fractions. {ECO:0000269|PubMed:22872859}.	dynein axonemal particle [GO:0120293]; nucleolus [GO:0005730]; nucleoplasm [GO:0005654]
Q8K4G1	Q8K4G1|E9QPS5|D3Z598	Ltbp4	Latent-transforming growth factor beta-binding protein 4	MOUSE	5	187824	1.61483	0.000373216	Q8K4G1	SP	–	SUBCELLULAR LOCATION: Secreted, extracellular space, extracellular matrix {ECO:0000250|UniProtKB:Q8N2S1}.	collagen-containing extracellular matrix [GO:0062023]; extracellular matrix [GO:0031012]; extracellular region [GO:0005576]; microfibril [GO:0001527]
Q6GQX2	Q6GQX2	Nckap5l	Nck-associated protein 5-like	MOUSE	2	139479	1.60283	0.0008989	Q6GQX2	–	–	SUBCELLULAR LOCATION: Cytoplasm, cytoskeleton, microtubule organizing center, centrosome {ECO:0000250|UniProtKB:Q9HCH0}. Note=Localizes to microtubule plus ends. Associates with centrosomes during interphase, but dissociates from these structures from the onset of mitosis. {ECO:0000250|UniProtKB:Q9HCH0}.	centrosome [GO:0005813]; cytoplasm [GO:0005737]; microtubule plus-end [GO:0035371]
E9PUQ9	F7AC58|E2JF22|E9PUQ9	Piezo1	Piezo-type mechanosensitive ion channel component	MOUSE	5	295238	1.58183	4.64192e-06	E9PUQ9	–	TM	SUBCELLULAR LOCATION: Cell membrane {ECO:0000256|ARBA:ARBA00004651}; Multi-pass membrane protein {ECO:0000256|ARBA:ARBA00004651}.	endoplasmic reticulum [GO:0005783]; plasma membrane [GO:0005886]
Q80T14	Q80T14	Fras1	Extracellular matrix organizing protein FRAS1	MOUSE	10	453772	1.5745	3.80619e-06	Q80T14	SP	TM	SUBCELLULAR LOCATION: Cell membrane {ECO:0000269|PubMed:12766769, ECO:0000269|PubMed:32333816}; Single-pass type I membrane protein {ECO:0000305}; Extracellular side {ECO:0000269|PubMed:12766769, ECO:0000269|PubMed:32333816}.	basement membrane [GO:0005604]; collagen-containing extracellular matrix [GO:0062023]; plasma membrane [GO:0005886]
Q9D6J5	Q9D6J5|Q3V406|E9Q9J5|F6VCY0	Ndufb8	NADH dehydrogenase [ubiquinone] 1 beta subcomplex subunit 8, mitochondrial	MOUSE	5	21932.5	1.5655	5.83366e-07	Q9D6J5	–	TM	SUBCELLULAR LOCATION: Mitochondrion inner membrane {ECO:0000269|PubMed:38575788}; Single-pass membrane protein {ECO:0000255}; Matrix side {ECO:0000269|PubMed:38575788}.	mitochondrial inner membrane [GO:0005743]; mitochondrion [GO:0005739]; respiratory chain complex I [GO:0045271]
A0A0R4J0U4	A0A0R4J0U4|G3XA27|A0A1B0GT60|Q9JM61	Thsd1	Thrombospondin type-1 domain-containing protein 1	MOUSE	5	96091.5	1.55117	3.11182e-06	A0A0R4J0U4	SP	TM		cytosol [GO:0005829]; endosome [GO:0005768]; focal adhesion [GO:0005925]; membrane [GO:0016020]
Q08481	B1ARB3|Q08481|B1ARA9	Pecam1	Platelet endothelial cell adhesion molecule	MOUSE	18	82117	1.51683	1.9696e-07	Q08481	SP	TM	SUBCELLULAR LOCATION: Cell membrane {ECO:0000250|UniProtKB:P16284}; Single-pass type I membrane protein {ECO:0000250|UniProtKB:P16284}. Membrane raft {ECO:0000250|UniProtKB:P16284}. Cell junction {ECO:0000250|UniProtKB:P16284}. Note=Localizes to the lateral border recycling compartment (LBRC) and recycles from the LBRC to the junction in resting endothelial cells. Cell surface expression on neutr…	cell periphery [GO:0071944]; cell-cell contact zone [GO:0044291]; cytoplasm [GO:0005737]; cytosol [GO:0005829]; external side of plasma membrane [GO:0009897]; extracellular space [GO:0005615]; membrane [GO:0016020]; membrane raft [GO:0045121]; nucleolus [GO:0005730]; nucleoplasm [GO:0005654]; plasma membrane [GO:0005886]; protein-containing complex [GO:0032991]; smooth muscle contractile fiber [G…
A0A0R4J0B6	A0A0R4J0B6|Q7TMS5|S4R2E1|D3Z150|A0A0N4SWA2|D3YZX5	Abcg2	ATP-binding cassette sub-family G member 2	MOUSE	8	73591.1	1.4915	1.08743e-06	A0A0R4J0B6	–	TM	SUBCELLULAR LOCATION: Apical cell membrane {ECO:0000256|ARBA:ARBA00004424}; Multi-pass membrane protein {ECO:0000256|ARBA:ARBA00004424}. Mitochondrion membrane {ECO:0000256|ARBA:ARBA00004225}; Multi-pass membrane protein {ECO:0000256|ARBA:ARBA00004225}.	external side of apical plasma membrane [GO:0098591]; mitochondrial membrane [GO:0031966]
G3UWF0	G3UWF0	Fam168b	Myelin-associated neurite-outgrowth inhibitor	MOUSE	2	21681.2	1.47683	6.15666e-06	G3UWF0	–	–
A2ACQ1	A2ACQ1|Q8K1G9	Dhx35	RNA helicase	MOUSE	2	79309	1.47517	0.15784	A2ACQ1	–	–		catalytic step 2 spliceosome [GO:0071013]
Q3UMT1	Q3UMT1|F6XWD4	Ppp1r12c	Protein phosphatase 1 regulatory subunit 12C	MOUSE	2	85140.1	1.4695	2.38085e-07	Q3UMT1	–	–	SUBCELLULAR LOCATION: Cytoplasm {ECO:0000250|UniProtKB:Q9BZL4}. Cytoplasm, cytoskeleton, stress fiber {ECO:0000250|UniProtKB:Q9BZL4}.	cytoplasm [GO:0005737]; stress fiber [GO:0001725]
P53986	P53986	Slc16a1	Monocarboxylate transporter 1	MOUSE	7	53893.8	1.4525	2.33897e-07	P53986	–	TM	SUBCELLULAR LOCATION: Cell membrane {ECO:0000269|PubMed:21792931, ECO:0000269|PubMed:8603082}; Multi-pass membrane protein {ECO:0000250|UniProtKB:P53985}. Basolateral cell membrane {ECO:0000250|UniProtKB:P53987}; Multi-pass membrane protein {ECO:0000250|UniProtKB:P53985}. Apical cell membrane {ECO:0000250|UniProtKB:P53985}; Multi-pass membrane protein {ECO:0000250|UniProtKB:P53985}. Note=Expressi…	apical plasma membrane [GO:0016324]; basolateral plasma membrane [GO:0016323]; centrosome [GO:0005813]; lateral plasma membrane [GO:0016328]; mitochondrion [GO:0005739]; plasma membrane [GO:0005886]; synapse [GO:0045202]
B2RUG9	B2RUG9|Q61315|E9QLQ9|E9Q4H1	Apc	Adenomatosis polyposis coli	MOUSE	18	313157	1.4495	6.37433e-08	B2RUG9	–	–	SUBCELLULAR LOCATION: Cell junction, adherens junction {ECO:0000256|ARBA:ARBA00004536}. Cell projection, lamellipodium {ECO:0000256|ARBA:ARBA00004510}. Cell projection, ruffle membrane {ECO:0000256|ARBA:ARBA00004632}.	adherens junction [GO:0005912]; axonal growth cone [GO:0044295]; beta-catenin destruction complex [GO:0030877]; bicellular tight junction [GO:0005923]; catenin complex [GO:0016342]; centrosome [GO:0005813]; Golgi apparatus [GO:0005794]; kinetochore [GO:0000776]; lamellipodium [GO:0030027]; lateral plasma membrane [GO:0016328]; microtubule [GO:0005874]; nucleus [GO:0005634]; perinuclear region of …
Q61001	Q61001	Lama5	Laminin subunit alpha-5	MOUSE	13	416427	1.4395	2.70426e-05	Q61001	SP	–	SUBCELLULAR LOCATION: Secreted, extracellular space, extracellular matrix, basement membrane. Note=Major component.	basement membrane [GO:0005604]; collagen-containing extracellular matrix [GO:0062023]; extracellular matrix [GO:0031012]; extracellular matrix of synaptic cleft [GO:0098965]; extracellular region [GO:0005576]; extracellular space [GO:0005615]; glutamatergic synapse [GO:0098978]; laminin-10 complex [GO:0043259]; laminin-5 complex [GO:0005610]; neuromuscular junction [GO:0031594]; synaptic cleft [G…
P70168	P70168	Kpnb1	Importin subunit beta-1	MOUSE	18	98437.6	1.43583	4.02483e-06	P70168	–	–	SUBCELLULAR LOCATION: Cytoplasm {ECO:0000250|UniProtKB:Q14974}. Nucleus envelope {ECO:0000250|UniProtKB:Q14974}.	cytoplasmic stress granule [GO:0010494]; cytosol [GO:0005829]; endoplasmic reticulum tubular network [GO:0071782]; NLS-dependent protein nuclear import complex [GO:0042564]; nuclear membrane [GO:0031965]; nucleoplasm [GO:0005654]; protein-containing complex [GO:0032991]
P97370	P97370	Atp1b3	Sodium/potassium-transporting ATPase subunit beta-3	MOUSE	11	32117.4	1.42283	9.80106e-07	P97370	–	TM	SUBCELLULAR LOCATION: Apical cell membrane {ECO:0000250|UniProtKB:Q63377}; Single-pass type II membrane protein {ECO:0000255}. Basolateral cell membrane {ECO:0000250|UniProtKB:Q63377}; Single-pass type II membrane protein {ECO:0000255}. Melanosome {ECO:0000250|UniProtKB:P54709}. Note=Identified by mass spectrometry in melanosome fractions from stage I to stage IV. {ECO:0000250|UniProtKB:P54709}.	apical plasma membrane [GO:0016324]; basolateral plasma membrane [GO:0016323]; cytoplasm [GO:0005737]; melanosome [GO:0042470]; sodium:potassium-exchanging ATPase complex [GO:0005890]; sperm flagellum [GO:0036126]
Q91W90	Q91W90|E9PXX7|A0A0R4J1Y7	Txndc5	Thioredoxin domain-containing protein 5	MOUSE	4	47099.3	1.42117	1.89104e-06	Q91W90	SP	–	SUBCELLULAR LOCATION: Endoplasmic reticulum lumen {ECO:0000255|PROSITE-ProRule:PRU10138, ECO:0000269|PubMed:12930873}.	endoplasmic reticulum lumen [GO:0005788]
P09103	P09103|P05307|A6H7J6|E9Q8G8	P4hb	Protein disulfide-isomerase	MOUSE	16	57456.8	1.41983	2.22421e-07	P09103	SP	–	SUBCELLULAR LOCATION: Endoplasmic reticulum {ECO:0000250|UniProtKB:P07237}. Endoplasmic reticulum lumen {ECO:0000250|UniProtKB:P07237}. Melanosome {ECO:0000250|UniProtKB:P07237}. Cell membrane {ECO:0000269|PubMed:21670307}; Peripheral membrane protein {ECO:0000305}. Note=Highly abundant. In some cell types, seems to be also secreted or associated with the plasma membrane, where it undergoes const…	cytoskeleton [GO:0005856]; cytosol [GO:0005829]; endoplasmic reticulum [GO:0005783]; endoplasmic reticulum chaperone complex [GO:0034663]; endoplasmic reticulum lumen [GO:0005788]; endoplasmic reticulum-Golgi intermediate compartment [GO:0005793]; external side of plasma membrane [GO:0009897]; lamellipodium [GO:0030027]; melanosome [GO:0042470]; procollagen-proline 4-dioxygenase complex [GO:00162…
A0A0R4J0I9	A0A0R4J0I9|Q91ZX7|Q3U5J2|D3Z5M3	Lrp1	Prolow-density lipoprotein receptor-related protein 1	MOUSE	144	523705	1.41683	9.17639e-07	A0A0R4J0I9	SP	TM	SUBCELLULAR LOCATION: Cell membrane {ECO:0000256|ARBA:ARBA00004296}; Peripheral membrane protein {ECO:0000256|ARBA:ARBA00004296}; Extracellular side {ECO:0000256|ARBA:ARBA00004296}. Cell membrane {ECO:0000256|ARBA:ARBA00004251}; Single-pass type I membrane protein {ECO:0000256|ARBA:ARBA00004251}. Cytoplasm, cytoskeleton, microtubule organizing center {ECO:0000256|ARBA:ARBA00004267}. Golgi outpost…	basolateral plasma membrane [GO:0016323]; clathrin-coated pit [GO:0005905]; cytosol [GO:0005829]; early endosome [GO:0005769]; Golgi apparatus [GO:0005794]; microtubule organizing center [GO:0005815]; nucleolus [GO:0005730]; receptor complex [GO:0043235]
P15116	P15116|D3YYT0	Cdh2	Cadherin-2	MOUSE	6	100251	1.4105	1.9108e-07	P15116	SP	TM	SUBCELLULAR LOCATION: Cell membrane {ECO:0000269|PubMed:17988630, ECO:0000269|PubMed:26403541, ECO:0000269|PubMed:9655503}; Single-pass type I membrane protein {ECO:0000255}. Cell membrane, sarcolemma {ECO:0000269|PubMed:23392350}. Cell junction {ECO:0000269|PubMed:26750727}. Cell junction, adherens junction {ECO:0000269|PubMed:15479741}. Cell junction, desmosome {ECO:0000269|PubMed:15479741}. Ce…	adherens junction [GO:0005912]; apical plasma membrane [GO:0016324]; apicolateral plasma membrane [GO:0016327]; basolateral plasma membrane [GO:0016323]; catenin complex [GO:0016342]; cell surface [GO:0009986]; cell-cell junction [GO:0005911]; cortical actin cytoskeleton [GO:0030864]; desmosome [GO:0030057]; fascia adherens [GO:0005916]; intercalated disc [GO:0014704]; lamellipodium [GO:0030027];…
Q5U4D8	Q5U4D8	Slc5a6	Sodium-dependent multivitamin transporter	MOUSE	3	69422.5	1.40817	1.41601e-07	Q5U4D8	–	TM	SUBCELLULAR LOCATION: Cell membrane {ECO:0000250|UniProtKB:Q9Y289}; Multi-pass membrane protein {ECO:0000255}. Apical cell membrane {ECO:0000250|UniProtKB:Q9Y289}; Multi-pass membrane protein {ECO:0000255}.	apical plasma membrane [GO:0016324]; brush border membrane [GO:0031526]; plasma membrane [GO:0005886]
Q9CQH3	Q9CQH3|D3Z568|D3Z6W9|D3YX99|F6Y6V5	Ndufb5	NADH dehydrogenase [ubiquinone] 1 beta subcomplex subunit 5, mitochondrial	MOUSE	6	21766.8	1.40817	4.62195e-07	Q9CQH3	–	TM	SUBCELLULAR LOCATION: Mitochondrion inner membrane {ECO:0000269|PubMed:38575788}; Single-pass membrane protein {ECO:0000250|UniProtKB:O43674}; Matrix side {ECO:0000250|UniProtKB:O43674}.	mitochondrial inner membrane [GO:0005743]; mitochondrion [GO:0005739]; nucleoplasm [GO:0005654]; respiratory chain complex I [GO:0045271]
Q60751	Q60751|E9QNX9|Q9WTL4	Igf1r	Insulin-like growth factor 1 receptor	MOUSE	34	158296	1.4045	1.75992e-05	Q60751	SP	TM	SUBCELLULAR LOCATION: Cell membrane {ECO:0000250}; Single-pass type I membrane protein {ECO:0000250}.	glutamatergic synapse [GO:0098978]; membrane [GO:0016020]; plasma membrane [GO:0005886]; postsynapse [GO:0098794]; receptor complex [GO:0043235]; T-tubule [GO:0030315]
O88322	O88322|A0A286YCQ5	Nid2	Nidogen-2	MOUSE	9	156706	1.3995	1.47053e-06	O88322	SP	–	SUBCELLULAR LOCATION: Secreted, extracellular space, extracellular matrix, basement membrane.	basement membrane [GO:0005604]; cell surface [GO:0009986]; collagen-containing extracellular matrix [GO:0062023]; extracellular matrix [GO:0031012]; extracellular region [GO:0005576]; plasma membrane [GO:0005886]
Q1W617	Q1W617	Shroom4	Protein Shroom4	MOUSE	3	165575	1.3865	0.000894265	Q1W617	–	–	SUBCELLULAR LOCATION: Cytoplasm, cytoskeleton {ECO:0000269|PubMed:17009331}. Note=Shows partial colocalization with the cytoplasmic pool of F-actin.	actin cytoskeleton [GO:0015629]; actin filament [GO:0005884]; apical plasma membrane [GO:0016324]; basal plasma membrane [GO:0009925]; cytoplasm [GO:0005737]; cytoplasmic side of plasma membrane [GO:0009898]; focal adhesion [GO:0005925]; GABA-ergic synapse [GO:0098982]; glutamatergic synapse [GO:0098978]; nucleoplasm [GO:0005654]; postsynapse [GO:0098794]; presynapse [GO:0098793]; stress fiber [G…
Q99P72	Q99P72	Rtn4	Reticulon-4	MOUSE	34	127125	1.3865	8.59508e-07	Q99P72	–	TM	SUBCELLULAR LOCATION: [Isoform A]: Endoplasmic reticulum membrane {ECO:0000269|PubMed:27786289, ECO:0000269|PubMed:32075961}; Multi-pass membrane protein {ECO:0000255}. Cell membrane {ECO:0000250|UniProtKB:Q9NQC3}; Multi-pass membrane protein {ECO:0000255}; Cytoplasmic side {ECO:0000250|UniProtKB:Q9NQC3}. Synapse {ECO:0000269|PubMed:35771867}. Note=Anchored to the membrane of the endoplasmic reti…	anchoring junction [GO:0070161]; axon [GO:0030424]; cell junction [GO:0030054]; cell projection [GO:0042995]; dendritic growth cone [GO:0044294]; endoplasmic reticulum [GO:0005783]; endoplasmic reticulum membrane [GO:0005789]; endoplasmic reticulum tubular network membrane [GO:0098826]; glutamatergic synapse [GO:0098978]; neuronal cell body [GO:0043025]; nuclear envelope [GO:0005635]; plasma memb…
Q9DCT8	Q9DCT8|A0A0G2JF37	Crip2	Cysteine-rich protein 2	MOUSE	6	23525.3	1.37583	3.22749e-05	Q9DCT8	–	–		cell cortex [GO:0005938]
Q9CQU0	Q9CQU0	Txndc12	Thioredoxin domain-containing protein 12	MOUSE	4	19219.4	1.36817	3.34071e-05	Q9CQU0	SP	–	SUBCELLULAR LOCATION: Endoplasmic reticulum lumen {ECO:0000255|PROSITE-ProRule:PRU10138, ECO:0000269|PubMed:12930873}.	endoplasmic reticulum [GO:0005783]; endoplasmic reticulum lumen [GO:0005788]
Q9WU78	Q9WU78	Pdcd6ip	Programmed cell death 6-interacting protein	MOUSE	41	96593	1.36617	7.958e-05	Q9WU78	–	–	SUBCELLULAR LOCATION: Cytoplasm, cytosol {ECO:0000250|UniProtKB:Q9QZA2}. Melanosome {ECO:0000250|UniProtKB:Q8WUM4}. Cytoplasm, cytoskeleton, microtubule organizing center, centrosome {ECO:0000250|UniProtKB:Q8WUM4}. Secreted, extracellular exosome {ECO:0000269|PubMed:23523921}. Cell junction, tight junction {ECO:0000269|PubMed:27336173}. Midbody, Midbody ring {ECO:0000250|UniProtKB:Q8WUM4}. Note=C…	actomyosin [GO:0042641]; bicellular tight junction [GO:0005923]; centrosome [GO:0005813]; cytosol [GO:0005829]; extracellular exosome [GO:0070062]; Flemming body [GO:0090543]; melanosome [GO:0042470]; myelin sheath [GO:0043209]
Q8CFC2	B0R0C1|Q8CFC2|F6SWU2|F7CGS5	Myt1	Myelin transcription factor 1	MOUSE	2	125343	1.36283	3.90717e-05	Q8CFC2	–	–	SUBCELLULAR LOCATION: Nucleus {ECO:0000250}.	nucleus [GO:0005634]
Q8C0Z1	Q8C0Z1|F6SQM4|D3Z6P3	Fam234a	Protein FAM234A	MOUSE	2	61145.3	1.34983	0.00167441	Q8C0Z1	–	TM	SUBCELLULAR LOCATION: Membrane {ECO:0000305}; Single-pass type II membrane protein {ECO:0000305}.	cell surface [GO:0009986]; membrane [GO:0016020]
Q3U0V1	Q3U0V1|A0A3B2WCD8|A0A3B2W465	Khsrp	Far upstream element-binding protein 2	MOUSE	29	77230.5	1.34017	4.61948e-05	Q3U0V1	–	–	SUBCELLULAR LOCATION: Nucleus {ECO:0000250}. Cytoplasm {ECO:0000250}. Note=A small proportion is also found in the cytoplasm of neuronal cell bodies and dendrites. {ECO:0000250}.	cytoplasmic stress granule [GO:0010494]; cytosol [GO:0005829]; nucleoplasm [GO:0005654]
Q62318	Q62318	Trim28	Transcription intermediary factor 1-beta	MOUSE	18	90614.2	1.33617	5.24604e-07	Q62318	–	–	SUBCELLULAR LOCATION: Nucleus {ECO:0000269|PubMed:10330177, ECO:0000269|PubMed:11154279, ECO:0000269|PubMed:12154074, ECO:0000269|PubMed:22110054}. Note=Associated with centromeric heterochromatin during cell differentiation through CBX1 (PubMed:10330177). Localizes to sites of DNA damage (By similarity). {ECO:0000250|UniProtKB:Q13263, ECO:0000269|PubMed:10330177}.	chromatin [GO:0000785]; euchromatin [GO:0000791]; heterochromatin [GO:0000792]; nucleoplasm [GO:0005654]; nucleus [GO:0005634]; RNA polymerase II transcription regulator complex [GO:0090575]
Q5FWI3	Q5FWI3	Cemip2	Cell surface hyaluronidase	MOUSE	2	155224	1.33517	2.28132e-05	Q5FWI3	–	TM	SUBCELLULAR LOCATION: Cell membrane {ECO:0000269|PubMed:28246172}; Single-pass type II membrane protein {ECO:0000269|PubMed:28246172}.	cytosol [GO:0005829]; nucleolus [GO:0005730]; plasma membrane [GO:0005886]
Q8CD76	A0A5F8MPZ2|Q8CD76|Q7TNF4|E9Q7C9|Q5UE59|O88447|Q9DBS5|F6UYN4|Q91W40|D3Z710	Klc1	Kinesin light chain	MOUSE	17	70007.3	1.3235	1.81555e-07	Q8CD76	–	–	SUBCELLULAR LOCATION: Cytoplasm, cytoskeleton {ECO:0000256|ARBA:ARBA00004245, ECO:0000256|RuleBase:RU367020}.	ciliary rootlet [GO:0035253]; cytoplasm [GO:0005737]; kinesin complex [GO:0005871]; microtubule [GO:0005874]; neuron projection [GO:0043005]
Q925F2	Q925F2	Esam	Endothelial cell-selective adhesion molecule	MOUSE	2	42094.7	1.3185	3.07964e-05	Q925F2	SP	TM	SUBCELLULAR LOCATION: Cell junction, adherens junction {ECO:0000305}. Cell junction, tight junction {ECO:0000305}. Cell membrane {ECO:0000250|UniProtKB:Q96AP7}; Single-pass type I membrane protein {ECO:0000305}.	adherens junction [GO:0005912]; bicellular tight junction [GO:0005923]; plasma membrane [GO:0005886]; protein-containing complex [GO:0032991]
Q9Z127	Q9Z127	Slc7a5	Large neutral amino acids transporter small subunit 1	MOUSE	4	56555.9	1.3105	2.01116e-05	Q9Z127	–	TM	SUBCELLULAR LOCATION: Apical cell membrane {ECO:0000250|UniProtKB:Q01650}; Multi-pass membrane protein {ECO:0000250|UniProtKB:Q01650}. Cell membrane {ECO:0000269|PubMed:9915839}; Multi-pass membrane protein {ECO:0000250|UniProtKB:Q01650}. Lysosome membrane {ECO:0000250|UniProtKB:Q01650}; Multi-pass membrane protein {ECO:0000250|UniProtKB:Q01650}. Note=Located to the plasma membrane by SLC3A2/4F2h…	amino acid transport complex [GO:1990184]; apical plasma membrane [GO:0016324]; basolateral plasma membrane [GO:0016323]; cytosol [GO:0005829]; external side of apical plasma membrane [GO:0098591]; lysosomal membrane [GO:0005765]; membrane [GO:0016020]; microvillus membrane [GO:0031528]; plasma membrane [GO:0005886]
Q8BFY9	Q8BFY9|Q3TKD0|Q99LG2|J3QMX2|E9PV58	Tnpo1	Transportin-1	MOUSE	8	103839	1.28883	1.08885e-05	Q8BFY9	–	–	SUBCELLULAR LOCATION: Cytoplasm {ECO:0000250}. Nucleus {ECO:0000250}.	cytoplasm [GO:0005737]; nucleolus [GO:0005730]; nucleoplasm [GO:0005654]
Q9Z2X1	Q9Z2X1|J3QM80|J3QMT0	Hnrnpf	Heterogeneous nuclear ribonucleoprotein F	MOUSE	11	46071.4	1.28383	1.47668e-06	Q9Z2X1	–	–	SUBCELLULAR LOCATION: Nucleus, nucleoplasm {ECO:0000250}.	catalytic step 2 spliceosome [GO:0071013]; cytosol [GO:0005829]; nucleoplasm [GO:0005654]; synapse [GO:0045202]
Q9QUR6	Q9QUR6	Prep	Prolyl endopeptidase	MOUSE	23	81720	1.2835	8.98496e-07	Q9QUR6	–	–	SUBCELLULAR LOCATION: Cytoplasm {ECO:0000269|PubMed:37189369}.	cytoplasm [GO:0005737]; cytosol [GO:0005829]; extracellular region [GO:0005576]; nucleus [GO:0005634]
Q6PHP4	Q6PHP4|B7ZCR6	Zfp512b	Zinc finger protein 512B (Fragment)	MOUSE	2	97727.4	1.2815	6.94085e-05	Q6PHP4	–	–	SUBCELLULAR LOCATION: Nucleus {ECO:0000256|ARBA:ARBA00004123}.	nucleus [GO:0005634]
P97801	P97801|B8JJX7	Smn1	Survival motor neuron protein	MOUSE	5	31710	1.2675	2.61418e-06	P97801	–	–	SUBCELLULAR LOCATION: Nucleus, gem {ECO:0000250|UniProtKB:Q16637}. Nucleus, Cajal body {ECO:0000250|UniProtKB:Q16637}. Cytoplasm {ECO:0000269|PubMed:21389246}. Cytoplasmic granule {ECO:0000250|UniProtKB:Q16637}. Perikaryon {ECO:0000250|UniProtKB:Q16637}. Cell projection, neuron projection {ECO:0000250|UniProtKB:Q16637}. Cell projection, axon {ECO:0000269|PubMed:21389246}. Cytoplasm, myofibril, sa…	Cajal body [GO:0015030]; COPI-coated vesicle [GO:0030137]; cytoplasm [GO:0005737]; cytoplasmic ribonucleoprotein granule [GO:0036464]; cytosol [GO:0005829]; Gemini of Cajal bodies [GO:0097504]; Golgi apparatus [GO:0005794]; growth cone [GO:0030426]; neuron projection [GO:0043005]; nucleoplasm [GO:0005654]; nucleus [GO:0005634]; perikaryon [GO:0043204]; SMN complex [GO:0032797]; SMN-Sm protein com…
Q9CQJ8	Q9CQJ8	Ndufb9	NADH dehydrogenase [ubiquinone] 1 beta subcomplex subunit 9	MOUSE	17	22268.9	1.2675	9.85012e-06	Q9CQJ8	–	–	SUBCELLULAR LOCATION: Mitochondrion inner membrane {ECO:0000269|PubMed:38575788}; Peripheral membrane protein {ECO:0000269|PubMed:38575788}; Matrix side {ECO:0000269|PubMed:38575788}.	mitochondrial inner membrane [GO:0005743]; mitochondrion [GO:0005739]; respiratory chain complex I [GO:0045271]
P51125	P51125|A0A338P6J9|Q8CE80|Q8CE04|Q8C281|Q921U7|A0A1Y7VJN8	Cast	Calpastatin	MOUSE	3	85148.4	1.26283	6.73322e-05	P51125	–	–		membrane [GO:0016020]
Q76MZ3	Q76MZ3|G3UWS4|H3BKU1|Q3TTF6|Q7TNP2|H3BLQ0|H3BIV7|H3BLE7|G3UWL2|G3UXQ1|H3BK50|H3BJ83	Ppp2r1a	Serine/threonine-protein phosphatase 2A 65 kDa regulatory subunit A alpha isoform	MOUSE	27	66120.2	1.2545	6.11217e-06	Q76MZ3	–	–	SUBCELLULAR LOCATION: Cytoplasm {ECO:0000250|UniProtKB:Q32PI5}. Nucleus {ECO:0000250|UniProtKB:P30153}. Chromosome {ECO:0000250|UniProtKB:P30153}. Chromosome, centromere {ECO:0000250|UniProtKB:P30153}. Lateral cell membrane {ECO:0000250|UniProtKB:P30153}. Cell projection, dendrite {ECO:0000250|UniProtKB:P30153}. Note=Centromeric localization requires the presence of BUB1. Recruited to chromatin a…	chromatin [GO:0000785]; chromosome, centromeric region [GO:0000775]; cytosol [GO:0005829]; dendrite [GO:0030425]; FAR/SIN/STRIPAK complex [GO:0090443]; glutamatergic synapse [GO:0098978]; INTAC complex [GO:0160232]; lateral plasma membrane [GO:0016328]; neuronal cell body [GO:0043025]; nucleus [GO:0005634]; protein phosphatase type 2A complex [GO:0000159]; synapse [GO:0045202]
O09111	O09111	Ndufb11	NADH dehydrogenase [ubiquinone] 1 beta subcomplex subunit 11, mitochondrial	MOUSE	8	17500.5	1.24383	2.25364e-05	O09111	–	TM	SUBCELLULAR LOCATION: Mitochondrion inner membrane {ECO:0000269|PubMed:38575788}; Single-pass membrane protein {ECO:0000255}. Note=The interaction with BCAP31 mediates mitochondria localization. {ECO:0000250|UniProtKB:Q9NX14}.	mitochondrial inner membrane [GO:0005743]; mitochondrion [GO:0005739]; respiratory chain complex I [GO:0045271]
Q9R0B6	Q9R0B6|A2ATM9	Lamc3	Laminin subunit gamma-3	MOUSE	2	178196	1.24017	6.4121e-05	Q9R0B6	SP	–	SUBCELLULAR LOCATION: Secreted, extracellular space, extracellular matrix, basement membrane.	basement membrane [GO:0005604]; extracellular region [GO:0005576]
A0A0G2JDL2	A0A0G2JDL2|A0A0G2JGX2|A0A0G2JDX3|A0A0G2JFA4|A0A0G2JF00	Celf3	CUGBP Elav-like family member 3	MOUSE	3	42105.1	1.2335	1.55495e-05	A0A0G2JDL2	–	–		cytoplasm [GO:0005737]; nucleus [GO:0005634]
F8VQK5	F8VQK5|P59808	Sash1	SAM and SH3 domain-containing protein 1	MOUSE	4	136817	1.22017	6.38205e-06	F8VQK5	–	–	SUBCELLULAR LOCATION: Cytoplasm {ECO:0000256|ARBA:ARBA00004496}.	cytosol [GO:0005829]; nucleoplasm [GO:0005654]; protein-containing complex [GO:0032991]
P09470	P09470|F6QCP8|D0G895	Ace	Angiotensin-converting enzyme	MOUSE	12	151771	1.22017	5.8411e-05	P09470	SP	TM	SUBCELLULAR LOCATION: [Isoform Somatic]: Cell membrane {ECO:0000269|PubMed:23535237}; Single-pass type I membrane protein {ECO:0000255}. Cytoplasm {ECO:0000269|PubMed:23535237}. Note=Detected in both cell membrane and cytoplasm in neurons. {ECO:0000269|PubMed:23535237}.; SUBCELLULAR LOCATION: [Angiotensin-converting enzyme, soluble form]: Secreted {ECO:0000250|UniProtKB:P12821}.; SUBCELLULAR LOCA…	cytoplasm [GO:0005737]; endosome [GO:0005768]; external side of plasma membrane [GO:0009897]; extracellular exosome [GO:0070062]; extracellular region [GO:0005576]; extracellular space [GO:0005615]; lysosome [GO:0005764]; plasma membrane [GO:0005886]
B2RU80	A0A1W2P7W3|B2RU80	Ptprb	Receptor-type tyrosine-protein phosphatase beta	MOUSE	6	225975	1.2195	1.58861e-05	B2RU80	SP	TM	SUBCELLULAR LOCATION: Membrane {ECO:0000305}; Single-pass type I membrane protein {ECO:0000305}.	membrane [GO:0016020]; receptor complex [GO:0043235]
Q8BWS5	Q8BWS5	Gprin3	G protein-regulated inducer of neurite outgrowth 3	MOUSE	5	81396	1.2105	0.00213186	Q8BWS5	–	–		synapse [GO:0045202]
F8VPN4	F8VPN4|A0A0G2JGI9|F6XXE6|E0CYU6|E0CX86|F7CSZ6	Agl	4-alpha-glucanotransferase	MOUSE	71	176737	1.20717	2.29166e-06	F8VPN4	–	–	SUBCELLULAR LOCATION: Cytoplasm {ECO:0000256|ARBA:ARBA00004496}.	cytoplasm [GO:0005737]; cytosol [GO:0005829]; inclusion body [GO:0016234]; nucleus [GO:0005634]; sarcoplasmic reticulum [GO:0016529]
Q8BGZ2	A0A140LIJ1|Q8BGZ2|A0A140LJ81	Fam168a	Protein FAM168A	MOUSE	8	26240.9	1.1945	4.96235e-06	Q8BGZ2	–	–
Q9CWZ7	Q9CWZ7|D3Z4B2|A0A494BA20|A0A494BAE3|A0A494BBF5|A0A494BAX2|A0A494BA49	Napg	Gamma-soluble NSF attachment protein	MOUSE	15	35074	1.19183	0.000231441	Q9CWZ7	–	–	SUBCELLULAR LOCATION: Membrane {ECO:0000250|UniProtKB:P81127}; Peripheral membrane protein {ECO:0000250|UniProtKB:P81127}. Golgi apparatus {ECO:0000269|PubMed:9705316}.	Golgi apparatus [GO:0005794]; membrane [GO:0016020]; mitochondrion [GO:0005739]; myelin sheath [GO:0043209]; synapse [GO:0045202]
Q80YN3	Q80YN3|F7BNZ5|E9Q8Q5|A2AVX1	Bcas1	Breast carcinoma-amplified sequence 1 homolog	MOUSE	10	67832.8	1.1735	0.00841303	Q80YN3	–	–	SUBCELLULAR LOCATION: Cytoplasm {ECO:0000250|UniProtKB:Q3ZB98}.	cytoplasm [GO:0005737]; cytosol [GO:0005829]
P05533	P05533	Ly6a	Lymphocyte antigen 6A-2/6E-1	MOUSE	2	15061.2	1.17183	0.000208956	P05533	SP	–	SUBCELLULAR LOCATION: Cell membrane; Lipid-anchor, GPI-anchor.	external side of plasma membrane [GO:0009897]
P58871	P58871|Z4YJL4|A0A571BEG9	Tnks1bp1	182 kDa tankyrase-1-binding protein	MOUSE	15	183134	1.15717	9.16337e-05	P58871	–	–	SUBCELLULAR LOCATION: Nucleus {ECO:0000250}. Cytoplasm, cytoskeleton {ECO:0000250}. Chromosome {ECO:0000250}. Note=Colocalizes with chromosomes during mitosis, and in the cytoplasm with cortical actin. {ECO:0000250}.	adherens junction [GO:0005912]; CCR4-NOT complex [GO:0030014]; cytoskeleton [GO:0005856]; cytosol [GO:0005829]; heterochromatin [GO:0000792]; nucleus [GO:0005634]
P10852	P10852|A0A0U1RP98|A0A0U1RPK4|A0A0U1RP32|A0A0U1RPG5|A0A0U1RPL8|A0A0U1RPQ7	Slc3a2	4F2 cell-surface antigen heavy chain	MOUSE	25	58449.6	1.1545	6.00582e-05	P10852	–	TM	SUBCELLULAR LOCATION: Apical cell membrane {ECO:0000250|UniProtKB:P08195}. Cell membrane {ECO:0000269|PubMed:9915839}; Single-pass type II membrane protein {ECO:0000250|UniProtKB:P08195}. Cell junction {ECO:0000269|PubMed:9915839}. Lysosome membrane {ECO:0000250|UniProtKB:P08195}. Melanosome {ECO:0000250|UniProtKB:P08195}. Basolateral cell membrane {ECO:0000269|PubMed:10574970}. Note=Localized at…	amino acid transport complex [GO:1990184]; anchoring junction [GO:0070161]; apical plasma membrane [GO:0016324]; apical pole of neuron [GO:0044225]; basolateral plasma membrane [GO:0016323]; cell surface [GO:0009986]; lysosomal membrane [GO:0005765]; melanosome [GO:0042470]; neuronal cell body [GO:0043025]; nucleoplasm [GO:0005654]; plasma membrane [GO:0005886]; synapse [GO:0045202]
O70252	O70252|D3YX62|D3Z4A2|D3YXN4	Hmox2	Heme oxygenase 2	MOUSE	3	35909.1	1.15417	1.13522e-05	O70252	–	TM	SUBCELLULAR LOCATION: Microsome membrane {ECO:0000250|UniProtKB:P30519}; Single-pass type IV membrane protein {ECO:0000255}; Cytoplasmic side {ECO:0000250|UniProtKB:P09601}. Endoplasmic reticulum membrane {ECO:0000250|UniProtKB:P09601}; Single-pass type IV membrane protein {ECO:0000255}; Cytoplasmic side {ECO:0000250|UniProtKB:P09601}.	endoplasmic reticulum membrane [GO:0005789]; plasma membrane [GO:0005886]
Q00560	Q00560|V9GX00|V9GXA2|V9GXT4|V9GX52	Il6st	Interleukin-6 receptor subunit beta	MOUSE	3	103419	1.15383	1.88708e-05	Q00560	SP	TM	SUBCELLULAR LOCATION: Cell membrane {ECO:0000250|UniProtKB:P40189}; Single-pass type I membrane protein {ECO:0000255}.	cell body [GO:0044297]; ciliary neurotrophic factor receptor complex [GO:0070110]; dendrite [GO:0030425]; external side of plasma membrane [GO:0009897]; interleukin-6 receptor complex [GO:0005896]; membrane raft [GO:0045121]; neuronal cell body [GO:0043025]; oncostatin-M receptor complex [GO:0005900]
Q6ZQ38	Q6ZQ38|D3YWC5	Cand1	Cullin-associated NEDD8-dissociated protein 1	MOUSE	49	138041	1.15083	4.37405e-05	Q6ZQ38	–	–	SUBCELLULAR LOCATION: Cytoplasm {ECO:0000250|UniProtKB:Q86VP6}. Nucleus {ECO:0000250|UniProtKB:Q86VP6}. Note=Predominantly cytoplasmic. {ECO:0000250|UniProtKB:Q86VP6}.	cullin-RING ubiquitin ligase complex [GO:0031461]; cytoplasm [GO:0005737]; cytosol [GO:0005829]; Golgi apparatus [GO:0005794]; nucleoplasm [GO:0005654]; nucleus [GO:0005634]; ubiquitin ligase complex [GO:0000151]
P15208	P15208|B8Q3N4	Insr	Insulin receptor	MOUSE	26	158289	1.15017	8.64126e-06	P15208	SP	TM	SUBCELLULAR LOCATION: Cell membrane {ECO:0000269|PubMed:27322061}; Single-pass type I membrane protein {ECO:0000305}. Recycling endosome membrane {ECO:0000269|PubMed:27322061}. Late endosome {ECO:0000269|PubMed:27322061}. Lysosome {ECO:0000305|PubMed:27322061}. Note=Binding of insulin to INSR induces internalization and lysosomal degradation of the receptor, a means for down-regulating this signa…	caveola [GO:0005901]; insulin receptor complex [GO:0005899]; late endosome [GO:0005770]; lysosome [GO:0005764]; membrane [GO:0016020]; nuclear envelope [GO:0005635]; nuclear lumen [GO:0031981]; plasma membrane [GO:0005886]; receptor complex [GO:0043235]; recycling endosome membrane [GO:0055038]
Q9ERR1	Q9ERR1	Ndel1	Nuclear distribution protein nudE-like 1	MOUSE	2	38593.4	1.1375	8.92698e-06	Q9ERR1	–	–	SUBCELLULAR LOCATION: Cytoplasm, cytoskeleton. Cytoplasm, cytoskeleton, microtubule organizing center, centrosome. Chromosome, centromere, kinetochore {ECO:0000250}. Cytoplasm, cytoskeleton, spindle. Note=Localizes to the kinetochore in a CENPF-dependent manner. Colocalizes with DISC1 in the perinuclear region, including the centrosome (By similarity). Localizes to the interphase centrosome and t…	axon [GO:0030424]; axon cytoplasm [GO:1904115]; axon hillock [GO:0043203]; cell leading edge [GO:0031252]; centrosome [GO:0005813]; kinetochore [GO:0000776]; microtubule [GO:0005874]; microtubule associated complex [GO:0005875]; microtubule organizing center [GO:0005815]; neurofilament cytoskeleton [GO:0060053]; nuclear envelope [GO:0005635]; spindle [GO:0005819]; synaptic vesicle [GO:0008021]
Q80TK0	A0A1D5RL96|Q80TK0|Q3TEG0|F7CG54|D3YUW2	Kiaa1107	AP2-interacting clathrin-endocytosis protein	MOUSE	11	135541	1.1345	5.04605e-05	Q80TK0	–	–	SUBCELLULAR LOCATION: Cell projection, axon {ECO:0000269|PubMed:29262337}. Presynapse {ECO:0000269|PubMed:29262337}. Cytoplasmic vesicle, clathrin-coated vesicle {ECO:0000250|UniProtKB:D4A0X3}. Nucleus {ECO:0000250|UniProtKB:Q5XKL5}. Note=In primary cultures, mainly present at axonal and presynaptic terminal levels of mature neurons. In immature neurons, localizes to the cell body and growing pro…	AP-2 adaptor complex [GO:0030122]; axon [GO:0030424]; extrinsic component of synaptic vesicle membrane [GO:0098850]; neuron projection terminus [GO:0044306]; nucleoplasm [GO:0005654]; nucleus [GO:0005634]
P38060	P38060	Hmgcl	Hydroxymethylglutaryl-CoA lyase, mitochondrial	MOUSE	11	34694.7	1.12883	0.000144277	P38060	–	–	SUBCELLULAR LOCATION: Mitochondrion matrix {ECO:0000269|PubMed:7527399}. Peroxisome {ECO:0000269|PubMed:7527399}. Note=Unprocessed form is peroxisomal.	mitochondrial inner membrane [GO:0005743]; mitochondrial matrix [GO:0005759]; mitochondrion [GO:0005739]; peroxisome [GO:0005777]; protein-containing complex [GO:0032991]
Q61753	Q61753|F6ZSB7	Phgdh	D-3-phosphoglycerate dehydrogenase	MOUSE	24	57383.3	1.12617	2.20034e-05	Q61753	–	–		myelin sheath [GO:0043209]
E9Q7L1	E9Q7L1|G3UX45	Urb2	URB2 ribosome biogenesis 2 homolog (S. cerevisiae)	MOUSE	3	173842	1.12383	0.0444146	E9Q7L1	–	–		aggresome [GO:0016235]; midbody [GO:0030496]; nucleolus [GO:0005730]
Q9Z1Z0	Q9Z1Z0|A0A0J9YUG0	Uso1	General vesicular transport factor p115	MOUSE	24	108065	1.1215	0.00010112	Q9Z1Z0	–	–	SUBCELLULAR LOCATION: Cytoplasm, cytosol {ECO:0000250}. Golgi apparatus membrane {ECO:0000250}; Peripheral membrane protein {ECO:0000250}. Note=Recycles between the cytosol and the Golgi apparatus during interphase. {ECO:0000250}.	cytosol [GO:0005829]; fibrillar center [GO:0001650]; Golgi membrane [GO:0000139]; perinuclear region of cytoplasm [GO:0048471]
Q9CZW5	Q9CZW5	Tomm70	Mitochondrial import receptor subunit TOM70	MOUSE	22	68330.7	1.11183	1.63852e-05	Q9CZW5	–	TM	SUBCELLULAR LOCATION: Mitochondrion outer membrane {ECO:0000250|UniProtKB:O94826}; Single-pass membrane protein {ECO:0000255}.	mitochondrial outer membrane [GO:0005741]; mitochondrion [GO:0005739]
P02469	E9QN70|P02469|E9Q512|Q8BVJ9|H3BJH8	Lamb1	Laminin subunit beta-1	MOUSE	2	204333	1.10617	0.000262311	P02469	SP	–	SUBCELLULAR LOCATION: Secreted, extracellular space, extracellular matrix, basement membrane. Note=Major component.	basement membrane [GO:0005604]; collagen-containing extracellular matrix [GO:0062023]; extracellular matrix [GO:0031012]; extracellular region [GO:0005576]; extracellular space [GO:0005615]; laminin complex [GO:0043256]; laminin-1 complex [GO:0005606]; laminin-10 complex [GO:0043259]; laminin-2 complex [GO:0005607]; laminin-8 complex [GO:0043257]; nucleus [GO:0005634]; perinuclear region of cytop…
Q9ES97	Q9ES97	Rtn3	Reticulon-3	MOUSE	32	104504	1.10317	4.61009e-07	Q9ES97	–	TM	SUBCELLULAR LOCATION: Endoplasmic reticulum membrane {ECO:0000269|PubMed:15350194}; Multi-pass membrane protein {ECO:0000269|PubMed:15350194}. Golgi apparatus membrane {ECO:0000250|UniProtKB:O95197}; Multi-pass membrane protein {ECO:0000255}.	endoplasmic reticulum [GO:0005783]; endoplasmic reticulum membrane [GO:0005789]; Golgi apparatus [GO:0005794]; Golgi membrane [GO:0000139]; synapse [GO:0045202]
B9EJA2	B9EJA2|D3Z1E3|D3Z551|F6Q1W8	Cttnbp2	Cortactin-binding protein 2	MOUSE	20	181052	1.0995	3.6924e-06	B9EJA2	–	–	SUBCELLULAR LOCATION: Cytoplasm, cell cortex {ECO:0000269|PubMed:22262902, ECO:0000269|PubMed:23015759}. Cell projection, dendritic spine {ECO:0000269|PubMed:22262902, ECO:0000269|PubMed:23015759}. Note=Remains associated with dendritic spines even after glutamate stimulation. {ECO:0000269|PubMed:22262902, ECO:0000269|PubMed:23015759}.	cell cortex [GO:0005938]; dendritic spine [GO:0043197]; FAR/SIN/STRIPAK complex [GO:0090443]; glutamatergic synapse [GO:0098978]; postsynaptic actin cytoskeleton [GO:0098871]; synaptic vesicle [GO:0008021]
Q8C863	Q8C863	Itch	E3 ubiquitin-protein ligase Itchy	MOUSE	16	99733.4	1.09483	3.39193e-07	Q8C863	–	–	SUBCELLULAR LOCATION: Cell membrane {ECO:0000250|UniProtKB:Q96J02}; Peripheral membrane protein {ECO:0000250|UniProtKB:Q96J02}; Cytoplasmic side {ECO:0000250|UniProtKB:Q96J02}. Cytoplasm {ECO:0000250|UniProtKB:Q96J02}. Nucleus {ECO:0000250|UniProtKB:Q96J02}. Early endosome membrane {ECO:0000250|UniProtKB:Q96J02}; Peripheral membrane protein {ECO:0000250|UniProtKB:Q96J02}; Cytoplasmic side {ECO:00…	cell cortex [GO:0005938]; cytoplasm [GO:0005737]; cytoplasmic vesicle [GO:0031410]; cytosol [GO:0005829]; early endosome membrane [GO:0031901]; membrane [GO:0016020]; nucleoplasm [GO:0005654]; nucleus [GO:0005634]; plasma membrane [GO:0005886]; ubiquitin ligase complex [GO:0000151]
P10287	P10287	Cdh3	Cadherin-3	MOUSE	10	90952.3	1.0935	4.04604e-06	P10287	SP	TM	SUBCELLULAR LOCATION: Cell membrane; Single-pass type I membrane protein.	adherens junction [GO:0005912]; plasma membrane [GO:0005886]
Q5I012	Q5I012|J3QNE8	Slc38a10	Putative sodium-coupled neutral amino acid transporter 10	MOUSE	3	117762	1.09083	0.0611086	Q5I012	–	TM	SUBCELLULAR LOCATION: Membrane {ECO:0000305|PubMed:28593130}; Multi-pass membrane protein {ECO:0000255}.	Golgi apparatus [GO:0005794]; membrane [GO:0016020]
Q9R1W5	Q9R1W5	Calcrl	Calcitonin gene-related peptide type 1 receptor	MOUSE	3	54233.8	1.08717	0.000598745	Q9R1W5	SP	TM	SUBCELLULAR LOCATION: Cell membrane {ECO:0000250|UniProtKB:Q16602}; Multi-pass membrane protein {ECO:0000250|UniProtKB:Q16602}.	adrenomedullin receptor complex [GO:1903143]; CGRP receptor complex [GO:1990406]; endoplasmic reticulum [GO:0005783]; endosome [GO:0005768]; lysosome [GO:0005764]
P59325	P59325|Q8BVV6|A0A1Y7VJG2|A0A1Y7VNP4	Eif5	Eukaryotic translation initiation factor 5	MOUSE	2	49424	1.0825	1.4221e-05	P59325	–	–	SUBCELLULAR LOCATION: Cytoplasm {ECO:0000305}.	cytosol [GO:0005829]; plasma membrane [GO:0005886]; synapse [GO:0045202]
Q6IRU5	Q6IRU5|F7BHJ0	Cltb	Clathrin light chain B	MOUSE	6	25285.2	1.0825	0.00315127	Q6IRU5	–	–	SUBCELLULAR LOCATION: Cytoplasmic vesicle membrane; Peripheral membrane protein; Cytoplasmic side. Membrane, coated pit; Peripheral membrane protein; Cytoplasmic side. Note=Cytoplasmic face of coated pits and vesicles.	ciliary membrane [GO:0060170]; clathrin coat [GO:0030118]; clathrin coat of coated pit [GO:0030132]; clathrin coat of trans-Golgi network vesicle [GO:0030130]; cytosol [GO:0005829]; plasma membrane [GO:0005886]; presynaptic endocytic zone membrane [GO:0098835]; synaptic vesicle membrane [GO:0030672]; trans-Golgi network [GO:0005802]
Q8BRT1	Q08EB6|Q8BRT1|E9Q8N5|Q08EB5	Clasp2	CLIP-associating protein 2	MOUSE	50	141649	1.08217	0.0031071	Q8BRT1	–	–	SUBCELLULAR LOCATION: Cytoplasm, cytoskeleton {ECO:0000269|PubMed:11290329, ECO:0000269|PubMed:28550165}. Cytoplasm, cytoskeleton, microtubule organizing center, centrosome. Chromosome, centromere, kinetochore. Cytoplasm, cytoskeleton, spindle. Cytoplasm, cytoskeleton, spindle pole. Golgi apparatus {ECO:0000269|PubMed:11290329}. Golgi apparatus, trans-Golgi network {ECO:0000250|UniProtKB:O75122}.…	cell cortex [GO:0005938]; cell leading edge [GO:0031252]; centrosome [GO:0005813]; Golgi apparatus [GO:0005794]; kinetochore [GO:0000776]; microtubule [GO:0005874]; microtubule cytoskeleton [GO:0015630]; plasma membrane [GO:0005886]; ruffle membrane [GO:0032587]; spindle pole [GO:0000922]; trans-Golgi network [GO:0005802]
Q571F8	Q571F8|F6WPK7	Gls2	Glutaminase liver isoform, mitochondrial	MOUSE	2	67220.6	1.0725	0.0683137	Q571F8	–	–	SUBCELLULAR LOCATION: Mitochondrion {ECO:0000250|UniProtKB:Q9UI32}.	mitochondrion [GO:0005739]
Q91YS8	Q91YS8|D3Z368	Camk1	Calcium/calmodulin-dependent protein kinase type 1	MOUSE	4	42194.2	1.07083	0.000123315	Q91YS8	–	–	SUBCELLULAR LOCATION: Cytoplasm {ECO:0000250}. Nucleus {ECO:0000250}. Note=Predominantly cytoplasmic. {ECO:0000250}.	cytoplasm [GO:0005737]; nucleus [GO:0005634]
Q6DIC6	Q6DIC6|E9Q886|E9Q098|E9Q160|E9Q1Q4|A2AFN3	Tro	Tro protein	MOUSE	9	206746	1.07017	1.67977e-06	Q6DIC6	–	–	SUBCELLULAR LOCATION: Cell membrane {ECO:0000256|ARBA:ARBA00004202}; Peripheral membrane protein {ECO:0000256|ARBA:ARBA00004202}.	cytoplasm [GO:0005737]; nucleus [GO:0005634]; plasma membrane [GO:0005886]
P33609	P33609	Pola1	DNA polymerase alpha catalytic subunit	MOUSE	2	169391	1.0695	3.8497e-06	P33609	–	–	SUBCELLULAR LOCATION: Nucleus {ECO:0000250|UniProtKB:P09884}. Cytoplasm, cytosol {ECO:0000250|UniProtKB:P09884}. Note=In the cytosol, colocalizes with RNA:DNA hybrids with a speckled pattern. {ECO:0000250|UniProtKB:P09884}.	alpha DNA polymerase:primase complex [GO:0005658]; chromatin [GO:0000785]; cytosol [GO:0005829]; nuclear envelope [GO:0005635]; nuclear matrix [GO:0016363]; nucleolus [GO:0005730]; nucleoplasm [GO:0005654]; nucleus [GO:0005634]
A8DUK4	A8DUK4|E9Q223|P02088|P02089|D4QBB3|P02070|P02081|P02104	Hbb-bs	Beta-globin	MOUSE	6	15804.8	1.06883	0.27928	A8DUK4	–	–		haptoglobin-hemoglobin complex [GO:0031838]; hemoglobin complex [GO:0005833]
Q9CQA3	Q9CQA3	Sdhb	Succinate dehydrogenase [ubiquinone] iron-sulfur subunit, mitochondrial	MOUSE	15	32612.1	1.06283	1.82616e-05	Q9CQA3	–	–	SUBCELLULAR LOCATION: Mitochondrion inner membrane {ECO:0000250|UniProtKB:Q9YHT2}; Peripheral membrane protein {ECO:0000250|UniProtKB:Q9YHT2}; Matrix side {ECO:0000250|UniProtKB:Q9YHT2}.	mitochondrial inner membrane [GO:0005743]; mitochondrion [GO:0005739]; nucleoplasm [GO:0005654]; plasma membrane [GO:0005886]; respiratory chain complex II (succinate dehydrogenase) [GO:0045273]
Q6PAL7	Q6PAL7	Ahdc1	AT-hook DNA-binding motif-containing protein 1	MOUSE	11	169732	1.05983	1.33099e-06	Q6PAL7	–	–	SUBCELLULAR LOCATION: Nucleus {ECO:0000250|UniProtKB:Q5TGY3}. Chromosome {ECO:0000250|UniProtKB:Q5TGY3}. Note=Associates with promoter and enhancer regions. {ECO:0000250|UniProtKB:Q5TGY3}.	chromosome [GO:0005694]; nucleus [GO:0005634]
P84086	P84086	Cplx2	Complexin-2	MOUSE	5	15508.2	1.05917	0.000281732	P84086	–	–	SUBCELLULAR LOCATION: Cytoplasm, cytosol {ECO:0000269|PubMed:7635198}. Presynapse {ECO:0000250|UniProtKB:P84087}. Nucleus {ECO:0000250|UniProtKB:P84087}. Perikaryon {ECO:0000250|UniProtKB:P84087}. Note=Translocated from the perikaryon to the presynaptic terminals during maturation of neuronal cells. In mast cells, cytosol and nucleus. Becomes enriched near plasma membrane following stimulation. {…	calyx of Held [GO:0044305]; cytosol [GO:0005829]; dendrite [GO:0030425]; glutamatergic synapse [GO:0098978]; neuronal cell body [GO:0043025]; nucleus [GO:0005634]; perikaryon [GO:0043204]; postsynapse [GO:0098794]; presynapse [GO:0098793]; synapse [GO:0045202]; synaptobrevin 2-SNAP-25-syntaxin-1a-complexin II complex [GO:0070033]
A6ZI46	A6ZI46|Q9CPQ9	Aldoart1	Fructose-bisphosphate aldolase	MOUSE	17	45913.3	1.05783	3.06236e-05	A6ZI46	–	–		cytosol [GO:0005829]; sperm fibrous sheath [GO:0035686]
Q6Y685	F8VQ95|Q6Y685|A0A1B0GRF4|A0A1B0GR30	Tacc1	Transforming acidic coiled-coil-containing protein 1	MOUSE	4	84920.3	1.05717	2.67871e-05	Q6Y685	–	–	SUBCELLULAR LOCATION: Cytoplasm {ECO:0000250|UniProtKB:O75410}. Nucleus {ECO:0000269|PubMed:20078863}. Cytoplasm, cytoskeleton, microtubule organizing center, centrosome {ECO:0000250|UniProtKB:O75410}. Midbody {ECO:0000250|UniProtKB:O75410}. Note=Nucleus during interphase. Weakly concentrated at centrosomes during mitosis and colocalizes with AURKC at the midbody during cytokinesis. {ECO:0000250|…	centrosome [GO:0005813]; cytoplasm [GO:0005737]; midbody [GO:0030496]; nucleus [GO:0005634]
Q6P9S0	Q6P9S0|D3YWC9|F7D291|F6S054	Mtss2	Protein MTSS 2	MOUSE	3	77356.1	1.05517	0.000593564	Q6P9S0	–	–	SUBCELLULAR LOCATION: Cytoplasm {ECO:0000250|UniProtKB:Q765P7}. Cell projection, ruffle {ECO:0000250|UniProtKB:Q765P7}. Note=Colocalizes with RAC1 within membrane ruffles. {ECO:0000250|UniProtKB:Q765P7}.	cortical actin cytoskeleton [GO:0030864]; lamellipodium [GO:0030027]; plasma membrane [GO:0005886]; ruffle [GO:0001726]; ruffle membrane [GO:0032587]
P07724	P07724	Alb	Albumin	MOUSE	18	70745.2	1.04383	0.000395998	P07724	SP	–	SUBCELLULAR LOCATION: Secreted.	cytoplasm [GO:0005737]; endoplasmic reticulum [GO:0005783]; extracellular exosome [GO:0070062]; extracellular region [GO:0005576]; extracellular space [GO:0005615]; Golgi apparatus [GO:0005794]; myelin sheath [GO:0043209]; protein-containing complex [GO:0032991]
E9Q912	E9Q912|A0A0G2JGC8|A0A0G2JF70	Rap1gds1	Rap1 GTPase-GDP dissociation stimulator 1	MOUSE	15	66817	1.0425	0.000159797	E9Q912	–	–	SUBCELLULAR LOCATION: Cytoplasm, cytosol {ECO:0000250|UniProtKB:P52306}. Endoplasmic reticulum {ECO:0000250|UniProtKB:P52306}. Mitochondrion {ECO:0000250|UniProtKB:P52306}. Nucleus {ECO:0000250|UniProtKB:P52306}. Note=Nuclear import is dependent on complexing with a GTPase containing a C-terminal polybasic region. {ECO:0000250|UniProtKB:P52306}.	cytosol [GO:0005829]; endoplasmic reticulum [GO:0005783]; extracellular space [GO:0005615]; mitochondrion [GO:0005739]; nucleus [GO:0005634]
P10493	P10493	Nid1	Nidogen-1	MOUSE	14	139388	1.03383	4.60234e-05	P10493	SP	–	SUBCELLULAR LOCATION: Secreted, extracellular space, extracellular matrix, basement membrane.	basement membrane [GO:0005604]; cell periphery [GO:0071944]; collagen-containing extracellular matrix [GO:0062023]; extracellular matrix [GO:0031012]; extracellular region [GO:0005576]; protein complex involved in cell-matrix adhesion [GO:0098637]
Q8R2Y2	Q8R2Y2|F7ATH5|A0A1L1SQC5	Mcam	Cell surface glycoprotein MUC18	MOUSE	3	72514.1	1.03283	7.15788e-05	Q8R2Y2	SP	TM	SUBCELLULAR LOCATION: Membrane {ECO:0000250}; Single-pass type I membrane protein {ECO:0000250}.	external side of plasma membrane [GO:0009897]; extracellular space [GO:0005615]; plasma membrane [GO:0005886]
Q9ER67	Q9ER67|A2AG46|A2AG47	Maged2	MAGE family member D2	MOUSE	5	65627.5	1.02983	7.6423e-06	Q9ER67	–	–	SUBCELLULAR LOCATION: Cell membrane {ECO:0000256|ARBA:ARBA00004202}; Peripheral membrane protein {ECO:0000256|ARBA:ARBA00004202}.	cytosol [GO:0005829]; nucleolus [GO:0005730]; nucleoplasm [GO:0005654]; nucleus [GO:0005634]; plasma membrane [GO:0005886]
Q3UFQ8	Q3UFQ8|A0A2I3BRA2|A0A2I3BPR2	Carmil3	Capping protein, Arp2/3 and myosin-I linker protein 3	MOUSE	6	152068	1.02783	3.88622e-05	Q3UFQ8	–	–	SUBCELLULAR LOCATION: Cytoplasm {ECO:0000250|UniProtKB:Q8ND23}. Cell membrane {ECO:0000250|UniProtKB:Q8ND23}.	cytoplasm [GO:0005737]; glutamatergic synapse [GO:0098978]; plasma membrane [GO:0005886]; postsynapse [GO:0098794]
O89026	A0A338P6F7|O89026|G5E843	Robo1	Roundabout homolog 1	MOUSE	2	177659	1.02217	4.76269e-06	O89026	SP	TM	SUBCELLULAR LOCATION: Cell membrane {ECO:0000269|PubMed:24560577}; Single-pass type I membrane protein {ECO:0000305}. Cell projection, axon {ECO:0000269|PubMed:24560577}. Endoplasmic reticulum-Golgi intermediate compartment membrane {ECO:0000250|UniProtKB:O55005}; Single-pass membrane protein {ECO:0000250|UniProtKB:O55005}. Note=Detected at growth cones in thalamus neurons (PubMed:24560577). PRRG…	axolemma [GO:0030673]; endoplasmic reticulum-Golgi intermediate compartment membrane [GO:0033116]; plasma membrane [GO:0005886]
A2BEE9	A2BEE9|Q52KF7|P70175|A2BEF2	Dlg3	Disks large homolog 3	MOUSE	33	92683.9	1.02017	2.59447e-05	A2BEE9	–	–		glutamatergic synapse [GO:0098978]; neuromuscular junction [GO:0031594]; neuron projection [GO:0043005]; plasma membrane [GO:0005886]
Q61739	A0A5F8MPB5|Q61739|F6VSK8	Itga6	Integrin alpha-6	MOUSE	6	123298	1.01817	1.00398e-05	Q61739	SP	TM	SUBCELLULAR LOCATION: Cell membrane {ECO:0000250|UniProtKB:P23229}; Single-pass type I membrane protein {ECO:0000255}. Cell membrane {ECO:0000250|UniProtKB:P23229}; Lipid-anchor {ECO:0000250|UniProtKB:P23229}.	basal part of cell [GO:0045178]; basal plasma membrane [GO:0009925]; basement membrane [GO:0005604]; basolateral plasma membrane [GO:0016323]; cell surface [GO:0009986]; external side of plasma membrane [GO:0009897]; hemidesmosome [GO:0030056]; integrin complex [GO:0008305]; plasma membrane [GO:0005886]
A0A2I3BPW0	A0A2I3BPW0|A0A2I3BPL1|A0A2I3BS20	Ndrg2	Protein NDRG2 (Fragment)	MOUSE	13	30717.3	1.01517	0.000774785	A0A2I3BPW0	–	–	SUBCELLULAR LOCATION: Cell projection, growth cone {ECO:0000256|ARBA:ARBA00004624}. Cytoplasm {ECO:0000256|ARBA:ARBA00004496}.	cytoplasm [GO:0005737]; growth cone [GO:0030426]
P48318	P48318|D3Z5S3|D3Z1L8	Gad1	Glutamate decarboxylase 1	MOUSE	14	67388.8	1.0125	0.00043845	P48318	–	–		axon [GO:0030424]; axon terminus [GO:0043679]; cell cortex [GO:0005938]; clathrin-sculpted gamma-aminobutyric acid transport vesicle membrane [GO:0061202]; cytoplasm [GO:0005737]; GABA-ergic synapse [GO:0098982]; inhibitory synapse [GO:0060077]; mitochondrion [GO:0005739]; neuron projection terminus [GO:0044306]; perinuclear region of cytoplasm [GO:0048471]; presynapse [GO:0098793]; presynaptic a…
Q8K274	Q8K274	Fn3krp	Ketosamine-3-kinase	MOUSE	18	34695.9	1.0085	8.17752e-06	Q8K274	–	–		cytosol [GO:0005829]
Q8R1C0	A0A571BG98|Q8R1C0	Kcnc4	Potassium voltage-gated channel subfamily C member 4	MOUSE	6	69681.1	1.00417	0.0155307	Q8R1C0	–	TM	SUBCELLULAR LOCATION: Membrane; Multi-pass membrane protein.	axon terminus [GO:0043679]; neuromuscular junction [GO:0031594]; voltage-gated potassium channel complex [GO:0008076]
E9QN14	E9QN14|F8VPQ4|Q812A2|F7D9F7	Srgap3	SLIT-ROBO Rho GTPase-activating protein 3	MOUSE	31	122635	0.996833	1.34493e-06	E9QN14	–	–
F8WIA1	F8WIA1|D3Z2Z1|D3Z3M7|F6RCU2|Q922J3|Q8C0S5	Clip1	CAP-Gly domain-containing linker protein 1	MOUSE	10	161861	0.994167	0.00337706	F8WIA1	–	–	SUBCELLULAR LOCATION: Cytoplasm, cytoskeleton {ECO:0000256|ARBA:ARBA00004245}.	centrosome [GO:0005813]; macropinosome [GO:0044354]; microtubule plus-end [GO:0035371]
O35598	O35598|E9PYF2|D3Z1E6	Adam10	Disintegrin and metalloproteinase domain-containing protein 10	MOUSE	8	86020.6	0.994167	6.15023e-05	O35598	SP	TM	SUBCELLULAR LOCATION: Cell membrane {ECO:0000269|PubMed:23676497, ECO:0000269|PubMed:26668317, ECO:0000269|PubMed:28068307, ECO:0000269|PubMed:30463011}; Single-pass type I membrane protein {ECO:0000305}. Golgi apparatus membrane {ECO:0000250|UniProtKB:O14672}; Single-pass type I membrane protein {ECO:0000305}. Cytoplasmic vesicle, clathrin-coated vesicle {ECO:0000250|UniProtKB:O14672}. Cell proj…	adherens junction [GO:0005912]; axon [GO:0030424]; cell surface [GO:0009986]; clathrin-coated vesicle [GO:0030136]; collagen-containing extracellular matrix [GO:0062023]; cytoplasm [GO:0005737]; dendrite [GO:0030425]; glutamatergic synapse [GO:0098978]; Golgi apparatus [GO:0005794]; Golgi membrane [GO:0000139]; Golgi-associated vesicle [GO:0005798]; nucleus [GO:0005634]; perinuclear endoplasmic r…
Q8R1F1	Q8R1F1	Niban2	Protein Niban 2	MOUSE	3	85444.6	0.993167	2.37876e-06	Q8R1F1	–	–	SUBCELLULAR LOCATION: Cytoplasm, cytosol {ECO:0000269|PubMed:21148485}. Cell junction, adherens junction {ECO:0000250}. Membrane {ECO:0000250|UniProtKB:Q96TA1}; Lipid-anchor {ECO:0000250|UniProtKB:Q96TA1}. Note=In exponentially growing cells, exclusively cytoplasmic. Cell membrane localization is observed when cells reach confluency and during telophase (By similarity). Phosphorylation may play a…	adherens junction [GO:0005912]; cytosol [GO:0005829]; plasma membrane [GO:0005886]
O70324	O70324	Slc16a2	Monocarboxylate transporter 8	MOUSE	3	60708.7	0.990167	0.0308869	O70324	–	TM	SUBCELLULAR LOCATION: Cell membrane {ECO:0000269|PubMed:18687783}; Multi-pass membrane protein {ECO:0000255}. Apical cell membrane {ECO:0000269|PubMed:18687783}; Multi-pass membrane protein {ECO:0000255}.	apical plasma membrane [GO:0016324]; plasma membrane [GO:0005886]
Q8BH75	Q8BH75	Rnf41	E3 ubiquitin-protein ligase NRDP1	MOUSE	3	36689.3	0.987833	0.00419266	Q8BH75	–	–		endoplasmic reticulum tubular network [GO:0071782]; perinuclear region of cytoplasm [GO:0048471]
Q6PB66	Q6PB66|F6V2A3	Lrpprc	Leucine-rich PPR motif-containing protein, mitochondrial	MOUSE	42	157867	0.986833	1.73409e-06	Q6PB66	–	–	SUBCELLULAR LOCATION: Mitochondrion {ECO:0000250}. Nucleus {ECO:0000269|PubMed:12071956}. Nucleus, nucleoplasm {ECO:0000250}. Nucleus inner membrane {ECO:0000250}. Nucleus outer membrane {ECO:0000250}.	condensed nuclear chromosome [GO:0000794]; cytoplasm [GO:0005737]; cytoskeleton [GO:0005856]; microtubule [GO:0005874]; mitochondrial nucleoid [GO:0042645]; mitochondrion [GO:0005739]; nuclear inner membrane [GO:0005637]; nuclear outer membrane [GO:0005640]; nucleoplasm [GO:0005654]; nucleus [GO:0005634]; perinuclear region of cytoplasm [GO:0048471]; ribonucleoprotein complex [GO:1990904]
Q8BLU0	Q8BLU0	Flrt2	Leucine-rich repeat transmembrane protein FLRT2	MOUSE	7	74802.3	0.985167	3.59037e-06	Q8BLU0	SP	TM	SUBCELLULAR LOCATION: Cell membrane {ECO:0000269|PubMed:16872596, ECO:0000269|PubMed:22405201, ECO:0000269|PubMed:24585683, ECO:0000269|PubMed:25374360}; Single-pass membrane protein {ECO:0000305}. Endoplasmic reticulum membrane {ECO:0000305|PubMed:16872596, ECO:0000305|PubMed:24585683}. Cell junction, focal adhesion {ECO:0000269|PubMed:16872596}. Secreted, extracellular space, extracellular matr…	cell-cell junction [GO:0005911]; endoplasmic reticulum membrane [GO:0005789]; extracellular space [GO:0005615]; focal adhesion [GO:0005925]; glutamatergic synapse [GO:0098978]; neuron projection [GO:0043005]; plasma membrane [GO:0005886]; postsynaptic membrane [GO:0045211]; presynaptic membrane [GO:0042734]
Q7TN33	D3YU11|Q7TN33|D6RHP1|D3YX51|D6RGB9	Celf6	CUGBP Elav-like family member 6	MOUSE	5	48604.4	0.9825	4.40867e-06	Q7TN33	–	–	SUBCELLULAR LOCATION: Nucleus {ECO:0000250}. Cytoplasm {ECO:0000250}.	cytoplasm [GO:0005737]; nucleus [GO:0005634]; synapse [GO:0045202]
Q9DBR0	Q9DBR0|A0A494B9I1|A0A494BAZ0	Akap8	A-kinase anchor protein 8	MOUSE	2	76863.1	0.981833	2.78342e-05	Q9DBR0	–	–	SUBCELLULAR LOCATION: Nucleus matrix {ECO:0000269|PubMed:16751186}. Nucleus, nucleolus {ECO:0000250|UniProtKB:O43823}. Cytoplasm {ECO:0000269|PubMed:19531803}. Note=Associated with the nuclear matrix (By similarity). Exhibits partial localization to the nucleolus in interphase, possibly to the fibrillary center and/or to the dense fibrillary component (By similarity). Redistributed and detached f…	chromatin [GO:0000785]; condensed chromosome [GO:0000793]; cytoplasm [GO:0005737]; female pronucleus [GO:0001939]; nuclear matrix [GO:0016363]; nucleolus [GO:0005730]; nucleoplasm [GO:0005654]; nucleus [GO:0005634]
A0A338P6S8	A0A338P6S8|Q59IW6|Q59IW5|Q59IW7|Q59IW9|E9Q8E3|A0A338P6W9	Abi3bp	ABI family member 3-binding protein	MOUSE	3	180137	0.972833	0.00862999	A0A338P6S8	SP	–		extracellular matrix [GO:0031012]; interstitial matrix [GO:0005614]
Q91VB8	Q91VB8|P01942|P01966	Hba-a1	Alpha globin 1	MOUSE	6	15169	0.972167	0.143449	Q91VB8	–	–		hemoglobin complex [GO:0005833]
Q5RJ54	Q5RJ54	Zscan26	Zinc finger and SCAN domain-containing protein 26	MOUSE	3	54723	0.971167	0.170438	Q5RJ54	–	–	SUBCELLULAR LOCATION: Nucleus {ECO:0000255|PROSITE-ProRule:PRU00187}.	cytosol [GO:0005829]; nucleoplasm [GO:0005654]
Q91Z67	Q91Z67|A0A087WNM1|A0A087WSQ1|A0A087WS59|A0A087WRV4|A0A087WS73|A0A087WNR5	Srgap2	SLIT-ROBO Rho GTPase-activating protein 2	MOUSE	17	121994	0.968167	1.05603e-06	Q91Z67	–	–	SUBCELLULAR LOCATION: Cell membrane {ECO:0000269|PubMed:19737524}. Cell projection, dendritic spine {ECO:0000269|PubMed:27373832}. Postsynaptic density {ECO:0000269|PubMed:22559944}. Postsynaptic cell membrane {ECO:0000269|PubMed:22559944}. Cell projection, lamellipodium {ECO:0000250|UniProtKB:O75044}. Cytoplasmic vesicle, phagosome {ECO:0000269|PubMed:21148482}. Nucleus {ECO:0000250|UniProtKB:D4…	cytosol [GO:0005829]; dendritic spine [GO:0043197]; dendritic spine head [GO:0044327]; glutamatergic synapse [GO:0098978]; lamellipodium [GO:0030027]; mitochondrial inner membrane [GO:0005743]; nucleus [GO:0005634]; phagocytic vesicle [GO:0045335]; plasma membrane [GO:0005886]; postsynaptic density [GO:0014069]; postsynaptic membrane [GO:0045211]
Q9QXS6	Q9QXS6|A0A0R4J1E3|F7CPL2	Dbn1	Drebrin	MOUSE	23	78027.1	0.966167	6.88344e-06	Q9QXS6	–	–	SUBCELLULAR LOCATION: Cytoplasm {ECO:0000250|UniProtKB:Q16643}. Cell projection, dendrite {ECO:0000250|UniProtKB:Q16643}. Cytoplasm, cell cortex {ECO:0000250|UniProtKB:Q16643}. Cell junction {ECO:0000250|UniProtKB:Q16643}. Cell projection {ECO:0000269|PubMed:24720729}. Cell projection, growth cone {ECO:0000269|PubMed:24720729}. Note=In the absence of antigen, evenly distributed throughout subcort…	actin cytoskeleton [GO:0015629]; cell cortex [GO:0005938]; cell-cell junction [GO:0005911]; cytoplasm [GO:0005737]; dendrite [GO:0030425]; gap junction [GO:0005921]; glutamatergic synapse [GO:0098978]; growth cone [GO:0030426]; membrane [GO:0016020]; plasma membrane [GO:0005886]; postsynaptic cytosol [GO:0099524]; postsynaptic density [GO:0014069]; postsynaptic membrane [GO:0045211]
Q6PDG5	Q6PDG5|Q3UID0|A0A1W2P6N7|P97496|Q3UNN4	Smarcc2	SWI/SNF complex subunit SMARCC2	MOUSE	5	133001	0.9605	3.01479e-06	Q6PDG5	–	–	SUBCELLULAR LOCATION: Nucleus.	bBAF complex [GO:0140092]; brahma complex [GO:0035060]; chromatin [GO:0000785]; kinetochore [GO:0000776]; nBAF complex [GO:0071565]; npBAF complex [GO:0071564]; nuclear matrix [GO:0016363]; nucleoplasm [GO:0005654]; RSC-type complex [GO:0016586]; SWI/SNF complex [GO:0016514]
Q3UJB0	Q3UJB0|A0A494B9S9	Sf3b2	Splicing factor 3b, subunit 2	MOUSE	4	98310.8	0.9555	2.41103e-05	Q3UJB0	–	–	SUBCELLULAR LOCATION: Nucleus {ECO:0000250|UniProtKB:Q13435}. Nucleus speckle {ECO:0000250|UniProtKB:Q13435}.	catalytic step 2 spliceosome [GO:0071013]; nuclear speck [GO:0016607]; nucleus [GO:0005634]; spliceosomal complex [GO:0005681]; U12-type spliceosomal complex [GO:0005689]; U2-type precatalytic spliceosome [GO:0071005]; U2-type spliceosomal complex [GO:0005684]
A0A2I3BRX8	A0A2I3BRX8	Mbnl2	Muscleblind-like protein 2 (Fragment)	MOUSE	3	27162.9	0.952167	0.00412142	A0A2I3BRX8	–	–	SUBCELLULAR LOCATION: Cytoplasm {ECO:0000256|ARBA:ARBA00004496}. Nucleus {ECO:0000256|ARBA:ARBA00004123}.	cytoplasm [GO:0005737]; nucleus [GO:0005634]
Q9D554	Q9D554	Sf3a3	Splicing factor 3A subunit 3	MOUSE	3	59183.1	0.950167	3.64162e-05	Q9D554	–	–	SUBCELLULAR LOCATION: Nucleus speckle {ECO:0000250|UniProtKB:Q12874}. Nucleus {ECO:0000250|UniProtKB:Q12874}.	catalytic step 2 spliceosome [GO:0071013]; nuclear speck [GO:0016607]; U2 snRNP [GO:0005686]; U2-type precatalytic spliceosome [GO:0071005]
Q9WV91	Q9WV91	Ptgfrn	Prostaglandin F2 receptor negative regulator	MOUSE	3	99689.8	0.9485	0.0021296	Q9WV91	SP	TM	SUBCELLULAR LOCATION: Endoplasmic reticulum membrane {ECO:0000250}; Single-pass type I membrane protein {ECO:0000250}. Golgi apparatus, trans-Golgi network membrane {ECO:0000250}; Single-pass type I membrane protein {ECO:0000250}.	endoplasmic reticulum membrane [GO:0005789]; Golgi apparatus [GO:0005794]
Q8BFW7	Q8BFW7	Lpp	Lipoma-preferred partner homolog	MOUSE	8	67430	0.9475	7.70656e-06	Q8BFW7	–	–	SUBCELLULAR LOCATION: Nucleus {ECO:0000250}. Cytoplasm {ECO:0000250}. Cell junction {ECO:0000250}. Note=Found in the nucleus, in the cytoplasm and at cell adhesion sites. {ECO:0000250}.	cytosol [GO:0005829]; focal adhesion [GO:0005925]; nucleus [GO:0005634]; plasma membrane [GO:0005886]
Q8C0M9	Q8C0M9	Asrgl1	Isoaspartyl peptidase/L-asparaginase	MOUSE	12	34405.8	0.947167	0.00093609	Q8C0M9	–	–	SUBCELLULAR LOCATION: Cytoplasm {ECO:0000250|UniProtKB:Q7L266}. Note=Midpiece of sperm tail. In retina localizes in photoreceptor inner segment (PubMed:27106100). {ECO:0000250|UniProtKB:Q7L266, ECO:0000269|PubMed:27106100}.	cytoplasm [GO:0005737]; photoreceptor inner segment [GO:0001917]
Q68ED7	Q68ED7	Crtc1	CREB-regulated transcription coactivator 1	MOUSE	3	67058.2	0.945833	0.00483991	Q68ED7	–	–	SUBCELLULAR LOCATION: Cytoplasm {ECO:0000269|PubMed:17360587, ECO:0000269|PubMed:23993098}. Nucleus {ECO:0000269|PubMed:17360587, ECO:0000269|PubMed:23699513, ECO:0000269|PubMed:23993098}. Note=Cytoplasmic when phosphorylated by SIK or AMPK and when sequestered by 14-3-3 proteins (By similarity). Translocated to the nucleus on Ser-151 dephosphorylation, instigated by a number of factors including…	cytoplasm [GO:0005737]; cytosol [GO:0005829]; nuclear body [GO:0016604]; nucleus [GO:0005634]; plasma membrane [GO:0005886]
Q08331	Q08331|Q8CCS7	Calb2	Calretinin	MOUSE	12	31486.2	0.9425	0.000130699	Q08331	–	–	SUBCELLULAR LOCATION: Synapse {ECO:0000269|PubMed:35165172}. Cell projection, dendrite {ECO:0000269|PubMed:33488348}. Note=Located in dendrioles, small dendrites that makes up a brush structure found as the terminal specialization of a dendrite of a unipolar brush cell. {ECO:0000269|PubMed:33488348}.	cytosol [GO:0005829]; dendriole [GO:0044293]; gap junction [GO:0005921]; parallel fiber to Purkinje cell synapse [GO:0098688]; presynapse [GO:0098793]
Q8BIF2	Q8BIF2|A2A4W9|B7ZC11	Rbfox3	RNA binding protein fox-1 homolog 3	MOUSE	8	40780.9	0.9405	5.74919e-05	Q8BIF2	–	–	SUBCELLULAR LOCATION: Nucleus. Cytoplasm.; SUBCELLULAR LOCATION: [Isoform 1]: Nucleus.; SUBCELLULAR LOCATION: [Isoform 4]: Cytoplasm.; SUBCELLULAR LOCATION: [Isoform 5]: Nucleus.	cytoplasm [GO:0005737]; neuronal cell body [GO:0043025]; nucleoplasm [GO:0005654]; nucleus [GO:0005634]; perikaryon [GO:0043204]
Q3UH93	Q3UH93|F6T0L5	Plxnd1	Plexin-D1	MOUSE	19	214970	0.9335	1.31991e-05	Q3UH93	SP	TM	SUBCELLULAR LOCATION: Cell membrane {ECO:0000269|PubMed:17318185, ECO:0000269|PubMed:19027330}; Single-pass membrane protein {ECO:0000269|PubMed:17318185, ECO:0000269|PubMed:19027330}. Cell projection, lamellipodium membrane {ECO:0000250|UniProtKB:Q9Y4D7}.	axon [GO:0030424]; cell body [GO:0044297]; glutamatergic synapse [GO:0098978]; lamellipodium membrane [GO:0031258]; plasma membrane [GO:0005886]
Q6ZQ58	Z4YJT3|Q6ZQ58	Larp1	La-related protein 1	MOUSE	9	121522	0.932167	1.14649e-05	Q6ZQ58	–	–	SUBCELLULAR LOCATION: Cytoplasm {ECO:0000269|PubMed:10878606}. Cytoplasmic granule {ECO:0000250|UniProtKB:Q6PKG0}. Note=Colocalizes with RPTOR and PABPC1 in cytoplasmic granules that resemble stress granules. {ECO:0000250|UniProtKB:Q6PKG0}.	cytoplasm [GO:0005737]; cytoplasmic stress granule [GO:0010494]; TORC1 complex [GO:0031931]
P28652	P28652|Q5SVI3|Q5SVI2|Q5SVI0|Q5SVI9	Camk2b	Calcium/calmodulin-dependent protein kinase type II subunit beta	MOUSE	36	61201.5	0.931833	0.000121159	P28652	–	–	SUBCELLULAR LOCATION: Cytoplasm, cytoskeleton. Cytoplasm, cytoskeleton, microtubule organizing center, centrosome. Sarcoplasmic reticulum membrane {ECO:0000250}; Peripheral membrane protein {ECO:0000250}; Cytoplasmic side {ECO:0000250}. Synapse {ECO:0000250|UniProtKB:P08413}.	centrosome [GO:0005813]; cytosol [GO:0005829]; postsynaptic density [GO:0014069]; sarcoplasmic reticulum membrane [GO:0033017]; spindle midzone [GO:0051233]
Q9JK45	E9Q9F1|Q9JK45|G3UYG5|G3UYP4|G3UZ84	Kcnq5	Potassium voltage-gated channel subfamily KQT member 5	MOUSE	3	103226	0.9285	0.000155692	Q9JK45	–	TM	SUBCELLULAR LOCATION: Cell membrane {ECO:0000269|PubMed:15963599}; Multi-pass membrane protein {ECO:0000255}.	clathrin coat [GO:0030118]; plasma membrane [GO:0005886]; voltage-gated potassium channel complex [GO:0008076]
Q8CG76	Q8CG76	Akr7a2	Aflatoxin B1 aldehyde reductase member 2	MOUSE	10	41067.8	0.9245	3.36095e-05	Q8CG76	–	–	SUBCELLULAR LOCATION: Mitochondrion {ECO:0000255}. Golgi apparatus {ECO:0000250|UniProtKB:Q8CG45}. Cytoplasm {ECO:0000250|UniProtKB:O43488}.	Golgi apparatus [GO:0005794]; mitochondrion [GO:0005739]; nuclear envelope [GO:0005635]
Q61554	Q61554	Fbn1	Fibrillin-1	MOUSE	8	332890	0.921833	0.00253708	Q61554	SP	–	SUBCELLULAR LOCATION: Secreted {ECO:0000250|UniProtKB:P35555}. Note=Fibrillin-1 and Asprosin chains are still linked together during the secretion from cells, but are subsequently separated by furin. {ECO:0000250|UniProtKB:P35555}.; SUBCELLULAR LOCATION: [Fibrillin-1]: Secreted, extracellular space, extracellular matrix {ECO:0000269|PubMed:24039232}.; SUBCELLULAR LOCATION: [Asprosin]: Secreted {E…	basement membrane [GO:0005604]; collagen-containing extracellular matrix [GO:0062023]; extracellular region [GO:0005576]; extracellular space [GO:0005615]; microfibril [GO:0001527]
O54692	O54692|A0A1L1SST9	Zw10	Centromere/kinetochore protein zw10 homolog	MOUSE	2	89202.2	0.919167	0.00756058	O54692	–	–	SUBCELLULAR LOCATION: Cytoplasm {ECO:0000250|UniProtKB:O43264}. Endoplasmic reticulum membrane {ECO:0000250|UniProtKB:O43264}; Peripheral membrane protein {ECO:0000250|UniProtKB:O43264}. Chromosome, centromere, kinetochore {ECO:0000250|UniProtKB:O43264}. Cytoplasm, cytoskeleton, spindle {ECO:0000250|UniProtKB:O43264}. Lipid droplet {ECO:0000250|UniProtKB:O43264}. Note=Dynamic pattern of localizat…	cytosol [GO:0005829]; Dsl1/NZR complex [GO:0070939]; endoplasmic reticulum [GO:0005783]; endoplasmic reticulum membrane [GO:0005789]; kinetochore [GO:0000776]; kinetochore microtubule [GO:0005828]; lipid droplet [GO:0005811]; nucleus [GO:0005634]; RZZ complex [GO:1990423]; spindle pole [GO:0000922]
A6H5Z3	A6H5Z3	Exoc6b	Exocyst complex component 6B	MOUSE	3	94869.6	0.918167	0.00300826	A6H5Z3	–	–		exocyst [GO:0000145]
Q8BFU3	Q8BFU3	Rnf214	RING finger protein 214	MOUSE	9	74422.2	0.918167	4.51906e-06	Q8BFU3	–	–
O88735	D3YWN7|O88735|E9QMU3	Map7	Ensconsin	MOUSE	3	82134.2	0.9175	0.00090543	O88735	–	–	SUBCELLULAR LOCATION: Cytoplasm, perinuclear region {ECO:0000269|PubMed:14517216}. Basolateral cell membrane {ECO:0000269|PubMed:14517216}. Cytoplasm, cytoskeleton {ECO:0000269|PubMed:14517216}. Note=Colocalized on microtubules. An intracellular redistribution is triggered during induction of keratinocyte terminal differentiation from microtubules with a perinuclear localization to cortical micro…	basolateral plasma membrane [GO:0016323]; microtubule [GO:0005874]; perinuclear region of cytoplasm [GO:0048471]; plasma membrane [GO:0005886]
Q60864	Q60864	Stip1	Stress-induced-phosphoprotein 1	MOUSE	19	63208.6	0.916167	2.20028e-06	Q60864	–	–	SUBCELLULAR LOCATION: Cytoplasm {ECO:0000269|PubMed:8999875}. Nucleus {ECO:0000269|PubMed:8999875}. Dynein axonemal particle {ECO:0000250|UniProtKB:Q7ZWU1}.	cytosol [GO:0005829]; dynein axonemal particle [GO:0120293]; myelin sheath [GO:0043209]; nucleus [GO:0005634]; protein folding chaperone complex [GO:0101031]
Q64735	Q64735|A0A0A6YY75|A0A0A6YXR6|A0A0A6YXN9|A0A0A6YVT1	Cr1l	Complement component receptor 1-like protein	MOUSE	8	55016.8	0.913833	0.000143173	Q64735	SP	TM	SUBCELLULAR LOCATION: Membrane; Single-pass type I membrane protein.	basolateral plasma membrane [GO:0016323]; cell surface [GO:0009986]; external side of plasma membrane [GO:0009897]; receptor complex [GO:0043235]
Q9Z0H8	Q9Z0H8	Clip2	CAP-Gly domain-containing linker protein 2	MOUSE	25	116422	0.909167	2.22001e-06	Q9Z0H8	–	–	SUBCELLULAR LOCATION: Cytoplasm {ECO:0000250|UniProtKB:O55156}. Cytoplasm, cytoskeleton {ECO:0000269|PubMed:16954346}. Note=Localizes preferentially to the ends of tyrosinated microtubules. {ECO:0000269|PubMed:16954346}.	cytoplasm [GO:0005737]; microtubule cytoskeleton [GO:0015630]; microtubule plus-end [GO:0035371]
P63040	P63040	Cplx1	Complexin-1	MOUSE	4	15178.9	0.906167	0.0130283	P63040	–	–	SUBCELLULAR LOCATION: Cytoplasm, cytosol {ECO:0000269|PubMed:15126625, ECO:0000269|PubMed:7635198}. Perikaryon {ECO:0000269|PubMed:7635198}. Presynapse {ECO:0000269|PubMed:7635198}. Note=Enriched at synaptic-releasing sites in mature neurons. {ECO:0000269|PubMed:7635198}.	calyx of Held [GO:0044305]; cytosol [GO:0005829]; dendrite [GO:0030425]; glutamatergic synapse [GO:0098978]; neuronal cell body [GO:0043025]; perikaryon [GO:0043204]; postsynapse [GO:0098794]; presynapse [GO:0098793]; Schaffer collateral - CA1 synapse [GO:0098685]; SNARE complex [GO:0031201]; synapse [GO:0045202]; synaptobrevin 2-SNAP-25-syntaxin-1a-complexin I complex [GO:0070032]
Q62083	Q62083|E9PUZ5|E9QAC6	Pick1	PRKCA-binding protein	MOUSE	4	47109.7	0.901833	8.50656e-05	Q62083	–	–	SUBCELLULAR LOCATION: Cytoplasm, perinuclear region {ECO:0000250|UniProtKB:Q9EP80}. Membrane {ECO:0000250|UniProtKB:Q9EP80}; Peripheral membrane protein {ECO:0000250|UniProtKB:Q9EP80}. Membrane {ECO:0000269|PubMed:24068808}; Lipid-anchor {ECO:0000269|PubMed:24068808}. Postsynaptic density {ECO:0000269|PubMed:24069373}. Synapse, synaptosome {ECO:0000250|UniProtKB:Q9EP80}. Cytoplasm, cytoskeleton {…	cytoplasm [GO:0005737]; cytoskeleton [GO:0005856]; Golgi apparatus [GO:0005794]; mitochondrion [GO:0005739]; neuron projection [GO:0043005]; perinuclear region of cytoplasm [GO:0048471]; plasma membrane [GO:0005886]; postsynaptic density [GO:0014069]; presynaptic membrane [GO:0042734]; synapse [GO:0045202]
F8VQD7	F8VQD7|Q05909|E9Q6E7|D6RD11	Ptprg	Protein-tyrosine-phosphatase	MOUSE	11	162431	0.899833	7.02013e-05	F8VQD7	–	–
Q9Z0E0	Q9Z0E0	Ncdn	Neurochondrin	MOUSE	27	80320.2	0.8985	0.00109501	Q9Z0E0	–	–	SUBCELLULAR LOCATION: Cytoplasm, cytosol {ECO:0000250|UniProtKB:O35095}. Endosome membrane {ECO:0000250|UniProtKB:O35095}; Lipid-anchor {ECO:0000250|UniProtKB:O35095}. Cell projection, dendrite {ECO:0000250|UniProtKB:O35095}. Postsynapse {ECO:0000250|UniProtKB:O35095}. Note=Localizes to somatic regions of neurons. Localization to endosome membrane requires palmitoylation. {ECO:0000250|UniProtKB:O…	cytosol [GO:0005829]; dendrite [GO:0030425]; endosome membrane [GO:0010008]; glutamatergic synapse [GO:0098978]; neuron projection [GO:0043005]; neuronal cell body [GO:0043025]; perikaryon [GO:0043204]; postsynapse [GO:0098794]
Q6ZPS6	Q6ZPS6|A0A0G2JEA0	Ankib1	Ankyrin repeat and IBR domain-containing protein 1	MOUSE	5	123984	0.898167	0.000141309	Q6ZPS6	–	–
Q8BI84	Q8BI84|J3KMG3|J3KMH5|A0A0R4J2D3	Mia3	Transport and Golgi organization protein 1 homolog	MOUSE	2	214299	0.894167	0.00347919	Q8BI84	SP	TM	SUBCELLULAR LOCATION: Endoplasmic reticulum membrane {ECO:0000250|UniProtKB:Q5JRA6}; Single-pass membrane protein {ECO:0000250|UniProtKB:Q5JRA6}. Note=Localizes at endoplasmic reticulum exit sites (ERES), also known as transitional endoplasmic reticulum (tER). SEC16A is required for its proper localization to ERES. After loading of COL7A1 into transport carriers, it is not incorporated into COPII…	endoplasmic reticulum exit site [GO:0070971]; endoplasmic reticulum membrane [GO:0005789]; membrane [GO:0016020]
G3UXW9	G3UXW9|Q3MIA8|Q99LD4|A0A140LJB7|B1ATU4	Gps1	COP9 signalosome complex subunit 1	MOUSE	7	59487.6	0.884833	1.68929e-05	G3UXW9	–	–	SUBCELLULAR LOCATION: Cytoplasm {ECO:0000256|ARBA:ARBA00004496}. Nucleus {ECO:0000256|ARBA:ARBA00004123}.	COP9 signalosome [GO:0008180]; cytosol [GO:0005829]; nucleoplasm [GO:0005654]
Q8R5M8	E9PYN1|Q8R5M8|E0CY16|A0A668KLV1	Cadm1	Cell adhesion molecule 1	MOUSE	5	50244	0.882167	3.91086e-06	Q8R5M8	SP	TM	SUBCELLULAR LOCATION: Cell membrane {ECO:0000269|PubMed:12826663, ECO:0000269|PubMed:19752223, ECO:0000269|PubMed:20739279, ECO:0000269|PubMed:24687959}; Single-pass type I membrane protein {ECO:0000269|PubMed:12826663, ECO:0000269|PubMed:20739279}. Synaptic cell membrane {ECO:0000269|PubMed:20739279, ECO:0000269|PubMed:23209303}; Single-pass type I membrane protein {ECO:0000305}. Note=Localized …	axon [GO:0030424]; basolateral plasma membrane [GO:0016323]; cell body fiber [GO:0070852]; cell-cell junction [GO:0005911]; dendrite [GO:0030425]; glutamatergic synapse [GO:0098978]; plasma membrane [GO:0005886]; postsynaptic membrane [GO:0045211]; presynaptic membrane [GO:0042734]; Schaffer collateral - CA1 synapse [GO:0098685]; synapse [GO:0045202]; synaptic vesicle [GO:0008021]; varicosity [GO…
F6RWZ9	F6RWZ9	Camk2d	Calcium/calmodulin-dependent protein kinase type II subunit delta (Fragment)	MOUSE	8	19134.1	0.879833	0.000661283	F6RWZ9	–	–
A0A0A6YY83	A0A0A6YY83|E9Q2S0|A2RS43|A0A0A6YY48|A0A0A6YW34|A0A0G2JG16	Pcdh7	Protocadherin 7	MOUSE	8	137568	0.8795	0.000499984	A0A0A6YY83	SP	TM	SUBCELLULAR LOCATION: Cell membrane {ECO:0000256|ARBA:ARBA00004251}; Single-pass type I membrane protein {ECO:0000256|ARBA:ARBA00004251}.	glutamatergic synapse [GO:0098978]; plasma membrane [GO:0005886]; postsynaptic density [GO:0014069]
Q8VBT0	Q8VBT0|F6V084	Tmx1	Thioredoxin-related transmembrane protein 1	MOUSE	4	31794.6	0.878167	0.000380481	Q8VBT0	SP	TM	SUBCELLULAR LOCATION: Endoplasmic reticulum membrane {ECO:0000250|UniProtKB:Q9H3N1}; Single-pass type I membrane protein {ECO:0000255}. Mitochondrion membrane {ECO:0000250|UniProtKB:Q9H3N1}; Single-pass type I membrane protein {ECO:0000255}. Secreted {ECO:0000250|UniProtKB:Q9H3N1}. Note=Predominantly found in the endoplasmic reticulum. Secreted in the extracellular space following thrombin stimul…	endoplasmic reticulum membrane [GO:0005789]; extracellular region [GO:0005576]; mitochondria-associated endoplasmic reticulum membrane contact site [GO:0044233]; mitochondrial membrane [GO:0031966]
Q9Z1K5	Q9Z1K5|H9KV21	Arih1	E3 ubiquitin-protein ligase ARIH1	MOUSE	9	65841.3	0.8715	2.44143e-05	Q9Z1K5	–	–	SUBCELLULAR LOCATION: Cytoplasm {ECO:0000250|UniProtKB:Q9Y4X5}. Nucleus {ECO:0000250|UniProtKB:Q9Y4X5}. Nucleus, Cajal body {ECO:0000250|UniProtKB:Q9Y4X5}. Note=Mainly cytoplasmic. Present in Lewy body. {ECO:0000250|UniProtKB:Q9Y4X5}.	Cajal body [GO:0015030]; Cul2-RING ubiquitin ligase complex [GO:0031462]; Cul3-RING ubiquitin ligase complex [GO:0031463]; Cul4A-RING E3 ubiquitin ligase complex [GO:0031464]; cytoplasm [GO:0005737]; Lewy body [GO:0097413]; nuclear body [GO:0016604]; SCF ubiquitin ligase complex [GO:0019005]
P70398	P70398|Q4FE56|E9PWA9|F8VPU6|G3UY52|G3UZS3	Usp9x	Probable ubiquitin carboxyl-terminal hydrolase FAF-X	MOUSE	75	294243	0.869167	0.000116098	P70398	–	–	SUBCELLULAR LOCATION: Cytoplasm, cytosol {ECO:0000250|UniProtKB:Q93008}. Cell projection, growth cone {ECO:0000269|PubMed:24607389}. Cytoplasm, cytoskeleton, cilium axoneme {ECO:0000250|UniProtKB:Q93008}.	apical part of cell [GO:0045177]; cilium [GO:0005929]; cytoplasm [GO:0005737]; cytoskeleton [GO:0005856]; cytosol [GO:0005829]; growth cone [GO:0030426]; postsynapse [GO:0098794]
A0A0R4J225	A0A0R4J225|E0CXJ2|Q9Z2E9	Bscl2	Seipin	MOUSE	2	50050.6	0.8685	2.65013e-06	A0A0R4J225	–	TM	SUBCELLULAR LOCATION: Endoplasmic reticulum membrane {ECO:0000256|ARBA:ARBA00004477}; Multi-pass membrane protein {ECO:0000256|ARBA:ARBA00004477}.	endoplasmic reticulum membrane [GO:0005789]; lipid droplet [GO:0005811]
D3Z649	D3Z649|D3YTU6|D3Z592	Kcnt2	Potassium channel, subfamily T, member 2	MOUSE	2	132059	0.8685	0.00166895	D3Z649	–	TM	SUBCELLULAR LOCATION: Cell membrane {ECO:0000269|PubMed:29124216}; Multi-pass membrane protein {ECO:0000255}.	plasma membrane [GO:0005886]
P42567	H3BK65|P42567|Q5JC28|F6W2Q5|H3BJB8|A0A0R4J0A0	Eps15	Epidermal growth factor receptor substrate 15	MOUSE	3	98982.7	0.8645	5.01078e-05	P42567	–	–	SUBCELLULAR LOCATION: Cytoplasm. Cell membrane; Peripheral membrane protein; Cytoplasmic side. Membrane, clathrin-coated pit. Note=Recruited to the plasma membrane upon EGFR activation and localizes to coated pits. Colocalizes with UBQLN1 in ubiquitin-rich cytoplasmic aggregates that are not endocytic compartments and in cytoplasmic juxtanuclear structures called aggresomes. {ECO:0000250|UniProtK…	aggresome [GO:0016235]; AP-2 adaptor complex [GO:0030122]; apical plasma membrane [GO:0016324]; basal plasma membrane [GO:0009925]; ciliary membrane [GO:0060170]; clathrin coat of coated pit [GO:0030132]; clathrin-coated pit [GO:0005905]; clathrin-coated vesicle [GO:0030136]; cytosol [GO:0005829]; early endosome membrane [GO:0031901]; glutamatergic synapse [GO:0098978]; plasma membrane [GO:000588…
P14824	P14824|F8WIT2	Anxa6	Annexin A6	MOUSE	37	76340.4	0.859833	8.05577e-05	P14824	–	–	SUBCELLULAR LOCATION: Cytoplasm {ECO:0000250}. Melanosome {ECO:0000250}.	collagen-containing extracellular matrix [GO:0062023]; cytosol [GO:0005829]; late endosome membrane [GO:0031902]; lysosomal membrane [GO:0005765]; melanosome [GO:0042470]; membrane [GO:0016020]; mitochondrion [GO:0005739]; perinuclear region of cytoplasm [GO:0048471]
A0A6I8MX12	A0A6I8MX12|Q8BWL5|G3UYP9|G3UY10|G3UZJ9|E9PZ21|Q91W59	Rbms3	RNA-binding motif, single-stranded-interacting protein 3	MOUSE	5	58658.2	0.858167	1.34918e-05	A0A6I8MX12	–	–		ribonucleoprotein complex [GO:1990904]
Q62108	A0A338P6I6|Q62108|A0A338P6E5|G3UZL5|A0A338P6H5|A0A338P6L4|B1AR31|A0A338P7H1|A0A338P713|E9Q3Z8|J3QMR8|F6TPQ6|A0A338P746|J3KMS4	Dlg4	Disks large homolog 4	MOUSE	38	80813.2	0.853167	0.00209517	Q62108	–	–	SUBCELLULAR LOCATION: Cell membrane {ECO:0000250|UniProtKB:P31016}; Lipid-anchor {ECO:0000250|UniProtKB:P31016}; Cytoplasmic side {ECO:0000250|UniProtKB:P31016}. Postsynaptic density {ECO:0000269|PubMed:26931375, ECO:0000269|PubMed:29199957, ECO:0000269|PubMed:31651360}. Synapse {ECO:0000269|PubMed:24153177}. Cytoplasm {ECO:0000250|UniProtKB:P31016}. Cell projection, axon {ECO:0000250|UniProtKB:P…	AMPA glutamate receptor complex [GO:0032281]; cell junction [GO:0030054]; cell periphery [GO:0071944]; cerebellar mossy fiber [GO:0044300]; cortical cytoskeleton [GO:0030863]; cytoplasm [GO:0005737]; dendrite [GO:0030425]; dendrite cytoplasm [GO:0032839]; dendritic spine [GO:0043197]; endoplasmic reticulum [GO:0005783]; excitatory synapse [GO:0060076]; glutamatergic synapse [GO:0098978]; juxtapar…
Q9JM13	Q9JM13|D3Z2L2|D3YWB4	Rabgef1	Rab5 GDP/GTP exchange factor	MOUSE	3	57609.5	0.852833	1.09679e-05	Q9JM13	–	–	SUBCELLULAR LOCATION: Cytoplasm {ECO:0000250}. Early endosome {ECO:0000250}. Recycling endosome {ECO:0000250}.	cytosol [GO:0005829]; dendrite [GO:0030425]; early endosome [GO:0005769]; nucleolus [GO:0005730]; presynaptic endosome [GO:0098830]; recycling endosome [GO:0055037]; vesicle [GO:0031982]
F7BGR7	F7BGR7|B0LM42|Q8C7Q4|Q8VE92|A0A494B9W4|F6TBN8	Gm21992	Predicted gene 21992	MOUSE	6	53475	0.8525	0.00026219	F7BGR7	–	–	SUBCELLULAR LOCATION: Cytoplasm {ECO:0000256|ARBA:ARBA00004496}. Nucleus, nucleolus {ECO:0000256|ARBA:ARBA00004604}.	cytoplasm [GO:0005737]; nucleolus [GO:0005730]
Q6P069	Q6P069	Sri	Sorcin	MOUSE	4	21912.2	0.850833	1.49648e-05	Q6P069	–	–	SUBCELLULAR LOCATION: Cytoplasm {ECO:0000269|PubMed:12824171}. Sarcoplasmic reticulum membrane {ECO:0000269|PubMed:12824171}; Peripheral membrane protein {ECO:0000269|PubMed:12824171}; Cytoplasmic side {ECO:0000269|PubMed:12824171}. Note=Relocates to the sarcoplasmic reticulum membrane in response to elevated calcium levels.	chromaffin granule membrane [GO:0042584]; cytosol [GO:0005829]; extracellular exosome [GO:0070062]; nucleoplasm [GO:0005654]; plasma membrane [GO:0005886]; sarcoplasmic reticulum membrane [GO:0033017]; vesicle [GO:0031982]; Z disc [GO:0030018]
Q60803	Q60803|Q3UHJ1|D3Z343	Traf3	TNF receptor-associated factor 3	MOUSE	16	65890.3	0.836167	4.58032e-05	Q60803	–	–	SUBCELLULAR LOCATION: Cytoplasm {ECO:0000269|PubMed:19898473}. Endosome {ECO:0000269|PubMed:19898473}. Mitochondrion {ECO:0000250|UniProtKB:Q13114}. Note=Undergoes endocytosis together with TLR4 upon LPS signaling (PubMed:19898473). Co-localized to mitochondria with TRIM35 (By similarity). {ECO:0000250|UniProtKB:Q13114, ECO:0000269|PubMed:19898473}.	CD40 receptor complex [GO:0035631]; cytoplasmic side of plasma membrane [GO:0009898]; endosome membrane [GO:0010008]; mitochondrion [GO:0005739]
P19096	P19096|A0A0U1RNJ1|A0A0U1RPP5	Fasn	Fatty acid synthase	MOUSE	121	275162	0.8355	3.75411e-06	P19096	–	–	SUBCELLULAR LOCATION: Cytoplasm {ECO:0000250}. Melanosome {ECO:0000250}.	cytosol [GO:0005829]; glycogen granule [GO:0042587]; Golgi apparatus [GO:0005794]; melanosome [GO:0042470]; mitochondrion [GO:0005739]; plasma membrane [GO:0005886]
B1AZP2	B1AZP2|B7ZNS2|E9PUF2|F6YMR0|I1E4X0|H3BJW9|H3BJD4|H3BKJ0	Dlgap4	Disks large-associated protein 4	MOUSE	25	109005	0.833833	8.56595e-05	B1AZP2	–	–	SUBCELLULAR LOCATION: Membrane {ECO:0000250}; Peripheral membrane protein {ECO:0000250}.	cholinergic synapse [GO:0098981]; glutamatergic synapse [GO:0098978]; membrane [GO:0016020]; neuromuscular junction [GO:0031594]; postsynaptic specialization [GO:0099572]; synapse [GO:0045202]
Q6NVD0	Q6NVD0	Frem2	FRAS1-related extracellular matrix protein 2	MOUSE	11	352345	0.8335	0.000390113	Q6NVD0	SP	TM	SUBCELLULAR LOCATION: Cell membrane {ECO:0000250|UniProtKB:Q5SZK8}; Single-pass type I membrane protein {ECO:0000255}.	basement membrane [GO:0005604]; collagen-containing extracellular matrix [GO:0062023]; plasma membrane [GO:0005886]
Q8BJH1	Q8BJH1	Zc2hc1a	Zinc finger C2HC domain-containing protein 1A	MOUSE	15	35779.1	0.832833	6.24168e-05	Q8BJH1	–	–
Q6PHQ8	Q6PHQ8|F7A8R0|F6UFC8	Naa35	N-alpha-acetyltransferase 35, NatC auxiliary subunit	MOUSE	4	84331.3	0.8325	0.00113065	Q6PHQ8	–	–	SUBCELLULAR LOCATION: Cytoplasm {ECO:0000269|PubMed:16484612}.	cytoplasm [GO:0005737]; cytosol [GO:0005829]; NatC complex [GO:0031417]; nucleoplasm [GO:0005654]; plasma membrane [GO:0005886]
A0A1Y7VK09	A0A1Y7VK09	Ryr2	Ryanodine receptor 2 (Fragment)	MOUSE	12	43449.9	0.826833	0.239159	A0A1Y7VK09	–	–
P12658	P12658	Calb1	Calbindin	MOUSE	10	30221.7	0.826833	0.011249	P12658	–	–		axon [GO:0030424]; calyx of Held [GO:0044305]; cuticular plate [GO:0032437]; cytoplasm [GO:0005737]; cytosol [GO:0005829]; dendrite [GO:0030425]; GABA-ergic synapse [GO:0098982]; glutamatergic synapse [GO:0098978]; hippocampal mossy fiber to CA3 synapse [GO:0098686]; neuron projection [GO:0043005]; neuronal cell body [GO:0043025]; nucleus [GO:0005634]; postsynaptic cytosol [GO:0099524]; presynapt…
E9PVA8	E9PVA8	Gcn1	eIF-2-alpha kinase activator GCN1	MOUSE	35	295811	0.8255	7.66931e-06	E9PVA8	–	–	SUBCELLULAR LOCATION: Cytoplasm {ECO:0000269|PubMed:32324833, ECO:0000305|PubMed:23447528}. Note=Associates with ribosomes in undifferentiated neuroblastoma cells and increases after neuronal differentiation (PubMed:23447528). {ECO:0000269|PubMed:23447528}.	cytoplasm [GO:0005737]; cytosol [GO:0005829]; cytosolic ribosome [GO:0022626]
Q923X1	Q923X1|A0A0G2JGY1	Adgrl4	Adhesion G protein-coupled receptor L4	MOUSE	5	84526.8	0.815833	0.000111352	Q923X1	SP	TM	SUBCELLULAR LOCATION: Cell membrane {ECO:0000269|PubMed:23871637}; Multi-pass membrane protein {ECO:0000255}.	cytoplasmic vesicle [GO:0031410]; plasma membrane [GO:0005886]
Q9WVH9	A0A1Y7VJW9|Q9WVH9	Fbln5	Fibulin-5	MOUSE	3	52474.7	0.8145	0.000242887	Q9WVH9	SP	–	SUBCELLULAR LOCATION: Secreted {ECO:0000250|UniProtKB:Q9UBX5}. Secreted, extracellular space, extracellular matrix {ECO:0000269|PubMed:14745449}. Note=co-localizes with ELN in elastic fibers. {ECO:0000250|UniProtKB:Q9UBX5}.	collagen-containing extracellular matrix [GO:0062023]; extracellular region [GO:0005576]; extracellular space [GO:0005615]
O88569	O88569|A0A0N4SUM2	Hnrnpa2b1	Heterogeneous nuclear ribonucleoproteins A2/B1	MOUSE	30	37459.1	0.813167	0.000154023	O88569	–	–	SUBCELLULAR LOCATION: Nucleus {ECO:0000269|PubMed:31320558}. Nucleus, nucleoplasm {ECO:0000250|UniProtKB:P22626}. Cytoplasm {ECO:0000269|PubMed:31320558}. Cytoplasmic granule {ECO:0000250|UniProtKB:P22626}. Secreted, extracellular exosome {ECO:0000250|UniProtKB:P22626}. Note=Localized in cytoplasmic mRNP granules containing untranslated mRNAs. Component of ribonucleosomes. Not found in the nucleo…	cytoplasm [GO:0005737]; extracellular exosome [GO:0070062]; nucleoplasm [GO:0005654]; nucleus [GO:0005634]; ribonucleoprotein complex [GO:1990904]; spliceosomal complex [GO:0005681]
Q6KAS7	Q6KAS7|A0A3Q4EI48	Znf521	Zinc finger protein 521	MOUSE	3	152171	0.8125	5.00198e-05	Q6KAS7	–	–	SUBCELLULAR LOCATION: Nucleus {ECO:0000269|PubMed:12393497}.	nucleoplasm [GO:0005654]; nucleus [GO:0005634]
Q6P5F9	Q6P5F9|F6YA11|A2AKT6	Xpo1	Exportin-1	MOUSE	13	124232	0.809833	1.60867e-05	Q6P5F9	–	–	SUBCELLULAR LOCATION: Cytoplasm {ECO:0000250}. Nucleus, nucleoplasm {ECO:0000250}. Nucleus, Cajal body {ECO:0000250}. Nucleus, nucleolus {ECO:0000250}. Note=Located in the nucleoplasm, Cajal bodies and nucleoli. Shuttles between the nucleus/nucleolus and the cytoplasm (By similarity). {ECO:0000250}.	annulate lamellae [GO:0005642]; Cajal body [GO:0015030]; cytosol [GO:0005829]; kinetochore [GO:0000776]; nuclear membrane [GO:0031965]; nucleolus [GO:0005730]; nucleus [GO:0005634]; ribonucleoprotein complex [GO:1990904]
Q921I1	Q921I1|Q2HJF0|D3YYR8|E9Q2Q7	Tf	Serotransferrin	MOUSE	4	78890.5	0.806833	1.34998e-05	Q921I1	SP	–	SUBCELLULAR LOCATION: Secreted.	apical plasma membrane [GO:0016324]; basal plasma membrane [GO:0009925]; cell surface [GO:0009986]; clathrin-coated pit [GO:0005905]; dense body [GO:0097433]; early endosome [GO:0005769]; endocytic vesicle [GO:0030139]; endosome [GO:0005768]; extracellular space [GO:0005615]; HFE-transferrin receptor complex [GO:1990712]; late endosome [GO:0005770]; membrane [GO:0016020]; perinuclear region of cy…
Q9ESN9	K3W4S4|J3QNR6|Q9ESN9|E9Q6E0|E9Q6B6|D3YWH6	Mapk8ip3	C-Jun-amino-terminal kinase-interacting protein 3	MOUSE	22	148814	0.8055	0.000152242	Q9ESN9	–	–	SUBCELLULAR LOCATION: Cytoplasm {ECO:0000269|PubMed:10629060}. Golgi apparatus {ECO:0000269|PubMed:11106729}. Cytoplasmic vesicle {ECO:0000269|PubMed:11106729}. Cell projection, growth cone {ECO:0000269|PubMed:10629060}. Cell projection, axon {ECO:0000269|PubMed:25944905}. Cell projection, dendrite {ECO:0000250|UniProtKB:E9PSK7}. Cytoplasm, perinuclear region {ECO:0000250|UniProtKB:E9PSK7}. Note=…	axolemma [GO:0030673]; axon [GO:0030424]; axon cytoplasm [GO:1904115]; cell body [GO:0044297]; cytoplasm [GO:0005737]; cytoplasmic vesicle [GO:0031410]; dendrite [GO:0030425]; Golgi membrane [GO:0000139]; growth cone [GO:0030426]; perinuclear region of cytoplasm [GO:0048471]; plasma membrane [GO:0005886]; smooth endoplasmic reticulum [GO:0005790]
Q9JLJ2	Q9JLJ2|Q3U367	Aldh9a1	4-trimethylaminobutyraldehyde dehydrogenase	MOUSE	27	54483.7	0.805167	3.85809e-05	Q9JLJ2	–	–	SUBCELLULAR LOCATION: Cytoplasm, cytosol {ECO:0000250|UniProtKB:Q9JLJ3}. Cytoplasm {ECO:0000250|UniProtKB:P49189}.	cytosol [GO:0005829]; mitochondrion [GO:0005739]
E9Q9Q2	E9Q9Q2|Q80ZH9|A0A087WPF0|A0A087WQF6|Q3URW7	R3hdm1	R3H domain-containing 1	MOUSE	6	125070	0.8025	8.17017e-05	E9Q9Q2	–	–
O35668	O35668|G3UYE4|G3UXU7	Hap1	Huntingtin-associated protein 1	MOUSE	9	70457.1	0.8025	2.14971e-05	O35668	–	–	SUBCELLULAR LOCATION: Cytoplasm {ECO:0000250|UniProtKB:P54256}. Presynapse {ECO:0000250|UniProtKB:P54256}. Cytoplasm, cytoskeleton {ECO:0000250|UniProtKB:P54256}. Cell projection, dendritic spine {ECO:0000250|UniProtKB:P54256}. Cell projection, dendrite {ECO:0000250|UniProtKB:P54256}. Cell projection, axon {ECO:0000250|UniProtKB:P54256}. Lysosome {ECO:0000250|UniProtKB:P54256}. Endoplasmic reticu…	autophagosome [GO:0005776]; axon cytoplasm [GO:1904115]; centriole [GO:0005814]; centrosome [GO:0005813]; cytoplasmic vesicle [GO:0031410]; cytosol [GO:0005829]; dendritic spine [GO:0043197]; early endosome [GO:0005769]; endoplasmic reticulum [GO:0005783]; growth cone [GO:0030426]; inclusion body [GO:0016234]; lysosome [GO:0005764]; mitochondrion [GO:0005739]; nucleolus [GO:0005730]; synaptic ves…
Q8BG32	Q8BG32|G3UYH2|G3UXL5|G3UWW7|G3UZ28|G3UYL3|G3UYI4|G3UYL8|G3UX15|G3UWV7|G3UX67	Psmd11	26S proteasome non-ATPase regulatory subunit 11	MOUSE	4	47721.2	0.802167	0.000701335	Q8BG32	–	–		proteasome accessory complex [GO:0022624]; proteasome regulatory particle [GO:0005838]
A0A0R4J083	A0A0R4J083|P51174	Acadl	Long-chain specific acyl-CoA dehydrogenase, mitochondrial	MOUSE	9	48295.4	0.801167	0.00509301	A0A0R4J083	–	–	SUBCELLULAR LOCATION: Mitochondrion matrix {ECO:0000256|ARBA:ARBA00004305}.	mitochondrial matrix [GO:0005759]; mitochondrial membrane [GO:0031966]
G5E870	G5E870|A0A087WNZ7|A0A0B4J1N9|A0A087WRV6|A0A087WP92|A0A087WQ02|Q3TP48|A0A087WS65|A0A087WSG4	Trip12	E3 ubiquitin-protein ligase TRIP12	MOUSE	12	226235	0.801167	1.35997e-05	G5E870	–	–	SUBCELLULAR LOCATION: Nucleus, nucleoplasm {ECO:0000250|UniProtKB:Q14669}.	nuclear speck [GO:0016607]; nucleoplasm [GO:0005654]
P28828	Q68FM4|P28828|A0A286YDL1|A0A286YCW9|B1AUH1	Ptprm	Receptor-type tyrosine-protein phosphatase mu	MOUSE	22	165419	0.7995	1.92629e-05	P28828	SP	TM	SUBCELLULAR LOCATION: Cell membrane {ECO:0000250|UniProtKB:P28827}; Single-pass type I membrane protein {ECO:0000250|UniProtKB:P28827}. Note=Localizes in regions of cell-cell contact. {ECO:0000250|UniProtKB:P28827}.	adherens junction [GO:0005912]; lamellipodium [GO:0030027]; perinuclear region of cytoplasm [GO:0048471]; plasma membrane [GO:0005886]
Q9QZ08	Q9D997|Q9QZ08|D3YXG2	Nagk	N-acetyl-D-glucosamine kinase	MOUSE	4	37610.1	0.797833	6.96835e-05	Q9QZ08	–	–
Q61249	Q61249|A0A0B4J1F7|Q9QZ29	Igbp1	Immunoglobulin-binding protein 1	MOUSE	3	39141.4	0.7965	0.000514972	Q61249	–	–	SUBCELLULAR LOCATION: Cytoplasm {ECO:0000305}.	cytoplasm [GO:0005737]; microtubule [GO:0005874]
Q80YR6	Q80YR6|A0A3Q4EGK0|A0A3Q4L2U0	Rbbp8	DNA endonuclease RBBP8	MOUSE	2	102085	0.7945	0.514022	Q80YR6	–	–	SUBCELLULAR LOCATION: Nucleus {ECO:0000250|UniProtKB:Q99708}. Chromosome {ECO:0000250|UniProtKB:Q99708}. Note=Associates with sites of DNA damage in S/G2 phase. Recruited to DSBs by the MRE11-RAD50-NBN (MRN) complex following phosphorylation by CDK1, which promotes interaction with NBN. Ubiquitinated RBBP8 binds to chromatin following DNA damage. {ECO:0000250|UniProtKB:Q99708}.	BRCA1-C complex [GO:0070533]; nucleoplasm [GO:0005654]; nucleus [GO:0005634]; site of double-strand break [GO:0035861]; transcription repressor complex [GO:0017053]
Q5DTY9	Q5DTY9|A0A494BB17	Kctd16	BTB/POZ domain-containing protein KCTD16	MOUSE	23	49827.3	0.792833	0.00149894	Q5DTY9	–	–	SUBCELLULAR LOCATION: Presynaptic cell membrane {ECO:0000269|PubMed:20400944}. Postsynaptic cell membrane {ECO:0000269|PubMed:20400944}. Note=Colocalizes with GABBR1. {ECO:0000269|PubMed:20400944}.	cell projection [GO:0042995]; postsynaptic membrane [GO:0045211]; presynaptic membrane [GO:0042734]; receptor complex [GO:0043235]
A0A1C7CYU5	A0A1C7CYU5|Q3U2I3	Fam160a2	FTS and Hook-interacting protein	MOUSE	2	108992	0.7905	0.00197524	A0A1C7CYU5	–	–		FHF complex [GO:0070695]
Q9JI18	Q9JI18|A2API5|E9Q202|A0A0N4SVX0|F6YDG9	Lrp1b	Low-density lipoprotein receptor-related protein 1B	MOUSE	37	533366	0.788833	7.74178e-06	Q9JI18	SP	TM	SUBCELLULAR LOCATION: Membrane {ECO:0000305}; Single-pass type I membrane protein {ECO:0000305}.	membrane [GO:0016020]; receptor complex [GO:0043235]

## Sheet: TableS2B_12w
UniProt-ID	UniProt-ID-Group	Gene-Symbol	Protein-Name	Species	Unique-Peptide-Number	Protein-Molecular-Weight	log2-Fold-Change(+/–WGA)_12w	p-Value_Fold-Change(+/–WGA)_12w	UniProt-ID	UniProt-Annotated-Signal-Peptide	UniProt-Annotated-Transmembrane-Domain	UniProt-Annotated-Subcellular-Localization	GO-Annotated-Subcellular-Localization
P0CW02	A0A087WNZ5|P0CW02|A0A087WRP7|P0CW03	Ly6c1	Lymphocyte antigen 6C1	MOUSE	3	14876.9	2.90417	5.85986e-07	P0CW02	SP	–	SUBCELLULAR LOCATION: Cell membrane {ECO:0000305}; Lipid-anchor, GPI-anchor {ECO:0000305}.	cell surface [GO:0009986]; external side of plasma membrane [GO:0009897]
Q9R0M4	Q9R0M4	Podxl	Podocalyxin	MOUSE	13	53787.8	2.6395	2.97845e-06	Q9R0M4	SP	TM	SUBCELLULAR LOCATION: Apical cell membrane {ECO:0000269|PubMed:17311105}. Cell projection, microvillus {ECO:0000269|PubMed:17311105}. Membrane raft {ECO:0000250}. Cell projection, lamellipodium {ECO:0000250}. Cell projection, filopodium {ECO:0000250}. Cell projection, ruffle {ECO:0000250}. Membrane {ECO:0000305}; Single-pass type I membrane protein {ECO:0000305}. Note=In single attached epithelia…	apical plasma membrane [GO:0016324]; cytoplasm [GO:0005737]; filopodium [GO:0030175]; glutamatergic synapse [GO:0098978]; lamellipodium [GO:0030027]; membrane raft [GO:0045121]; microvillus membrane [GO:0031528]; plasma membrane [GO:0005886]; presynaptic membrane [GO:0042734]; ruffle [GO:0001726]; slit diaphragm [GO:0036057]
Q9CQZ6	Q9CQZ6	Ndufb3	NADH dehydrogenase [ubiquinone] 1 beta subcomplex subunit 3	MOUSE	4	11692	2.6205	0.000884123	Q9CQZ6	–	TM	SUBCELLULAR LOCATION: Mitochondrion inner membrane {ECO:0000269|PubMed:38575788}; Single-pass membrane protein {ECO:0000250|UniProtKB:O43676}; Matrix side {ECO:0000250|UniProtKB:O43676}.	mitochondrial inner membrane [GO:0005743]; mitochondrion [GO:0005739]; respiratory chain complex I [GO:0045271]
Q8CIS0	Q8CIS0	Card11	Caspase recruitment domain-containing protein 11	MOUSE	3	135407	2.60083	0.0138975	Q8CIS0	–	–	SUBCELLULAR LOCATION: Cytoplasm {ECO:0000250|UniProtKB:Q9BXL7}. Membrane raft {ECO:0000250|UniProtKB:Q9BXL7}. Note=Colocalized with DPP4 in membrane rafts. {ECO:0000250|UniProtKB:Q9BXL7}.	CBM complex [GO:0032449]; cytoplasm [GO:0005737]; immunological synapse [GO:0001772]; membrane raft [GO:0045121]; plasma membrane [GO:0005886]
Q9D6J5	Q9D6J5|Q3V406|E9Q9J5|F6VCY0	Ndufb8	NADH dehydrogenase [ubiquinone] 1 beta subcomplex subunit 8, mitochondrial	MOUSE	5	21932.5	2.56883	7.89719e-09	Q9D6J5	–	TM	SUBCELLULAR LOCATION: Mitochondrion inner membrane {ECO:0000269|PubMed:38575788}; Single-pass membrane protein {ECO:0000255}; Matrix side {ECO:0000269|PubMed:38575788}.	mitochondrial inner membrane [GO:0005743]; mitochondrion [GO:0005739]; respiratory chain complex I [GO:0045271]
A0A0R4J0B6	A0A0R4J0B6|Q7TMS5|S4R2E1|D3Z150|A0A0N4SWA2|D3YZX5	Abcg2	ATP-binding cassette sub-family G member 2	MOUSE	8	73591.1	2.4795	1.56089e-07	A0A0R4J0B6	–	TM	SUBCELLULAR LOCATION: Apical cell membrane {ECO:0000256|ARBA:ARBA00004424}; Multi-pass membrane protein {ECO:0000256|ARBA:ARBA00004424}. Mitochondrion membrane {ECO:0000256|ARBA:ARBA00004225}; Multi-pass membrane protein {ECO:0000256|ARBA:ARBA00004225}.	external side of apical plasma membrane [GO:0098591]; mitochondrial membrane [GO:0031966]
O35632	O35632|Q8C309|A0A0A6YX37|A0A0A6YXJ6|A0A0A6YXZ3	Hyal2	Hyaluronidase-2	MOUSE	3	54244.2	2.3655	0.00372172	O35632	SP	–	SUBCELLULAR LOCATION: Cell membrane {ECO:0000269|PubMed:26515055}; Lipid-anchor, GPI-anchor {ECO:0000250|UniProtKB:Q12891}.	apical plasma membrane [GO:0016324]; cell surface [GO:0009986]; cytoplasmic vesicle [GO:0031410]; cytosol [GO:0005829]; endocytic vesicle [GO:0030139]; Golgi membrane [GO:0000139]; lysosome [GO:0005764]; membrane raft [GO:0045121]; microvillus [GO:0005902]; perinuclear region of cytoplasm [GO:0048471]; plasma membrane [GO:0005886]; RNA polymerase II transcription regulator complex [GO:0090575]; s…
Q9CQJ8	Q9CQJ8	Ndufb9	NADH dehydrogenase [ubiquinone] 1 beta subcomplex subunit 9	MOUSE	17	22268.9	2.33717	1.16387e-07	Q9CQJ8	–	–	SUBCELLULAR LOCATION: Mitochondrion inner membrane {ECO:0000269|PubMed:38575788}; Peripheral membrane protein {ECO:0000269|PubMed:38575788}; Matrix side {ECO:0000269|PubMed:38575788}.	mitochondrial inner membrane [GO:0005743]; mitochondrion [GO:0005739]; respiratory chain complex I [GO:0045271]
Q8CI61	Q8CI61	Bag4	BAG family molecular chaperone regulator 4	MOUSE	4	49322	2.2995	0.000803537	Q8CI61	–	–	SUBCELLULAR LOCATION: Cytoplasm.	cytosol [GO:0005829]; nucleus [GO:0005634]; plasma membrane [GO:0005886]
Q9CQH3	Q9CQH3|D3Z568|D3Z6W9|D3YX99|F6Y6V5	Ndufb5	NADH dehydrogenase [ubiquinone] 1 beta subcomplex subunit 5, mitochondrial	MOUSE	6	21766.8	2.2845	6.18597e-06	Q9CQH3	–	TM	SUBCELLULAR LOCATION: Mitochondrion inner membrane {ECO:0000269|PubMed:38575788}; Single-pass membrane protein {ECO:0000250|UniProtKB:O43674}; Matrix side {ECO:0000250|UniProtKB:O43674}.	mitochondrial inner membrane [GO:0005743]; mitochondrion [GO:0005739]; nucleoplasm [GO:0005654]; respiratory chain complex I [GO:0045271]
P03921	P03921	Mtnd5	NADH-ubiquinone oxidoreductase chain 5	MOUSE	3	68815.9	2.27717	1.04978e-06	P03921	–	TM	SUBCELLULAR LOCATION: Mitochondrion inner membrane {ECO:0000269|PubMed:38575788}; Multi-pass membrane protein {ECO:0000255}.	mitochondrial inner membrane [GO:0005743]; mitochondrion [GO:0005739]; respiratory chain complex I [GO:0045271]
Q64314	Q64314	Cd34	Hematopoietic progenitor cell antigen CD34	MOUSE	10	41381.3	2.0985	1.68645e-07	Q64314	SP	TM	SUBCELLULAR LOCATION: Membrane; Single-pass type I membrane protein.	apical plasma membrane [GO:0016324]; basal plasma membrane [GO:0009925]; cell periphery [GO:0071944]; cell surface [GO:0009986]; cytoplasm [GO:0005737]; external side of plasma membrane [GO:0009897]; extracellular region [GO:0005576]; glomerular endothelium fenestra [GO:0036053]; intercellular bridge [GO:0045171]; lysosome [GO:0005764]; membrane [GO:0016020]; perinuclear region of cytoplasm [GO:0…
P55772	P55772|Q8CDV7|D6RHQ2|F7B9M9|D6RFA9	Entpd1	Ectonucleoside triphosphate diphosphohydrolase 1	MOUSE	9	57831.8	2.01617	5.31769e-08	P55772	–	TM	SUBCELLULAR LOCATION: Membrane {ECO:0000250|UniProtKB:P49961}; Multi-pass membrane protein {ECO:0000250|UniProtKB:P49961}. Membrane, caveola {ECO:0000250|UniProtKB:P49961}.	basement membrane [GO:0005604]; caveola [GO:0005901]; external side of plasma membrane [GO:0009897]; plasma membrane [GO:0005886]
Q5ND28	Q5ND28|B7ZC28	Scarf1	Scavenger receptor class F member 1	MOUSE	2	91913	1.98717	0.000262675	Q5ND28	SP	TM	SUBCELLULAR LOCATION: Membrane {ECO:0000305}; Single-pass type I membrane protein {ECO:0000305}.	plasma membrane [GO:0005886]
Q00897	Q00897|P22599|Q00898	Serpina1d	Alpha-1-antitrypsin 1-4	MOUSE	11	46168.7	1.9405	0.001677	Q00897	SP	–	SUBCELLULAR LOCATION: Secreted {ECO:0000269|PubMed:11961105, ECO:0000269|PubMed:8619829}.	extracellular region [GO:0005576]; extracellular space [GO:0005615]
F8VPN4	F8VPN4|A0A0G2JGI9|F6XXE6|E0CYU6|E0CX86|F7CSZ6	Agl	4-alpha-glucanotransferase	MOUSE	71	176737	1.92683	1.46553e-08	F8VPN4	–	–	SUBCELLULAR LOCATION: Cytoplasm {ECO:0000256|ARBA:ARBA00004496}.	cytoplasm [GO:0005737]; cytosol [GO:0005829]; inclusion body [GO:0016234]; nucleus [GO:0005634]; sarcoplasmic reticulum [GO:0016529]
Q8K274	Q8K274	Fn3krp	Ketosamine-3-kinase	MOUSE	18	34695.9	1.88517	1.89033e-07	Q8K274	–	–		cytosol [GO:0005829]
Q63912	G3XA53|Q63912	Omg	Oligodendrocyte-myelin glycoprotein	MOUSE	4	49739.1	1.7015	4.10041e-05	Q63912	SP	–	SUBCELLULAR LOCATION: Cell membrane; Lipid-anchor, GPI-anchor.	myelin sheath [GO:0043209]; plasma membrane [GO:0005886]; side of membrane [GO:0098552]
Q61545	Q5SUS9|Q61545|Q5SUT0	Ewsr1	RNA-binding protein EWS	MOUSE	5	68746.3	1.69883	0.000114144	Q61545	–	–	SUBCELLULAR LOCATION: Nucleus {ECO:0000250}. Cytoplasm {ECO:0000250}. Cell membrane {ECO:0000250}. Note=Relocates from cytoplasm to ribosomes upon PTK2B/FAK2 activation. {ECO:0000250}.	cytoplasm [GO:0005737]; nucleus [GO:0005634]; plasma membrane [GO:0005886]
G5E8G5	G5E8G5|G3X9J8|A0A0G2JDH9|Q8CDK8|Q8R056|O54990|A0A0R4J0B0|A0A0G2JE50|A0A0G2JE90	Prom1	Prominin-1	MOUSE	9	98338.7	1.6985	5.55174e-06	G5E8G5	SP	TM	SUBCELLULAR LOCATION: Cell projection, microvillus membrane {ECO:0000256|ARBA:ARBA00004475}; Multi-pass membrane protein {ECO:0000256|ARBA:ARBA00004475}.	cell surface [GO:0009986]; endoplasmic reticulum [GO:0005783]; endoplasmic reticulum-Golgi intermediate compartment [GO:0005793]; extracellular exosome [GO:0070062]; microvillus membrane [GO:0031528]; photoreceptor outer segment membrane [GO:0042622]
P56959	P56959|Q8CFQ9|G3UXT7|Q91VQ2|G3UZD2|F6QCI0	Fus	RNA-binding protein FUS	MOUSE	10	52900.5	1.69383	3.54455e-06	P56959	–	–	SUBCELLULAR LOCATION: Nucleus {ECO:0000250|UniProtKB:P35637}. Note=Displays a punctate pattern inside the nucleus and is excluded from nucleoli. {ECO:0000250|UniProtKB:P35637}.	cytoplasm [GO:0005737]; GABA-ergic synapse [GO:0098982]; glutamatergic synapse [GO:0098978]; intracellular membraneless organelle [GO:0043232]; nucleoplasm [GO:0005654]; nucleus [GO:0005634]; postsynaptic cytosol [GO:0099524]; presynaptic cytosol [GO:0099523]
Q1W617	Q1W617	Shroom4	Protein Shroom4	MOUSE	3	165575	1.6275	0.00169841	Q1W617	–	–	SUBCELLULAR LOCATION: Cytoplasm, cytoskeleton {ECO:0000269|PubMed:17009331}. Note=Shows partial colocalization with the cytoplasmic pool of F-actin.	actin cytoskeleton [GO:0015629]; actin filament [GO:0005884]; apical plasma membrane [GO:0016324]; basal plasma membrane [GO:0009925]; cytoplasm [GO:0005737]; cytoplasmic side of plasma membrane [GO:0009898]; focal adhesion [GO:0005925]; GABA-ergic synapse [GO:0098982]; glutamatergic synapse [GO:0098978]; nucleoplasm [GO:0005654]; postsynapse [GO:0098794]; presynapse [GO:0098793]; stress fiber [G…
Q3TEW6	Q3TEW6	Mpzl1	Myelin protein zero-like protein 1	MOUSE	2	29722.5	1.62717	4.25317e-05	Q3TEW6	SP	TM	SUBCELLULAR LOCATION: Membrane {ECO:0000305}; Single-pass type I membrane protein {ECO:0000305}.	membrane [GO:0016020]
O09111	O09111	Ndufb11	NADH dehydrogenase [ubiquinone] 1 beta subcomplex subunit 11, mitochondrial	MOUSE	8	17500.5	1.61617	1.37069e-06	O09111	–	TM	SUBCELLULAR LOCATION: Mitochondrion inner membrane {ECO:0000269|PubMed:38575788}; Single-pass membrane protein {ECO:0000255}. Note=The interaction with BCAP31 mediates mitochondria localization. {ECO:0000250|UniProtKB:Q9NX14}.	mitochondrial inner membrane [GO:0005743]; mitochondrion [GO:0005739]; respiratory chain complex I [GO:0045271]
P09055	P09055|Q9Z0T9|B1AYG6|B1AYG7	Itgb1	Integrin beta-1	MOUSE	10	91481.9	1.56583	1.07288e-05	P09055	SP	TM	SUBCELLULAR LOCATION: Cell membrane {ECO:0000250|UniProtKB:P05556}; Single-pass type I membrane protein {ECO:0000255}. Cell projection, invadopodium membrane {ECO:0000250|UniProtKB:P05556}; Single-pass type I membrane protein {ECO:0000255}. Cell projection, ruffle membrane {ECO:0000250|UniProtKB:P05556}; Single-pass type I membrane protein {ECO:0000255}. Recycling endosome {ECO:0000269|PubMed:217…	cell surface [GO:0009986]; cerebellar climbing fiber to Purkinje cell synapse [GO:0150053]; dendritic spine [GO:0043197]; external side of plasma membrane [GO:0009897]; filopodium [GO:0030175]; focal adhesion [GO:0005925]; glutamatergic synapse [GO:0098978]; integrin alpha1-beta1 complex [GO:0034665]; integrin alpha10-beta1 complex [GO:0034680]; integrin alpha11-beta1 complex [GO:0034681]; integr…
P05533	P05533	Ly6a	Lymphocyte antigen 6A-2/6E-1	MOUSE	2	15061.2	1.5645	7.46269e-07	P05533	SP	–	SUBCELLULAR LOCATION: Cell membrane; Lipid-anchor, GPI-anchor.	external side of plasma membrane [GO:0009897]
Q9R0L6	Q9R0L6	Pcm1	Pericentriolar material 1 protein	MOUSE	2	230269	1.53017	2.78444e-06	Q9R0L6	–	–	SUBCELLULAR LOCATION: Cytoplasm, cytoskeleton {ECO:0000250|UniProtKB:Q8AV28}. Cytoplasm, cytoskeleton, microtubule organizing center, centrosome {ECO:0000269|PubMed:10579718, ECO:0000269|PubMed:12112146, ECO:0000269|PubMed:12403812}. Cytoplasmic granule {ECO:0000269|PubMed:12403812, ECO:0000269|PubMed:12571289}. Cytoplasm, cytoskeleton, microtubule organizing center, centrosome, centriolar satell…	apical part of cell [GO:0045177]; centriolar satellite [GO:0034451]; centriole [GO:0005814]; centrosome [GO:0005813]; ciliary basal body [GO:0036064]; ciliary transition zone [GO:0035869]; cytoplasm [GO:0005737]; cytosol [GO:0005829]; nuclear membrane [GO:0031965]; nucleoplasm [GO:0005654]; pericentriolar material [GO:0000242]; protein-containing complex [GO:0032991]
Q8CHP8	Q8CHP8	Pgp	Glycerol-3-phosphate phosphatase	MOUSE	14	34996.5	1.5005	2.50723e-08	Q8CHP8	–	–
O35449	O35449	Prrt1	Proline-rich transmembrane protein 1	MOUSE	2	31673.6	1.49017	0.000215109	O35449	–	TM	SUBCELLULAR LOCATION: Cell membrane {ECO:0000305|PubMed:22632720}; Single-pass type II membrane protein {ECO:0000250|UniProtKB:Q6MG82}. Synapse {ECO:0000305|PubMed:22632720}.	glutamatergic synapse [GO:0098978]; postsynaptic density membrane [GO:0098839]; synaptic vesicle membrane [GO:0030672]
Q922B9	Q922B9|A2AQD5|A2AQD6	Itprid2	Protein ITPRID2	MOUSE	3	138314	1.47217	0.000309753	Q922B9	–	–	SUBCELLULAR LOCATION: Cytoplasm {ECO:0000269|PubMed:14673706}. Note=Located near the plasma membrane. Associated with actin filaments. May also exist as a membrane-bound form with extracellular regions (By similarity). {ECO:0000250}.	cytosol [GO:0005829]; nucleoplasm [GO:0005654]; plasma membrane [GO:0005886]
O88569	O88569|A0A0N4SUM2	Hnrnpa2b1	Heterogeneous nuclear ribonucleoproteins A2/B1	MOUSE	30	37459.1	1.46517	1.2948e-05	O88569	–	–	SUBCELLULAR LOCATION: Nucleus {ECO:0000269|PubMed:31320558}. Nucleus, nucleoplasm {ECO:0000250|UniProtKB:P22626}. Cytoplasm {ECO:0000269|PubMed:31320558}. Cytoplasmic granule {ECO:0000250|UniProtKB:P22626}. Secreted, extracellular exosome {ECO:0000250|UniProtKB:P22626}. Note=Localized in cytoplasmic mRNP granules containing untranslated mRNAs. Component of ribonucleosomes. Not found in the nucleo…	cytoplasm [GO:0005737]; extracellular exosome [GO:0070062]; nucleoplasm [GO:0005654]; nucleus [GO:0005634]; ribonucleoprotein complex [GO:1990904]; spliceosomal complex [GO:0005681]
Q9R1W5	Q9R1W5	Calcrl	Calcitonin gene-related peptide type 1 receptor	MOUSE	3	54233.8	1.43883	3.61419e-07	Q9R1W5	SP	TM	SUBCELLULAR LOCATION: Cell membrane {ECO:0000250|UniProtKB:Q16602}; Multi-pass membrane protein {ECO:0000250|UniProtKB:Q16602}.	adrenomedullin receptor complex [GO:1903143]; CGRP receptor complex [GO:1990406]; endoplasmic reticulum [GO:0005783]; endosome [GO:0005768]; lysosome [GO:0005764]
B1AWS8	B1AWS8|Q80YS4|Q02858	Tek	Receptor protein-tyrosine kinase	MOUSE	15	127966	1.42983	0.000269021	B1AWS8	SP	TM	SUBCELLULAR LOCATION: Cell junction, focal adhesion {ECO:0000256|ARBA:ARBA00004246}. Cell membrane {ECO:0000256|ARBA:ARBA00004251}; Single-pass type I membrane protein {ECO:0000256|ARBA:ARBA00004251}. Cytoplasm, cytoskeleton {ECO:0000256|ARBA:ARBA00004245}. Secreted {ECO:0000256|ARBA:ARBA00004613}.	actin filament [GO:0005884]; apical plasma membrane [GO:0016324]; basolateral plasma membrane [GO:0016323]; cell surface [GO:0009986]; cell-cell junction [GO:0005911]; centrosome [GO:0005813]; ciliary basal body [GO:0036064]; cytoplasm [GO:0005737]; extracellular region [GO:0005576]; focal adhesion [GO:0005925]; membrane raft [GO:0045121]; microvillus [GO:0005902]; stress fiber [GO:0001725]
P63038	P63038|D3Z2F2|D3Z7J9	Hspd1	60 kDa heat shock protein, mitochondrial	MOUSE	48	61125.6	1.40217	5.24016e-07	P63038	–	–	SUBCELLULAR LOCATION: Mitochondrion matrix {ECO:0000250|UniProtKB:P10809}.	cell surface [GO:0009986]; clathrin-coated pit [GO:0005905]; coated vesicle [GO:0030135]; cytoplasm [GO:0005737]; cytosol [GO:0005829]; early endosome [GO:0005769]; extracellular exosome [GO:0070062]; intracellular membrane-bounded organelle [GO:0043231]; lipopolysaccharide receptor complex [GO:0046696]; membrane [GO:0016020]; migrasome [GO:0140494]; mitochondrial inner membrane [GO:0005743]; mit…
P28652	P28652|Q5SVI3|Q5SVI2|Q5SVI0|Q5SVI9	Camk2b	Calcium/calmodulin-dependent protein kinase type II subunit beta	MOUSE	36	61201.5	1.39117	2.3094e-06	P28652	–	–	SUBCELLULAR LOCATION: Cytoplasm, cytoskeleton. Cytoplasm, cytoskeleton, microtubule organizing center, centrosome. Sarcoplasmic reticulum membrane {ECO:0000250}; Peripheral membrane protein {ECO:0000250}; Cytoplasmic side {ECO:0000250}. Synapse {ECO:0000250|UniProtKB:P08413}.	centrosome [GO:0005813]; cytosol [GO:0005829]; postsynaptic density [GO:0014069]; sarcoplasmic reticulum membrane [GO:0033017]; spindle midzone [GO:0051233]
O70324	O70324	Slc16a2	Monocarboxylate transporter 8	MOUSE	3	60708.7	1.37617	5.52e-06	O70324	–	TM	SUBCELLULAR LOCATION: Cell membrane {ECO:0000269|PubMed:18687783}; Multi-pass membrane protein {ECO:0000255}. Apical cell membrane {ECO:0000269|PubMed:18687783}; Multi-pass membrane protein {ECO:0000255}.	apical plasma membrane [GO:0016324]; plasma membrane [GO:0005886]
P35330	P35330|G5E8M9|G3UWJ5|B1ARJ2	Icam2	Intercellular adhesion molecule 2	MOUSE	6	31846.1	1.3715	5.07604e-05	P35330	SP	TM	SUBCELLULAR LOCATION: Membrane {ECO:0000255}; Single-pass type I membrane protein {ECO:0000255}. Cell projection, microvillus {ECO:0000269|PubMed:9472040}. Note=Co-localizes with RDX, EZR and MSN in microvilli. {ECO:0000269|PubMed:9472040}.	cell periphery [GO:0071944]; cleavage furrow [GO:0032154]; microvillus [GO:0005902]; plasma membrane [GO:0005886]; uropod [GO:0001931]
P55284	P55284	Cdh5	Cadherin-5	MOUSE	17	88186.6	1.3645	9.75656e-07	P55284	SP	TM	SUBCELLULAR LOCATION: Cell junction, adherens junction {ECO:0000269|PubMed:19635461, ECO:0000269|PubMed:24806444, ECO:0000269|PubMed:33972531}. Cell membrane {ECO:0000269|PubMed:19635461}; Single-pass type I membrane protein {ECO:0000269|PubMed:19635461}. Cytoplasm {ECO:0000269|PubMed:24806444}. Note=Found at cell-cell boundaries and probably at cell-matrix boundaries. KRIT1 and CDH5 reciprocally…	adherens junction [GO:0005912]; bicellular tight junction [GO:0005923]; cell junction [GO:0030054]; cell periphery [GO:0071944]; cell-cell junction [GO:0005911]; cytoplasm [GO:0005737]; external side of plasma membrane [GO:0009897]; nuclear membrane [GO:0031965]; nucleoplasm [GO:0005654]; plasma membrane [GO:0005886]
Q6P5F6	Q6P5F6|A0A087WQF7|A0A087WRC8	Slc39a10	Zinc transporter ZIP10	MOUSE	5	95191.3	1.3425	1.65276e-06	Q6P5F6	SP	TM	SUBCELLULAR LOCATION: Cell membrane {ECO:0000269|PubMed:21738690, ECO:0000269|PubMed:25074919}; Multi-pass membrane protein {ECO:0000305}. Apical cell membrane {ECO:0000269|PubMed:30520657}; Multi-pass membrane protein {ECO:0000255}. Note=Expressed at the apical membranes of proximal tubules in the kidney. {ECO:0000269|PubMed:30520657}.	apical plasma membrane [GO:0016324]; plasma membrane [GO:0005886]
P09242	P09242|E9Q7P8|B1AXF5|B1AXF6	Alpl	Alkaline phosphatase, tissue-nonspecific isozyme	MOUSE	11	57855.5	1.34183	1.10605e-06	P09242	SP	–	SUBCELLULAR LOCATION: Cell membrane {ECO:0000250|UniProtKB:P05186}; Lipid-anchor, GPI-anchor {ECO:0000250|UniProtKB:P05186}. Extracellular vesicle membrane {ECO:0000269|PubMed:19874193, ECO:0000269|PubMed:23942722}; Lipid-anchor, GPI-anchor {ECO:0000269|PubMed:33981039}. Mitochondrion membrane {ECO:0000269|PubMed:33981039}; Lipid-anchor, GPI-anchor {ECO:0000269|PubMed:33981039}. Mitochondrion int…	extracellular matrix [GO:0031012]; extracellular membrane-bounded organelle [GO:0065010]; extracellular space [GO:0005615]; mitochondrial intermembrane space [GO:0005758]; mitochondrial membrane [GO:0031966]; plasma membrane [GO:0005886]; side of membrane [GO:0098552]
Q3V3R4	Q3V3R4	Itga1	Integrin alpha-1	MOUSE	13	132234	1.32683	1.51757e-07	Q3V3R4	SP	TM	SUBCELLULAR LOCATION: Membrane {ECO:0000250}; Single-pass type I membrane protein {ECO:0000250}.	acrosomal vesicle [GO:0001669]; basal part of cell [GO:0045178]; cell surface [GO:0009986]; external side of plasma membrane [GO:0009897]; focal adhesion [GO:0005925]; integrin alpha1-beta1 complex [GO:0034665]; perikaryon [GO:0043204]; plasma membrane [GO:0005886]
Q08481	B1ARB3|Q08481|B1ARA9	Pecam1	Platelet endothelial cell adhesion molecule	MOUSE	18	82117	1.3215	1.34135e-07	Q08481	SP	TM	SUBCELLULAR LOCATION: Cell membrane {ECO:0000250|UniProtKB:P16284}; Single-pass type I membrane protein {ECO:0000250|UniProtKB:P16284}. Membrane raft {ECO:0000250|UniProtKB:P16284}. Cell junction {ECO:0000250|UniProtKB:P16284}. Note=Localizes to the lateral border recycling compartment (LBRC) and recycles from the LBRC to the junction in resting endothelial cells. Cell surface expression on neutr…	cell periphery [GO:0071944]; cell-cell contact zone [GO:0044291]; cytoplasm [GO:0005737]; cytosol [GO:0005829]; external side of plasma membrane [GO:0009897]; extracellular space [GO:0005615]; membrane [GO:0016020]; membrane raft [GO:0045121]; nucleolus [GO:0005730]; nucleoplasm [GO:0005654]; plasma membrane [GO:0005886]; protein-containing complex [GO:0032991]; smooth muscle contractile fiber [G…
Q9WU78	Q9WU78	Pdcd6ip	Programmed cell death 6-interacting protein	MOUSE	41	96593	1.31617	4.71341e-07	Q9WU78	–	–	SUBCELLULAR LOCATION: Cytoplasm, cytosol {ECO:0000250|UniProtKB:Q9QZA2}. Melanosome {ECO:0000250|UniProtKB:Q8WUM4}. Cytoplasm, cytoskeleton, microtubule organizing center, centrosome {ECO:0000250|UniProtKB:Q8WUM4}. Secreted, extracellular exosome {ECO:0000269|PubMed:23523921}. Cell junction, tight junction {ECO:0000269|PubMed:27336173}. Midbody, Midbody ring {ECO:0000250|UniProtKB:Q8WUM4}. Note=C…	actomyosin [GO:0042641]; bicellular tight junction [GO:0005923]; centrosome [GO:0005813]; cytosol [GO:0005829]; extracellular exosome [GO:0070062]; Flemming body [GO:0090543]; melanosome [GO:0042470]; myelin sheath [GO:0043209]
P07758	A0A0A0MQA3|P07758|Q00896|A0A0R4J0X5	Serpina1a	Alpha-1-antitrypsin 1-1	MOUSE	10	46172.9	1.30917	0.0190961	P07758	SP	–	SUBCELLULAR LOCATION: Secreted {ECO:0000269|PubMed:11961105, ECO:0000269|PubMed:8619829}.	collagen-containing extracellular matrix [GO:0062023]; extracellular region [GO:0005576]; extracellular space [GO:0005615]
Q60751	Q60751|E9QNX9|Q9WTL4	Igf1r	Insulin-like growth factor 1 receptor	MOUSE	34	158296	1.30883	4.08057e-06	Q60751	SP	TM	SUBCELLULAR LOCATION: Cell membrane {ECO:0000250}; Single-pass type I membrane protein {ECO:0000250}.	glutamatergic synapse [GO:0098978]; membrane [GO:0016020]; plasma membrane [GO:0005886]; postsynapse [GO:0098794]; receptor complex [GO:0043235]; T-tubule [GO:0030315]
Q9QUR8	Q9QUR8	Sema7a	Semaphorin-7A	MOUSE	13	76019.6	1.30617	8.6819e-05	Q9QUR8	SP	–	SUBCELLULAR LOCATION: Cell membrane {ECO:0000269|PubMed:17377534}; Lipid-anchor, GPI-anchor {ECO:0000269|PubMed:17377534}; Extracellular side {ECO:0000269|PubMed:17377534}.	external side of plasma membrane [GO:0009897]; GABA-ergic synapse [GO:0098982]; plasma membrane [GO:0005886]; presynapse [GO:0098793]
Q61147	E9PZD8|G3X8Q5|Q61147|G3X9T8	Cp	Ceruloplasmin	MOUSE	10	121948	1.30083	1.41893e-06	Q61147	SP	–	SUBCELLULAR LOCATION: Secreted {ECO:0000269|PubMed:16906150}. Note=Colocalizes with GCP1 in secretory intracellular compartments. {ECO:0000250|UniProtKB:P13635}.	extracellular space [GO:0005615]
Q9DCS9	Q9DCS9|D3YUK4	Ndufb10	NADH dehydrogenase [ubiquinone] 1 beta subcomplex subunit 10	MOUSE	8	21308.7	1.29117	4.5797e-07	Q9DCS9	–	–	SUBCELLULAR LOCATION: Mitochondrion inner membrane {ECO:0000269|PubMed:38575788}; Peripheral membrane protein {ECO:0000269|PubMed:38575788}; Matrix side {ECO:0000269|PubMed:38575788}.	mitochondrial inner membrane [GO:0005743]; mitochondrion [GO:0005739]; respiratory chain complex I [GO:0045271]
Q91WJ8	Q3UUU2|A0A0G2JFY5|Q91WJ8|A0A0G2JGW9|Q3TUE1|A0A0G2JG00|A0A0G2JFK2	Fubp1	Far upstream element-binding protein 1	MOUSE	5	68709.5	1.29083	0.000340206	Q91WJ8	–	–	SUBCELLULAR LOCATION: Nucleus {ECO:0000305}.	nucleus [GO:0005634]; synapse [GO:0045202]
Q9Z130	Q9Z130|D3YTQ3|F6VQH5	Hnrnpdl	Heterogeneous nuclear ribonucleoprotein D-like	MOUSE	11	33729.3	1.27917	4.83336e-06	Q9Z130	–	–	SUBCELLULAR LOCATION: Nucleus {ECO:0000269|PubMed:10717477, ECO:0000269|PubMed:15190078}. Cytoplasm {ECO:0000250|UniProtKB:O14979}. Note=Shuttles between the nucleus and the cytoplasm in a TNPO1-dependent manner. {ECO:0000250|UniProtKB:O14979}.	cytoplasm [GO:0005737]; nucleus [GO:0005634]; synapse [GO:0045202]
Q76MZ3	Q76MZ3|G3UWS4|H3BKU1|Q3TTF6|Q7TNP2|H3BLQ0|H3BIV7|H3BLE7|G3UWL2|G3UXQ1|H3BK50|H3BJ83	Ppp2r1a	Serine/threonine-protein phosphatase 2A 65 kDa regulatory subunit A alpha isoform	MOUSE	27	66120.2	1.26817	5.50838e-05	Q76MZ3	–	–	SUBCELLULAR LOCATION: Cytoplasm {ECO:0000250|UniProtKB:Q32PI5}. Nucleus {ECO:0000250|UniProtKB:P30153}. Chromosome {ECO:0000250|UniProtKB:P30153}. Chromosome, centromere {ECO:0000250|UniProtKB:P30153}. Lateral cell membrane {ECO:0000250|UniProtKB:P30153}. Cell projection, dendrite {ECO:0000250|UniProtKB:P30153}. Note=Centromeric localization requires the presence of BUB1. Recruited to chromatin a…	chromatin [GO:0000785]; chromosome, centromeric region [GO:0000775]; cytosol [GO:0005829]; dendrite [GO:0030425]; FAR/SIN/STRIPAK complex [GO:0090443]; glutamatergic synapse [GO:0098978]; INTAC complex [GO:0160232]; lateral plasma membrane [GO:0016328]; neuronal cell body [GO:0043025]; nucleus [GO:0005634]; protein phosphatase type 2A complex [GO:0000159]; synapse [GO:0045202]
G5E8Q8	G5E8Q8|A0A286YDT5|A0A286YD74	Adgrf5	Adhesion G protein-coupled receptor F5	MOUSE	21	151723	1.26517	4.24623e-05	G5E8Q8	SP	TM	SUBCELLULAR LOCATION: Cell membrane {ECO:0000269|PubMed:36073784}; Multi-pass membrane protein {ECO:0000255}.	apical part of cell [GO:0045177]; cell surface [GO:0009986]; cytoplasmic vesicle [GO:0031410]; plasma membrane [GO:0005886]
Q9CR61	Q9CR61	Ndufb7	NADH dehydrogenase [ubiquinone] 1 beta subcomplex subunit 7	MOUSE	5	16558.7	1.25583	2.41012e-05	Q9CR61	–	–	SUBCELLULAR LOCATION: Mitochondrion inner membrane {ECO:0000269|PubMed:38575788}; Peripheral membrane protein {ECO:0000269|PubMed:38575788}. Mitochondrion intermembrane space {ECO:0000269|PubMed:38575788}.	mitochondrial inner membrane [GO:0005743]; mitochondrial intermembrane space [GO:0005758]; mitochondrion [GO:0005739]; respiratory chain complex I [GO:0045271]
Q80YR6	Q80YR6|A0A3Q4EGK0|A0A3Q4L2U0	Rbbp8	DNA endonuclease RBBP8	MOUSE	2	102085	1.25283	0.16491	Q80YR6	–	–	SUBCELLULAR LOCATION: Nucleus {ECO:0000250|UniProtKB:Q99708}. Chromosome {ECO:0000250|UniProtKB:Q99708}. Note=Associates with sites of DNA damage in S/G2 phase. Recruited to DSBs by the MRE11-RAD50-NBN (MRN) complex following phosphorylation by CDK1, which promotes interaction with NBN. Ubiquitinated RBBP8 binds to chromatin following DNA damage. {ECO:0000250|UniProtKB:Q99708}.	BRCA1-C complex [GO:0070533]; nucleoplasm [GO:0005654]; nucleus [GO:0005634]; site of double-strand break [GO:0035861]; transcription repressor complex [GO:0017053]
Q3UPN1	Q3UPN1|P29533|A0A0G2JFP9	Vcam1	Vascular cell adhesion protein 1	MOUSE	15	82456.1	1.2505	1.09873e-05	Q3UPN1	SP	TM	SUBCELLULAR LOCATION: Cell membrane {ECO:0000256|ARBA:ARBA00004251}; Single-pass type I membrane protein {ECO:0000256|ARBA:ARBA00004251}. Secreted {ECO:0000256|ARBA:ARBA00004613}.	alpha9-beta1 integrin-vascular cell adhesion molecule-1 complex [GO:0071065]; apical part of cell [GO:0045177]; early endosome [GO:0005769]; endoplasmic reticulum [GO:0005783]; external side of plasma membrane [GO:0009897]; extracellular space [GO:0005615]; filopodium [GO:0030175]; Golgi apparatus [GO:0005794]; microvillus [GO:0005902]; podosome [GO:0002102]; sarcolemma [GO:0042383]
Q3UMT1	Q3UMT1|F6XWD4	Ppp1r12c	Protein phosphatase 1 regulatory subunit 12C	MOUSE	2	85140.1	1.24517	0.000335274	Q3UMT1	–	–	SUBCELLULAR LOCATION: Cytoplasm {ECO:0000250|UniProtKB:Q9BZL4}. Cytoplasm, cytoskeleton, stress fiber {ECO:0000250|UniProtKB:Q9BZL4}.	cytoplasm [GO:0005737]; stress fiber [GO:0001725]
P09103	P09103|P05307|A6H7J6|E9Q8G8	P4hb	Protein disulfide-isomerase	MOUSE	16	57456.8	1.24117	0.000390353	P09103	SP	–	SUBCELLULAR LOCATION: Endoplasmic reticulum {ECO:0000250|UniProtKB:P07237}. Endoplasmic reticulum lumen {ECO:0000250|UniProtKB:P07237}. Melanosome {ECO:0000250|UniProtKB:P07237}. Cell membrane {ECO:0000269|PubMed:21670307}; Peripheral membrane protein {ECO:0000305}. Note=Highly abundant. In some cell types, seems to be also secreted or associated with the plasma membrane, where it undergoes const…	cytoskeleton [GO:0005856]; cytosol [GO:0005829]; endoplasmic reticulum [GO:0005783]; endoplasmic reticulum chaperone complex [GO:0034663]; endoplasmic reticulum lumen [GO:0005788]; endoplasmic reticulum-Golgi intermediate compartment [GO:0005793]; external side of plasma membrane [GO:0009897]; lamellipodium [GO:0030027]; melanosome [GO:0042470]; procollagen-proline 4-dioxygenase complex [GO:00162…
Q80VX2	Q80VX2|O54901|E9QMY1|Q05D16|E9PZI9	Cd200	CD200 antigen	MOUSE	2	31668.9	1.22317	1.47837e-06	Q80VX2	SP	TM	SUBCELLULAR LOCATION: Cell membrane {ECO:0000256|ARBA:ARBA00004251}; Single-pass type I membrane protein {ECO:0000256|ARBA:ARBA00004251}.	cell surface [GO:0009986]; plasma membrane [GO:0005886]
Q3U0V1	Q3U0V1|A0A3B2WCD8|A0A3B2W465	Khsrp	Far upstream element-binding protein 2	MOUSE	29	77230.5	1.18017	3.53954e-05	Q3U0V1	–	–	SUBCELLULAR LOCATION: Nucleus {ECO:0000250}. Cytoplasm {ECO:0000250}. Note=A small proportion is also found in the cytoplasm of neuronal cell bodies and dendrites. {ECO:0000250}.	cytoplasmic stress granule [GO:0010494]; cytosol [GO:0005829]; nucleoplasm [GO:0005654]
P97801	P97801|B8JJX7	Smn1	Survival motor neuron protein	MOUSE	5	31710	1.1755	7.86058e-07	P97801	–	–	SUBCELLULAR LOCATION: Nucleus, gem {ECO:0000250|UniProtKB:Q16637}. Nucleus, Cajal body {ECO:0000250|UniProtKB:Q16637}. Cytoplasm {ECO:0000269|PubMed:21389246}. Cytoplasmic granule {ECO:0000250|UniProtKB:Q16637}. Perikaryon {ECO:0000250|UniProtKB:Q16637}. Cell projection, neuron projection {ECO:0000250|UniProtKB:Q16637}. Cell projection, axon {ECO:0000269|PubMed:21389246}. Cytoplasm, myofibril, sa…	Cajal body [GO:0015030]; COPI-coated vesicle [GO:0030137]; cytoplasm [GO:0005737]; cytoplasmic ribonucleoprotein granule [GO:0036464]; cytosol [GO:0005829]; Gemini of Cajal bodies [GO:0097504]; Golgi apparatus [GO:0005794]; growth cone [GO:0030426]; neuron projection [GO:0043005]; nucleoplasm [GO:0005654]; nucleus [GO:0005634]; perikaryon [GO:0043204]; SMN complex [GO:0032797]; SMN-Sm protein com…
Q9D1F4	E9QKI4|E9QKI5|Q9D1F4|F6R8S6|A0A140LHA0|D3YWZ1|D3Z4R0|D3Z4W3	Akt1s1	Proline-rich AKT1 substrate 1	MOUSE	2	27711.1	1.1475	0.00262178	Q9D1F4	–	–	SUBCELLULAR LOCATION: Cytoplasm, cytosol {ECO:0000269|PubMed:14973226}. Note=Found in the cytosolic fraction of the brain (PubMed:14973226). Colocalizes with cortical neurons following ischemic/reperfusion injury (PubMed:14973226). {ECO:0000269|PubMed:14973226}.	cytosol [GO:0005829]; TORC1 complex [GO:0031931]
Q9JLJ2	Q9JLJ2|Q3U367	Aldh9a1	4-trimethylaminobutyraldehyde dehydrogenase	MOUSE	27	54483.7	1.1465	1.47511e-07	Q9JLJ2	–	–	SUBCELLULAR LOCATION: Cytoplasm, cytosol {ECO:0000250|UniProtKB:Q9JLJ3}. Cytoplasm {ECO:0000250|UniProtKB:P49189}.	cytosol [GO:0005829]; mitochondrion [GO:0005739]
A0A0R4J083	A0A0R4J083|P51174	Acadl	Long-chain specific acyl-CoA dehydrogenase, mitochondrial	MOUSE	9	48295.4	1.1425	3.77631e-05	A0A0R4J083	–	–	SUBCELLULAR LOCATION: Mitochondrion matrix {ECO:0000256|ARBA:ARBA00004305}.	mitochondrial matrix [GO:0005759]; mitochondrial membrane [GO:0031966]
Q8C0Z1	Q8C0Z1|F6SQM4|D3Z6P3	Fam234a	Protein FAM234A	MOUSE	2	61145.3	1.11817	2.32921e-05	Q8C0Z1	–	TM	SUBCELLULAR LOCATION: Membrane {ECO:0000305}; Single-pass type II membrane protein {ECO:0000305}.	cell surface [GO:0009986]; membrane [GO:0016020]
Q9Z0J1	Q9Z0J1	Reck	Reversion-inducing cysteine-rich protein with Kazal motifs	MOUSE	11	111101	1.10483	5.51032e-06	Q9Z0J1	SP	–	SUBCELLULAR LOCATION: Cell membrane {ECO:0000269|PubMed:28803732}; Lipid-anchor, GPI-anchor {ECO:0000250|UniProtKB:O95980}.	plasma membrane [GO:0005886]; side of membrane [GO:0098552]; Wnt signalosome [GO:1990909]
P11688	P11688	Itga5	Integrin alpha-5	MOUSE	4	116182	1.0985	0.019262	P11688	SP	TM	SUBCELLULAR LOCATION: Cell membrane {ECO:0000250|UniProtKB:P08648}; Single-pass type I membrane protein {ECO:0000255}. Cell junction, focal adhesion {ECO:0000250|UniProtKB:P08648}.	cell surface [GO:0009986]; cell-cell junction [GO:0005911]; cytoplasmic vesicle [GO:0031410]; endoplasmic reticulum [GO:0005783]; external side of plasma membrane [GO:0009897]; focal adhesion [GO:0005925]; glutamatergic synapse [GO:0098978]; Golgi apparatus [GO:0005794]; integrin alpha5-beta1 complex [GO:0034674]; plasma membrane [GO:0005886]; postsynaptic membrane [GO:0045211]; ruffle membrane […
Q7TSY6	Q7TSY6	Celf4	CUGBP Elav-like family member 4	MOUSE	4	52273.7	1.09817	5.54971e-05	Q7TSY6	–	–	SUBCELLULAR LOCATION: Nucleus {ECO:0000250}. Cytoplasm {ECO:0000250}.	cytoplasm [GO:0005737]; nucleoplasm [GO:0005654]; nucleus [GO:0005634]; postsynapse [GO:0098794]
Q99P72	Q99P72	Rtn4	Reticulon-4	MOUSE	34	127125	1.09617	7.25015e-05	Q99P72	–	TM	SUBCELLULAR LOCATION: [Isoform A]: Endoplasmic reticulum membrane {ECO:0000269|PubMed:27786289, ECO:0000269|PubMed:32075961}; Multi-pass membrane protein {ECO:0000255}. Cell membrane {ECO:0000250|UniProtKB:Q9NQC3}; Multi-pass membrane protein {ECO:0000255}; Cytoplasmic side {ECO:0000250|UniProtKB:Q9NQC3}. Synapse {ECO:0000269|PubMed:35771867}. Note=Anchored to the membrane of the endoplasmic reti…	anchoring junction [GO:0070161]; axon [GO:0030424]; cell junction [GO:0030054]; cell projection [GO:0042995]; dendritic growth cone [GO:0044294]; endoplasmic reticulum [GO:0005783]; endoplasmic reticulum membrane [GO:0005789]; endoplasmic reticulum tubular network membrane [GO:0098826]; glutamatergic synapse [GO:0098978]; neuronal cell body [GO:0043025]; nuclear envelope [GO:0005635]; plasma memb…
Q9CWZ7	Q9CWZ7|D3Z4B2|A0A494BA20|A0A494BAE3|A0A494BBF5|A0A494BAX2|A0A494BA49	Napg	Gamma-soluble NSF attachment protein	MOUSE	15	35074	1.09617	6.95239e-05	Q9CWZ7	–	–	SUBCELLULAR LOCATION: Membrane {ECO:0000250|UniProtKB:P81127}; Peripheral membrane protein {ECO:0000250|UniProtKB:P81127}. Golgi apparatus {ECO:0000269|PubMed:9705316}.	Golgi apparatus [GO:0005794]; membrane [GO:0016020]; mitochondrion [GO:0005739]; myelin sheath [GO:0043209]; synapse [GO:0045202]
Q8BFY9	Q8BFY9|Q3TKD0|Q99LG2|J3QMX2|E9PV58	Tnpo1	Transportin-1	MOUSE	8	103839	1.08783	1.54168e-06	Q8BFY9	–	–	SUBCELLULAR LOCATION: Cytoplasm {ECO:0000250}. Nucleus {ECO:0000250}.	cytoplasm [GO:0005737]; nucleolus [GO:0005730]; nucleoplasm [GO:0005654]
Q80XQ8	E9Q917|Q80XQ8|A0A087WNR1|A0A087WSR1	Fam168b	Myelin-associated neurite-outgrowth inhibitor	MOUSE	2	20250.5	1.08683	0.00672486	Q80XQ8	–	TM	SUBCELLULAR LOCATION: Cytoplasm, perinuclear region {ECO:0000250|UniProtKB:D4AEP3}. Cell membrane {ECO:0000269|PubMed:20716133}; Multi-pass membrane protein {ECO:0000269|PubMed:20716133}. Cell projection, axon {ECO:0000269|PubMed:20716133}. Note=Expressed in neuronal cell bodies and axonal fibers. {ECO:0000269|PubMed:20716133}.	axon [GO:0030424]; membrane [GO:0016020]; perinuclear region of cytoplasm [GO:0048471]; plasma membrane [GO:0005886]
P23242	P23242	Gja1	Gap junction alpha-1 protein	MOUSE	14	43517.1	1.08117	9.97203e-06	P23242	–	TM	SUBCELLULAR LOCATION: Cell membrane {ECO:0000269|PubMed:26403541, ECO:0000269|PubMed:28507509}; Multi-pass membrane protein {ECO:0000255}. Cell junction, gap junction {ECO:0000250|UniProtKB:P17302}. Endoplasmic reticulum {ECO:0000269|PubMed:18079109, ECO:0000269|PubMed:20940304}. Note=Localizes at the intercalated disk (ICD) in cardiomyocytes and proper localization at ICD is dependent on TMEM65.…	apical plasma membrane [GO:0016324]; cell junction [GO:0030054]; cell-cell junction [GO:0005911]; connexin complex [GO:0005922]; contractile muscle fiber [GO:0043292]; cytoplasm [GO:0005737]; cytosol [GO:0005829]; endoplasmic reticulum [GO:0005783]; fascia adherens [GO:0005916]; gap junction [GO:0005921]; Golgi apparatus [GO:0005794]; intercalated disc [GO:0014704]; intermediate filament [GO:0005…
Q9CZW5	Q9CZW5	Tomm70	Mitochondrial import receptor subunit TOM70	MOUSE	22	68330.7	1.07817	4.6636e-07	Q9CZW5	–	TM	SUBCELLULAR LOCATION: Mitochondrion outer membrane {ECO:0000250|UniProtKB:O94826}; Single-pass membrane protein {ECO:0000255}.	mitochondrial outer membrane [GO:0005741]; mitochondrion [GO:0005739]
P34914	P34914|A8JYK8	Ephx2	Bifunctional epoxide hydrolase 2	MOUSE	16	63084.7	1.07617	9.49933e-07	P34914	–	–	SUBCELLULAR LOCATION: Cytoplasm {ECO:0000269|PubMed:21217101, ECO:0000269|PubMed:7840649}. Peroxisome.	cytosol [GO:0005829]; peroxisome [GO:0005777]
Q8CG76	Q8CG76	Akr7a2	Aflatoxin B1 aldehyde reductase member 2	MOUSE	10	41067.8	1.06883	9.82553e-06	Q8CG76	–	–	SUBCELLULAR LOCATION: Mitochondrion {ECO:0000255}. Golgi apparatus {ECO:0000250|UniProtKB:Q8CG45}. Cytoplasm {ECO:0000250|UniProtKB:O43488}.	Golgi apparatus [GO:0005794]; mitochondrion [GO:0005739]; nuclear envelope [GO:0005635]
P21447	P21447|P06795|P21440|A0A0G2JF49|A0A0G2JDM4	Abcb1a	ATP-dependent translocase ABCB1	MOUSE	29	141157	1.0495	2.07326e-06	P21447	–	TM	SUBCELLULAR LOCATION: Cell membrane {ECO:0000250|UniProtKB:P08183}; Multi-pass membrane protein {ECO:0000255|PROSITE-ProRule:PRU00441}. Apical cell membrane {ECO:0000269|PubMed:8898203}. Cytoplasm {ECO:0000250|UniProtKB:P08183}. Note=ABCB1 localization is influenced by C1orf115 expression levels (plasma membrane versus cytoplasm). {ECO:0000250|UniProtKB:P08183}.	apical plasma membrane [GO:0016324]; brush border membrane [GO:0031526]; cytoplasm [GO:0005737]; intercellular canaliculus [GO:0046581]; plasma membrane [GO:0005886]
Q6ZQ38	Q6ZQ38|D3YWC5	Cand1	Cullin-associated NEDD8-dissociated protein 1	MOUSE	49	138041	1.03817	7.46589e-07	Q6ZQ38	–	–	SUBCELLULAR LOCATION: Cytoplasm {ECO:0000250|UniProtKB:Q86VP6}. Nucleus {ECO:0000250|UniProtKB:Q86VP6}. Note=Predominantly cytoplasmic. {ECO:0000250|UniProtKB:Q86VP6}.	cullin-RING ubiquitin ligase complex [GO:0031461]; cytoplasm [GO:0005737]; cytosol [GO:0005829]; Golgi apparatus [GO:0005794]; nucleoplasm [GO:0005654]; nucleus [GO:0005634]; ubiquitin ligase complex [GO:0000151]
F8VQK5	F8VQK5|P59808	Sash1	SAM and SH3 domain-containing protein 1	MOUSE	4	136817	1.03717	0.000423499	F8VQK5	–	–	SUBCELLULAR LOCATION: Cytoplasm {ECO:0000256|ARBA:ARBA00004496}.	cytosol [GO:0005829]; nucleoplasm [GO:0005654]; protein-containing complex [GO:0032991]
Q8BQ46	Q8BQ46	Taf15	TAF15 RNA polymerase II, TATA box binding protein (TBP)-associated factor	MOUSE	2	58827.9	1.0355	0.000513989	Q8BQ46	–	–	SUBCELLULAR LOCATION: Nucleus {ECO:0000256|ARBA:ARBA00004123}.	cytoplasm [GO:0005737]; nucleoplasm [GO:0005654]; nucleus [GO:0005634]
Q91YS8	Q91YS8|D3Z368	Camk1	Calcium/calmodulin-dependent protein kinase type 1	MOUSE	4	42194.2	1.0325	8.7375e-05	Q91YS8	–	–	SUBCELLULAR LOCATION: Cytoplasm {ECO:0000250}. Nucleus {ECO:0000250}. Note=Predominantly cytoplasmic. {ECO:0000250}.	cytoplasm [GO:0005737]; nucleus [GO:0005634]
Q8CD76	A0A5F8MPZ2|Q8CD76|Q7TNF4|E9Q7C9|Q5UE59|O88447|Q9DBS5|F6UYN4|Q91W40|D3Z710	Klc1	Kinesin light chain	MOUSE	17	70007.3	1.02817	3.6644e-05	Q8CD76	–	–	SUBCELLULAR LOCATION: Cytoplasm, cytoskeleton {ECO:0000256|ARBA:ARBA00004245, ECO:0000256|RuleBase:RU367020}.	ciliary rootlet [GO:0035253]; cytoplasm [GO:0005737]; kinesin complex [GO:0005871]; microtubule [GO:0005874]; neuron projection [GO:0043005]
P70168	P70168	Kpnb1	Importin subunit beta-1	MOUSE	18	98437.6	1.01617	2.57635e-05	P70168	–	–	SUBCELLULAR LOCATION: Cytoplasm {ECO:0000250|UniProtKB:Q14974}. Nucleus envelope {ECO:0000250|UniProtKB:Q14974}.	cytoplasmic stress granule [GO:0010494]; cytosol [GO:0005829]; endoplasmic reticulum tubular network [GO:0071782]; NLS-dependent protein nuclear import complex [GO:0042564]; nuclear membrane [GO:0031965]; nucleoplasm [GO:0005654]; protein-containing complex [GO:0032991]
Q60668	Q60668|G3X9W0|G5E8G0|F6ZV59|E9Q5B6|F6SHF3|A0A0G2JFL4	Hnrnpd	Heterogeneous nuclear ribonucleoprotein D0	MOUSE	18	38524.6	1.01317	1.28066e-06	Q60668	–	–	SUBCELLULAR LOCATION: Nucleus {ECO:0000250|UniProtKB:Q14103}. Cytoplasm {ECO:0000250|UniProtKB:Q14103}. Note=Localized in cytoplasmic mRNP granules containing untranslated mRNAs. Component of ribonucleosomes. Cytoplasmic localization oscillates diurnally. {ECO:0000250|UniProtKB:Q14103}.	cytosol [GO:0005829]; glutamatergic synapse [GO:0098978]; mCRD-mediated mRNA stability complex [GO:0106002]; nucleoplasm [GO:0005654]; postsynaptic density [GO:0014069]; ribonucleoprotein complex [GO:1990904]; synapse [GO:0045202]
P58871	P58871|Z4YJL4|A0A571BEG9	Tnks1bp1	182 kDa tankyrase-1-binding protein	MOUSE	15	183134	1.00917	9.60166e-05	P58871	–	–	SUBCELLULAR LOCATION: Nucleus {ECO:0000250}. Cytoplasm, cytoskeleton {ECO:0000250}. Chromosome {ECO:0000250}. Note=Colocalizes with chromosomes during mitosis, and in the cytoplasm with cortical actin. {ECO:0000250}.	adherens junction [GO:0005912]; CCR4-NOT complex [GO:0030014]; cytoskeleton [GO:0005856]; cytosol [GO:0005829]; heterochromatin [GO:0000792]; nucleus [GO:0005634]
A0A286YCW8	A0A286YCW8	Camk2g	Calcium/calmodulin-dependent protein kinase type II subunit gamma (Fragment)	MOUSE	22	30322.9	1.00583	4.91205e-05	A0A286YCW8	–	–
A0A0R4J0I9	A0A0R4J0I9|Q91ZX7|Q3U5J2|D3Z5M3	Lrp1	Prolow-density lipoprotein receptor-related protein 1	MOUSE	144	523705	0.996833	3.97052e-05	A0A0R4J0I9	SP	TM	SUBCELLULAR LOCATION: Cell membrane {ECO:0000256|ARBA:ARBA00004296}; Peripheral membrane protein {ECO:0000256|ARBA:ARBA00004296}; Extracellular side {ECO:0000256|ARBA:ARBA00004296}. Cell membrane {ECO:0000256|ARBA:ARBA00004251}; Single-pass type I membrane protein {ECO:0000256|ARBA:ARBA00004251}. Cytoplasm, cytoskeleton, microtubule organizing center {ECO:0000256|ARBA:ARBA00004267}. Golgi outpost…	basolateral plasma membrane [GO:0016323]; clathrin-coated pit [GO:0005905]; cytosol [GO:0005829]; early endosome [GO:0005769]; Golgi apparatus [GO:0005794]; microtubule organizing center [GO:0005815]; nucleolus [GO:0005730]; receptor complex [GO:0043235]
F8WIS9	F8WIS9	Camk2a	Calcium/calmodulin-dependent protein kinase	MOUSE	37	55916.7	0.992167	2.93779e-05	F8WIS9	–	–		calcium- and calmodulin-dependent protein kinase complex [GO:0005954]; dendritic spine [GO:0043197]; organelle [GO:0043226]
Q9ERB5	Q9ERB5|A0A0N4SUZ6|Q66L38|A0A0N4SVD7|A0A0N4SW25	Slco1c1	Solute carrier organic anion transporter family member 1C1	MOUSE	6	79802.2	0.988167	0.000461785	Q9ERB5	–	TM	SUBCELLULAR LOCATION: Cell membrane {ECO:0000269|PubMed:15166123, ECO:0000269|PubMed:18687783}; Multi-pass membrane protein {ECO:0000269|PubMed:18687783}. Note=Expressed at the basolateral membrane of the choroid plexus epithelial cells. {ECO:0000269|PubMed:15166123}.	basolateral plasma membrane [GO:0016323]
A0JNY3	A0JNY3|Q8BUV3	Gphn	Molybdopterin molybdenumtransferase	MOUSE	31	84349	0.971167	9.4945e-06	A0JNY3	–	–	SUBCELLULAR LOCATION: Cell projection, dendrite {ECO:0000256|ARBA:ARBA00004279}. Cytoplasm, cytoskeleton {ECO:0000256|ARBA:ARBA00004245}. Cytoplasm, cytosol {ECO:0000256|ARBA:ARBA00004514}. Postsynaptic cell membrane {ECO:0000256|ARBA:ARBA00060421}; Lipid-anchor {ECO:0000256|ARBA:ARBA00060421}; Cytoplasmic side {ECO:0000256|ARBA:ARBA00060421}. Postsynaptic density {ECO:0000256|ARBA:ARBA00034105}.	cytoplasmic side of plasma membrane [GO:0009898]; cytoskeleton [GO:0005856]; cytosol [GO:0005829]; dendritic spine [GO:0043197]; GABA-ergic synapse [GO:0098982]; glycinergic synapse [GO:0098690]; inhibitory synapse [GO:0060077]; postsynaptic density [GO:0014069]; postsynaptic membrane [GO:0045211]; postsynaptic specialization, intracellular component [GO:0099091]
Q80U19	Q80U19	Daam2	Disheveled-associated activator of morphogenesis 2	MOUSE	6	129166	0.970833	5.29111e-06	Q80U19	–	–
Q80TK0	A0A1D5RL96|Q80TK0|Q3TEG0|F7CG54|D3YUW2	Kiaa1107	AP2-interacting clathrin-endocytosis protein	MOUSE	11	135541	0.966167	7.71873e-05	Q80TK0	–	–	SUBCELLULAR LOCATION: Cell projection, axon {ECO:0000269|PubMed:29262337}. Presynapse {ECO:0000269|PubMed:29262337}. Cytoplasmic vesicle, clathrin-coated vesicle {ECO:0000250|UniProtKB:D4A0X3}. Nucleus {ECO:0000250|UniProtKB:Q5XKL5}. Note=In primary cultures, mainly present at axonal and presynaptic terminal levels of mature neurons. In immature neurons, localizes to the cell body and growing pro…	AP-2 adaptor complex [GO:0030122]; axon [GO:0030424]; extrinsic component of synaptic vesicle membrane [GO:0098850]; neuron projection terminus [GO:0044306]; nucleoplasm [GO:0005654]; nucleus [GO:0005634]
B2RUG9	B2RUG9|Q61315|E9QLQ9|E9Q4H1	Apc	Adenomatosis polyposis coli	MOUSE	18	313157	0.964833	0.000112654	B2RUG9	–	–	SUBCELLULAR LOCATION: Cell junction, adherens junction {ECO:0000256|ARBA:ARBA00004536}. Cell projection, lamellipodium {ECO:0000256|ARBA:ARBA00004510}. Cell projection, ruffle membrane {ECO:0000256|ARBA:ARBA00004632}.	adherens junction [GO:0005912]; axonal growth cone [GO:0044295]; beta-catenin destruction complex [GO:0030877]; bicellular tight junction [GO:0005923]; catenin complex [GO:0016342]; centrosome [GO:0005813]; Golgi apparatus [GO:0005794]; kinetochore [GO:0000776]; lamellipodium [GO:0030027]; lateral plasma membrane [GO:0016328]; microtubule [GO:0005874]; nucleus [GO:0005634]; perinuclear region of …
A2A484	A2A484|A2A482|E9Q8D1|A2A483|Q3U1M7|Q3UH28|A2A485|A2A480|A2A481	Zmynd8	Zinc finger, MYND-type-containing 8	MOUSE	2	138538	0.964167	0.0200175	A2A484	–	–	SUBCELLULAR LOCATION: Chromosome {ECO:0000256|ARBA:ARBA00004286}. Nucleus {ECO:0000256|ARBA:ARBA00004123}.	chromatin [GO:0000785]; cytoplasm [GO:0005737]; dendritic shaft [GO:0043198]; dendritic spine [GO:0043197]; nucleolus [GO:0005730]; nucleoplasm [GO:0005654]; nucleus [GO:0005634]; site of DNA damage [GO:0090734]
D3Z649	D3Z649|D3YTU6|D3Z592	Kcnt2	Potassium channel, subfamily T, member 2	MOUSE	2	132059	0.963167	4.41245e-05	D3Z649	–	TM	SUBCELLULAR LOCATION: Cell membrane {ECO:0000269|PubMed:29124216}; Multi-pass membrane protein {ECO:0000255}.	plasma membrane [GO:0005886]
P28843	P28843	Dpp4	Dipeptidyl peptidase 4	MOUSE	6	88119.8	0.961833	5.42557e-05	P28843	–	TM	SUBCELLULAR LOCATION: [Dipeptidyl peptidase 4 soluble form]: Secreted. Note=Detected in the serum and the seminal fluid. {ECO:0000250}.; SUBCELLULAR LOCATION: Cell membrane; Single-pass type II membrane protein. Apical cell membrane {ECO:0000250}; Single-pass type II membrane protein {ECO:0000250}. Cell projection, invadopodium membrane {ECO:0000250}; Single-pass type II membrane protein {ECO:000…	apical plasma membrane [GO:0016324]; cell surface [GO:0009986]; endocytic vesicle [GO:0030139]; extracellular region [GO:0005576]; intercellular canaliculus [GO:0046581]; lamellipodium [GO:0030027]; lamellipodium membrane [GO:0031258]; membrane raft [GO:0045121]
Q6Y685	F8VQ95|Q6Y685|A0A1B0GRF4|A0A1B0GR30	Tacc1	Transforming acidic coiled-coil-containing protein 1	MOUSE	4	84920.3	0.954833	0.000340059	Q6Y685	–	–	SUBCELLULAR LOCATION: Cytoplasm {ECO:0000250|UniProtKB:O75410}. Nucleus {ECO:0000269|PubMed:20078863}. Cytoplasm, cytoskeleton, microtubule organizing center, centrosome {ECO:0000250|UniProtKB:O75410}. Midbody {ECO:0000250|UniProtKB:O75410}. Note=Nucleus during interphase. Weakly concentrated at centrosomes during mitosis and colocalizes with AURKC at the midbody during cytokinesis. {ECO:0000250|…	centrosome [GO:0005813]; cytoplasm [GO:0005737]; midbody [GO:0030496]; nucleus [GO:0005634]
Q80X50	Q80X50|A0A0G2JDV6|A0A0H2UH17|A0A0G2JFN7|A0A0G2JG47|A0A0G2JGD0|A0A0G2JDT1|A0A0G2JE24|A0A0G2JEC6	Ubap2l	Ubiquitin-associated protein 2-like	MOUSE	16	116911	0.947833	5.7687e-06	Q80X50	–	–	SUBCELLULAR LOCATION: Nucleus {ECO:0000250|UniProtKB:Q14157}. Chromosome {ECO:0000250|UniProtKB:Q14157}. Cytoplasm {ECO:0000250|UniProtKB:Q14157}. Cytoplasm, Stress granule {ECO:0000250|UniProtKB:Q14157}. Note=Associates with nuclear chromatin. {ECO:0000250|UniProtKB:Q14157}.	chromosome [GO:0005694]; cytoplasmic stress granule [GO:0010494]; PcG protein complex [GO:0031519]
P84086	P84086	Cplx2	Complexin-2	MOUSE	5	15508.2	0.9445	3.01284e-06	P84086	–	–	SUBCELLULAR LOCATION: Cytoplasm, cytosol {ECO:0000269|PubMed:7635198}. Presynapse {ECO:0000250|UniProtKB:P84087}. Nucleus {ECO:0000250|UniProtKB:P84087}. Perikaryon {ECO:0000250|UniProtKB:P84087}. Note=Translocated from the perikaryon to the presynaptic terminals during maturation of neuronal cells. In mast cells, cytosol and nucleus. Becomes enriched near plasma membrane following stimulation. {…	calyx of Held [GO:0044305]; cytosol [GO:0005829]; dendrite [GO:0030425]; glutamatergic synapse [GO:0098978]; neuronal cell body [GO:0043025]; nucleus [GO:0005634]; perikaryon [GO:0043204]; postsynapse [GO:0098794]; presynapse [GO:0098793]; synapse [GO:0045202]; synaptobrevin 2-SNAP-25-syntaxin-1a-complexin II complex [GO:0070033]
Q8R1C0	A0A571BG98|Q8R1C0	Kcnc4	Potassium voltage-gated channel subfamily C member 4	MOUSE	6	69681.1	0.938167	4.18602e-06	Q8R1C0	–	TM	SUBCELLULAR LOCATION: Membrane; Multi-pass membrane protein.	axon terminus [GO:0043679]; neuromuscular junction [GO:0031594]; voltage-gated potassium channel complex [GO:0008076]
Q60864	Q60864	Stip1	Stress-induced-phosphoprotein 1	MOUSE	19	63208.6	0.9375	9.58468e-05	Q60864	–	–	SUBCELLULAR LOCATION: Cytoplasm {ECO:0000269|PubMed:8999875}. Nucleus {ECO:0000269|PubMed:8999875}. Dynein axonemal particle {ECO:0000250|UniProtKB:Q7ZWU1}.	cytosol [GO:0005829]; dynein axonemal particle [GO:0120293]; myelin sheath [GO:0043209]; nucleus [GO:0005634]; protein folding chaperone complex [GO:0101031]
Q91XM9	A0A338P6J0|A0A571BEK3|Q91XM9|A0A571BEZ4|E9Q2L2|D3YUZ8|D3YWU0	Dlg2	Disks large homolog 2	MOUSE	41	95334.9	0.935833	7.26488e-06	Q91XM9	–	–	SUBCELLULAR LOCATION: Cell membrane {ECO:0000305|PubMed:11997254}; Lipid-anchor {ECO:0000250|UniProtKB:Q63622}. Postsynaptic density {ECO:0000250|UniProtKB:Q63622}. Synapse {ECO:0000250}. Membrane {ECO:0000250|UniProtKB:Q63622}. Cell projection, axon {ECO:0000250|UniProtKB:Q63622}. Perikaryon {ECO:0000250|UniProtKB:Q63622}. Note=Concentrated in soma and postsynaptic density of a subset of neurons…	axon cytoplasm [GO:1904115]; axon initial segment [GO:0043194]; cell junction [GO:0030054]; cytoplasm [GO:0005737]; glutamatergic synapse [GO:0098978]; juxtaparanode region of axon [GO:0044224]; neuromuscular junction [GO:0031594]; nucleus [GO:0005634]; perikaryon [GO:0043204]; plasma membrane [GO:0005886]; postsynaptic density [GO:0014069]; postsynaptic membrane [GO:0045211]; synaptic vesicle me…
Q5FWI3	Q5FWI3	Cemip2	Cell surface hyaluronidase	MOUSE	2	155224	0.932167	0.00222586	Q5FWI3	–	TM	SUBCELLULAR LOCATION: Cell membrane {ECO:0000269|PubMed:28246172}; Single-pass type II membrane protein {ECO:0000269|PubMed:28246172}.	cytosol [GO:0005829]; nucleolus [GO:0005730]; plasma membrane [GO:0005886]
D3Z6I8	D3Z6I8|E9Q7Q3|F8WID5|E9Q5J9|E9Q454|P21107|A0A0R4J1P2|E9Q450|Q8BP43|E9Q448|Q8BSH3|P58771|B7ZNL3|E9Q452|D3Z2H9|E9Q455|G5E8R2|E9Q456|G5E8R1|E9Q453|G5E8R0|A2AIM4|P58774|S4R2U0|A2AIM5|D3YVR0	Tpm3	Tropomyosin alpha-3 chain	MOUSE	5	28836.7	0.927833	0.000402763	D3Z6I8	–	–	SUBCELLULAR LOCATION: Cytoplasm, cytoskeleton {ECO:0000256|ARBA:ARBA00004245}.	actin cytoskeleton [GO:0015629]; cytoplasm [GO:0005737]
F8VQD7	F8VQD7|Q05909|E9Q6E7|D6RD11	Ptprg	Protein-tyrosine-phosphatase	MOUSE	11	162431	0.927833	8.53579e-06	F8VQD7	–	–
Q9Z1Z0	Q9Z1Z0|A0A0J9YUG0	Uso1	General vesicular transport factor p115	MOUSE	24	108065	0.9275	4.7401e-06	Q9Z1Z0	–	–	SUBCELLULAR LOCATION: Cytoplasm, cytosol {ECO:0000250}. Golgi apparatus membrane {ECO:0000250}; Peripheral membrane protein {ECO:0000250}. Note=Recycles between the cytosol and the Golgi apparatus during interphase. {ECO:0000250}.	cytosol [GO:0005829]; fibrillar center [GO:0001650]; Golgi membrane [GO:0000139]; perinuclear region of cytoplasm [GO:0048471]
A3KGU9	A3KGU9|A3KGU7|E9Q447|A3KGU5|P16546|A3KGU4|P08032	Sptan1	Spectrin alpha chain, non-erythrocytic 1	MOUSE	114	288454	0.9265	7.75642e-05	A3KGU9	–	–	SUBCELLULAR LOCATION: Cytoplasm, cell cortex {ECO:0000256|ARBA:ARBA00004544}. Cytoplasm, cytoskeleton {ECO:0000256|ARBA:ARBA00004245}.	cuticular plate [GO:0032437]; intracellular membrane-bounded organelle [GO:0043231]; microtubule cytoskeleton [GO:0015630]
Q09143	Q09143|E9Q3N1|D3Z161	Slc7a1	High affinity cationic amino acid transporter 1	MOUSE	3	68003.6	0.926167	9.39882e-05	Q09143	–	TM	SUBCELLULAR LOCATION: Cell membrane {ECO:0000269|PubMed:25683716, ECO:0000269|PubMed:28973536}; Multi-pass membrane protein {ECO:0000255}. Note=In the absence of SCO1 in cardiomyocytes a mislocalization to the cytoplasm is seen. {ECO:0000269|PubMed:28973536}.	apical plasma membrane [GO:0016324]; basolateral plasma membrane [GO:0016323]; membrane [GO:0016020]; protein-containing complex [GO:0032991]
Q9QUR6	Q9QUR6	Prep	Prolyl endopeptidase	MOUSE	23	81720	0.925833	3.281e-06	Q9QUR6	–	–	SUBCELLULAR LOCATION: Cytoplasm {ECO:0000269|PubMed:37189369}.	cytoplasm [GO:0005737]; cytosol [GO:0005829]; extracellular region [GO:0005576]; nucleus [GO:0005634]
O70252	O70252|D3YX62|D3Z4A2|D3YXN4	Hmox2	Heme oxygenase 2	MOUSE	3	35909.1	0.9255	1.81331e-06	O70252	–	TM	SUBCELLULAR LOCATION: Microsome membrane {ECO:0000250|UniProtKB:P30519}; Single-pass type IV membrane protein {ECO:0000255}; Cytoplasmic side {ECO:0000250|UniProtKB:P09601}. Endoplasmic reticulum membrane {ECO:0000250|UniProtKB:P09601}; Single-pass type IV membrane protein {ECO:0000255}; Cytoplasmic side {ECO:0000250|UniProtKB:P09601}.	endoplasmic reticulum membrane [GO:0005789]; plasma membrane [GO:0005886]
P11798	P11798|F8WHB5|F6WHR9|D3Z7K9|D6RDQ8|E9QAJ4	Camk2a	Calcium/calmodulin-dependent protein kinase type II subunit alpha	MOUSE	42	54684.3	0.916833	9.16757e-06	P11798	–	–	SUBCELLULAR LOCATION: [Isoform Alpha KAP]: Cytoplasm {ECO:0000305|PubMed:8524307}.; SUBCELLULAR LOCATION: Synapse {ECO:0000269|PubMed:28642476}. Postsynaptic density {ECO:0000250|UniProtKB:P11275}. Cell projection, dendritic spine {ECO:0000250|UniProtKB:Q9UQM7}. Cell projection, dendrite {ECO:0000250|UniProtKB:Q9UQM7}. Note=Postsynaptic lipid rafts. {ECO:0000250|UniProtKB:P11275}.	calcium- and calmodulin-dependent protein kinase complex [GO:0005954]; dendritic spine [GO:0043197]; mitochondrion [GO:0005739]; postsynaptic density [GO:0014069]; Schaffer collateral - CA1 synapse [GO:0098685]; synapse [GO:0045202]
Q5I012	Q5I012|J3QNE8	Slc38a10	Putative sodium-coupled neutral amino acid transporter 10	MOUSE	3	117762	0.913833	0.0401038	Q5I012	–	TM	SUBCELLULAR LOCATION: Membrane {ECO:0000305|PubMed:28593130}; Multi-pass membrane protein {ECO:0000255}.	Golgi apparatus [GO:0005794]; membrane [GO:0016020]
Q80YN3	Q80YN3|F7BNZ5|E9Q8Q5|A2AVX1	Bcas1	Breast carcinoma-amplified sequence 1 homolog	MOUSE	10	67832.8	0.908833	8.19107e-05	Q80YN3	–	–	SUBCELLULAR LOCATION: Cytoplasm {ECO:0000250|UniProtKB:Q3ZB98}.	cytoplasm [GO:0005737]; cytosol [GO:0005829]
Q9ES97	Q9ES97	Rtn3	Reticulon-3	MOUSE	32	104504	0.908833	1.69775e-05	Q9ES97	–	TM	SUBCELLULAR LOCATION: Endoplasmic reticulum membrane {ECO:0000269|PubMed:15350194}; Multi-pass membrane protein {ECO:0000269|PubMed:15350194}. Golgi apparatus membrane {ECO:0000250|UniProtKB:O95197}; Multi-pass membrane protein {ECO:0000255}.	endoplasmic reticulum [GO:0005783]; endoplasmic reticulum membrane [GO:0005789]; Golgi apparatus [GO:0005794]; Golgi membrane [GO:0000139]; synapse [GO:0045202]
Q9Z2W0	Q3TVK3|Q9Z2W0|Q8BPW9|A0A087WSE6|A0A087WS31|A0A087WRC1|A0A087WSD3|A0A087WNX3	Dnpep	Aspartyl aminopeptidase	MOUSE	9	52776.5	0.9065	9.71647e-07	Q9Z2W0	–	–	SUBCELLULAR LOCATION: Cytoplasm.	cytosol [GO:0005829]
Q63961	Q63961|Q3UAM9|F7A1B4|F7BZW0	Eng	Endoglin	MOUSE	12	70932.3	0.9025	9.88429e-07	Q63961	SP	TM	SUBCELLULAR LOCATION: Cell membrane {ECO:0000269|PubMed:8125301}; Single-pass type I membrane protein {ECO:0000305|PubMed:8125301}.	endothelial microparticle [GO:0072563]; external side of plasma membrane [GO:0009897]; nuclear body [GO:0016604]; receptor complex [GO:0043235]
Q60803	Q60803|Q3UHJ1|D3Z343	Traf3	TNF receptor-associated factor 3	MOUSE	16	65890.3	0.8905	3.34069e-06	Q60803	–	–	SUBCELLULAR LOCATION: Cytoplasm {ECO:0000269|PubMed:19898473}. Endosome {ECO:0000269|PubMed:19898473}. Mitochondrion {ECO:0000250|UniProtKB:Q13114}. Note=Undergoes endocytosis together with TLR4 upon LPS signaling (PubMed:19898473). Co-localized to mitochondria with TRIM35 (By similarity). {ECO:0000250|UniProtKB:Q13114, ECO:0000269|PubMed:19898473}.	CD40 receptor complex [GO:0035631]; cytoplasmic side of plasma membrane [GO:0009898]; endosome membrane [GO:0010008]; mitochondrion [GO:0005739]
E9PUQ9	F7AC58|E2JF22|E9PUQ9	Piezo1	Piezo-type mechanosensitive ion channel component	MOUSE	5	295238	0.8895	0.000778045	E9PUQ9	–	TM	SUBCELLULAR LOCATION: Cell membrane {ECO:0000256|ARBA:ARBA00004651}; Multi-pass membrane protein {ECO:0000256|ARBA:ARBA00004651}.	endoplasmic reticulum [GO:0005783]; plasma membrane [GO:0005886]
Q68FG2	Q68FG2|A0A494BBH5|A0A5F8MPM8	Sptbn2	Spectrin beta chain	MOUSE	122	272173	0.888833	1.32226e-05	Q68FG2	–	–	SUBCELLULAR LOCATION: Cytoplasm, cell cortex {ECO:0000256|ARBA:ARBA00004544}. Cytoplasm, cytoskeleton {ECO:0000256|ARBA:ARBA00004245}.	apical plasma membrane [GO:0016324]; cell junction [GO:0030054]; cell projection [GO:0042995]; cortical actin cytoskeleton [GO:0030864]; cytosol [GO:0005829]; glutamatergic synapse [GO:0098978]; intracellular membrane-bounded organelle [GO:0043231]; neuronal cell body [GO:0043025]; parallel fiber to Purkinje cell synapse [GO:0098688]; paranodal junction [GO:0033010]; photoreceptor inner segment […
Q9QZ08	Q9D997|Q9QZ08|D3YXG2	Nagk	N-acetyl-D-glucosamine kinase	MOUSE	4	37610.1	0.887167	0.000151735	Q9QZ08	–	–
Q9ER67	Q9ER67|A2AG46|A2AG47	Maged2	MAGE family member D2	MOUSE	5	65627.5	0.881833	0.00745914	Q9ER67	–	–	SUBCELLULAR LOCATION: Cell membrane {ECO:0000256|ARBA:ARBA00004202}; Peripheral membrane protein {ECO:0000256|ARBA:ARBA00004202}.	cytosol [GO:0005829]; nucleolus [GO:0005730]; nucleoplasm [GO:0005654]; nucleus [GO:0005634]; plasma membrane [GO:0005886]
Q9CQA3	Q9CQA3	Sdhb	Succinate dehydrogenase [ubiquinone] iron-sulfur subunit, mitochondrial	MOUSE	15	32612.1	0.8745	2.46803e-05	Q9CQA3	–	–	SUBCELLULAR LOCATION: Mitochondrion inner membrane {ECO:0000250|UniProtKB:Q9YHT2}; Peripheral membrane protein {ECO:0000250|UniProtKB:Q9YHT2}; Matrix side {ECO:0000250|UniProtKB:Q9YHT2}.	mitochondrial inner membrane [GO:0005743]; mitochondrion [GO:0005739]; nucleoplasm [GO:0005654]; plasma membrane [GO:0005886]; respiratory chain complex II (succinate dehydrogenase) [GO:0045273]
Q3UJB0	Q3UJB0|A0A494B9S9	Sf3b2	Splicing factor 3b, subunit 2	MOUSE	4	98310.8	0.871167	0.00037473	Q3UJB0	–	–	SUBCELLULAR LOCATION: Nucleus {ECO:0000250|UniProtKB:Q13435}. Nucleus speckle {ECO:0000250|UniProtKB:Q13435}.	catalytic step 2 spliceosome [GO:0071013]; nuclear speck [GO:0016607]; nucleus [GO:0005634]; spliceosomal complex [GO:0005681]; U12-type spliceosomal complex [GO:0005689]; U2-type precatalytic spliceosome [GO:0071005]; U2-type spliceosomal complex [GO:0005684]
P38060	P38060	Hmgcl	Hydroxymethylglutaryl-CoA lyase, mitochondrial	MOUSE	11	34694.7	0.8695	1.87036e-05	P38060	–	–	SUBCELLULAR LOCATION: Mitochondrion matrix {ECO:0000269|PubMed:7527399}. Peroxisome {ECO:0000269|PubMed:7527399}. Note=Unprocessed form is peroxisomal.	mitochondrial inner membrane [GO:0005743]; mitochondrial matrix [GO:0005759]; mitochondrion [GO:0005739]; peroxisome [GO:0005777]; protein-containing complex [GO:0032991]
Q925F2	Q925F2	Esam	Endothelial cell-selective adhesion molecule	MOUSE	2	42094.7	0.8695	0.00158433	Q925F2	SP	TM	SUBCELLULAR LOCATION: Cell junction, adherens junction {ECO:0000305}. Cell junction, tight junction {ECO:0000305}. Cell membrane {ECO:0000250|UniProtKB:Q96AP7}; Single-pass type I membrane protein {ECO:0000305}.	adherens junction [GO:0005912]; bicellular tight junction [GO:0005923]; plasma membrane [GO:0005886]; protein-containing complex [GO:0032991]
Q7TN33	D3YU11|Q7TN33|D6RHP1|D3YX51|D6RGB9	Celf6	CUGBP Elav-like family member 6	MOUSE	5	48604.4	0.867833	0.000809993	Q7TN33	–	–	SUBCELLULAR LOCATION: Nucleus {ECO:0000250}. Cytoplasm {ECO:0000250}.	cytoplasm [GO:0005737]; nucleus [GO:0005634]; synapse [GO:0045202]
Q61753	Q61753|F6ZSB7	Phgdh	D-3-phosphoglycerate dehydrogenase	MOUSE	24	57383.3	0.866167	3.80527e-05	Q61753	–	–		myelin sheath [GO:0043209]
Q8BYI9	Q8BYI9|A0A0A6YWD9	Tnr	Tenascin-R	MOUSE	45	151926	0.860833	8.13948e-05	Q8BYI9	SP	–	SUBCELLULAR LOCATION: Secreted, extracellular space, extracellular matrix.	cell surface [GO:0009986]; extracellular matrix [GO:0031012]; extracellular region [GO:0005576]; glutamatergic synapse [GO:0098978]; membrane raft [GO:0045121]; perineuronal net [GO:0072534]; Schaffer collateral - CA1 synapse [GO:0098685]; tenascin complex [GO:0090733]
Q64735	Q64735|A0A0A6YY75|A0A0A6YXR6|A0A0A6YXN9|A0A0A6YVT1	Cr1l	Complement component receptor 1-like protein	MOUSE	8	55016.8	0.8575	0.000792738	Q64735	SP	TM	SUBCELLULAR LOCATION: Membrane; Single-pass type I membrane protein.	basolateral plasma membrane [GO:0016323]; cell surface [GO:0009986]; external side of plasma membrane [GO:0009897]; receptor complex [GO:0043235]
F6RWZ9	F6RWZ9	Camk2d	Calcium/calmodulin-dependent protein kinase type II subunit delta (Fragment)	MOUSE	8	19134.1	0.8535	6.67771e-06	F6RWZ9	–	–
Q6ZQ93	F6WJB7|Q6ZQ93|Z4YLQ1	Usp34	Ubiquitin carboxyl-terminal hydrolase 34	MOUSE	3	413970	0.853167	0.00868586	Q6ZQ93	–	–
Q8K0T0	Q8K0T0	Rtn1	Reticulon-1	MOUSE	15	83913.3	0.852167	2.23886e-05	Q8K0T0	–	TM	SUBCELLULAR LOCATION: Endoplasmic reticulum membrane {ECO:0000269|PubMed:12036513}; Multi-pass membrane protein {ECO:0000255}. Golgi apparatus membrane {ECO:0000250|UniProtKB:Q16799}; Multi-pass membrane protein {ECO:0000255}.	dendrite [GO:0030425]; endoplasmic reticulum [GO:0005783]; endoplasmic reticulum membrane [GO:0005789]; Golgi membrane [GO:0000139]; neuronal cell body [GO:0043025]; nuclear body [GO:0016604]; smooth endoplasmic reticulum [GO:0005790]
P09470	P09470|F6QCP8|D0G895	Ace	Angiotensin-converting enzyme	MOUSE	12	151771	0.850833	5.07305e-05	P09470	SP	TM	SUBCELLULAR LOCATION: [Isoform Somatic]: Cell membrane {ECO:0000269|PubMed:23535237}; Single-pass type I membrane protein {ECO:0000255}. Cytoplasm {ECO:0000269|PubMed:23535237}. Note=Detected in both cell membrane and cytoplasm in neurons. {ECO:0000269|PubMed:23535237}.; SUBCELLULAR LOCATION: [Angiotensin-converting enzyme, soluble form]: Secreted {ECO:0000250|UniProtKB:P12821}.; SUBCELLULAR LOCA…	cytoplasm [GO:0005737]; endosome [GO:0005768]; external side of plasma membrane [GO:0009897]; extracellular exosome [GO:0070062]; extracellular region [GO:0005576]; extracellular space [GO:0005615]; lysosome [GO:0005764]; plasma membrane [GO:0005886]
A0A1C7CYU5	A0A1C7CYU5|Q3U2I3	Fam160a2	FTS and Hook-interacting protein	MOUSE	2	108992	0.849167	0.0183713	A0A1C7CYU5	–	–		FHF complex [GO:0070695]
Q9JM13	Q9JM13|D3Z2L2|D3YWB4	Rabgef1	Rab5 GDP/GTP exchange factor	MOUSE	3	57609.5	0.848833	1.71123e-05	Q9JM13	–	–	SUBCELLULAR LOCATION: Cytoplasm {ECO:0000250}. Early endosome {ECO:0000250}. Recycling endosome {ECO:0000250}.	cytosol [GO:0005829]; dendrite [GO:0030425]; early endosome [GO:0005769]; nucleolus [GO:0005730]; presynaptic endosome [GO:0098830]; recycling endosome [GO:0055037]; vesicle [GO:0031982]
Q9QYR6	A2ARP8|Q9QYR6	Map1a	Microtubule-associated protein 1A	MOUSE	115	301504	0.847833	1.18219e-05	Q9QYR6	–	–	SUBCELLULAR LOCATION: Cytoplasm, cytoskeleton {ECO:0000305}.	axon cytoplasm [GO:1904115]; axon initial segment [GO:0043194]; cytosol [GO:0005829]; dendrite [GO:0030425]; dendritic microtubule [GO:1901588]; neuronal cell body [GO:0043025]; photoreceptor outer segment [GO:0001750]; postsynaptic density [GO:0014069]
P27773	P27773|A5D7E8|P38657|F6Q404	Pdia3	Protein disulfide-isomerase A3	MOUSE	30	57133.7	0.847833	0.00101523	P27773	SP	–	SUBCELLULAR LOCATION: Endoplasmic reticulum {ECO:0000250|UniProtKB:P30101}. Endoplasmic reticulum lumen {ECO:0000250|UniProtKB:P11598}. Melanosome {ECO:0000250|UniProtKB:P30101}.	cell surface [GO:0009986]; endoplasmic reticulum [GO:0005783]; endoplasmic reticulum lumen [GO:0005788]; extracellular space [GO:0005615]; melanosome [GO:0042470]; myelin sheath [GO:0043209]; Tapasin-ERp57 complex [GO:0061779]
Q62261	Q62261|A0A0A0MQG2	Sptbn1	Spectrin beta chain, non-erythrocytic 1	MOUSE	102	275074	0.847167	7.67591e-05	Q62261	–	–	SUBCELLULAR LOCATION: Cytoplasm, cytoskeleton {ECO:0000305}. Endomembrane system {ECO:0000269|PubMed:15262991}. Cytoplasm, myofibril, sarcomere, M line {ECO:0000269|PubMed:15262991}. Cytoplasm, cytosol {ECO:0000250|UniProtKB:Q01082}. Cell membrane {ECO:0000250|UniProtKB:Q01082}. Note=Colocalizes with ANK2 in a distinct intracellular compartment of neonatal cardiomyocytes. {ECO:0000269|PubMed:1526…	axolemma [GO:0030673]; cortical cytoskeleton [GO:0030863]; cuticular plate [GO:0032437]; cytosol [GO:0005829]; endomembrane system [GO:0012505]; glutamatergic synapse [GO:0098978]; M band [GO:0031430]; membrane [GO:0016020]; nucleolus [GO:0005730]; nucleus [GO:0005634]; plasma membrane [GO:0005886]; postsynaptic density [GO:0014069]; spectrin [GO:0008091]
A0A2I3BRX8	A0A2I3BRX8	Mbnl2	Muscleblind-like protein 2 (Fragment)	MOUSE	3	27162.9	0.8455	0.000475571	A0A2I3BRX8	–	–	SUBCELLULAR LOCATION: Cytoplasm {ECO:0000256|ARBA:ARBA00004496}. Nucleus {ECO:0000256|ARBA:ARBA00004123}.	cytoplasm [GO:0005737]; nucleus [GO:0005634]
Q8BWS5	Q8BWS5	Gprin3	G protein-regulated inducer of neurite outgrowth 3	MOUSE	5	81396	0.8455	5.34763e-05	Q8BWS5	–	–		synapse [GO:0045202]
Q5RJ54	Q5RJ54	Zscan26	Zinc finger and SCAN domain-containing protein 26	MOUSE	3	54723	0.844833	0.474499	Q5RJ54	–	–	SUBCELLULAR LOCATION: Nucleus {ECO:0000255|PROSITE-ProRule:PRU00187}.	cytosol [GO:0005829]; nucleoplasm [GO:0005654]
Q91VX2	Q91VX2|A2AMY5|A2AMY7|F6PYV5	Ubap2	Ubiquitin-associated protein 2	MOUSE	7	118363	0.842167	8.92326e-05	Q91VX2	–	–	SUBCELLULAR LOCATION: Nucleus {ECO:0000250|UniProtKB:Q5T6F2}. Chromosome {ECO:0000250|UniProtKB:Q5T6F2}. Cytoplasm {ECO:0000250|UniProtKB:Q5T6F2}. Note=Associates with nuclear chromatin. {ECO:0000250|UniProtKB:Q5T6F2}.	chromosome [GO:0005694]; cytoplasm [GO:0005737]; nucleus [GO:0005634]
E9Q9K8	E9Q9K8|Q6PGB9	Akap6	A kinase (PRKA) anchor protein 6	MOUSE	4	256886	0.837167	0.00164176	E9Q9K8	–	–	SUBCELLULAR LOCATION: Nucleus membrane {ECO:0000256|ARBA:ARBA00004126}. Sarcoplasmic reticulum {ECO:0000256|ARBA:ARBA00004369}.	calcium channel complex [GO:0034704]; nuclear envelope [GO:0005635]; nuclear membrane [GO:0031965]; perinuclear region of cytoplasm [GO:0048471]; sarcoplasmic reticulum [GO:0016529]
P48318	P48318|D3Z5S3|D3Z1L8	Gad1	Glutamate decarboxylase 1	MOUSE	14	67388.8	0.837167	1.35181e-05	P48318	–	–		axon [GO:0030424]; axon terminus [GO:0043679]; cell cortex [GO:0005938]; clathrin-sculpted gamma-aminobutyric acid transport vesicle membrane [GO:0061202]; cytoplasm [GO:0005737]; GABA-ergic synapse [GO:0098982]; inhibitory synapse [GO:0060077]; mitochondrion [GO:0005739]; neuron projection terminus [GO:0044306]; perinuclear region of cytoplasm [GO:0048471]; presynapse [GO:0098793]; presynaptic a…
Q9R0B6	Q9R0B6|A2ATM9	Lamc3	Laminin subunit gamma-3	MOUSE	2	178196	0.833167	0.0409044	Q9R0B6	SP	–	SUBCELLULAR LOCATION: Secreted, extracellular space, extracellular matrix, basement membrane.	basement membrane [GO:0005604]; extracellular region [GO:0005576]
Q61548	Q61548|E9QLK9|A0A5F8MPL3|E9QQ05|E9Q9A3|Q3TWS4|A0A087WSI9	Snap91	Clathrin coat assembly protein AP180	MOUSE	15	92135	0.8315	2.13865e-05	Q61548	–	–	SUBCELLULAR LOCATION: Cell membrane. Membrane, coated pit; Peripheral membrane protein; Cytoplasmic side. Note=Component of the coat surrounding the cytoplasmic face of coated vesicles in the plasma membrane.	AP-2 adaptor complex [GO:0030122]; presynapse [GO:0098793]
Q62108	A0A338P6I6|Q62108|A0A338P6E5|G3UZL5|A0A338P6H5|A0A338P6L4|B1AR31|A0A338P7H1|A0A338P713|E9Q3Z8|J3QMR8|F6TPQ6|A0A338P746|J3KMS4	Dlg4	Disks large homolog 4	MOUSE	38	80813.2	0.826833	7.40248e-06	Q62108	–	–	SUBCELLULAR LOCATION: Cell membrane {ECO:0000250|UniProtKB:P31016}; Lipid-anchor {ECO:0000250|UniProtKB:P31016}; Cytoplasmic side {ECO:0000250|UniProtKB:P31016}. Postsynaptic density {ECO:0000269|PubMed:26931375, ECO:0000269|PubMed:29199957, ECO:0000269|PubMed:31651360}. Synapse {ECO:0000269|PubMed:24153177}. Cytoplasm {ECO:0000250|UniProtKB:P31016}. Cell projection, axon {ECO:0000250|UniProtKB:P…	AMPA glutamate receptor complex [GO:0032281]; cell junction [GO:0030054]; cell periphery [GO:0071944]; cerebellar mossy fiber [GO:0044300]; cortical cytoskeleton [GO:0030863]; cytoplasm [GO:0005737]; dendrite [GO:0030425]; dendrite cytoplasm [GO:0032839]; dendritic spine [GO:0043197]; endoplasmic reticulum [GO:0005783]; excitatory synapse [GO:0060076]; glutamatergic synapse [GO:0098978]; juxtapar…
Q6PHP4	Q6PHP4|B7ZCR6	Zfp512b	Zinc finger protein 512B (Fragment)	MOUSE	2	97727.4	0.826167	0.000106184	Q6PHP4	–	–	SUBCELLULAR LOCATION: Nucleus {ECO:0000256|ARBA:ARBA00004123}.	nucleus [GO:0005634]
Q9D415	Q9D415|D3Z709|D3Z508|Q3UVU8|D3Z6F4|A0A3B2WD59	Dlgap1	Disks large-associated protein 1	MOUSE	35	111627	0.826167	1.22389e-06	Q9D415	–	–	SUBCELLULAR LOCATION: Cell membrane {ECO:0000250}; Peripheral membrane protein {ECO:0000250}. Postsynaptic density {ECO:0000250}. Synapse {ECO:0000269|PubMed:24153177}.	plasma membrane [GO:0005886]; postsynaptic density [GO:0014069]; synapse [GO:0045202]
Q60865	Q60865	Caprin1	Caprin-1	MOUSE	4	78338.7	0.8255	1.84226e-06	Q60865	–	–	SUBCELLULAR LOCATION: Cytoplasm, Cytoplasmic ribonucleoprotein granule {ECO:0000269|PubMed:17210633}. Cytoplasm, cytosol {ECO:0000269|PubMed:14764709, ECO:0000269|PubMed:17210633}. Cell projection, dendrite {ECO:0000250|UniProtKB:Q5M9G3}. Cell projection, lamellipodium {ECO:0000250|UniProtKB:Q14444}. Note=Mediates formation and localizes to cytoplasmic ribonucleoprotein membraneless compartments …	cell leading edge [GO:0031252]; cytoplasmic stress granule [GO:0010494]; cytosol [GO:0005829]; dendrite [GO:0030425]; lamellipodium [GO:0030027]; P-body [GO:0000932]; synapse [GO:0045202]
B1AZP2	B1AZP2|B7ZNS2|E9PUF2|F6YMR0|I1E4X0|H3BJW9|H3BJD4|H3BKJ0	Dlgap4	Disks large-associated protein 4	MOUSE	25	109005	0.822167	7.78459e-06	B1AZP2	–	–	SUBCELLULAR LOCATION: Membrane {ECO:0000250}; Peripheral membrane protein {ECO:0000250}.	cholinergic synapse [GO:0098981]; glutamatergic synapse [GO:0098978]; membrane [GO:0016020]; neuromuscular junction [GO:0031594]; postsynaptic specialization [GO:0099572]; synapse [GO:0045202]
Q62318	Q62318	Trim28	Transcription intermediary factor 1-beta	MOUSE	18	90614.2	0.820833	0.000428609	Q62318	–	–	SUBCELLULAR LOCATION: Nucleus {ECO:0000269|PubMed:10330177, ECO:0000269|PubMed:11154279, ECO:0000269|PubMed:12154074, ECO:0000269|PubMed:22110054}. Note=Associated with centromeric heterochromatin during cell differentiation through CBX1 (PubMed:10330177). Localizes to sites of DNA damage (By similarity). {ECO:0000250|UniProtKB:Q13263, ECO:0000269|PubMed:10330177}.	chromatin [GO:0000785]; euchromatin [GO:0000791]; heterochromatin [GO:0000792]; nucleoplasm [GO:0005654]; nucleus [GO:0005634]; RNA polymerase II transcription regulator complex [GO:0090575]
P14824	P14824|F8WIT2	Anxa6	Annexin A6	MOUSE	37	76340.4	0.8205	2.35489e-05	P14824	–	–	SUBCELLULAR LOCATION: Cytoplasm {ECO:0000250}. Melanosome {ECO:0000250}.	collagen-containing extracellular matrix [GO:0062023]; cytosol [GO:0005829]; late endosome membrane [GO:0031902]; lysosomal membrane [GO:0005765]; melanosome [GO:0042470]; membrane [GO:0016020]; mitochondrion [GO:0005739]; perinuclear region of cytoplasm [GO:0048471]
B9EJA2	B9EJA2|D3Z1E3|D3Z551|F6Q1W8	Cttnbp2	Cortactin-binding protein 2	MOUSE	20	181052	0.818833	1.45994e-05	B9EJA2	–	–	SUBCELLULAR LOCATION: Cytoplasm, cell cortex {ECO:0000269|PubMed:22262902, ECO:0000269|PubMed:23015759}. Cell projection, dendritic spine {ECO:0000269|PubMed:22262902, ECO:0000269|PubMed:23015759}. Note=Remains associated with dendritic spines even after glutamate stimulation. {ECO:0000269|PubMed:22262902, ECO:0000269|PubMed:23015759}.	cell cortex [GO:0005938]; dendritic spine [GO:0043197]; FAR/SIN/STRIPAK complex [GO:0090443]; glutamatergic synapse [GO:0098978]; postsynaptic actin cytoskeleton [GO:0098871]; synaptic vesicle [GO:0008021]
P01901	P01901|Q3TH01|A0A494BA33|A0A494BAT0|G3UXW2|P04223|P03991|P14428|P14426|A0A494B9G8|A0A0B4J1G3|G3UZP7|P14427|P01900|P06339|P01899|P01897|Q4KN81|Q8HWB2|P14429|P14430|P79568|E9QJR9|E9PWT4|L7N260|P14431	H2-K1	H-2 class I histocompatibility antigen, K-B alpha chain	MOUSE	5	41700.5	0.816833	7.61159e-06	P01901	SP	TM	SUBCELLULAR LOCATION: Membrane; Single-pass type I membrane protein.	external side of plasma membrane [GO:0009897]; lumenal side of endoplasmic reticulum membrane [GO:0098553]; MHC class I protein complex [GO:0042612]; phagocytic vesicle membrane [GO:0030670]
Q08331	Q08331|Q8CCS7	Calb2	Calretinin	MOUSE	12	31486.2	0.8155	0.000354172	Q08331	–	–	SUBCELLULAR LOCATION: Synapse {ECO:0000269|PubMed:35165172}. Cell projection, dendrite {ECO:0000269|PubMed:33488348}. Note=Located in dendrioles, small dendrites that makes up a brush structure found as the terminal specialization of a dendrite of a unipolar brush cell. {ECO:0000269|PubMed:33488348}.	cytosol [GO:0005829]; dendriole [GO:0044293]; gap junction [GO:0005921]; parallel fiber to Purkinje cell synapse [GO:0098688]; presynapse [GO:0098793]
P56873	P56873|E0CYU9	Znrd2	Protein ZNRD2	MOUSE	4	21735	0.815167	2.22484e-05	P56873	–	–	SUBCELLULAR LOCATION: Cytoplasm {ECO:0000250|UniProtKB:O60232}.	cytoplasm [GO:0005737]
E9Q616	E9Q616|A0A494BBD5	Ahnak	AHNAK nucleoprotein (desmoyokin)	MOUSE	8	605041	0.814833	2.97861e-05	E9Q616	–	–	SUBCELLULAR LOCATION: Nucleus {ECO:0000256|ARBA:ARBA00004123}.	actin cytoskeleton [GO:0015629]; cell-cell contact zone [GO:0044291]; cell-cell junction [GO:0005911]; costamere [GO:0043034]; cytoplasm [GO:0005737]; cytosol [GO:0005829]; extracellular exosome [GO:0070062]; membrane raft [GO:0045121]; nucleus [GO:0005634]; plasma membrane [GO:0005886]; plasma membrane protein complex [GO:0098797]; sarcolemma [GO:0042383]; vesicle [GO:0031982]
Q9WTR1	Q9WTR1	Trpv2	Transient receptor potential cation channel subfamily V member 2	MOUSE	2	86762.6	0.813833	0.000936479	Q9WTR1	–	TM	SUBCELLULAR LOCATION: Cell membrane {ECO:0000269|PubMed:10559903}; Multi-pass membrane protein {ECO:0000255}. Cytoplasm {ECO:0000269|PubMed:10559903}. Melanosome {ECO:0000250|UniProtKB:Q9Y5S1}. Note=Translocates from the cytoplasm to the plasma membrane upon ligand stimulation. {ECO:0000269|PubMed:10559903}.	axon [GO:0030424]; axonal growth cone [GO:0044295]; cell body [GO:0044297]; cell surface [GO:0009986]; growth cone membrane [GO:0032584]; melanosome [GO:0042470]; plasma membrane [GO:0005886]
Q9ESN9	K3W4S4|J3QNR6|Q9ESN9|E9Q6E0|E9Q6B6|D3YWH6	Mapk8ip3	C-Jun-amino-terminal kinase-interacting protein 3	MOUSE	22	148814	0.810833	0.000452061	Q9ESN9	–	–	SUBCELLULAR LOCATION: Cytoplasm {ECO:0000269|PubMed:10629060}. Golgi apparatus {ECO:0000269|PubMed:11106729}. Cytoplasmic vesicle {ECO:0000269|PubMed:11106729}. Cell projection, growth cone {ECO:0000269|PubMed:10629060}. Cell projection, axon {ECO:0000269|PubMed:25944905}. Cell projection, dendrite {ECO:0000250|UniProtKB:E9PSK7}. Cytoplasm, perinuclear region {ECO:0000250|UniProtKB:E9PSK7}. Note=…	axolemma [GO:0030673]; axon [GO:0030424]; axon cytoplasm [GO:1904115]; cell body [GO:0044297]; cytoplasm [GO:0005737]; cytoplasmic vesicle [GO:0031410]; dendrite [GO:0030425]; Golgi membrane [GO:0000139]; growth cone [GO:0030426]; perinuclear region of cytoplasm [GO:0048471]; plasma membrane [GO:0005886]; smooth endoplasmic reticulum [GO:0005790]
A2A5Z6	A2A5Z6	Smurf2	E3 ubiquitin-protein ligase SMURF2	MOUSE	2	87143.1	0.807167	0.0852496	A2A5Z6	–	–	SUBCELLULAR LOCATION: Nucleus {ECO:0000250|UniProtKB:Q9HAU4}. Cytoplasm {ECO:0000250|UniProtKB:Q9HAU4}. Cell membrane {ECO:0000250|UniProtKB:Q9HAU4}. Membrane raft {ECO:0000250|UniProtKB:Q9HAU4}. Note=Cytoplasmic in the presence of SMAD7. Colocalizes with CAV1, SMAD7 and TGF-beta receptor in membrane rafts. {ECO:0000250|UniProtKB:Q9HAU4}.	cytosol [GO:0005829]; membrane raft [GO:0045121]; nuclear speck [GO:0016607]; plasma membrane [GO:0005886]; ubiquitin ligase complex [GO:0000151]
A6H5Z3	A6H5Z3	Exoc6b	Exocyst complex component 6B	MOUSE	3	94869.6	0.804833	3.38879e-05	A6H5Z3	–	–		exocyst [GO:0000145]
P97315	P97315	Csrp1	Cysteine and glycine-rich protein 1	MOUSE	9	21438.8	0.802167	4.03568e-05	P97315	–	–	SUBCELLULAR LOCATION: Nucleus {ECO:0000250|UniProtKB:P21291}.	actin cytoskeleton [GO:0015629]; nucleoplasm [GO:0005654]
A0A0R4J0U4	A0A0R4J0U4|G3XA27|A0A1B0GT60|Q9JM61	Thsd1	Thrombospondin type-1 domain-containing protein 1	MOUSE	5	96091.5	0.801167	1.60967e-06	A0A0R4J0U4	SP	TM		cytosol [GO:0005829]; endosome [GO:0005768]; focal adhesion [GO:0005925]; membrane [GO:0016020]
Q8C0M9	Q8C0M9	Asrgl1	Isoaspartyl peptidase/L-asparaginase	MOUSE	12	34405.8	0.799833	1.41847e-05	Q8C0M9	–	–	SUBCELLULAR LOCATION: Cytoplasm {ECO:0000250|UniProtKB:Q7L266}. Note=Midpiece of sperm tail. In retina localizes in photoreceptor inner segment (PubMed:27106100). {ECO:0000250|UniProtKB:Q7L266, ECO:0000269|PubMed:27106100}.	cytoplasm [GO:0005737]; photoreceptor inner segment [GO:0001917]
Q62523	Q62523|Q7TQE2|A0A0N4SVP4|A0A0N4SUX7|A0A0N4SVD2	Zyx	Zyxin	MOUSE	6	61857	0.796833	1.33138e-05	Q62523	–	–	SUBCELLULAR LOCATION: Cytoplasm {ECO:0000250}. Cytoplasm, cytoskeleton {ECO:0000250}. Cell junction, focal adhesion {ECO:0000250}. Nucleus {ECO:0000250}. Note=Associates with the actin cytoskeleton near the adhesion plaques. Enters the nucleus in the presence of HESX1 (By similarity). {ECO:0000250}.	adherens junction [GO:0005912]; cytosol [GO:0005829]; focal adhesion [GO:0005925]; nucleus [GO:0005634]; phagocytic vesicle [GO:0045335]; plasma membrane [GO:0005886]; stress fiber [GO:0001725]
P59325	P59325|Q8BVV6|A0A1Y7VJG2|A0A1Y7VNP4	Eif5	Eukaryotic translation initiation factor 5	MOUSE	2	49424	0.796167	8.58634e-06	P59325	–	–	SUBCELLULAR LOCATION: Cytoplasm {ECO:0000305}.	cytosol [GO:0005829]; plasma membrane [GO:0005886]; synapse [GO:0045202]
Q91YS4	Q91YS4|D3YXZ3|O88448|D3Z5Y7	Klc2	Kinesin light chain	MOUSE	12	68818.1	0.795833	0.000408992	Q91YS4	–	–	SUBCELLULAR LOCATION: Cytoplasm, cytoskeleton {ECO:0000256|ARBA:ARBA00004245, ECO:0000256|RuleBase:RU367020}.	ciliary rootlet [GO:0035253]; cytosol [GO:0005829]; kinesin complex [GO:0005871]; microtubule [GO:0005874]; mitochondrion [GO:0005739]; neuron projection [GO:0043005]; nucleoplasm [GO:0005654]; plasma membrane [GO:0005886]
Q4VBE8	Q4VBE8	Wdr18	WD repeat-containing protein 18	MOUSE	6	48009.2	0.790833	1.64216e-05	Q4VBE8	–	–	SUBCELLULAR LOCATION: Nucleus, nucleolus {ECO:0000250|UniProtKB:Q9BV38}. Nucleus, nucleoplasm {ECO:0000269|PubMed:22872859}. Cytoplasm {ECO:0000269|PubMed:22872859}. Dynein axonemal particle {ECO:0000250|UniProtKB:A0A1L8HX76}. Note=Mainly found in the nucleoplasm, with low levels detected in the cytoplasmic and chromatin fractions. {ECO:0000269|PubMed:22872859}.	dynein axonemal particle [GO:0120293]; nucleolus [GO:0005730]; nucleoplasm [GO:0005654]
O35188	O35188	Cx3cl1	Fractalkine	MOUSE	2	42554.3	0.7885	5.47751e-06	O35188	SP	TM	SUBCELLULAR LOCATION: Cell membrane {ECO:0000269|PubMed:9177350}; Single-pass type I membrane protein {ECO:0000255}.; SUBCELLULAR LOCATION: [Processed fractalkine]: Secreted {ECO:0000269|PubMed:10382755}.	cell body [GO:0044297]; cell surface [GO:0009986]; extracellular space [GO:0005615]; neuron projection [GO:0043005]; neuronal cell body [GO:0043025]; plasma membrane [GO:0005886]
P17809	P17809	Slc2a1	Solute carrier family 2, facilitated glucose transporter member 1	MOUSE	8	54325.9	0.7855	0.000102058	P17809	–	TM	SUBCELLULAR LOCATION: Cell membrane {ECO:0000269|PubMed:17320047, ECO:0000269|PubMed:30197081, ECO:0000269|PubMed:35810171}; Multi-pass membrane protein {ECO:0000255}. Photoreceptor inner segment {ECO:0000269|PubMed:25957687}.	apical plasma membrane [GO:0016324]; basolateral plasma membrane [GO:0016323]; caveola [GO:0005901]; cortical actin cytoskeleton [GO:0030864]; cytoplasm [GO:0005737]; cytosol [GO:0005829]; female germ cell nucleus [GO:0001674]; female pronucleus [GO:0001939]; glucose transporter complex [GO:1990350]; Golgi membrane [GO:0000139]; intercalated disc [GO:0014704]; membrane [GO:0016020]; membrane raft…
P12658	P12658	Calb1	Calbindin	MOUSE	10	30221.7	0.784167	0.000171112	P12658	–	–		axon [GO:0030424]; calyx of Held [GO:0044305]; cuticular plate [GO:0032437]; cytoplasm [GO:0005737]; cytosol [GO:0005829]; dendrite [GO:0030425]; GABA-ergic synapse [GO:0098982]; glutamatergic synapse [GO:0098978]; hippocampal mossy fiber to CA3 synapse [GO:0098686]; neuron projection [GO:0043005]; neuronal cell body [GO:0043025]; nucleus [GO:0005634]; postsynaptic cytosol [GO:0099524]; presynapt…
Q8BRT1	Q08EB6|Q8BRT1|E9Q8N5|Q08EB5	Clasp2	CLIP-associating protein 2	MOUSE	50	141649	0.7825	0.000121224	Q8BRT1	–	–	SUBCELLULAR LOCATION: Cytoplasm, cytoskeleton {ECO:0000269|PubMed:11290329, ECO:0000269|PubMed:28550165}. Cytoplasm, cytoskeleton, microtubule organizing center, centrosome. Chromosome, centromere, kinetochore. Cytoplasm, cytoskeleton, spindle. Cytoplasm, cytoskeleton, spindle pole. Golgi apparatus {ECO:0000269|PubMed:11290329}. Golgi apparatus, trans-Golgi network {ECO:0000250|UniProtKB:O75122}.…	cell cortex [GO:0005938]; cell leading edge [GO:0031252]; centrosome [GO:0005813]; Golgi apparatus [GO:0005794]; kinetochore [GO:0000776]; microtubule [GO:0005874]; microtubule cytoskeleton [GO:0015630]; plasma membrane [GO:0005886]; ruffle membrane [GO:0032587]; spindle pole [GO:0000922]; trans-Golgi network [GO:0005802]
E9Q8T7	E9Q8T7	Dnah1	Dynein heavy chain 1, axonemal	MOUSE	3	491055	0.779833	0.000122142	E9Q8T7	–	–	SUBCELLULAR LOCATION: Cytoplasm, cytoskeleton, cilium axoneme {ECO:0000250|UniProtKB:Q9P2D7}. Cell projection, cilium, flagellum {ECO:0000269|PubMed:11371505}.	extracellular region [GO:0005576]; inner dynein arm [GO:0036156]; microtubule [GO:0005874]; sperm flagellum [GO:0036126]
Q9DCT8	Q9DCT8|A0A0G2JF37	Crip2	Cysteine-rich protein 2	MOUSE	6	23525.3	0.779833	0.000939318	Q9DCT8	–	–		cell cortex [GO:0005938]
O88737	O88737|V9GX98	Bsn	Protein bassoon	MOUSE	111	420832	0.779167	1.57007e-05	O88737	–	–	SUBCELLULAR LOCATION: Cytoplasm {ECO:0000250|UniProtKB:O88778}. Presynaptic active zone {ECO:0000269|PubMed:12628168, ECO:0000269|PubMed:12628169}. Cytoplasm, cytoskeleton {ECO:0000250|UniProtKB:O88778}. Cytoplasmic vesicle, secretory vesicle, synaptic vesicle membrane {ECO:0000269|PubMed:12628169}; Peripheral membrane protein {ECO:0000250|UniProtKB:O88778}. Note=In retina, is localized in the ou…	axon [GO:0030424]; cell surface [GO:0009986]; cochlear hair cell ribbon synapse [GO:0098683]; cytoskeleton [GO:0005856]; cytosol [GO:0005829]; dendrite [GO:0030425]; excitatory synapse [GO:0060076]; extrinsic component of membrane [GO:0019898]; GABA-ergic synapse [GO:0098982]; glutamatergic synapse [GO:0098978]; neuron projection terminus [GO:0044306]; postsynaptic density [GO:0014069]; presynaps…
A2AG68	A2AG68|Q64430	Atp7a	P-type Cu(+) transporter	MOUSE	2	163510	0.775833	0.000265919	A2AG68	–	TM	SUBCELLULAR LOCATION: Cell membrane {ECO:0000256|ARBA:ARBA00004651}; Multi-pass membrane protein {ECO:0000256|ARBA:ARBA00004651}. Cell projection, axon {ECO:0000256|ARBA:ARBA00004489}. Cell projection, dendrite {ECO:0000256|ARBA:ARBA00004279}. Early endosome membrane {ECO:0000256|ARBA:ARBA00004520}; Multi-pass membrane protein {ECO:0000256|ARBA:ARBA00004520}. Golgi apparatus, trans-Golgi network …	axon [GO:0030424]; dendrite [GO:0030425]; early endosome membrane [GO:0031901]; melanosome membrane [GO:0033162]; plasma membrane [GO:0005886]; postsynaptic density [GO:0014069]; trans-Golgi network membrane [GO:0032588]
A4GZ26	E9QAD8|A4GZ26|Q5DU25|D3Z5I6|D3Z6V7	Iqsec2	ARF6 guanine nucleotide exchange factor IQArfGEF	MOUSE	51	162682	0.775167	3.44499e-06	A4GZ26	–	–	SUBCELLULAR LOCATION: Cytoplasm {ECO:0000256|ARBA:ARBA00004496}.	cytoplasm [GO:0005737]; postsynaptic density, intracellular component [GO:0099092]
A0A1D5RLG3	A0A1D5RLG3	Rab3gap1	Rab3 GTPase-activating protein catalytic subunit	MOUSE	32	112212	0.773833	5.42209e-06	A0A1D5RLG3	–	–	SUBCELLULAR LOCATION: Cytoplasm {ECO:0000256|ARBA:ARBA00004496}. Endoplasmic reticulum {ECO:0000256|ARBA:ARBA00004240}. Golgi apparatus, cis-Golgi network {ECO:0000256|ARBA:ARBA00004222}.	cis-Golgi network [GO:0005801]; endoplasmic reticulum tubular network [GO:0071782]; lipid droplet [GO:0005811]; protein-containing complex [GO:0032991]
D3Z588	D3Z588|D3Z4C5	Celf5	CUGBP, Elav-like family member 5	MOUSE	8	34266.5	0.773833	0.000339938	D3Z588	–	–		cytoplasm [GO:0005737]; nucleus [GO:0005634]
Q5DTY9	Q5DTY9|A0A494BB17	Kctd16	BTB/POZ domain-containing protein KCTD16	MOUSE	23	49827.3	0.7725	1.64678e-05	Q5DTY9	–	–	SUBCELLULAR LOCATION: Presynaptic cell membrane {ECO:0000269|PubMed:20400944}. Postsynaptic cell membrane {ECO:0000269|PubMed:20400944}. Note=Colocalizes with GABBR1. {ECO:0000269|PubMed:20400944}.	cell projection [GO:0042995]; postsynaptic membrane [GO:0045211]; presynaptic membrane [GO:0042734]; receptor complex [GO:0043235]
Q9Z2X1	Q9Z2X1|J3QM80|J3QMT0	Hnrnpf	Heterogeneous nuclear ribonucleoprotein F	MOUSE	11	46071.4	0.770833	0.000170603	Q9Z2X1	–	–	SUBCELLULAR LOCATION: Nucleus, nucleoplasm {ECO:0000250}.	catalytic step 2 spliceosome [GO:0071013]; cytosol [GO:0005829]; nucleoplasm [GO:0005654]; synapse [GO:0045202]
E9QN14	E9QN14|F8VPQ4|Q812A2|F7D9F7	Srgap3	SLIT-ROBO Rho GTPase-activating protein 3	MOUSE	31	122635	0.7655	0.000167574	E9QN14	–	–
Q6IRU5	Q6IRU5|F7BHJ0	Cltb	Clathrin light chain B	MOUSE	6	25285.2	0.7635	4.10392e-05	Q6IRU5	–	–	SUBCELLULAR LOCATION: Cytoplasmic vesicle membrane; Peripheral membrane protein; Cytoplasmic side. Membrane, coated pit; Peripheral membrane protein; Cytoplasmic side. Note=Cytoplasmic face of coated pits and vesicles.	ciliary membrane [GO:0060170]; clathrin coat [GO:0030118]; clathrin coat of coated pit [GO:0030132]; clathrin coat of trans-Golgi network vesicle [GO:0030130]; cytosol [GO:0005829]; plasma membrane [GO:0005886]; presynaptic endocytic zone membrane [GO:0098835]; synaptic vesicle membrane [GO:0030672]; trans-Golgi network [GO:0005802]
E9Q7E2	E9Q7E2	Arid2	AT-rich interactive domain-containing protein 2	MOUSE	2	197639	0.759833	0.0592632	E9Q7E2	–	–	SUBCELLULAR LOCATION: Nucleus {ECO:0000255|PROSITE-ProRule:PRU00355, ECO:0000255|PROSITE-ProRule:PRU00858}.	chromatin [GO:0000785]; kinetochore [GO:0000776]; nuclear matrix [GO:0016363]; nucleoplasm [GO:0005654]; plasma membrane [GO:0005886]; RSC-type complex [GO:0016586]; SWI/SNF complex [GO:0016514]; transcription regulator complex [GO:0005667]
A2AWI7	A2AWI7|Q8R3V5|A2AWI9	Sh3glb2	Endophilin-B2	MOUSE	13	45192.3	0.758833	1.87592e-05	A2AWI7	–	–	SUBCELLULAR LOCATION: Cytoplasm {ECO:0000256|ARBA:ARBA00004496}.	cytosol [GO:0005829]; nucleoplasm [GO:0005654]
Q91W90	Q91W90|E9PXX7|A0A0R4J1Y7	Txndc5	Thioredoxin domain-containing protein 5	MOUSE	4	47099.3	0.7565	0.000896275	Q91W90	SP	–	SUBCELLULAR LOCATION: Endoplasmic reticulum lumen {ECO:0000255|PROSITE-ProRule:PRU10138, ECO:0000269|PubMed:12930873}.	endoplasmic reticulum lumen [GO:0005788]
G3UXW9	G3UXW9|Q3MIA8|Q99LD4|A0A140LJB7|B1ATU4	Gps1	COP9 signalosome complex subunit 1	MOUSE	7	59487.6	0.7535	3.60292e-05	G3UXW9	–	–	SUBCELLULAR LOCATION: Cytoplasm {ECO:0000256|ARBA:ARBA00004496}. Nucleus {ECO:0000256|ARBA:ARBA00004123}.	COP9 signalosome [GO:0008180]; cytosol [GO:0005829]; nucleoplasm [GO:0005654]
O89026	A0A338P6F7|O89026|G5E843	Robo1	Roundabout homolog 1	MOUSE	2	177659	0.749833	0.00109723	O89026	SP	TM	SUBCELLULAR LOCATION: Cell membrane {ECO:0000269|PubMed:24560577}; Single-pass type I membrane protein {ECO:0000305}. Cell projection, axon {ECO:0000269|PubMed:24560577}. Endoplasmic reticulum-Golgi intermediate compartment membrane {ECO:0000250|UniProtKB:O55005}; Single-pass membrane protein {ECO:0000250|UniProtKB:O55005}. Note=Detected at growth cones in thalamus neurons (PubMed:24560577). PRRG…	axolemma [GO:0030673]; endoplasmic reticulum-Golgi intermediate compartment membrane [GO:0033116]; plasma membrane [GO:0005886]
Q61739	A0A5F8MPB5|Q61739|F6VSK8	Itga6	Integrin alpha-6	MOUSE	6	123298	0.7475	0.00013128	Q61739	SP	TM	SUBCELLULAR LOCATION: Cell membrane {ECO:0000250|UniProtKB:P23229}; Single-pass type I membrane protein {ECO:0000255}. Cell membrane {ECO:0000250|UniProtKB:P23229}; Lipid-anchor {ECO:0000250|UniProtKB:P23229}.	basal part of cell [GO:0045178]; basal plasma membrane [GO:0009925]; basement membrane [GO:0005604]; basolateral plasma membrane [GO:0016323]; cell surface [GO:0009986]; external side of plasma membrane [GO:0009897]; hemidesmosome [GO:0030056]; integrin complex [GO:0008305]; plasma membrane [GO:0005886]
Q9DCL9	Q9DCL9|D6RCU8|D3Z6P1	Paics	Multifunctional protein ADE2	MOUSE	15	47746.9	0.7455	8.37725e-05	Q9DCL9	–	–		cytoplasm [GO:0005737]
P07724	P07724	Alb	Albumin	MOUSE	18	70745.2	0.741167	0.000937727	P07724	SP	–	SUBCELLULAR LOCATION: Secreted.	cytoplasm [GO:0005737]; endoplasmic reticulum [GO:0005783]; extracellular exosome [GO:0070062]; extracellular region [GO:0005576]; extracellular space [GO:0005615]; Golgi apparatus [GO:0005794]; myelin sheath [GO:0043209]; protein-containing complex [GO:0032991]
A0A2I3BPW0	A0A2I3BPW0|A0A2I3BPL1|A0A2I3BS20	Ndrg2	Protein NDRG2 (Fragment)	MOUSE	13	30717.3	0.7395	6.73997e-05	A0A2I3BPW0	–	–	SUBCELLULAR LOCATION: Cell projection, growth cone {ECO:0000256|ARBA:ARBA00004624}. Cytoplasm {ECO:0000256|ARBA:ARBA00004496}.	cytoplasm [GO:0005737]; growth cone [GO:0030426]
Q99020	Q20BD0|Q80XR6|Q99020	Hnrnpab	Heterogeneous nuclear ribonucleoprotein A/B	MOUSE	12	30944.8	0.7395	4.55129e-05	Q99020	–	–	SUBCELLULAR LOCATION: Nucleus {ECO:0000305}. Cytoplasm {ECO:0000250}. Note=Localized in cytoplasmic mRNP granules containing untranslated mRNAs. {ECO:0000250}.	cytoplasm [GO:0005737]; glutamatergic synapse [GO:0098978]; mRNA editing complex [GO:0045293]; nucleus [GO:0005634]; postsynapse [GO:0098794]; presynaptic cytosol [GO:0099523]; ribonucleoprotein complex [GO:1990904]; RNA polymerase II transcription regulator complex [GO:0090575]
Q80X90	Q80X90	Flnb	Filamin-B	MOUSE	14	280273	0.7365	1.59392e-05	Q80X90	–	–	SUBCELLULAR LOCATION: Cytoplasm, cell cortex. Cytoplasm, cytoskeleton. Cytoplasm, cytoskeleton, stress fiber {ECO:0000250|UniProtKB:O75369}. Cytoplasm, myofibril, sarcomere, Z line {ECO:0000269|PubMed:26343497}.	brush border [GO:0005903]; cell cortex [GO:0005938]; cytoplasm [GO:0005737]; cytosol [GO:0005829]; focal adhesion [GO:0005925]; neuronal cell body [GO:0043025]; phagocytic vesicle [GO:0045335]; plasma membrane [GO:0005886]; stress fiber [GO:0001725]; Z disc [GO:0030018]
Q91VC4	Q91VC4|G3X924	Plvap	Plasmalemma vesicle-associated protein	MOUSE	2	50503	0.7365	0.00751096	Q91VC4	–	TM	SUBCELLULAR LOCATION: Cell membrane {ECO:0000250|UniProtKB:Q9WV78}; Single-pass type II membrane protein {ECO:0000255}. Membrane, caveola {ECO:0000250|UniProtKB:Q9WV78}; Single-pass type II membrane protein {ECO:0000255}. Cytoplasm, perinuclear region {ECO:0000250|UniProtKB:Q9WV78}. Note=Membrane-associated protein of caveolae. Found in fenestral and stomatal diaphragms in fenestrated endothelia …	caveola [GO:0005901]; perinuclear region of cytoplasm [GO:0048471]
O89103	O89103	Cd93	Complement component C1q receptor	MOUSE	7	71806.6	0.731833	4.00764e-06	O89103	SP	TM	SUBCELLULAR LOCATION: Cell membrane {ECO:0000269|PubMed:38441970}; Single-pass type I membrane protein {ECO:0000250|UniProtKB:Q9NPY3}.	cell surface [GO:0009986]; cytoplasmic vesicle [GO:0031410]; plasma membrane [GO:0005886]
Q62172	Q62172|A0A3B2WCS4|A0A3B2W7X3	Ralbp1	RalA-binding protein 1	MOUSE	6	75498.3	0.730833	0.00025998	Q62172	–	–	SUBCELLULAR LOCATION: Cell membrane {ECO:0000250|UniProtKB:Q15311}; Peripheral membrane protein {ECO:0000250|UniProtKB:Q15311}. Cytoplasm, cytosol {ECO:0000250|UniProtKB:Q15311}. Cytoplasm, cytoskeleton, spindle pole {ECO:0000250|UniProtKB:Q62796}. Nucleus {ECO:0000250|UniProtKB:Q15311}. Mitochondrion {ECO:0000250|UniProtKB:Q15311}. Note=Cytosolic protein that transiently associates with the mito…	cytosol [GO:0005829]; membrane [GO:0016020]; mitochondrion [GO:0005739]; nuclear body [GO:0016604]; plasma membrane [GO:0005886]; spindle pole [GO:0000922]
O88998	Q8R357|O88998|G3X9Q7|A3KGE4	Olfm1	Noelin	MOUSE	7	55739.1	0.728833	7.75374e-06	O88998	SP	–	SUBCELLULAR LOCATION: Secreted {ECO:0000269|PubMed:22923615, ECO:0000305|PubMed:22632720}. Synapse {ECO:0000305|PubMed:22632720}. Endoplasmic reticulum {ECO:0000269|PubMed:22923615}. Cell projection, axon {ECO:0000269|PubMed:22923615, ECO:0000269|PubMed:26107991}. Perikaryon {ECO:0000269|PubMed:22923615}.; SUBCELLULAR LOCATION: [Isoform 1]: Endoplasmic reticulum {ECO:0000269|PubMed:9473566, ECO:0…	AMPA glutamate receptor complex [GO:0032281]; axon [GO:0030424]; axonal growth cone [GO:0044295]; endoplasmic reticulum [GO:0005783]; extracellular space [GO:0005615]; extrinsic component of postsynaptic density membrane [GO:0099147]; extrinsic component of synaptic membrane [GO:0099243]; glutamatergic synapse [GO:0098978]; neuronal cell body [GO:0043025]; perikaryon [GO:0043204]; synaptic membra…
Q8R502	Q8R502	Lrrc8c	Volume-regulated anion channel subunit LRRC8C	MOUSE	3	93396.9	0.7275	0.000460544	Q8R502	–	TM	SUBCELLULAR LOCATION: Cell membrane {ECO:0000269|PubMed:29769723}; Multi-pass membrane protein {ECO:0000250|UniProtKB:Q8TDW0}. Endoplasmic reticulum membrane {ECO:0000250|UniProtKB:Q8TDW0}. Note=In the absence of LRRC8A, resides primarily in a cytoplasmic compartment, probably the endoplasmic reticulum. Requires LRRC8A for expression at the cell membrane. {ECO:0000250|UniProtKB:Q8TDW0}.	endoplasmic reticulum [GO:0005783]; endoplasmic reticulum membrane [GO:0005789]; monoatomic ion channel complex [GO:0034702]; plasma membrane [GO:0005886]
P62482	P62482|Q3UPV6|A0A571BGH0|A0A571BF54|E0CXZ9|A0A571BEM7|E0CXI4|E0CYS2|A0A571BE49|A0A571BFX6	Kcnab2	Voltage-gated potassium channel subunit beta-2	MOUSE	14	41305.8	0.7245	1.36569e-06	P62482	–	–	SUBCELLULAR LOCATION: Cytoplasm {ECO:0000250|UniProtKB:P62483}. Membrane {ECO:0000269|PubMed:21357749, ECO:0000269|PubMed:8576199}; Peripheral membrane protein {ECO:0000305}; Cytoplasmic side {ECO:0000305}. Cell membrane {ECO:0000250|UniProtKB:P62483}; Peripheral membrane protein {ECO:0000305}; Cytoplasmic side {ECO:0000305}. Cell projection, axon {ECO:0000269|PubMed:11825900}. Synapse, synaptoso…	axon [GO:0030424]; axon initial segment [GO:0043194]; axon terminus [GO:0043679]; cytoplasmic side of plasma membrane [GO:0009898]; cytoskeleton [GO:0005856]; cytosol [GO:0005829]; juxtaparanode region of axon [GO:0044224]; membrane [GO:0016020]; pinceau fiber [GO:1990031]; postsynaptic density [GO:0014069]; potassium channel complex [GO:0034705]
Q60767	A2AW86|Q60767	Ly75	Lymphocyte antigen 75	MOUSE	21	200943	0.723167	0.0151245	Q60767	SP	TM	SUBCELLULAR LOCATION: Membrane {ECO:0000269|PubMed:7553896}; Single-pass type I membrane protein {ECO:0000269|PubMed:7553896}.	external side of plasma membrane [GO:0009897]
P56399	P56399|Q3U4W8|D3YYA5|D3Z4K7	Usp5	Ubiquitin carboxyl-terminal hydrolase 5	MOUSE	28	96744.4	0.7225	1.90734e-05	P56399	–	–	SUBCELLULAR LOCATION: Cytoplasm {ECO:0000250|UniProtKB:P45974}. Cytoplasm, Stress granule {ECO:0000250|UniProtKB:P45974}. Nucleus {ECO:0000250|UniProtKB:P45974}.	presynapse [GO:0098793]
Q8R5M8	E9PYN1|Q8R5M8|E0CY16|A0A668KLV1	Cadm1	Cell adhesion molecule 1	MOUSE	5	50244	0.7225	0.00289509	Q8R5M8	SP	TM	SUBCELLULAR LOCATION: Cell membrane {ECO:0000269|PubMed:12826663, ECO:0000269|PubMed:19752223, ECO:0000269|PubMed:20739279, ECO:0000269|PubMed:24687959}; Single-pass type I membrane protein {ECO:0000269|PubMed:12826663, ECO:0000269|PubMed:20739279}. Synaptic cell membrane {ECO:0000269|PubMed:20739279, ECO:0000269|PubMed:23209303}; Single-pass type I membrane protein {ECO:0000305}. Note=Localized …	axon [GO:0030424]; basolateral plasma membrane [GO:0016323]; cell body fiber [GO:0070852]; cell-cell junction [GO:0005911]; dendrite [GO:0030425]; glutamatergic synapse [GO:0098978]; plasma membrane [GO:0005886]; postsynaptic membrane [GO:0045211]; presynaptic membrane [GO:0042734]; Schaffer collateral - CA1 synapse [GO:0098685]; synapse [GO:0045202]; synaptic vesicle [GO:0008021]; varicosity [GO…
K3W4R5	K3W4R5|A2AGT5|A0A0R4J0K2|Z4YL78	Ckap5	Cytoskeleton-associated protein 5	MOUSE	41	227286	0.722167	4.68457e-06	K3W4R5	–	–	SUBCELLULAR LOCATION: Chromosome, centromere, kinetochore {ECO:0000256|ARBA:ARBA00004629}. Cytoplasm, cytoskeleton, microtubule organizing center, centrosome {ECO:0000256|ARBA:ARBA00004300}. Cytoplasm, cytoskeleton, spindle pole {ECO:0000256|ARBA:ARBA00004647}.	centrosome [GO:0005813]; ciliary basal body [GO:0036064]; cytoplasm [GO:0005737]; kinetochore [GO:0000776]; microtubule plus-end [GO:0035371]; mitotic spindle [GO:0072686]; nucleolus [GO:0005730]; plasma membrane [GO:0005886]; protein-containing complex [GO:0032991]; spindle pole [GO:0000922]
Q9DCX2	Q9DCX2|B1ASE2	Atp5pd	ATP synthase subunit d, mitochondrial	MOUSE	9	18806.2	0.722167	4.46099e-05	Q9DCX2	–	–	SUBCELLULAR LOCATION: Mitochondrion. Mitochondrion inner membrane.	mitochondrial inner membrane [GO:0005743]; mitochondrion [GO:0005739]; myelin sheath [GO:0043209]; proton-transporting ATP synthase complex [GO:0045259]
Q9WTX5	Q9WTX5|E9PUV4	Skp1	S-phase kinase-associated protein 1	MOUSE	2	18842.9	0.720833	4.08509e-06	Q9WTX5	–	–		centrosome [GO:0005813]; Cul7-RING ubiquitin ligase complex [GO:0031467]; cytosol [GO:0005829]; PcG protein complex [GO:0031519]; SCF ubiquitin ligase complex [GO:0019005]
Q8R1F1	Q8R1F1	Niban2	Protein Niban 2	MOUSE	3	85444.6	0.719833	0.00021663	Q8R1F1	–	–	SUBCELLULAR LOCATION: Cytoplasm, cytosol {ECO:0000269|PubMed:21148485}. Cell junction, adherens junction {ECO:0000250}. Membrane {ECO:0000250|UniProtKB:Q96TA1}; Lipid-anchor {ECO:0000250|UniProtKB:Q96TA1}. Note=In exponentially growing cells, exclusively cytoplasmic. Cell membrane localization is observed when cells reach confluency and during telophase (By similarity). Phosphorylation may play a…	adherens junction [GO:0005912]; cytosol [GO:0005829]; plasma membrane [GO:0005886]
Q6GQW0	Q6GQW0|H7BWX5|E9QJW1	Btbd11	Ankyrin repeat and BTB/POZ domain-containing protein BTBD11	MOUSE	6	123270	0.718167	0.000718578	Q6GQW0	–	TM	SUBCELLULAR LOCATION: Membrane {ECO:0000305}; Single-pass membrane protein {ECO:0000305}.	glutamatergic synapse [GO:0098978]; membrane [GO:0016020]
P03911	P03911	Mtnd4	NADH-ubiquinone oxidoreductase chain 4	MOUSE	3	52052.1	0.716833	0.00411402	P03911	–	TM	SUBCELLULAR LOCATION: Mitochondrion inner membrane {ECO:0000269|PubMed:38575788}; Multi-pass membrane protein {ECO:0000269|PubMed:38575788}.	mitochondrial inner membrane [GO:0005743]; mitochondrion [GO:0005739]; respiratory chain complex I [GO:0045271]
A2AG50	A2AG50|A2AG51|Q8C0A6	Map7d2	MAP7 domain-containing protein 2	MOUSE	14	86447.5	0.7145	3.70725e-05	A2AG50	–	–	SUBCELLULAR LOCATION: Cytoplasm, cytoskeleton, microtubule organizing center, centrosome {ECO:0000269|PubMed:35470240}. Midbody {ECO:0000269|PubMed:35470240}. Cytoplasm, cytoskeleton {ECO:0000269|PubMed:35470240}. Cell projection, neuron projection {ECO:0000269|PubMed:35470240}. Cell projection, axon {ECO:0000250|UniProtKB:Q96T17}. Note=Strongly localizes to the centrosome and partially on microt…	axon [GO:0030424]; centrosome [GO:0005813]; microtubule [GO:0005874]; midbody [GO:0030496]; neuron projection [GO:0043005]
Q8BJH1	Q8BJH1	Zc2hc1a	Zinc finger C2HC domain-containing protein 1A	MOUSE	15	35779.1	0.709833	0.00242711	Q8BJH1	–	–
Q6DIC6	Q6DIC6|E9Q886|E9Q098|E9Q160|E9Q1Q4|A2AFN3	Tro	Tro protein	MOUSE	9	206746	0.7095	0.00941896	Q6DIC6	–	–	SUBCELLULAR LOCATION: Cell membrane {ECO:0000256|ARBA:ARBA00004202}; Peripheral membrane protein {ECO:0000256|ARBA:ARBA00004202}.	cytoplasm [GO:0005737]; nucleus [GO:0005634]; plasma membrane [GO:0005886]
A0A1D5RM83	A0A1D5RM83|Q8R0S2|A0A5F8MPT9|A0A0R4J1U6	Iqsec1	IQ motif and SEC7 domain-containing protein 1	MOUSE	58	118783	0.709167	3.31773e-06	A0A1D5RM83	–	–	SUBCELLULAR LOCATION: Cytoplasm {ECO:0000256|ARBA:ARBA00004496}.	cytoplasm [GO:0005737]; postsynaptic density, intracellular component [GO:0099092]
A2BEE9	A2BEE9|Q52KF7|P70175|A2BEF2	Dlg3	Disks large homolog 3	MOUSE	33	92683.9	0.705167	1.40903e-05	A2BEE9	–	–		glutamatergic synapse [GO:0098978]; neuromuscular junction [GO:0031594]; neuron projection [GO:0043005]; plasma membrane [GO:0005886]
Q99K51	B1AX58|Q99K51|A0A1C7CYV0|Q61233	Pls3	Plastin-3	MOUSE	13	71254.2	0.705167	8.32308e-06	Q99K51	–	–	SUBCELLULAR LOCATION: Cytoplasm {ECO:0000250}.	cytoplasm [GO:0005737]; cytosol [GO:0005829]; neuromuscular junction [GO:0031594]; plasma membrane [GO:0005886]
Q6NZF1	Q6NZF1	Zc3h11a	Zinc finger CCCH domain-containing protein 11A	MOUSE	2	87346	0.704833	0.00420882	Q6NZF1	–	–	SUBCELLULAR LOCATION: Nucleus speckle {ECO:0000269|PubMed:37252988}.	nuclear speck [GO:0016607]
Q6ZPS6	Q6ZPS6|A0A0G2JEA0	Ankib1	Ankyrin repeat and IBR domain-containing protein 1	MOUSE	5	123984	0.704167	0.00128845	Q6ZPS6	–	–
A0A0G2JDL2	A0A0G2JDL2|A0A0G2JGX2|A0A0G2JDX3|A0A0G2JFA4|A0A0G2JF00	Celf3	CUGBP Elav-like family member 3	MOUSE	3	42105.1	0.703833	0.0205329	A0A0G2JDL2	–	–		cytoplasm [GO:0005737]; nucleus [GO:0005634]
Q6PB66	Q6PB66|F6V2A3	Lrpprc	Leucine-rich PPR motif-containing protein, mitochondrial	MOUSE	42	157867	0.7035	4.55923e-05	Q6PB66	–	–	SUBCELLULAR LOCATION: Mitochondrion {ECO:0000250}. Nucleus {ECO:0000269|PubMed:12071956}. Nucleus, nucleoplasm {ECO:0000250}. Nucleus inner membrane {ECO:0000250}. Nucleus outer membrane {ECO:0000250}.	condensed nuclear chromosome [GO:0000794]; cytoplasm [GO:0005737]; cytoskeleton [GO:0005856]; microtubule [GO:0005874]; mitochondrial nucleoid [GO:0042645]; mitochondrion [GO:0005739]; nuclear inner membrane [GO:0005637]; nuclear outer membrane [GO:0005640]; nucleoplasm [GO:0005654]; nucleus [GO:0005634]; perinuclear region of cytoplasm [GO:0048471]; ribonucleoprotein complex [GO:1990904]
Q14C51	Q14C51|A0A0U1RQ61	Ptcd3	Pentatricopeptide repeat domain-containing protein 3, mitochondrial	MOUSE	4	78365.3	0.703167	0.000509703	Q14C51	–	–	SUBCELLULAR LOCATION: Mitochondrion {ECO:0000250}.	cytosol [GO:0005829]; mitochondrial inner membrane [GO:0005743]; mitochondrial small ribosomal subunit [GO:0005763]; mitochondrion [GO:0005739]; nucleoplasm [GO:0005654]; plasma membrane [GO:0005886]
Q80UJ7	Q80UJ7	Rab3gap1	Rab3 GTPase-activating protein catalytic subunit	MOUSE	32	111451	0.700833	0.00168433	Q80UJ7	–	–	SUBCELLULAR LOCATION: Cytoplasm {ECO:0000250|UniProtKB:Q15042}. Endoplasmic reticulum {ECO:0000250|UniProtKB:Q15042}. Golgi apparatus, cis-Golgi network {ECO:0000250|UniProtKB:Q15042}. Note=In neurons, it is enriched in the synaptic soluble fraction. {ECO:0000250|UniProtKB:Q15042}.	cis-Golgi network [GO:0005801]; cytoplasm [GO:0005737]; endoplasmic reticulum tubular network [GO:0071782]; postsynapse [GO:0098794]; protein-containing complex [GO:0032991]
P63040	P63040	Cplx1	Complexin-1	MOUSE	4	15178.9	0.700167	4.17291e-05	P63040	–	–	SUBCELLULAR LOCATION: Cytoplasm, cytosol {ECO:0000269|PubMed:15126625, ECO:0000269|PubMed:7635198}. Perikaryon {ECO:0000269|PubMed:7635198}. Presynapse {ECO:0000269|PubMed:7635198}. Note=Enriched at synaptic-releasing sites in mature neurons. {ECO:0000269|PubMed:7635198}.	calyx of Held [GO:0044305]; cytosol [GO:0005829]; dendrite [GO:0030425]; glutamatergic synapse [GO:0098978]; neuronal cell body [GO:0043025]; perikaryon [GO:0043204]; postsynapse [GO:0098794]; presynapse [GO:0098793]; Schaffer collateral - CA1 synapse [GO:0098685]; SNARE complex [GO:0031201]; synapse [GO:0045202]; synaptobrevin 2-SNAP-25-syntaxin-1a-complexin I complex [GO:0070032]
E9Q912	E9Q912|A0A0G2JGC8|A0A0G2JF70	Rap1gds1	Rap1 GTPase-GDP dissociation stimulator 1	MOUSE	15	66817	0.699833	1.61648e-05	E9Q912	–	–	SUBCELLULAR LOCATION: Cytoplasm, cytosol {ECO:0000250|UniProtKB:P52306}. Endoplasmic reticulum {ECO:0000250|UniProtKB:P52306}. Mitochondrion {ECO:0000250|UniProtKB:P52306}. Nucleus {ECO:0000250|UniProtKB:P52306}. Note=Nuclear import is dependent on complexing with a GTPase containing a C-terminal polybasic region. {ECO:0000250|UniProtKB:P52306}.	cytosol [GO:0005829]; endoplasmic reticulum [GO:0005783]; extracellular space [GO:0005615]; mitochondrion [GO:0005739]; nucleus [GO:0005634]
Q9Z2W1	Q9Z2W1|Q99KH8|Q99JT2|A2AD84|D3Z359	Stk25	Serine/threonine-protein kinase 25	MOUSE	2	48385.1	0.698167	0.000119822	Q9Z2W1	–	–	SUBCELLULAR LOCATION: Cytoplasm {ECO:0000250}. Golgi apparatus {ECO:0000250}. Note=Localizes to the Golgi apparatus. {ECO:0000250}.	FAR/SIN/STRIPAK complex [GO:0090443]; Golgi apparatus [GO:0005794]
O08553	O08553	Dpysl2	Dihydropyrimidinase-related protein 2	MOUSE	30	62675.8	0.6975	0.00753609	O08553	–	–	SUBCELLULAR LOCATION: Cytoplasm, cytosol {ECO:0000250}. Cytoplasm, cytoskeleton {ECO:0000250}. Membrane {ECO:0000250}. Note=Tightly but non-covalently associated with membranes. {ECO:0000250}.	axon [GO:0030424]; cilium [GO:0005929]; cytosol [GO:0005829]; dendrite [GO:0030425]; mitochondrion [GO:0005739]; mitotic spindle [GO:0072686]; myelin sheath [GO:0043209]; neuronal cell body [GO:0043025]; plasma membrane [GO:0005886]; postsynaptic density [GO:0014069]; Schaffer collateral - CA1 synapse [GO:0098685]
Q9QY30	Q9QY30|J3QNY6	Abcb11	Bile salt export pump	MOUSE	2	147830	0.697167	0.000561292	Q9QY30	–	TM	SUBCELLULAR LOCATION: Apical cell membrane {ECO:0000250|UniProtKB:O70127}; Multi-pass membrane protein {ECO:0000250|UniProtKB:O70127}. Recycling endosome membrane {ECO:0000250|UniProtKB:O70127}; Multi-pass membrane protein {ECO:0000250|UniProtKB:O70127}. Endosome {ECO:0000250|UniProtKB:O70127}. Cell membrane {ECO:0000250|UniProtKB:O70127}; Multi-pass membrane protein {ECO:0000250|UniProtKB:O70127…	apical part of cell [GO:0045177]; apical plasma membrane [GO:0016324]; cell surface [GO:0009986]; endosome [GO:0005768]; intercellular canaliculus [GO:0046581]; intracellular canaliculus [GO:0046691]; membrane [GO:0016020]; plasma membrane [GO:0005886]; recycling endosome [GO:0055037]; recycling endosome membrane [GO:0055038]
Q9QYG0	Q9QYG0|A0A2I3BQR5|A0A2I3BQM5	Ndrg2	Protein NDRG2	MOUSE	17	41130.8	0.695833	8.21507e-05	Q9QYG0	–	–	SUBCELLULAR LOCATION: Cytoplasm {ECO:0000269|PubMed:14985363, ECO:0000269|PubMed:16520977}. Cytoplasm, perinuclear region {ECO:0000250}. Cell projection, growth cone {ECO:0000250}. Note=In neurons, seems to concentrate at axonal growth cone. Perinuclear in neurons (By similarity). {ECO:0000250}.	cytoplasm [GO:0005737]; Golgi apparatus [GO:0005794]; growth cone [GO:0030426]; nucleus [GO:0005634]; perinuclear region of cytoplasm [GO:0048471]
E9Q236	E9Q236|E9Q467	Abcc4	ATP-binding cassette sub-family C member 4	MOUSE	12	149741	0.689833	7.72459e-05	E9Q236	–	TM	SUBCELLULAR LOCATION: Basolateral cell membrane {ECO:0000269|PubMed:12883481, ECO:0000269|PubMed:15314169}; Multi-pass membrane protein {ECO:0000255}. Apical cell membrane {ECO:0000269|PubMed:15314169}; Multi-pass membrane protein {ECO:0000255}. Note=Its localization to the basolateral or apical membranes is tissue-dependent. {ECO:0000269|PubMed:15314169}.	apical plasma membrane [GO:0016324]; basolateral plasma membrane [GO:0016323]; Golgi apparatus [GO:0005794]; membrane [GO:0016020]; nucleolus [GO:0005730]; plasma membrane [GO:0005886]; platelet dense granule membrane [GO:0031088]
B9EKR1	B9EKR1|B2RXS8|A0A0J9YVD2	Ptprz1	Receptor-type tyrosine-protein phosphatase zeta	MOUSE	14	255656	0.689167	0.000431513	B9EKR1	SP	TM	SUBCELLULAR LOCATION: Cell membrane {ECO:0000269|PubMed:21969550}; Single-pass type I membrane protein {ECO:0000269|PubMed:21969550}. Secreted {ECO:0000269|PubMed:21969550}. Note=A secreted form is apparently generated by shedding of the extracellular domain.	extracellular matrix [GO:0031012]; extracellular region [GO:0005576]; perineuronal net [GO:0072534]; plasma membrane [GO:0005886]; synapse [GO:0045202]
Q3UHU5	Q3UHU5|H3BL83|B8JJI7	Mtcl1	Microtubule cross-linking factor 1	MOUSE	18	215456	0.689167	1.43518e-05	Q3UHU5	–	–	SUBCELLULAR LOCATION: [Isoform 1]: Lateral cell membrane {ECO:0000269|PubMed:23902687}. Apical cell membrane {ECO:0000269|PubMed:23902687}. Cytoplasm, cytoskeleton, spindle pole {ECO:0000269|PubMed:23902687}. Midbody {ECO:0000269|PubMed:23902687}. Cytoplasm, cytoskeleton {ECO:0000269|PubMed:23902687}. Note=Colocalized with microtubules at the base of cilia. Gradually accumulates on the apicobasal…	apical plasma membrane [GO:0016324]; apicolateral plasma membrane [GO:0016327]; cytoplasm [GO:0005737]; cytoskeleton [GO:0005856]; extracellular space [GO:0005615]; kinetochore [GO:0000776]; lateral plasma membrane [GO:0016328]; microtubule bundle [GO:0097427]; midbody [GO:0030496]; spindle microtubule [GO:0005876]; spindle pole [GO:0000922]
Q64521	A2AQR0|Q64521	Gpd2	Glycerol-3-phosphate dehydrogenase, mitochondrial	MOUSE	29	81465.8	0.689167	7.0767e-05	Q64521	–	–	SUBCELLULAR LOCATION: Mitochondrion inner membrane.	mitochondrial inner membrane [GO:0005743]; mitochondrion [GO:0005739]
P35700	P35700|B1AXW6|B1AXW5|B1AXW4|B1AZS9	Prdx1	Peroxiredoxin-1	MOUSE	18	22404.3	0.688833	7.49004e-06	P35700	–	–	SUBCELLULAR LOCATION: Cytoplasm {ECO:0000250|UniProtKB:Q06830}.	cytoplasm [GO:0005737]; cytosol [GO:0005829]; mitochondrion [GO:0005739]; myelin sheath [GO:0043209]; nucleus [GO:0005634]
Q8BKC5	Q8BKC5	Ipo5	Importin-5	MOUSE	11	125072	0.686833	5.25173e-05	Q8BKC5	–	–	SUBCELLULAR LOCATION: Cytoplasm {ECO:0000269|PubMed:17143267}. Nucleus {ECO:0000269|PubMed:17143267}.	cytoplasm [GO:0005737]; cytosol [GO:0005829]; Golgi apparatus [GO:0005794]; nuclear membrane [GO:0031965]; nucleoplasm [GO:0005654]; nucleus [GO:0005634]
Q8BFW7	Q8BFW7	Lpp	Lipoma-preferred partner homolog	MOUSE	8	67430	0.6845	0.000358845	Q8BFW7	–	–	SUBCELLULAR LOCATION: Nucleus {ECO:0000250}. Cytoplasm {ECO:0000250}. Cell junction {ECO:0000250}. Note=Found in the nucleus, in the cytoplasm and at cell adhesion sites. {ECO:0000250}.	cytosol [GO:0005829]; focal adhesion [GO:0005925]; nucleus [GO:0005634]; plasma membrane [GO:0005886]
A0A140LJB0	A0A140LJB0|B1AWQ4|Q9ET47|B1AWQ3|B1AWQ1|B1AWP8|B1AWQ0	Espn	Espin	MOUSE	3	155574	0.6815	0.00475202	A0A140LJB0	–	–	SUBCELLULAR LOCATION: Cell projection, dendritic spine {ECO:0000256|ARBA:ARBA00004552}. Cell projection, microvillus {ECO:0000256|ARBA:ARBA00004105}. Cell projection, stereocilium {ECO:0000256|ARBA:ARBA00004645}. Cytoplasm, cytoskeleton {ECO:0000256|ARBA:ARBA00004245}.	cytoplasm [GO:0005737]; cytoskeleton [GO:0005856]; dendritic spine [GO:0043197]; microvillus [GO:0005902]; stereocilium [GO:0032420]
Q6PAL7	Q6PAL7	Ahdc1	AT-hook DNA-binding motif-containing protein 1	MOUSE	11	169732	0.6785	0.00029129	Q6PAL7	–	–	SUBCELLULAR LOCATION: Nucleus {ECO:0000250|UniProtKB:Q5TGY3}. Chromosome {ECO:0000250|UniProtKB:Q5TGY3}. Note=Associates with promoter and enhancer regions. {ECO:0000250|UniProtKB:Q5TGY3}.	chromosome [GO:0005694]; nucleus [GO:0005634]
Q14B80	Q14B80|A0A1W2P796|A0A1W2P7B9	Kcnc2	Potassium voltage-gated channel subfamily C member 2	MOUSE	5	71414.6	0.677167	9.21062e-05	Q14B80	–	TM	SUBCELLULAR LOCATION: Cell membrane {ECO:0000269|PubMed:10531438, ECO:0000269|PubMed:11124984, ECO:0000269|PubMed:15317859, ECO:0000269|PubMed:17761775, ECO:0000269|PubMed:21414897, ECO:0000269|PubMed:22539821}; Multi-pass membrane protein {ECO:0000255}. Membrane {ECO:0000269|PubMed:12000114}; Multi-pass membrane protein {ECO:0000255}. Perikaryon {ECO:0000269|PubMed:10531438, ECO:0000269|PubMed:1…	apical plasma membrane [GO:0016324]; axolemma [GO:0030673]; axon [GO:0030424]; basolateral plasma membrane [GO:0016323]; cell body [GO:0044297]; dendrite [GO:0030425]; GABA-ergic synapse [GO:0098982]; membrane [GO:0016020]; neuronal cell body membrane [GO:0032809]; perikaryon [GO:0043204]; plasma membrane [GO:0005886]; postsynaptic membrane [GO:0045211]; presynaptic membrane [GO:0042734]; synapse…
P20357	A0A668KLC6|P20357|G3UZK9|G3UZE9|Q80ZL4|Q80X35|Q3TLQ0|G3UZV6|F7ALC8|G3UWW1|E9Q8Y2	Map2	Microtubule-associated protein 2	MOUSE	106	199528	0.676833	4.249e-05	P20357	–	–	SUBCELLULAR LOCATION: Cytoplasm, cytoskeleton {ECO:0000305}. Cell projection, dendrite {ECO:0000269|PubMed:17984326}.	apical dendrite [GO:0097440]; axon hillock [GO:0043203]; axon initial segment [GO:0043194]; CA3 pyramidal cell dendrite [GO:0097442]; cell body [GO:0044297]; cytoplasm [GO:0005737]; dendrite [GO:0030425]; dendritic shaft [GO:0043198]; microtubule [GO:0005874]; microtubule associated complex [GO:0005875]; neuron projection [GO:0043005]; neuronal cell body [GO:0043025]; nuclear periphery [GO:003439…
D3Z3B8	D3Z3B8|E9Q9H0|Q811D0|H7BWY4|F6UDT8|S4R2T8	Dlg1	Disks large homolog 1	MOUSE	25	92020.6	0.6745	9.58918e-06	D3Z3B8	–	–	SUBCELLULAR LOCATION: Membrane {ECO:0000256|ARBA:ARBA00004170}; Peripheral membrane protein {ECO:0000256|ARBA:ARBA00004170}.	glutamatergic synapse [GO:0098978]; neuromuscular junction [GO:0031594]; neuron projection [GO:0043005]; plasma membrane [GO:0005886]
Q9DCU2	Q9DCU2	Pllp	Plasmolipin	MOUSE	2	19915.2	0.6745	0.00891822	Q9DCU2	–	TM	SUBCELLULAR LOCATION: Membrane {ECO:0000269|PubMed:11707781}; Multi-pass membrane protein {ECO:0000255}. Cell membrane {ECO:0000250|UniProtKB:Q9Y342}; Multi-pass membrane protein {ECO:0000255}. Myelin membrane {ECO:0000250|UniProtKB:P47987}; Multi-pass membrane protein {ECO:0000255}. Apical cell membrane {ECO:0000250|UniProtKB:P47987}; Multi-pass membrane protein {ECO:0000255}. Note=In polarized …	apical plasma membrane [GO:0016324]; myelin sheath [GO:0043209]
Q9CQ65	Q9CQ65	Mtap	S-methyl-5'-thioadenosine phosphorylase	MOUSE	4	31631.9	0.673833	2.28598e-05	Q9CQ65	–	–	SUBCELLULAR LOCATION: Cytoplasm. Nucleus {ECO:0000255|HAMAP-Rule:MF_03155}.	cytosol [GO:0005829]; nucleoplasm [GO:0005654]
A0A0N4SVS6	A0A0N4SVS6	Cnbp	Cellular nucleic acid-binding protein	MOUSE	8	20053.9	0.672833	0.00214944	A0A0N4SVS6	–	–	SUBCELLULAR LOCATION: Cytoplasm {ECO:0000256|ARBA:ARBA00004496}. Endoplasmic reticulum {ECO:0000256|ARBA:ARBA00004240}. Nucleus {ECO:0000256|ARBA:ARBA00004123}.	endoplasmic reticulum [GO:0005783]; nucleus [GO:0005634]
Q8BGC0	Q8BGC0	Htatsf1	HIV Tat-specific factor 1 homolog	MOUSE	2	86694.8	0.6705	0.00624805	Q8BGC0	–	–	SUBCELLULAR LOCATION: Nucleus {ECO:0000250|UniProtKB:O43719}. Chromosome {ECO:0000250|UniProtKB:O43719}. Note=Recruited to DNA damage sites during S-phase following interaction with poly-ADP-ribosylated RPA1. {ECO:0000250|UniProtKB:O43719}.	nucleoplasm [GO:0005654]; site of double-strand break [GO:0035861]; U2-type spliceosomal complex [GO:0005684]
P10493	P10493	Nid1	Nidogen-1	MOUSE	14	139388	0.6695	0.00293994	P10493	SP	–	SUBCELLULAR LOCATION: Secreted, extracellular space, extracellular matrix, basement membrane.	basement membrane [GO:0005604]; cell periphery [GO:0071944]; collagen-containing extracellular matrix [GO:0062023]; extracellular matrix [GO:0031012]; extracellular region [GO:0005576]; protein complex involved in cell-matrix adhesion [GO:0098637]
O08539	O08539|Q6P1B9|A0A3Q4EBK4|A0A3Q4EBR8|A0A5F8MQ05|S4R270|D3Z6Q9|S4R1B8|S4R2J8	Bin1	Myc box-dependent-interacting protein 1	MOUSE	15	64697.2	0.6685	4.12798e-05	O08539	–	–	SUBCELLULAR LOCATION: Nucleus {ECO:0000250|UniProtKB:O00499}. Cytoplasm {ECO:0000269|PubMed:12668730}. Endosome {ECO:0000269|PubMed:12668730}. Cell membrane, sarcolemma, T-tubule {ECO:0000250|UniProtKB:O08839}.	axon [GO:0030424]; axon initial segment [GO:0043194]; dendrite [GO:0030425]; endosome [GO:0005768]; glutamatergic synapse [GO:0098978]; I band [GO:0031674]; lipid tube [GO:0060987]; microtubule [GO:0005874]; node of Ranvier [GO:0033268]; nuclear envelope [GO:0005635]; nucleus [GO:0005634]; postsynapse [GO:0098794]; presynapse [GO:0098793]; RNA polymerase II transcription repressor complex [GO:009…
Q9Z0E0	Q9Z0E0	Ncdn	Neurochondrin	MOUSE	27	80320.2	0.6655	5.13174e-06	Q9Z0E0	–	–	SUBCELLULAR LOCATION: Cytoplasm, cytosol {ECO:0000250|UniProtKB:O35095}. Endosome membrane {ECO:0000250|UniProtKB:O35095}; Lipid-anchor {ECO:0000250|UniProtKB:O35095}. Cell projection, dendrite {ECO:0000250|UniProtKB:O35095}. Postsynapse {ECO:0000250|UniProtKB:O35095}. Note=Localizes to somatic regions of neurons. Localization to endosome membrane requires palmitoylation. {ECO:0000250|UniProtKB:O…	cytosol [GO:0005829]; dendrite [GO:0030425]; endosome membrane [GO:0010008]; glutamatergic synapse [GO:0098978]; neuron projection [GO:0043005]; neuronal cell body [GO:0043025]; perikaryon [GO:0043204]; postsynapse [GO:0098794]
A0A1Y7VK09	A0A1Y7VK09	Ryr2	Ryanodine receptor 2 (Fragment)	MOUSE	12	43449.9	0.6635	0.00137968	A0A1Y7VK09	–	–
Q62419	Q62419|A0A3B2W7K0	Sh3gl1	Endophilin-A2	MOUSE	6	41745.7	0.662833	0.0035119	Q62419	–	–	SUBCELLULAR LOCATION: Cytoplasm {ECO:0000250}. Early endosome membrane {ECO:0000250}; Peripheral membrane protein {ECO:0000250}. Cell projection, podosome {ECO:0000250}. Note=Associated with postsynaptic endosomes in hippocampal neurons. {ECO:0000250}.	anchoring junction [GO:0070161]; cell projection [GO:0042995]; cytosol [GO:0005829]; early endosome membrane [GO:0031901]; podosome [GO:0002102]
Q3TES0	Q3TES0|A0A0N4SWH8|D6RHQ8	Iqsec3	IQ motif and SEC7 domain-containing protein 3	MOUSE	27	130600	0.6615	2.67751e-06	Q3TES0	–	–	SUBCELLULAR LOCATION: Cytoplasm {ECO:0000250|UniProtKB:Q9UPP2}. Postsynaptic density {ECO:0000269|PubMed:27609886}.	cytosol [GO:0005829]; GABA-ergic synapse [GO:0098982]; glycinergic synapse [GO:0098690]; inhibitory synapse [GO:0060077]; nucleoplasm [GO:0005654]; postsynaptic density [GO:0014069]; postsynaptic membrane [GO:0045211]; postsynaptic specialization of symmetric synapse [GO:0099629]
P97370	P97370	Atp1b3	Sodium/potassium-transporting ATPase subunit beta-3	MOUSE	11	32117.4	0.6595	0.00199211	P97370	–	TM	SUBCELLULAR LOCATION: Apical cell membrane {ECO:0000250|UniProtKB:Q63377}; Single-pass type II membrane protein {ECO:0000255}. Basolateral cell membrane {ECO:0000250|UniProtKB:Q63377}; Single-pass type II membrane protein {ECO:0000255}. Melanosome {ECO:0000250|UniProtKB:P54709}. Note=Identified by mass spectrometry in melanosome fractions from stage I to stage IV. {ECO:0000250|UniProtKB:P54709}.	apical plasma membrane [GO:0016324]; basolateral plasma membrane [GO:0016323]; cytoplasm [GO:0005737]; melanosome [GO:0042470]; sodium:potassium-exchanging ATPase complex [GO:0005890]; sperm flagellum [GO:0036126]
Q571F8	Q571F8|F6WPK7	Gls2	Glutaminase liver isoform, mitochondrial	MOUSE	2	67220.6	0.6585	8.10052e-05	Q571F8	–	–	SUBCELLULAR LOCATION: Mitochondrion {ECO:0000250|UniProtKB:Q9UI32}.	mitochondrion [GO:0005739]
Q61001	Q61001	Lama5	Laminin subunit alpha-5	MOUSE	13	416427	0.6585	0.00380975	Q61001	SP	–	SUBCELLULAR LOCATION: Secreted, extracellular space, extracellular matrix, basement membrane. Note=Major component.	basement membrane [GO:0005604]; collagen-containing extracellular matrix [GO:0062023]; extracellular matrix [GO:0031012]; extracellular matrix of synaptic cleft [GO:0098965]; extracellular region [GO:0005576]; extracellular space [GO:0005615]; glutamatergic synapse [GO:0098978]; laminin-10 complex [GO:0043259]; laminin-5 complex [GO:0005610]; neuromuscular junction [GO:0031594]; synaptic cleft [G…
Q9JJV2	Q9JJV2|D3YWS3	Pfn2	Profilin-2	MOUSE	4	15374.3	0.657167	0.000191589	Q9JJV2	–	–	SUBCELLULAR LOCATION: Cytoplasm, cytoskeleton.	cytoskeleton [GO:0005856]; cytosol [GO:0005829]; glutamatergic synapse [GO:0098978]; postsynapse [GO:0098794]; presynapse [GO:0098793]; Schaffer collateral - CA1 synapse [GO:0098685]; terminal bouton [GO:0043195]
Q8BI84	Q8BI84|J3KMG3|J3KMH5|A0A0R4J2D3	Mia3	Transport and Golgi organization protein 1 homolog	MOUSE	2	214299	0.655833	0.00303359	Q8BI84	SP	TM	SUBCELLULAR LOCATION: Endoplasmic reticulum membrane {ECO:0000250|UniProtKB:Q5JRA6}; Single-pass membrane protein {ECO:0000250|UniProtKB:Q5JRA6}. Note=Localizes at endoplasmic reticulum exit sites (ERES), also known as transitional endoplasmic reticulum (tER). SEC16A is required for its proper localization to ERES. After loading of COL7A1 into transport carriers, it is not incorporated into COPII…	endoplasmic reticulum exit site [GO:0070971]; endoplasmic reticulum membrane [GO:0005789]; membrane [GO:0016020]
A0A2I3BQP6	A0A2I3BQP6|A0A286YCH4|A0A286YCI7	Camk2g	Calcium/calmodulin-dependent protein kinase	MOUSE	32	63923.4	0.654833	0.000238492	A0A2I3BQP6	–	–		glutamatergic synapse [GO:0098978]; organelle [GO:0043226]; postsynaptic cytosol [GO:0099524]
Q99L47	Q99L47|F8WJK8|E9Q1V0	St13	Hsc70-interacting protein	MOUSE	5	41826.4	0.6545	0.000773024	Q99L47	–	–	SUBCELLULAR LOCATION: Cytoplasm {ECO:0000250}.	cytosol [GO:0005829]
A2ARS0	A2ARS0	Ankrd63	Ankyrin repeat domain-containing protein 63	MOUSE	4	41409.3	0.6515	0.000215802	A2ARS0	–	–
Q9CQU0	Q9CQU0	Txndc12	Thioredoxin domain-containing protein 12	MOUSE	4	19219.4	0.650833	0.00736553	Q9CQU0	SP	–	SUBCELLULAR LOCATION: Endoplasmic reticulum lumen {ECO:0000255|PROSITE-ProRule:PRU10138, ECO:0000269|PubMed:12930873}.	endoplasmic reticulum [GO:0005783]; endoplasmic reticulum lumen [GO:0005788]
Q02053	Q02053|P31254	Uba1	Ubiquitin-like modifier-activating enzyme 1	MOUSE	41	119005	0.6495	0.00111512	Q02053	–	–	SUBCELLULAR LOCATION: Cytoplasm {ECO:0000250|UniProtKB:P22314}. Mitochondrion {ECO:0000250|UniProtKB:P22314}. Nucleus {ECO:0000250|UniProtKB:P22314}.	cytoplasm [GO:0005737]; cytosol [GO:0005829]; desmosome [GO:0030057]; endosome membrane [GO:0010008]; heterochromatin [GO:0000792]; lysosomal membrane [GO:0005765]; mitochondrion [GO:0005739]; nucleoplasm [GO:0005654]; nucleus [GO:0005634]; rough endoplasmic reticulum membrane [GO:0030867]
Q9QXS6	Q9QXS6|A0A0R4J1E3|F7CPL2	Dbn1	Drebrin	MOUSE	23	78027.1	0.6475	3.17336e-05	Q9QXS6	–	–	SUBCELLULAR LOCATION: Cytoplasm {ECO:0000250|UniProtKB:Q16643}. Cell projection, dendrite {ECO:0000250|UniProtKB:Q16643}. Cytoplasm, cell cortex {ECO:0000250|UniProtKB:Q16643}. Cell junction {ECO:0000250|UniProtKB:Q16643}. Cell projection {ECO:0000269|PubMed:24720729}. Cell projection, growth cone {ECO:0000269|PubMed:24720729}. Note=In the absence of antigen, evenly distributed throughout subcort…	actin cytoskeleton [GO:0015629]; cell cortex [GO:0005938]; cell-cell junction [GO:0005911]; cytoplasm [GO:0005737]; dendrite [GO:0030425]; gap junction [GO:0005921]; glutamatergic synapse [GO:0098978]; growth cone [GO:0030426]; membrane [GO:0016020]; plasma membrane [GO:0005886]; postsynaptic cytosol [GO:0099524]; postsynaptic density [GO:0014069]; postsynaptic membrane [GO:0045211]
Q6PFA2	Q6PFA2|B1AWE0|B1AWD9|B1AWD8|O08585|B1AWE1	Clta	Clathrin light chain	MOUSE	6	23689.4	0.646833	0.000145495	Q6PFA2	–	–	SUBCELLULAR LOCATION: Cytoplasmic vesicle membrane {ECO:0000256|ARBA:ARBA00004180, ECO:0000256|RuleBase:RU363137}; Peripheral membrane protein {ECO:0000256|ARBA:ARBA00004180, ECO:0000256|RuleBase:RU363137}; Cytoplasmic side {ECO:0000256|ARBA:ARBA00004180, ECO:0000256|RuleBase:RU363137}. Membrane, coated pit {ECO:0000256|RuleBase:RU363137}; Peripheral membrane protein {ECO:0000256|RuleBase:RU36313…	clathrin coat of coated pit [GO:0030132]; clathrin coat of trans-Golgi network vesicle [GO:0030130]
Q8BG32	Q8BG32|G3UYH2|G3UXL5|G3UWW7|G3UZ28|G3UYL3|G3UYI4|G3UYL8|G3UX15|G3UWV7|G3UX67	Psmd11	26S proteasome non-ATPase regulatory subunit 11	MOUSE	4	47721.2	0.645167	0.00294848	Q8BG32	–	–		proteasome accessory complex [GO:0022624]; proteasome regulatory particle [GO:0005838]
Q61644	Q61644|A0A338P6K4|A0A384DVB1	Pacsin1	Protein kinase C and casein kinase substrate in neurons protein 1	MOUSE	15	50916.7	0.644167	0.000802013	Q61644	–	–	SUBCELLULAR LOCATION: Cytoplasm. Cell projection {ECO:0000250}. Synapse, synaptosome {ECO:0000250}. Cell projection, ruffle membrane. Membrane; Peripheral membrane protein. Cytoplasmic vesicle membrane; Peripheral membrane protein. Synapse. Cytoplasm, cytosol. Cell membrane {ECO:0000250}; Peripheral membrane protein {ECO:0000250}; Cytoplasmic side {ECO:0000250}. Note=In primary neuronal cultures,…	axon terminus [GO:0043679]; COPI-coated vesicle [GO:0030137]; cytoplasm [GO:0005737]; cytoplasmic vesicle membrane [GO:0030659]; cytosol [GO:0005829]; myelin sheath [GO:0043209]; photoreceptor ribbon synapse [GO:0098684]; presynaptic endocytic zone [GO:0098833]; ruffle membrane [GO:0032587]
Q8C0L0	Q8C0L0|A2ARI0	Tmx4	Thioredoxin-related transmembrane protein 4	MOUSE	4	37530	0.644167	0.000129903	Q8C0L0	SP	TM	SUBCELLULAR LOCATION: Nucleus inner membrane {ECO:0000269|PubMed:31142202}; Single-pass type I membrane protein {ECO:0000255}. Endoplasmic reticulum membrane {ECO:0000250|UniProtKB:Q9H1E5}; Single-pass type I membrane protein {ECO:0000255}.	endoplasmic reticulum [GO:0005783]; endoplasmic reticulum membrane [GO:0005789]; nuclear inner membrane [GO:0005637]
Q65CL1	Q65CL1	Ctnna3	Catenin alpha-3	MOUSE	3	100714	0.6435	0.0075368	Q65CL1	–	–	SUBCELLULAR LOCATION: Cytoplasm, cytoskeleton {ECO:0000250}. Cell junction, desmosome {ECO:0000269|PubMed:17535849}. Note=Localizes to intercalated disks of cardiomyocytes and in peritubular myoid cells of testis, and colocalizes with CTNNA1 and CTNNA2. Colocalizes with PKP2 at intercalated disks in the heart (PubMed:17535849). {ECO:0000250, ECO:0000269|PubMed:17535849}.	adherens junction [GO:0005912]; cytoplasm [GO:0005737]; cytoskeleton [GO:0005856]; desmosome [GO:0030057]; fascia adherens [GO:0005916]; lamellipodium [GO:0030027]
P28828	Q68FM4|P28828|A0A286YDL1|A0A286YCW9|B1AUH1	Ptprm	Receptor-type tyrosine-protein phosphatase mu	MOUSE	22	165419	0.641833	2.86934e-05	P28828	SP	TM	SUBCELLULAR LOCATION: Cell membrane {ECO:0000250|UniProtKB:P28827}; Single-pass type I membrane protein {ECO:0000250|UniProtKB:P28827}. Note=Localizes in regions of cell-cell contact. {ECO:0000250|UniProtKB:P28827}.	adherens junction [GO:0005912]; lamellipodium [GO:0030027]; perinuclear region of cytoplasm [GO:0048471]; plasma membrane [GO:0005886]

## Sheet: TableS2C_80w
UniProt-ID	UniProt-ID-Group	Gene-Symbol	Protein-Name	Species	Unique-Peptide-Number	Protein-Molecular-Weight	log2-Fold-Change(+/–WGA)_80w	p-Value_Fold-Change(+/–WGA)_80w	UniProt-ID	UniProt-Annotated-Signal-Peptide	UniProt-Annotated-Transmembrane-Domain	UniProt-Annotated-Subcellular-Localization	GO-Annotated-Subcellular-Localization
Q8CIS0	Q8CIS0	Card11	Caspase recruitment domain-containing protein 11	MOUSE	3	135407	2.974	0.00275239	Q8CIS0	–	–	SUBCELLULAR LOCATION: Cytoplasm {ECO:0000250|UniProtKB:Q9BXL7}. Membrane raft {ECO:0000250|UniProtKB:Q9BXL7}. Note=Colocalized with DPP4 in membrane rafts. {ECO:0000250|UniProtKB:Q9BXL7}.	CBM complex [GO:0032449]; cytoplasm [GO:0005737]; immunological synapse [GO:0001772]; membrane raft [GO:0045121]; plasma membrane [GO:0005886]
Q9R0M4	Q9R0M4	Podxl	Podocalyxin	MOUSE	13	53787.8	2.25533	3.97531e-08	Q9R0M4	SP	TM	SUBCELLULAR LOCATION: Apical cell membrane {ECO:0000269|PubMed:17311105}. Cell projection, microvillus {ECO:0000269|PubMed:17311105}. Membrane raft {ECO:0000250}. Cell projection, lamellipodium {ECO:0000250}. Cell projection, filopodium {ECO:0000250}. Cell projection, ruffle {ECO:0000250}. Membrane {ECO:0000305}; Single-pass type I membrane protein {ECO:0000305}. Note=In single attached epithelia…	apical plasma membrane [GO:0016324]; cytoplasm [GO:0005737]; filopodium [GO:0030175]; glutamatergic synapse [GO:0098978]; lamellipodium [GO:0030027]; membrane raft [GO:0045121]; microvillus membrane [GO:0031528]; plasma membrane [GO:0005886]; presynaptic membrane [GO:0042734]; ruffle [GO:0001726]; slit diaphragm [GO:0036057]
P0CW02	A0A087WNZ5|P0CW02|A0A087WRP7|P0CW03	Ly6c1	Lymphocyte antigen 6C1	MOUSE	3	14876.9	2.238	5.214e-08	P0CW02	SP	–	SUBCELLULAR LOCATION: Cell membrane {ECO:0000305}; Lipid-anchor, GPI-anchor {ECO:0000305}.	cell surface [GO:0009986]; external side of plasma membrane [GO:0009897]
P55772	P55772|Q8CDV7|D6RHQ2|F7B9M9|D6RFA9	Entpd1	Ectonucleoside triphosphate diphosphohydrolase 1	MOUSE	9	57831.8	2.214	3.09754e-08	P55772	–	TM	SUBCELLULAR LOCATION: Membrane {ECO:0000250|UniProtKB:P49961}; Multi-pass membrane protein {ECO:0000250|UniProtKB:P49961}. Membrane, caveola {ECO:0000250|UniProtKB:P49961}.	basement membrane [GO:0005604]; caveola [GO:0005901]; external side of plasma membrane [GO:0009897]; plasma membrane [GO:0005886]
Q9CQJ8	Q9CQJ8	Ndufb9	NADH dehydrogenase [ubiquinone] 1 beta subcomplex subunit 9	MOUSE	17	22268.9	1.96	3.6288e-07	Q9CQJ8	–	–	SUBCELLULAR LOCATION: Mitochondrion inner membrane {ECO:0000269|PubMed:38575788}; Peripheral membrane protein {ECO:0000269|PubMed:38575788}; Matrix side {ECO:0000269|PubMed:38575788}.	mitochondrial inner membrane [GO:0005743]; mitochondrion [GO:0005739]; respiratory chain complex I [GO:0045271]
Q64314	Q64314	Cd34	Hematopoietic progenitor cell antigen CD34	MOUSE	10	41381.3	1.87333	8.29618e-08	Q64314	SP	TM	SUBCELLULAR LOCATION: Membrane; Single-pass type I membrane protein.	apical plasma membrane [GO:0016324]; basal plasma membrane [GO:0009925]; cell periphery [GO:0071944]; cell surface [GO:0009986]; cytoplasm [GO:0005737]; external side of plasma membrane [GO:0009897]; extracellular region [GO:0005576]; glomerular endothelium fenestra [GO:0036053]; intercellular bridge [GO:0045171]; lysosome [GO:0005764]; membrane [GO:0016020]; perinuclear region of cytoplasm [GO:0…
Q3UPN1	Q3UPN1|P29533|A0A0G2JFP9	Vcam1	Vascular cell adhesion protein 1	MOUSE	15	82456.1	1.86567	7.86195e-07	Q3UPN1	SP	TM	SUBCELLULAR LOCATION: Cell membrane {ECO:0000256|ARBA:ARBA00004251}; Single-pass type I membrane protein {ECO:0000256|ARBA:ARBA00004251}. Secreted {ECO:0000256|ARBA:ARBA00004613}.	alpha9-beta1 integrin-vascular cell adhesion molecule-1 complex [GO:0071065]; apical part of cell [GO:0045177]; early endosome [GO:0005769]; endoplasmic reticulum [GO:0005783]; external side of plasma membrane [GO:0009897]; extracellular space [GO:0005615]; filopodium [GO:0030175]; Golgi apparatus [GO:0005794]; microvillus [GO:0005902]; podosome [GO:0002102]; sarcolemma [GO:0042383]
A0A0R4J0B6	A0A0R4J0B6|Q7TMS5|S4R2E1|D3Z150|A0A0N4SWA2|D3YZX5	Abcg2	ATP-binding cassette sub-family G member 2	MOUSE	8	73591.1	1.822	3.76446e-06	A0A0R4J0B6	–	TM	SUBCELLULAR LOCATION: Apical cell membrane {ECO:0000256|ARBA:ARBA00004424}; Multi-pass membrane protein {ECO:0000256|ARBA:ARBA00004424}. Mitochondrion membrane {ECO:0000256|ARBA:ARBA00004225}; Multi-pass membrane protein {ECO:0000256|ARBA:ARBA00004225}.	external side of apical plasma membrane [GO:0098591]; mitochondrial membrane [GO:0031966]
Q9D6J5	Q9D6J5|Q3V406|E9Q9J5|F6VCY0	Ndufb8	NADH dehydrogenase [ubiquinone] 1 beta subcomplex subunit 8, mitochondrial	MOUSE	5	21932.5	1.77733	1.81002e-07	Q9D6J5	–	TM	SUBCELLULAR LOCATION: Mitochondrion inner membrane {ECO:0000269|PubMed:38575788}; Single-pass membrane protein {ECO:0000255}; Matrix side {ECO:0000269|PubMed:38575788}.	mitochondrial inner membrane [GO:0005743]; mitochondrion [GO:0005739]; respiratory chain complex I [GO:0045271]
P03921	P03921	Mtnd5	NADH-ubiquinone oxidoreductase chain 5	MOUSE	3	68815.9	1.717	3.11506e-06	P03921	–	TM	SUBCELLULAR LOCATION: Mitochondrion inner membrane {ECO:0000269|PubMed:38575788}; Multi-pass membrane protein {ECO:0000255}.	mitochondrial inner membrane [GO:0005743]; mitochondrion [GO:0005739]; respiratory chain complex I [GO:0045271]
Q9Z0J1	Q9Z0J1	Reck	Reversion-inducing cysteine-rich protein with Kazal motifs	MOUSE	11	111101	1.68633	4.4031e-06	Q9Z0J1	SP	–	SUBCELLULAR LOCATION: Cell membrane {ECO:0000269|PubMed:28803732}; Lipid-anchor, GPI-anchor {ECO:0000250|UniProtKB:O95980}.	plasma membrane [GO:0005886]; side of membrane [GO:0098552]; Wnt signalosome [GO:1990909]
Q8K274	Q8K274	Fn3krp	Ketosamine-3-kinase	MOUSE	18	34695.9	1.59233	1.67823e-06	Q8K274	–	–		cytosol [GO:0005829]
F8VPN4	F8VPN4|A0A0G2JGI9|F6XXE6|E0CYU6|E0CX86|F7CSZ6	Agl	4-alpha-glucanotransferase	MOUSE	71	176737	1.589	1.48189e-06	F8VPN4	–	–	SUBCELLULAR LOCATION: Cytoplasm {ECO:0000256|ARBA:ARBA00004496}.	cytoplasm [GO:0005737]; cytosol [GO:0005829]; inclusion body [GO:0016234]; nucleus [GO:0005634]; sarcoplasmic reticulum [GO:0016529]
Q9CQZ6	Q9CQZ6	Ndufb3	NADH dehydrogenase [ubiquinone] 1 beta subcomplex subunit 3	MOUSE	4	11692	1.56767	2.44932e-06	Q9CQZ6	–	TM	SUBCELLULAR LOCATION: Mitochondrion inner membrane {ECO:0000269|PubMed:38575788}; Single-pass membrane protein {ECO:0000250|UniProtKB:O43676}; Matrix side {ECO:0000250|UniProtKB:O43676}.	mitochondrial inner membrane [GO:0005743]; mitochondrion [GO:0005739]; respiratory chain complex I [GO:0045271]
P55284	P55284	Cdh5	Cadherin-5	MOUSE	17	88186.6	1.56733	9.4538e-07	P55284	SP	TM	SUBCELLULAR LOCATION: Cell junction, adherens junction {ECO:0000269|PubMed:19635461, ECO:0000269|PubMed:24806444, ECO:0000269|PubMed:33972531}. Cell membrane {ECO:0000269|PubMed:19635461}; Single-pass type I membrane protein {ECO:0000269|PubMed:19635461}. Cytoplasm {ECO:0000269|PubMed:24806444}. Note=Found at cell-cell boundaries and probably at cell-matrix boundaries. KRIT1 and CDH5 reciprocally…	adherens junction [GO:0005912]; bicellular tight junction [GO:0005923]; cell junction [GO:0030054]; cell periphery [GO:0071944]; cell-cell junction [GO:0005911]; cytoplasm [GO:0005737]; external side of plasma membrane [GO:0009897]; nuclear membrane [GO:0031965]; nucleoplasm [GO:0005654]; plasma membrane [GO:0005886]
G5E8Q8	G5E8Q8|A0A286YDT5|A0A286YD74	Adgrf5	Adhesion G protein-coupled receptor F5	MOUSE	21	151723	1.564	7.79447e-07	G5E8Q8	SP	TM	SUBCELLULAR LOCATION: Cell membrane {ECO:0000269|PubMed:36073784}; Multi-pass membrane protein {ECO:0000255}.	apical part of cell [GO:0045177]; cell surface [GO:0009986]; cytoplasmic vesicle [GO:0031410]; plasma membrane [GO:0005886]
Q5ND28	Q5ND28|B7ZC28	Scarf1	Scavenger receptor class F member 1	MOUSE	2	91913	1.54967	8.26077e-05	Q5ND28	SP	TM	SUBCELLULAR LOCATION: Membrane {ECO:0000305}; Single-pass type I membrane protein {ECO:0000305}.	plasma membrane [GO:0005886]
Q5FWI3	Q5FWI3	Cemip2	Cell surface hyaluronidase	MOUSE	2	155224	1.53633	1.31113e-05	Q5FWI3	–	TM	SUBCELLULAR LOCATION: Cell membrane {ECO:0000269|PubMed:28246172}; Single-pass type II membrane protein {ECO:0000269|PubMed:28246172}.	cytosol [GO:0005829]; nucleolus [GO:0005730]; plasma membrane [GO:0005886]
Q61545	Q5SUS9|Q61545|Q5SUT0	Ewsr1	RNA-binding protein EWS	MOUSE	5	68746.3	1.53533	1.15946e-05	Q61545	–	–	SUBCELLULAR LOCATION: Nucleus {ECO:0000250}. Cytoplasm {ECO:0000250}. Cell membrane {ECO:0000250}. Note=Relocates from cytoplasm to ribosomes upon PTK2B/FAK2 activation. {ECO:0000250}.	cytoplasm [GO:0005737]; nucleus [GO:0005634]; plasma membrane [GO:0005886]
Q61147	E9PZD8|G3X8Q5|Q61147|G3X9T8	Cp	Ceruloplasmin	MOUSE	10	121948	1.52	6.64915e-07	Q61147	SP	–	SUBCELLULAR LOCATION: Secreted {ECO:0000269|PubMed:16906150}. Note=Colocalizes with GCP1 in secretory intracellular compartments. {ECO:0000250|UniProtKB:P13635}.	extracellular space [GO:0005615]
P09242	P09242|E9Q7P8|B1AXF5|B1AXF6	Alpl	Alkaline phosphatase, tissue-nonspecific isozyme	MOUSE	11	57855.5	1.51767	6.35149e-06	P09242	SP	–	SUBCELLULAR LOCATION: Cell membrane {ECO:0000250|UniProtKB:P05186}; Lipid-anchor, GPI-anchor {ECO:0000250|UniProtKB:P05186}. Extracellular vesicle membrane {ECO:0000269|PubMed:19874193, ECO:0000269|PubMed:23942722}; Lipid-anchor, GPI-anchor {ECO:0000269|PubMed:33981039}. Mitochondrion membrane {ECO:0000269|PubMed:33981039}; Lipid-anchor, GPI-anchor {ECO:0000269|PubMed:33981039}. Mitochondrion int…	extracellular matrix [GO:0031012]; extracellular membrane-bounded organelle [GO:0065010]; extracellular space [GO:0005615]; mitochondrial intermembrane space [GO:0005758]; mitochondrial membrane [GO:0031966]; plasma membrane [GO:0005886]; side of membrane [GO:0098552]
G5E8G5	G5E8G5|G3X9J8|A0A0G2JDH9|Q8CDK8|Q8R056|O54990|A0A0R4J0B0|A0A0G2JE50|A0A0G2JE90	Prom1	Prominin-1	MOUSE	9	98338.7	1.51367	3.56094e-06	G5E8G5	SP	TM	SUBCELLULAR LOCATION: Cell projection, microvillus membrane {ECO:0000256|ARBA:ARBA00004475}; Multi-pass membrane protein {ECO:0000256|ARBA:ARBA00004475}.	cell surface [GO:0009986]; endoplasmic reticulum [GO:0005783]; endoplasmic reticulum-Golgi intermediate compartment [GO:0005793]; extracellular exosome [GO:0070062]; microvillus membrane [GO:0031528]; photoreceptor outer segment membrane [GO:0042622]
P09470	P09470|F6QCP8|D0G895	Ace	Angiotensin-converting enzyme	MOUSE	12	151771	1.47067	2.11501e-06	P09470	SP	TM	SUBCELLULAR LOCATION: [Isoform Somatic]: Cell membrane {ECO:0000269|PubMed:23535237}; Single-pass type I membrane protein {ECO:0000255}. Cytoplasm {ECO:0000269|PubMed:23535237}. Note=Detected in both cell membrane and cytoplasm in neurons. {ECO:0000269|PubMed:23535237}.; SUBCELLULAR LOCATION: [Angiotensin-converting enzyme, soluble form]: Secreted {ECO:0000250|UniProtKB:P12821}.; SUBCELLULAR LOCA…	cytoplasm [GO:0005737]; endosome [GO:0005768]; external side of plasma membrane [GO:0009897]; extracellular exosome [GO:0070062]; extracellular region [GO:0005576]; extracellular space [GO:0005615]; lysosome [GO:0005764]; plasma membrane [GO:0005886]
O35632	O35632|Q8C309|A0A0A6YX37|A0A0A6YXJ6|A0A0A6YXZ3	Hyal2	Hyaluronidase-2	MOUSE	3	54244.2	1.465	3.3867e-05	O35632	SP	–	SUBCELLULAR LOCATION: Cell membrane {ECO:0000269|PubMed:26515055}; Lipid-anchor, GPI-anchor {ECO:0000250|UniProtKB:Q12891}.	apical plasma membrane [GO:0016324]; cell surface [GO:0009986]; cytoplasmic vesicle [GO:0031410]; cytosol [GO:0005829]; endocytic vesicle [GO:0030139]; Golgi membrane [GO:0000139]; lysosome [GO:0005764]; membrane raft [GO:0045121]; microvillus [GO:0005902]; perinuclear region of cytoplasm [GO:0048471]; plasma membrane [GO:0005886]; RNA polymerase II transcription regulator complex [GO:0090575]; s…
Q00897	Q00897|P22599|Q00898	Serpina1d	Alpha-1-antitrypsin 1-4	MOUSE	11	46168.7	1.46067	0.00889233	Q00897	SP	–	SUBCELLULAR LOCATION: Secreted {ECO:0000269|PubMed:11961105, ECO:0000269|PubMed:8619829}.	extracellular region [GO:0005576]; extracellular space [GO:0005615]
Q922B9	Q922B9|A2AQD5|A2AQD6	Itprid2	Protein ITPRID2	MOUSE	3	138314	1.437	0.0177031	Q922B9	–	–	SUBCELLULAR LOCATION: Cytoplasm {ECO:0000269|PubMed:14673706}. Note=Located near the plasma membrane. Associated with actin filaments. May also exist as a membrane-bound form with extracellular regions (By similarity). {ECO:0000250}.	cytosol [GO:0005829]; nucleoplasm [GO:0005654]; plasma membrane [GO:0005886]
B1AWS8	B1AWS8|Q80YS4|Q02858	Tek	Receptor protein-tyrosine kinase	MOUSE	15	127966	1.425	9.95007e-07	B1AWS8	SP	TM	SUBCELLULAR LOCATION: Cell junction, focal adhesion {ECO:0000256|ARBA:ARBA00004246}. Cell membrane {ECO:0000256|ARBA:ARBA00004251}; Single-pass type I membrane protein {ECO:0000256|ARBA:ARBA00004251}. Cytoplasm, cytoskeleton {ECO:0000256|ARBA:ARBA00004245}. Secreted {ECO:0000256|ARBA:ARBA00004613}.	actin filament [GO:0005884]; apical plasma membrane [GO:0016324]; basolateral plasma membrane [GO:0016323]; cell surface [GO:0009986]; cell-cell junction [GO:0005911]; centrosome [GO:0005813]; ciliary basal body [GO:0036064]; cytoplasm [GO:0005737]; extracellular region [GO:0005576]; focal adhesion [GO:0005925]; membrane raft [GO:0045121]; microvillus [GO:0005902]; stress fiber [GO:0001725]
Q60751	Q60751|E9QNX9|Q9WTL4	Igf1r	Insulin-like growth factor 1 receptor	MOUSE	34	158296	1.40933	7.27947e-07	Q60751	SP	TM	SUBCELLULAR LOCATION: Cell membrane {ECO:0000250}; Single-pass type I membrane protein {ECO:0000250}.	glutamatergic synapse [GO:0098978]; membrane [GO:0016020]; plasma membrane [GO:0005886]; postsynapse [GO:0098794]; receptor complex [GO:0043235]; T-tubule [GO:0030315]
Q8CI61	Q8CI61	Bag4	BAG family molecular chaperone regulator 4	MOUSE	4	49322	1.39567	7.5e-07	Q8CI61	–	–	SUBCELLULAR LOCATION: Cytoplasm.	cytosol [GO:0005829]; nucleus [GO:0005634]; plasma membrane [GO:0005886]
Q63912	G3XA53|Q63912	Omg	Oligodendrocyte-myelin glycoprotein	MOUSE	4	49739.1	1.35567	0.0033131	Q63912	SP	–	SUBCELLULAR LOCATION: Cell membrane; Lipid-anchor, GPI-anchor.	myelin sheath [GO:0043209]; plasma membrane [GO:0005886]; side of membrane [GO:0098552]
Q8CHP8	Q8CHP8	Pgp	Glycerol-3-phosphate phosphatase	MOUSE	14	34996.5	1.354	3.52325e-05	Q8CHP8	–	–
Q08481	B1ARB3|Q08481|B1ARA9	Pecam1	Platelet endothelial cell adhesion molecule	MOUSE	18	82117	1.306	2.72698e-06	Q08481	SP	TM	SUBCELLULAR LOCATION: Cell membrane {ECO:0000250|UniProtKB:P16284}; Single-pass type I membrane protein {ECO:0000250|UniProtKB:P16284}. Membrane raft {ECO:0000250|UniProtKB:P16284}. Cell junction {ECO:0000250|UniProtKB:P16284}. Note=Localizes to the lateral border recycling compartment (LBRC) and recycles from the LBRC to the junction in resting endothelial cells. Cell surface expression on neutr…	cell periphery [GO:0071944]; cell-cell contact zone [GO:0044291]; cytoplasm [GO:0005737]; cytosol [GO:0005829]; external side of plasma membrane [GO:0009897]; extracellular space [GO:0005615]; membrane [GO:0016020]; membrane raft [GO:0045121]; nucleolus [GO:0005730]; nucleoplasm [GO:0005654]; plasma membrane [GO:0005886]; protein-containing complex [GO:0032991]; smooth muscle contractile fiber [G…
Q3V3R4	Q3V3R4	Itga1	Integrin alpha-1	MOUSE	13	132234	1.291	2.59959e-05	Q3V3R4	SP	TM	SUBCELLULAR LOCATION: Membrane {ECO:0000250}; Single-pass type I membrane protein {ECO:0000250}.	acrosomal vesicle [GO:0001669]; basal part of cell [GO:0045178]; cell surface [GO:0009986]; external side of plasma membrane [GO:0009897]; focal adhesion [GO:0005925]; integrin alpha1-beta1 complex [GO:0034665]; perikaryon [GO:0043204]; plasma membrane [GO:0005886]
P56959	P56959|Q8CFQ9|G3UXT7|Q91VQ2|G3UZD2|F6QCI0	Fus	RNA-binding protein FUS	MOUSE	10	52900.5	1.29033	1.57414e-05	P56959	–	–	SUBCELLULAR LOCATION: Nucleus {ECO:0000250|UniProtKB:P35637}. Note=Displays a punctate pattern inside the nucleus and is excluded from nucleoli. {ECO:0000250|UniProtKB:P35637}.	cytoplasm [GO:0005737]; GABA-ergic synapse [GO:0098982]; glutamatergic synapse [GO:0098978]; intracellular membraneless organelle [GO:0043232]; nucleoplasm [GO:0005654]; nucleus [GO:0005634]; postsynaptic cytosol [GO:0099524]; presynaptic cytosol [GO:0099523]
Q9CQH3	Q9CQH3|D3Z568|D3Z6W9|D3YX99|F6Y6V5	Ndufb5	NADH dehydrogenase [ubiquinone] 1 beta subcomplex subunit 5, mitochondrial	MOUSE	6	21766.8	1.28733	0.000135545	Q9CQH3	–	TM	SUBCELLULAR LOCATION: Mitochondrion inner membrane {ECO:0000269|PubMed:38575788}; Single-pass membrane protein {ECO:0000250|UniProtKB:O43674}; Matrix side {ECO:0000250|UniProtKB:O43674}.	mitochondrial inner membrane [GO:0005743]; mitochondrion [GO:0005739]; nucleoplasm [GO:0005654]; respiratory chain complex I [GO:0045271]
Q9R1W5	Q9R1W5	Calcrl	Calcitonin gene-related peptide type 1 receptor	MOUSE	3	54233.8	1.263	4.44578e-05	Q9R1W5	SP	TM	SUBCELLULAR LOCATION: Cell membrane {ECO:0000250|UniProtKB:Q16602}; Multi-pass membrane protein {ECO:0000250|UniProtKB:Q16602}.	adrenomedullin receptor complex [GO:1903143]; CGRP receptor complex [GO:1990406]; endoplasmic reticulum [GO:0005783]; endosome [GO:0005768]; lysosome [GO:0005764]
P05533	P05533	Ly6a	Lymphocyte antigen 6A-2/6E-1	MOUSE	2	15061.2	1.224	4.53206e-06	P05533	SP	–	SUBCELLULAR LOCATION: Cell membrane; Lipid-anchor, GPI-anchor.	external side of plasma membrane [GO:0009897]
O09111	O09111	Ndufb11	NADH dehydrogenase [ubiquinone] 1 beta subcomplex subunit 11, mitochondrial	MOUSE	8	17500.5	1.223	1.33752e-05	O09111	–	TM	SUBCELLULAR LOCATION: Mitochondrion inner membrane {ECO:0000269|PubMed:38575788}; Single-pass membrane protein {ECO:0000255}. Note=The interaction with BCAP31 mediates mitochondria localization. {ECO:0000250|UniProtKB:Q9NX14}.	mitochondrial inner membrane [GO:0005743]; mitochondrion [GO:0005739]; respiratory chain complex I [GO:0045271]
Q9WTR5	Q9WTR5	Cdh13	Cadherin-13	MOUSE	4	78583.6	1.223	0.000464792	Q9WTR5	SP	–	SUBCELLULAR LOCATION: Cell membrane {ECO:0000269|PubMed:27834691}; Lipid-anchor, GPI-anchor {ECO:0000255}. Cytoplasm {ECO:0000269|PubMed:27834691}.	caveola [GO:0005901]; external side of plasma membrane [GO:0009897]; extracellular space [GO:0005615]; GABA-ergic synapse [GO:0098982]; neuron projection [GO:0043005]; perinuclear region of cytoplasm [GO:0048471]; plasma membrane [GO:0005886]
Q6P5F6	Q6P5F6|A0A087WQF7|A0A087WRC8	Slc39a10	Zinc transporter ZIP10	MOUSE	5	95191.3	1.21667	2.20142e-05	Q6P5F6	SP	TM	SUBCELLULAR LOCATION: Cell membrane {ECO:0000269|PubMed:21738690, ECO:0000269|PubMed:25074919}; Multi-pass membrane protein {ECO:0000305}. Apical cell membrane {ECO:0000269|PubMed:30520657}; Multi-pass membrane protein {ECO:0000255}. Note=Expressed at the apical membranes of proximal tubules in the kidney. {ECO:0000269|PubMed:30520657}.	apical plasma membrane [GO:0016324]; plasma membrane [GO:0005886]
P19137	P19137	Lama1	Laminin subunit alpha-1	MOUSE	19	347442	1.18867	9.69574e-06	P19137	SP	–	SUBCELLULAR LOCATION: Secreted, extracellular space, extracellular matrix, basement membrane. Note=Major component.	basement membrane [GO:0005604]; cell-cell junction [GO:0005911]; collagen-containing extracellular matrix [GO:0062023]; extracellular matrix [GO:0031012]; extracellular region [GO:0005576]; extracellular space [GO:0005615]; laminin complex [GO:0043256]; laminin-1 complex [GO:0005606]; laminin-3 complex [GO:0005608]; membrane [GO:0016020]; protein complex involved in cell-matrix adhesion [GO:00986…
P01901	P01901|Q3TH01|A0A494BA33|A0A494BAT0|G3UXW2|P04223|P03991|P14428|P14426|A0A494B9G8|A0A0B4J1G3|G3UZP7|P14427|P01900|P06339|P01899|P01897|Q4KN81|Q8HWB2|P14429|P14430|P79568|E9QJR9|E9PWT4|L7N260|P14431	H2-K1	H-2 class I histocompatibility antigen, K-B alpha chain	MOUSE	5	41700.5	1.18533	2.851e-05	P01901	SP	TM	SUBCELLULAR LOCATION: Membrane; Single-pass type I membrane protein.	external side of plasma membrane [GO:0009897]; lumenal side of endoplasmic reticulum membrane [GO:0098553]; MHC class I protein complex [GO:0042612]; phagocytic vesicle membrane [GO:0030670]
P63038	P63038|D3Z2F2|D3Z7J9	Hspd1	60 kDa heat shock protein, mitochondrial	MOUSE	48	61125.6	1.17033	4.5439e-05	P63038	–	–	SUBCELLULAR LOCATION: Mitochondrion matrix {ECO:0000250|UniProtKB:P10809}.	cell surface [GO:0009986]; clathrin-coated pit [GO:0005905]; coated vesicle [GO:0030135]; cytoplasm [GO:0005737]; cytosol [GO:0005829]; early endosome [GO:0005769]; extracellular exosome [GO:0070062]; intracellular membrane-bounded organelle [GO:0043231]; lipopolysaccharide receptor complex [GO:0046696]; membrane [GO:0016020]; migrasome [GO:0140494]; mitochondrial inner membrane [GO:0005743]; mit…
P09055	P09055|Q9Z0T9|B1AYG6|B1AYG7	Itgb1	Integrin beta-1	MOUSE	10	91481.9	1.15767	1.28913e-06	P09055	SP	TM	SUBCELLULAR LOCATION: Cell membrane {ECO:0000250|UniProtKB:P05556}; Single-pass type I membrane protein {ECO:0000255}. Cell projection, invadopodium membrane {ECO:0000250|UniProtKB:P05556}; Single-pass type I membrane protein {ECO:0000255}. Cell projection, ruffle membrane {ECO:0000250|UniProtKB:P05556}; Single-pass type I membrane protein {ECO:0000255}. Recycling endosome {ECO:0000269|PubMed:217…	cell surface [GO:0009986]; cerebellar climbing fiber to Purkinje cell synapse [GO:0150053]; dendritic spine [GO:0043197]; external side of plasma membrane [GO:0009897]; filopodium [GO:0030175]; focal adhesion [GO:0005925]; glutamatergic synapse [GO:0098978]; integrin alpha1-beta1 complex [GO:0034665]; integrin alpha10-beta1 complex [GO:0034680]; integrin alpha11-beta1 complex [GO:0034681]; integr…
Q1W617	Q1W617	Shroom4	Protein Shroom4	MOUSE	3	165575	1.133	0.000416723	Q1W617	–	–	SUBCELLULAR LOCATION: Cytoplasm, cytoskeleton {ECO:0000269|PubMed:17009331}. Note=Shows partial colocalization with the cytoplasmic pool of F-actin.	actin cytoskeleton [GO:0015629]; actin filament [GO:0005884]; apical plasma membrane [GO:0016324]; basal plasma membrane [GO:0009925]; cytoplasm [GO:0005737]; cytoplasmic side of plasma membrane [GO:0009898]; focal adhesion [GO:0005925]; GABA-ergic synapse [GO:0098982]; glutamatergic synapse [GO:0098978]; nucleoplasm [GO:0005654]; postsynapse [GO:0098794]; presynapse [GO:0098793]; stress fiber [G…
Q91WJ8	Q3UUU2|A0A0G2JFY5|Q91WJ8|A0A0G2JGW9|Q3TUE1|A0A0G2JG00|A0A0G2JFK2	Fubp1	Far upstream element-binding protein 1	MOUSE	5	68709.5	1.13267	2.95926e-05	Q91WJ8	–	–	SUBCELLULAR LOCATION: Nucleus {ECO:0000305}.	nucleus [GO:0005634]; synapse [GO:0045202]
P07758	A0A0A0MQA3|P07758|Q00896|A0A0R4J0X5	Serpina1a	Alpha-1-antitrypsin 1-1	MOUSE	10	46172.9	1.13067	0.0390306	P07758	SP	–	SUBCELLULAR LOCATION: Secreted {ECO:0000269|PubMed:11961105, ECO:0000269|PubMed:8619829}.	collagen-containing extracellular matrix [GO:0062023]; extracellular region [GO:0005576]; extracellular space [GO:0005615]
P07724	P07724	Alb	Albumin	MOUSE	18	70745.2	1.11733	8.56715e-06	P07724	SP	–	SUBCELLULAR LOCATION: Secreted.	cytoplasm [GO:0005737]; endoplasmic reticulum [GO:0005783]; extracellular exosome [GO:0070062]; extracellular region [GO:0005576]; extracellular space [GO:0005615]; Golgi apparatus [GO:0005794]; myelin sheath [GO:0043209]; protein-containing complex [GO:0032991]
P35330	P35330|G5E8M9|G3UWJ5|B1ARJ2	Icam2	Intercellular adhesion molecule 2	MOUSE	6	31846.1	1.107	0.000128177	P35330	SP	TM	SUBCELLULAR LOCATION: Membrane {ECO:0000255}; Single-pass type I membrane protein {ECO:0000255}. Cell projection, microvillus {ECO:0000269|PubMed:9472040}. Note=Co-localizes with RDX, EZR and MSN in microvilli. {ECO:0000269|PubMed:9472040}.	cell periphery [GO:0071944]; cleavage furrow [GO:0032154]; microvillus [GO:0005902]; plasma membrane [GO:0005886]; uropod [GO:0001931]
Q9JLJ2	Q9JLJ2|Q3U367	Aldh9a1	4-trimethylaminobutyraldehyde dehydrogenase	MOUSE	27	54483.7	1.10433	2.25495e-05	Q9JLJ2	–	–	SUBCELLULAR LOCATION: Cytoplasm, cytosol {ECO:0000250|UniProtKB:Q9JLJ3}. Cytoplasm {ECO:0000250|UniProtKB:P49189}.	cytosol [GO:0005829]; mitochondrion [GO:0005739]
Q8C0Z1	Q8C0Z1|F6SQM4|D3Z6P3	Fam234a	Protein FAM234A	MOUSE	2	61145.3	1.10267	7.34557e-06	Q8C0Z1	–	TM	SUBCELLULAR LOCATION: Membrane {ECO:0000305}; Single-pass type II membrane protein {ECO:0000305}.	cell surface [GO:0009986]; membrane [GO:0016020]
Q9R069	Q9R069|D3YTK7	Bcam	Basal cell adhesion molecule	MOUSE	5	68467.7	1.094	0.000147361	Q9R069	SP	TM	SUBCELLULAR LOCATION: Cell membrane {ECO:0000250|UniProtKB:P50895}; Single-pass type I membrane protein {ECO:0000250|UniProtKB:P50895}.	cell surface [GO:0009986]; plasma membrane [GO:0005886]
Q63961	Q63961|Q3UAM9|F7A1B4|F7BZW0	Eng	Endoglin	MOUSE	12	70932.3	1.074	1.33559e-05	Q63961	SP	TM	SUBCELLULAR LOCATION: Cell membrane {ECO:0000269|PubMed:8125301}; Single-pass type I membrane protein {ECO:0000305|PubMed:8125301}.	endothelial microparticle [GO:0072563]; external side of plasma membrane [GO:0009897]; nuclear body [GO:0016604]; receptor complex [GO:0043235]
Q9R0L6	Q9R0L6	Pcm1	Pericentriolar material 1 protein	MOUSE	2	230269	1.06633	1.39631e-05	Q9R0L6	–	–	SUBCELLULAR LOCATION: Cytoplasm, cytoskeleton {ECO:0000250|UniProtKB:Q8AV28}. Cytoplasm, cytoskeleton, microtubule organizing center, centrosome {ECO:0000269|PubMed:10579718, ECO:0000269|PubMed:12112146, ECO:0000269|PubMed:12403812}. Cytoplasmic granule {ECO:0000269|PubMed:12403812, ECO:0000269|PubMed:12571289}. Cytoplasm, cytoskeleton, microtubule organizing center, centrosome, centriolar satell…	apical part of cell [GO:0045177]; centriolar satellite [GO:0034451]; centriole [GO:0005814]; centrosome [GO:0005813]; ciliary basal body [GO:0036064]; ciliary transition zone [GO:0035869]; cytoplasm [GO:0005737]; cytosol [GO:0005829]; nuclear membrane [GO:0031965]; nucleoplasm [GO:0005654]; pericentriolar material [GO:0000242]; protein-containing complex [GO:0032991]
O88569	O88569|A0A0N4SUM2	Hnrnpa2b1	Heterogeneous nuclear ribonucleoproteins A2/B1	MOUSE	30	37459.1	1.049	0.000185779	O88569	–	–	SUBCELLULAR LOCATION: Nucleus {ECO:0000269|PubMed:31320558}. Nucleus, nucleoplasm {ECO:0000250|UniProtKB:P22626}. Cytoplasm {ECO:0000269|PubMed:31320558}. Cytoplasmic granule {ECO:0000250|UniProtKB:P22626}. Secreted, extracellular exosome {ECO:0000250|UniProtKB:P22626}. Note=Localized in cytoplasmic mRNP granules containing untranslated mRNAs. Component of ribonucleosomes. Not found in the nucleo…	cytoplasm [GO:0005737]; extracellular exosome [GO:0070062]; nucleoplasm [GO:0005654]; nucleus [GO:0005634]; ribonucleoprotein complex [GO:1990904]; spliceosomal complex [GO:0005681]
Q9WU78	Q9WU78	Pdcd6ip	Programmed cell death 6-interacting protein	MOUSE	41	96593	0.993667	1.48102e-05	Q9WU78	–	–	SUBCELLULAR LOCATION: Cytoplasm, cytosol {ECO:0000250|UniProtKB:Q9QZA2}. Melanosome {ECO:0000250|UniProtKB:Q8WUM4}. Cytoplasm, cytoskeleton, microtubule organizing center, centrosome {ECO:0000250|UniProtKB:Q8WUM4}. Secreted, extracellular exosome {ECO:0000269|PubMed:23523921}. Cell junction, tight junction {ECO:0000269|PubMed:27336173}. Midbody, Midbody ring {ECO:0000250|UniProtKB:Q8WUM4}. Note=C…	actomyosin [GO:0042641]; bicellular tight junction [GO:0005923]; centrosome [GO:0005813]; cytosol [GO:0005829]; extracellular exosome [GO:0070062]; Flemming body [GO:0090543]; melanosome [GO:0042470]; myelin sheath [GO:0043209]
A0A0R4J0I9	A0A0R4J0I9|Q91ZX7|Q3U5J2|D3Z5M3	Lrp1	Prolow-density lipoprotein receptor-related protein 1	MOUSE	144	523705	0.961	1.46035e-05	A0A0R4J0I9	SP	TM	SUBCELLULAR LOCATION: Cell membrane {ECO:0000256|ARBA:ARBA00004296}; Peripheral membrane protein {ECO:0000256|ARBA:ARBA00004296}; Extracellular side {ECO:0000256|ARBA:ARBA00004296}. Cell membrane {ECO:0000256|ARBA:ARBA00004251}; Single-pass type I membrane protein {ECO:0000256|ARBA:ARBA00004251}. Cytoplasm, cytoskeleton, microtubule organizing center {ECO:0000256|ARBA:ARBA00004267}. Golgi outpost…	basolateral plasma membrane [GO:0016323]; clathrin-coated pit [GO:0005905]; cytosol [GO:0005829]; early endosome [GO:0005769]; Golgi apparatus [GO:0005794]; microtubule organizing center [GO:0005815]; nucleolus [GO:0005730]; receptor complex [GO:0043235]
O70324	O70324	Slc16a2	Monocarboxylate transporter 8	MOUSE	3	60708.7	0.960667	0.000437158	O70324	–	TM	SUBCELLULAR LOCATION: Cell membrane {ECO:0000269|PubMed:18687783}; Multi-pass membrane protein {ECO:0000255}. Apical cell membrane {ECO:0000269|PubMed:18687783}; Multi-pass membrane protein {ECO:0000255}.	apical plasma membrane [GO:0016324]; plasma membrane [GO:0005886]
Q9R0B6	Q9R0B6|A2ATM9	Lamc3	Laminin subunit gamma-3	MOUSE	2	178196	0.950667	0.000157618	Q9R0B6	SP	–	SUBCELLULAR LOCATION: Secreted, extracellular space, extracellular matrix, basement membrane.	basement membrane [GO:0005604]; extracellular region [GO:0005576]
Q3TEW6	Q3TEW6	Mpzl1	Myelin protein zero-like protein 1	MOUSE	2	29722.5	0.945	0.0245063	Q3TEW6	SP	TM	SUBCELLULAR LOCATION: Membrane {ECO:0000305}; Single-pass type I membrane protein {ECO:0000305}.	membrane [GO:0016020]
P34914	P34914|A8JYK8	Ephx2	Bifunctional epoxide hydrolase 2	MOUSE	16	63084.7	0.944333	0.000301064	P34914	–	–	SUBCELLULAR LOCATION: Cytoplasm {ECO:0000269|PubMed:21217101, ECO:0000269|PubMed:7840649}. Peroxisome.	cytosol [GO:0005829]; peroxisome [GO:0005777]
Q9Z0L0	Q9Z0L0	Tpbg	Trophoblast glycoprotein	MOUSE	2	47021	0.937	0.00587274	Q9Z0L0	SP	TM	SUBCELLULAR LOCATION: Cell membrane {ECO:0000250}; Single-pass type I membrane protein {ECO:0000250}.	axon terminus [GO:0043679]; cytoplasm [GO:0005737]; dendrite [GO:0030425]; endoplasmic reticulum [GO:0005783]; plasma membrane [GO:0005886]
F8VQD7	F8VQD7|Q05909|E9Q6E7|D6RD11	Ptprg	Protein-tyrosine-phosphatase	MOUSE	11	162431	0.934333	2.3968e-05	F8VQD7	–	–
A0A0R4J083	A0A0R4J083|P51174	Acadl	Long-chain specific acyl-CoA dehydrogenase, mitochondrial	MOUSE	9	48295.4	0.902667	0.000726174	A0A0R4J083	–	–	SUBCELLULAR LOCATION: Mitochondrion matrix {ECO:0000256|ARBA:ARBA00004305}.	mitochondrial matrix [GO:0005759]; mitochondrial membrane [GO:0031966]
Q3U0V1	Q3U0V1|A0A3B2WCD8|A0A3B2W465	Khsrp	Far upstream element-binding protein 2	MOUSE	29	77230.5	0.897667	3.35095e-06	Q3U0V1	–	–	SUBCELLULAR LOCATION: Nucleus {ECO:0000250}. Cytoplasm {ECO:0000250}. Note=A small proportion is also found in the cytoplasm of neuronal cell bodies and dendrites. {ECO:0000250}.	cytoplasmic stress granule [GO:0010494]; cytosol [GO:0005829]; nucleoplasm [GO:0005654]
O35449	O35449	Prrt1	Proline-rich transmembrane protein 1	MOUSE	2	31673.6	0.895667	0.000689656	O35449	–	TM	SUBCELLULAR LOCATION: Cell membrane {ECO:0000305|PubMed:22632720}; Single-pass type II membrane protein {ECO:0000250|UniProtKB:Q6MG82}. Synapse {ECO:0000305|PubMed:22632720}.	glutamatergic synapse [GO:0098978]; postsynaptic density membrane [GO:0098839]; synaptic vesicle membrane [GO:0030672]
P01029	P01029|E1BH06|P01030	C4b	Complement C4-B	MOUSE	4	194566	0.867667	1.8318e-05	P01029	SP	–	SUBCELLULAR LOCATION: Secreted {ECO:0000250|UniProtKB:P0C0L4}.; SUBCELLULAR LOCATION: [C4a anaphylatoxin]: Secreted {ECO:0000250|UniProtKB:P0C0L4}.; SUBCELLULAR LOCATION: [Complement C4b-B]: Secreted {ECO:0000250|UniProtKB:P0C0L4}. Cell surface {ECO:0000250|UniProtKB:P0C0L4}. Note=Covalently associated with the surface of pathogens: the internal thioester bond reacts with carbohydrate antigens on…	axon [GO:0030424]; dendrite [GO:0030425]; extracellular space [GO:0005615]; synapse [GO:0045202]
Q8BQ46	Q8BQ46	Taf15	TAF15 RNA polymerase II, TATA box binding protein (TBP)-associated factor	MOUSE	2	58827.9	0.859333	0.00597596	Q8BQ46	–	–	SUBCELLULAR LOCATION: Nucleus {ECO:0000256|ARBA:ARBA00004123}.	cytoplasm [GO:0005737]; nucleoplasm [GO:0005654]; nucleus [GO:0005634]
Q64735	Q64735|A0A0A6YY75|A0A0A6YXR6|A0A0A6YXN9|A0A0A6YVT1	Cr1l	Complement component receptor 1-like protein	MOUSE	8	55016.8	0.841	7.16651e-06	Q64735	SP	TM	SUBCELLULAR LOCATION: Membrane; Single-pass type I membrane protein.	basolateral plasma membrane [GO:0016323]; cell surface [GO:0009986]; external side of plasma membrane [GO:0009897]; receptor complex [GO:0043235]
Q9ERB5	Q9ERB5|A0A0N4SUZ6|Q66L38|A0A0N4SVD7|A0A0N4SW25	Slco1c1	Solute carrier organic anion transporter family member 1C1	MOUSE	6	79802.2	0.830667	2.43539e-06	Q9ERB5	–	TM	SUBCELLULAR LOCATION: Cell membrane {ECO:0000269|PubMed:15166123, ECO:0000269|PubMed:18687783}; Multi-pass membrane protein {ECO:0000269|PubMed:18687783}. Note=Expressed at the basolateral membrane of the choroid plexus epithelial cells. {ECO:0000269|PubMed:15166123}.	basolateral plasma membrane [GO:0016323]
Q65CL1	Q65CL1	Ctnna3	Catenin alpha-3	MOUSE	3	100714	0.817333	0.0781366	Q65CL1	–	–	SUBCELLULAR LOCATION: Cytoplasm, cytoskeleton {ECO:0000250}. Cell junction, desmosome {ECO:0000269|PubMed:17535849}. Note=Localizes to intercalated disks of cardiomyocytes and in peritubular myoid cells of testis, and colocalizes with CTNNA1 and CTNNA2. Colocalizes with PKP2 at intercalated disks in the heart (PubMed:17535849). {ECO:0000250, ECO:0000269|PubMed:17535849}.	adherens junction [GO:0005912]; cytoplasm [GO:0005737]; cytoskeleton [GO:0005856]; desmosome [GO:0030057]; fascia adherens [GO:0005916]; lamellipodium [GO:0030027]
O35188	O35188	Cx3cl1	Fractalkine	MOUSE	2	42554.3	0.813	0.000263153	O35188	SP	TM	SUBCELLULAR LOCATION: Cell membrane {ECO:0000269|PubMed:9177350}; Single-pass type I membrane protein {ECO:0000255}.; SUBCELLULAR LOCATION: [Processed fractalkine]: Secreted {ECO:0000269|PubMed:10382755}.	cell body [GO:0044297]; cell surface [GO:0009986]; extracellular space [GO:0005615]; neuron projection [GO:0043005]; neuronal cell body [GO:0043025]; plasma membrane [GO:0005886]
Q8CG76	Q8CG76	Akr7a2	Aflatoxin B1 aldehyde reductase member 2	MOUSE	10	41067.8	0.807	2.57743e-05	Q8CG76	–	–	SUBCELLULAR LOCATION: Mitochondrion {ECO:0000255}. Golgi apparatus {ECO:0000250|UniProtKB:Q8CG45}. Cytoplasm {ECO:0000250|UniProtKB:O43488}.	Golgi apparatus [GO:0005794]; mitochondrion [GO:0005739]; nuclear envelope [GO:0005635]
Q76MZ3	Q76MZ3|G3UWS4|H3BKU1|Q3TTF6|Q7TNP2|H3BLQ0|H3BIV7|H3BLE7|G3UWL2|G3UXQ1|H3BK50|H3BJ83	Ppp2r1a	Serine/threonine-protein phosphatase 2A 65 kDa regulatory subunit A alpha isoform	MOUSE	27	66120.2	0.804667	0.000255942	Q76MZ3	–	–	SUBCELLULAR LOCATION: Cytoplasm {ECO:0000250|UniProtKB:Q32PI5}. Nucleus {ECO:0000250|UniProtKB:P30153}. Chromosome {ECO:0000250|UniProtKB:P30153}. Chromosome, centromere {ECO:0000250|UniProtKB:P30153}. Lateral cell membrane {ECO:0000250|UniProtKB:P30153}. Cell projection, dendrite {ECO:0000250|UniProtKB:P30153}. Note=Centromeric localization requires the presence of BUB1. Recruited to chromatin a…	chromatin [GO:0000785]; chromosome, centromeric region [GO:0000775]; cytosol [GO:0005829]; dendrite [GO:0030425]; FAR/SIN/STRIPAK complex [GO:0090443]; glutamatergic synapse [GO:0098978]; INTAC complex [GO:0160232]; lateral plasma membrane [GO:0016328]; neuronal cell body [GO:0043025]; nucleus [GO:0005634]; protein phosphatase type 2A complex [GO:0000159]; synapse [GO:0045202]
Q925F2	Q925F2	Esam	Endothelial cell-selective adhesion molecule	MOUSE	2	42094.7	0.798667	0.000743144	Q925F2	SP	TM	SUBCELLULAR LOCATION: Cell junction, adherens junction {ECO:0000305}. Cell junction, tight junction {ECO:0000305}. Cell membrane {ECO:0000250|UniProtKB:Q96AP7}; Single-pass type I membrane protein {ECO:0000305}.	adherens junction [GO:0005912]; bicellular tight junction [GO:0005923]; plasma membrane [GO:0005886]; protein-containing complex [GO:0032991]
A2A5Z6	A2A5Z6	Smurf2	E3 ubiquitin-protein ligase SMURF2	MOUSE	2	87143.1	0.798	0.089178	A2A5Z6	–	–	SUBCELLULAR LOCATION: Nucleus {ECO:0000250|UniProtKB:Q9HAU4}. Cytoplasm {ECO:0000250|UniProtKB:Q9HAU4}. Cell membrane {ECO:0000250|UniProtKB:Q9HAU4}. Membrane raft {ECO:0000250|UniProtKB:Q9HAU4}. Note=Cytoplasmic in the presence of SMAD7. Colocalizes with CAV1, SMAD7 and TGF-beta receptor in membrane rafts. {ECO:0000250|UniProtKB:Q9HAU4}.	cytosol [GO:0005829]; membrane raft [GO:0045121]; nuclear speck [GO:0016607]; plasma membrane [GO:0005886]; ubiquitin ligase complex [GO:0000151]
O35445	O35445	Rnf5	E3 ubiquitin-protein ligase RNF5	MOUSE	2	20236.4	0.793667	0.161373	O35445	–	TM	SUBCELLULAR LOCATION: Cell membrane {ECO:0000269|PubMed:12861019}; Multi-pass membrane protein {ECO:0000255}. Mitochondrion membrane {ECO:0000250|UniProtKB:Q99942}; Multi-pass membrane protein {ECO:0000255}. Endoplasmic reticulum membrane {ECO:0000250|UniProtKB:Q99942}; Multi-pass membrane protein {ECO:0000255}. Note=Predominantly located in the plasma membrane, with some localization occurring w…	endoplasmic reticulum membrane [GO:0005789]; membrane [GO:0016020]; mitochondrial membrane [GO:0031966]; plasma membrane [GO:0005886]
Q7TSY6	Q7TSY6	Celf4	CUGBP Elav-like family member 4	MOUSE	4	52273.7	0.790333	0.0901578	Q7TSY6	–	–	SUBCELLULAR LOCATION: Nucleus {ECO:0000250}. Cytoplasm {ECO:0000250}.	cytoplasm [GO:0005737]; nucleoplasm [GO:0005654]; nucleus [GO:0005634]; postsynapse [GO:0098794]
Q6ZQ93	F6WJB7|Q6ZQ93|Z4YLQ1	Usp34	Ubiquitin carboxyl-terminal hydrolase 34	MOUSE	3	413970	0.789667	0.0470886	Q6ZQ93	–	–
Q9Z130	Q9Z130|D3YTQ3|F6VQH5	Hnrnpdl	Heterogeneous nuclear ribonucleoprotein D-like	MOUSE	11	33729.3	0.781333	0.000116434	Q9Z130	–	–	SUBCELLULAR LOCATION: Nucleus {ECO:0000269|PubMed:10717477, ECO:0000269|PubMed:15190078}. Cytoplasm {ECO:0000250|UniProtKB:O14979}. Note=Shuttles between the nucleus and the cytoplasm in a TNPO1-dependent manner. {ECO:0000250|UniProtKB:O14979}.	cytoplasm [GO:0005737]; nucleus [GO:0005634]; synapse [GO:0045202]
P28828	Q68FM4|P28828|A0A286YDL1|A0A286YCW9|B1AUH1	Ptprm	Receptor-type tyrosine-protein phosphatase mu	MOUSE	22	165419	0.78	5.30355e-06	P28828	SP	TM	SUBCELLULAR LOCATION: Cell membrane {ECO:0000250|UniProtKB:P28827}; Single-pass type I membrane protein {ECO:0000250|UniProtKB:P28827}. Note=Localizes in regions of cell-cell contact. {ECO:0000250|UniProtKB:P28827}.	adherens junction [GO:0005912]; lamellipodium [GO:0030027]; perinuclear region of cytoplasm [GO:0048471]; plasma membrane [GO:0005886]
Q3UMT1	Q3UMT1|F6XWD4	Ppp1r12c	Protein phosphatase 1 regulatory subunit 12C	MOUSE	2	85140.1	0.777333	2.49081e-05	Q3UMT1	–	–	SUBCELLULAR LOCATION: Cytoplasm {ECO:0000250|UniProtKB:Q9BZL4}. Cytoplasm, cytoskeleton, stress fiber {ECO:0000250|UniProtKB:Q9BZL4}.	cytoplasm [GO:0005737]; stress fiber [GO:0001725]
Q99P72	Q99P72	Rtn4	Reticulon-4	MOUSE	34	127125	0.777	2.95954e-05	Q99P72	–	TM	SUBCELLULAR LOCATION: [Isoform A]: Endoplasmic reticulum membrane {ECO:0000269|PubMed:27786289, ECO:0000269|PubMed:32075961}; Multi-pass membrane protein {ECO:0000255}. Cell membrane {ECO:0000250|UniProtKB:Q9NQC3}; Multi-pass membrane protein {ECO:0000255}; Cytoplasmic side {ECO:0000250|UniProtKB:Q9NQC3}. Synapse {ECO:0000269|PubMed:35771867}. Note=Anchored to the membrane of the endoplasmic reti…	anchoring junction [GO:0070161]; axon [GO:0030424]; cell junction [GO:0030054]; cell projection [GO:0042995]; dendritic growth cone [GO:0044294]; endoplasmic reticulum [GO:0005783]; endoplasmic reticulum membrane [GO:0005789]; endoplasmic reticulum tubular network membrane [GO:0098826]; glutamatergic synapse [GO:0098978]; neuronal cell body [GO:0043025]; nuclear envelope [GO:0005635]; plasma memb…
Q9QUR8	Q9QUR8	Sema7a	Semaphorin-7A	MOUSE	13	76019.6	0.774	0.000284302	Q9QUR8	SP	–	SUBCELLULAR LOCATION: Cell membrane {ECO:0000269|PubMed:17377534}; Lipid-anchor, GPI-anchor {ECO:0000269|PubMed:17377534}; Extracellular side {ECO:0000269|PubMed:17377534}.	external side of plasma membrane [GO:0009897]; GABA-ergic synapse [GO:0098982]; plasma membrane [GO:0005886]; presynapse [GO:0098793]
Q9JM71	Q9JM71|Q61754|P15946	Klk1b27	Kallikrein 1-related peptidase b27	MOUSE	2	29312.3	0.772667	0.286692	Q9JM71	SP	–
P23242	P23242	Gja1	Gap junction alpha-1 protein	MOUSE	14	43517.1	0.764	0.0022179	P23242	–	TM	SUBCELLULAR LOCATION: Cell membrane {ECO:0000269|PubMed:26403541, ECO:0000269|PubMed:28507509}; Multi-pass membrane protein {ECO:0000255}. Cell junction, gap junction {ECO:0000250|UniProtKB:P17302}. Endoplasmic reticulum {ECO:0000269|PubMed:18079109, ECO:0000269|PubMed:20940304}. Note=Localizes at the intercalated disk (ICD) in cardiomyocytes and proper localization at ICD is dependent on TMEM65.…	apical plasma membrane [GO:0016324]; cell junction [GO:0030054]; cell-cell junction [GO:0005911]; connexin complex [GO:0005922]; contractile muscle fiber [GO:0043292]; cytoplasm [GO:0005737]; cytosol [GO:0005829]; endoplasmic reticulum [GO:0005783]; fascia adherens [GO:0005916]; gap junction [GO:0005921]; Golgi apparatus [GO:0005794]; intercalated disc [GO:0014704]; intermediate filament [GO:0005…
P51125	P51125|A0A338P6J9|Q8CE80|Q8CE04|Q8C281|Q921U7|A0A1Y7VJN8	Cast	Calpastatin	MOUSE	3	85148.4	0.759667	2.03302e-06	P51125	–	–		membrane [GO:0016020]
P15208	P15208|B8Q3N4	Insr	Insulin receptor	MOUSE	26	158289	0.759	0.000106302	P15208	SP	TM	SUBCELLULAR LOCATION: Cell membrane {ECO:0000269|PubMed:27322061}; Single-pass type I membrane protein {ECO:0000305}. Recycling endosome membrane {ECO:0000269|PubMed:27322061}. Late endosome {ECO:0000269|PubMed:27322061}. Lysosome {ECO:0000305|PubMed:27322061}. Note=Binding of insulin to INSR induces internalization and lysosomal degradation of the receptor, a means for down-regulating this signa…	caveola [GO:0005901]; insulin receptor complex [GO:0005899]; late endosome [GO:0005770]; lysosome [GO:0005764]; membrane [GO:0016020]; nuclear envelope [GO:0005635]; nuclear lumen [GO:0031981]; plasma membrane [GO:0005886]; receptor complex [GO:0043235]; recycling endosome membrane [GO:0055038]
D3Z588	D3Z588|D3Z4C5	Celf5	CUGBP, Elav-like family member 5	MOUSE	8	34266.5	0.758	0.00230759	D3Z588	–	–		cytoplasm [GO:0005737]; nucleus [GO:0005634]
A6H5Z3	A6H5Z3	Exoc6b	Exocyst complex component 6B	MOUSE	3	94869.6	0.748	5.61706e-06	A6H5Z3	–	–		exocyst [GO:0000145]
A0A2I3BPX3	A0A2I3BPX3|Q6P9J9|A0A2I3BPY8|A0A2I3BRD2	Ano6	Anoctamin	MOUSE	4	109663	0.744	1.3481e-05	A0A2I3BPX3	–	TM	SUBCELLULAR LOCATION: Cell membrane {ECO:0000256|ARBA:ARBA00004651}; Multi-pass membrane protein {ECO:0000256|ARBA:ARBA00004651}. Membrane {ECO:0000256|RuleBase:RU280814}; Multi-pass membrane protein {ECO:0000256|RuleBase:RU280814}.	chloride channel complex [GO:0034707]; cytosol [GO:0005829]; plasma membrane [GO:0005886]
P09103	P09103|P05307|A6H7J6|E9Q8G8	P4hb	Protein disulfide-isomerase	MOUSE	16	57456.8	0.743333	0.000467928	P09103	SP	–	SUBCELLULAR LOCATION: Endoplasmic reticulum {ECO:0000250|UniProtKB:P07237}. Endoplasmic reticulum lumen {ECO:0000250|UniProtKB:P07237}. Melanosome {ECO:0000250|UniProtKB:P07237}. Cell membrane {ECO:0000269|PubMed:21670307}; Peripheral membrane protein {ECO:0000305}. Note=Highly abundant. In some cell types, seems to be also secreted or associated with the plasma membrane, where it undergoes const…	cytoskeleton [GO:0005856]; cytosol [GO:0005829]; endoplasmic reticulum [GO:0005783]; endoplasmic reticulum chaperone complex [GO:0034663]; endoplasmic reticulum lumen [GO:0005788]; endoplasmic reticulum-Golgi intermediate compartment [GO:0005793]; external side of plasma membrane [GO:0009897]; lamellipodium [GO:0030027]; melanosome [GO:0042470]; procollagen-proline 4-dioxygenase complex [GO:00162…
Q80U19	Q80U19	Daam2	Disheveled-associated activator of morphogenesis 2	MOUSE	6	129166	0.74	1.37646e-05	Q80U19	–	–
Q62172	Q62172|A0A3B2WCS4|A0A3B2W7X3	Ralbp1	RalA-binding protein 1	MOUSE	6	75498.3	0.738667	0.000137642	Q62172	–	–	SUBCELLULAR LOCATION: Cell membrane {ECO:0000250|UniProtKB:Q15311}; Peripheral membrane protein {ECO:0000250|UniProtKB:Q15311}. Cytoplasm, cytosol {ECO:0000250|UniProtKB:Q15311}. Cytoplasm, cytoskeleton, spindle pole {ECO:0000250|UniProtKB:Q62796}. Nucleus {ECO:0000250|UniProtKB:Q15311}. Mitochondrion {ECO:0000250|UniProtKB:Q15311}. Note=Cytosolic protein that transiently associates with the mito…	cytosol [GO:0005829]; membrane [GO:0016020]; mitochondrion [GO:0005739]; nuclear body [GO:0016604]; plasma membrane [GO:0005886]; spindle pole [GO:0000922]
P38060	P38060	Hmgcl	Hydroxymethylglutaryl-CoA lyase, mitochondrial	MOUSE	11	34694.7	0.734333	9.85247e-05	P38060	–	–	SUBCELLULAR LOCATION: Mitochondrion matrix {ECO:0000269|PubMed:7527399}. Peroxisome {ECO:0000269|PubMed:7527399}. Note=Unprocessed form is peroxisomal.	mitochondrial inner membrane [GO:0005743]; mitochondrial matrix [GO:0005759]; mitochondrion [GO:0005739]; peroxisome [GO:0005777]; protein-containing complex [GO:0032991]
Q8CFC2	B0R0C1|Q8CFC2|F6SWU2|F7CGS5	Myt1	Myelin transcription factor 1	MOUSE	2	125343	0.734333	6.92212e-05	Q8CFC2	–	–	SUBCELLULAR LOCATION: Nucleus {ECO:0000250}.	nucleus [GO:0005634]
Q61292	Q61292|A0A0A6YY71	Lamb2	Laminin subunit beta-2	MOUSE	31	203707	0.733333	3.28533e-05	Q61292	SP	–	SUBCELLULAR LOCATION: Secreted, extracellular space, extracellular matrix, basement membrane.	basement membrane [GO:0005604]; collagen-containing extracellular matrix [GO:0062023]; extracellular region [GO:0005576]; laminin complex [GO:0043256]; laminin-3 complex [GO:0005608]; neuromuscular junction [GO:0031594]; protein complex involved in cell-matrix adhesion [GO:0098637]; synapse [GO:0045202]; synaptic cleft [GO:0043083]
Q923X1	Q923X1|A0A0G2JGY1	Adgrl4	Adhesion G protein-coupled receptor L4	MOUSE	5	84526.8	0.732	0.00058172	Q923X1	SP	TM	SUBCELLULAR LOCATION: Cell membrane {ECO:0000269|PubMed:23871637}; Multi-pass membrane protein {ECO:0000255}.	cytoplasmic vesicle [GO:0031410]; plasma membrane [GO:0005886]
Q8R1C0	A0A571BG98|Q8R1C0	Kcnc4	Potassium voltage-gated channel subfamily C member 4	MOUSE	6	69681.1	0.73	2.81364e-05	Q8R1C0	–	TM	SUBCELLULAR LOCATION: Membrane; Multi-pass membrane protein.	axon terminus [GO:0043679]; neuromuscular junction [GO:0031594]; voltage-gated potassium channel complex [GO:0008076]
P37889	P37889	Fbln2	Fibulin-2	MOUSE	2	137936	0.722667	0.0611469	P37889	SP	–	SUBCELLULAR LOCATION: Secreted, extracellular space, extracellular matrix.	collagen-containing extracellular matrix [GO:0062023]; extracellular region [GO:0005576]
F8WIS9	F8WIS9	Camk2a	Calcium/calmodulin-dependent protein kinase	MOUSE	37	55916.7	0.719333	0.000162642	F8WIS9	–	–		calcium- and calmodulin-dependent protein kinase complex [GO:0005954]; dendritic spine [GO:0043197]; organelle [GO:0043226]
P70168	P70168	Kpnb1	Importin subunit beta-1	MOUSE	18	98437.6	0.717	0.000302997	P70168	–	–	SUBCELLULAR LOCATION: Cytoplasm {ECO:0000250|UniProtKB:Q14974}. Nucleus envelope {ECO:0000250|UniProtKB:Q14974}.	cytoplasmic stress granule [GO:0010494]; cytosol [GO:0005829]; endoplasmic reticulum tubular network [GO:0071782]; NLS-dependent protein nuclear import complex [GO:0042564]; nuclear membrane [GO:0031965]; nucleoplasm [GO:0005654]; protein-containing complex [GO:0032991]
Q9DCS9	Q9DCS9|D3YUK4	Ndufb10	NADH dehydrogenase [ubiquinone] 1 beta subcomplex subunit 10	MOUSE	8	21308.7	0.714667	0.00136512	Q9DCS9	–	–	SUBCELLULAR LOCATION: Mitochondrion inner membrane {ECO:0000269|PubMed:38575788}; Peripheral membrane protein {ECO:0000269|PubMed:38575788}; Matrix side {ECO:0000269|PubMed:38575788}.	mitochondrial inner membrane [GO:0005743]; mitochondrion [GO:0005739]; respiratory chain complex I [GO:0045271]
O88735	D3YWN7|O88735|E9QMU3	Map7	Ensconsin	MOUSE	3	82134.2	0.712667	0.000390049	O88735	–	–	SUBCELLULAR LOCATION: Cytoplasm, perinuclear region {ECO:0000269|PubMed:14517216}. Basolateral cell membrane {ECO:0000269|PubMed:14517216}. Cytoplasm, cytoskeleton {ECO:0000269|PubMed:14517216}. Note=Colocalized on microtubules. An intracellular redistribution is triggered during induction of keratinocyte terminal differentiation from microtubules with a perinuclear localization to cortical micro…	basolateral plasma membrane [GO:0016323]; microtubule [GO:0005874]; perinuclear region of cytoplasm [GO:0048471]; plasma membrane [GO:0005886]
Q8BYI9	Q8BYI9|A0A0A6YWD9	Tnr	Tenascin-R	MOUSE	45	151926	0.712667	4.01399e-06	Q8BYI9	SP	–	SUBCELLULAR LOCATION: Secreted, extracellular space, extracellular matrix.	cell surface [GO:0009986]; extracellular matrix [GO:0031012]; extracellular region [GO:0005576]; glutamatergic synapse [GO:0098978]; membrane raft [GO:0045121]; perineuronal net [GO:0072534]; Schaffer collateral - CA1 synapse [GO:0098685]; tenascin complex [GO:0090733]
E9Q7L1	E9Q7L1|G3UX45	Urb2	URB2 ribosome biogenesis 2 homolog (S. cerevisiae)	MOUSE	3	173842	0.702333	0.000318642	E9Q7L1	–	–		aggresome [GO:0016235]; midbody [GO:0030496]; nucleolus [GO:0005730]
Q9CWZ7	Q9CWZ7|D3Z4B2|A0A494BA20|A0A494BAE3|A0A494BBF5|A0A494BAX2|A0A494BA49	Napg	Gamma-soluble NSF attachment protein	MOUSE	15	35074	0.702333	0.000557416	Q9CWZ7	–	–	SUBCELLULAR LOCATION: Membrane {ECO:0000250|UniProtKB:P81127}; Peripheral membrane protein {ECO:0000250|UniProtKB:P81127}. Golgi apparatus {ECO:0000269|PubMed:9705316}.	Golgi apparatus [GO:0005794]; membrane [GO:0016020]; mitochondrion [GO:0005739]; myelin sheath [GO:0043209]; synapse [GO:0045202]
P56873	P56873|E0CYU9	Znrd2	Protein ZNRD2	MOUSE	4	21735	0.7	0.000149921	P56873	–	–	SUBCELLULAR LOCATION: Cytoplasm {ECO:0000250|UniProtKB:O60232}.	cytoplasm [GO:0005737]
Q9ES97	Q9ES97	Rtn3	Reticulon-3	MOUSE	32	104504	0.698667	0.000278276	Q9ES97	–	TM	SUBCELLULAR LOCATION: Endoplasmic reticulum membrane {ECO:0000269|PubMed:15350194}; Multi-pass membrane protein {ECO:0000269|PubMed:15350194}. Golgi apparatus membrane {ECO:0000250|UniProtKB:O95197}; Multi-pass membrane protein {ECO:0000255}.	endoplasmic reticulum [GO:0005783]; endoplasmic reticulum membrane [GO:0005789]; Golgi apparatus [GO:0005794]; Golgi membrane [GO:0000139]; synapse [GO:0045202]
Q80TK0	A0A1D5RL96|Q80TK0|Q3TEG0|F7CG54|D3YUW2	Kiaa1107	AP2-interacting clathrin-endocytosis protein	MOUSE	11	135541	0.696667	0.000125265	Q80TK0	–	–	SUBCELLULAR LOCATION: Cell projection, axon {ECO:0000269|PubMed:29262337}. Presynapse {ECO:0000269|PubMed:29262337}. Cytoplasmic vesicle, clathrin-coated vesicle {ECO:0000250|UniProtKB:D4A0X3}. Nucleus {ECO:0000250|UniProtKB:Q5XKL5}. Note=In primary cultures, mainly present at axonal and presynaptic terminal levels of mature neurons. In immature neurons, localizes to the cell body and growing pro…	AP-2 adaptor complex [GO:0030122]; axon [GO:0030424]; extrinsic component of synaptic vesicle membrane [GO:0098850]; neuron projection terminus [GO:0044306]; nucleoplasm [GO:0005654]; nucleus [GO:0005634]
O89103	O89103	Cd93	Complement component C1q receptor	MOUSE	7	71806.6	0.695667	2.22552e-05	O89103	SP	TM	SUBCELLULAR LOCATION: Cell membrane {ECO:0000269|PubMed:38441970}; Single-pass type I membrane protein {ECO:0000250|UniProtKB:Q9NPY3}.	cell surface [GO:0009986]; cytoplasmic vesicle [GO:0031410]; plasma membrane [GO:0005886]
Q9CZW5	Q9CZW5	Tomm70	Mitochondrial import receptor subunit TOM70	MOUSE	22	68330.7	0.688667	0.000145272	Q9CZW5	–	TM	SUBCELLULAR LOCATION: Mitochondrion outer membrane {ECO:0000250|UniProtKB:O94826}; Single-pass membrane protein {ECO:0000255}.	mitochondrial outer membrane [GO:0005741]; mitochondrion [GO:0005739]
P17809	P17809	Slc2a1	Solute carrier family 2, facilitated glucose transporter member 1	MOUSE	8	54325.9	0.688333	3.43651e-05	P17809	–	TM	SUBCELLULAR LOCATION: Cell membrane {ECO:0000269|PubMed:17320047, ECO:0000269|PubMed:30197081, ECO:0000269|PubMed:35810171}; Multi-pass membrane protein {ECO:0000255}. Photoreceptor inner segment {ECO:0000269|PubMed:25957687}.	apical plasma membrane [GO:0016324]; basolateral plasma membrane [GO:0016323]; caveola [GO:0005901]; cortical actin cytoskeleton [GO:0030864]; cytoplasm [GO:0005737]; cytosol [GO:0005829]; female germ cell nucleus [GO:0001674]; female pronucleus [GO:0001939]; glucose transporter complex [GO:1990350]; Golgi membrane [GO:0000139]; intercalated disc [GO:0014704]; membrane [GO:0016020]; membrane raft…
Q9QUR6	Q9QUR6	Prep	Prolyl endopeptidase	MOUSE	23	81720	0.682333	0.000182067	Q9QUR6	–	–	SUBCELLULAR LOCATION: Cytoplasm {ECO:0000269|PubMed:37189369}.	cytoplasm [GO:0005737]; cytosol [GO:0005829]; extracellular region [GO:0005576]; nucleus [GO:0005634]
V9GXK0	V9GXK0	Gm12117	Predicted gene 12117	MOUSE	3	16637.2	0.681667	0.0961122	V9GXK0	–	–
P21447	P21447|P06795|P21440|A0A0G2JF49|A0A0G2JDM4	Abcb1a	ATP-dependent translocase ABCB1	MOUSE	29	141157	0.678667	3.42329e-05	P21447	–	TM	SUBCELLULAR LOCATION: Cell membrane {ECO:0000250|UniProtKB:P08183}; Multi-pass membrane protein {ECO:0000255|PROSITE-ProRule:PRU00441}. Apical cell membrane {ECO:0000269|PubMed:8898203}. Cytoplasm {ECO:0000250|UniProtKB:P08183}. Note=ABCB1 localization is influenced by C1orf115 expression levels (plasma membrane versus cytoplasm). {ECO:0000250|UniProtKB:P08183}.	apical plasma membrane [GO:0016324]; brush border membrane [GO:0031526]; cytoplasm [GO:0005737]; intercellular canaliculus [GO:0046581]; plasma membrane [GO:0005886]
O70252	O70252|D3YX62|D3Z4A2|D3YXN4	Hmox2	Heme oxygenase 2	MOUSE	3	35909.1	0.676333	0.000383685	O70252	–	TM	SUBCELLULAR LOCATION: Microsome membrane {ECO:0000250|UniProtKB:P30519}; Single-pass type IV membrane protein {ECO:0000255}; Cytoplasmic side {ECO:0000250|UniProtKB:P09601}. Endoplasmic reticulum membrane {ECO:0000250|UniProtKB:P09601}; Single-pass type IV membrane protein {ECO:0000255}; Cytoplasmic side {ECO:0000250|UniProtKB:P09601}.	endoplasmic reticulum membrane [GO:0005789]; plasma membrane [GO:0005886]
Q91YS8	Q91YS8|D3Z368	Camk1	Calcium/calmodulin-dependent protein kinase type 1	MOUSE	4	42194.2	0.673333	0.00163356	Q91YS8	–	–	SUBCELLULAR LOCATION: Cytoplasm {ECO:0000250}. Nucleus {ECO:0000250}. Note=Predominantly cytoplasmic. {ECO:0000250}.	cytoplasm [GO:0005737]; nucleus [GO:0005634]
Q6ZQ38	Q6ZQ38|D3YWC5	Cand1	Cullin-associated NEDD8-dissociated protein 1	MOUSE	49	138041	0.672	0.000344266	Q6ZQ38	–	–	SUBCELLULAR LOCATION: Cytoplasm {ECO:0000250|UniProtKB:Q86VP6}. Nucleus {ECO:0000250|UniProtKB:Q86VP6}. Note=Predominantly cytoplasmic. {ECO:0000250|UniProtKB:Q86VP6}.	cullin-RING ubiquitin ligase complex [GO:0031461]; cytoplasm [GO:0005737]; cytosol [GO:0005829]; Golgi apparatus [GO:0005794]; nucleoplasm [GO:0005654]; nucleus [GO:0005634]; ubiquitin ligase complex [GO:0000151]
P97801	P97801|B8JJX7	Smn1	Survival motor neuron protein	MOUSE	5	31710	0.669333	9.40832e-05	P97801	–	–	SUBCELLULAR LOCATION: Nucleus, gem {ECO:0000250|UniProtKB:Q16637}. Nucleus, Cajal body {ECO:0000250|UniProtKB:Q16637}. Cytoplasm {ECO:0000269|PubMed:21389246}. Cytoplasmic granule {ECO:0000250|UniProtKB:Q16637}. Perikaryon {ECO:0000250|UniProtKB:Q16637}. Cell projection, neuron projection {ECO:0000250|UniProtKB:Q16637}. Cell projection, axon {ECO:0000269|PubMed:21389246}. Cytoplasm, myofibril, sa…	Cajal body [GO:0015030]; COPI-coated vesicle [GO:0030137]; cytoplasm [GO:0005737]; cytoplasmic ribonucleoprotein granule [GO:0036464]; cytosol [GO:0005829]; Gemini of Cajal bodies [GO:0097504]; Golgi apparatus [GO:0005794]; growth cone [GO:0030426]; neuron projection [GO:0043005]; nucleoplasm [GO:0005654]; nucleus [GO:0005634]; perikaryon [GO:0043204]; SMN complex [GO:0032797]; SMN-Sm protein com…
O88998	Q8R357|O88998|G3X9Q7|A3KGE4	Olfm1	Noelin	MOUSE	7	55739.1	0.665333	0.000203017	O88998	SP	–	SUBCELLULAR LOCATION: Secreted {ECO:0000269|PubMed:22923615, ECO:0000305|PubMed:22632720}. Synapse {ECO:0000305|PubMed:22632720}. Endoplasmic reticulum {ECO:0000269|PubMed:22923615}. Cell projection, axon {ECO:0000269|PubMed:22923615, ECO:0000269|PubMed:26107991}. Perikaryon {ECO:0000269|PubMed:22923615}.; SUBCELLULAR LOCATION: [Isoform 1]: Endoplasmic reticulum {ECO:0000269|PubMed:9473566, ECO:0…	AMPA glutamate receptor complex [GO:0032281]; axon [GO:0030424]; axonal growth cone [GO:0044295]; endoplasmic reticulum [GO:0005783]; extracellular space [GO:0005615]; extrinsic component of postsynaptic density membrane [GO:0099147]; extrinsic component of synaptic membrane [GO:0099243]; glutamatergic synapse [GO:0098978]; neuronal cell body [GO:0043025]; perikaryon [GO:0043204]; synaptic membra…
P48318	P48318|D3Z5S3|D3Z1L8	Gad1	Glutamate decarboxylase 1	MOUSE	14	67388.8	0.664	0.000484192	P48318	–	–		axon [GO:0030424]; axon terminus [GO:0043679]; cell cortex [GO:0005938]; clathrin-sculpted gamma-aminobutyric acid transport vesicle membrane [GO:0061202]; cytoplasm [GO:0005737]; GABA-ergic synapse [GO:0098982]; inhibitory synapse [GO:0060077]; mitochondrion [GO:0005739]; neuron projection terminus [GO:0044306]; perinuclear region of cytoplasm [GO:0048471]; presynapse [GO:0098793]; presynaptic a…
Q60668	Q60668|G3X9W0|G5E8G0|F6ZV59|E9Q5B6|F6SHF3|A0A0G2JFL4	Hnrnpd	Heterogeneous nuclear ribonucleoprotein D0	MOUSE	18	38524.6	0.663	1.35943e-05	Q60668	–	–	SUBCELLULAR LOCATION: Nucleus {ECO:0000250|UniProtKB:Q14103}. Cytoplasm {ECO:0000250|UniProtKB:Q14103}. Note=Localized in cytoplasmic mRNP granules containing untranslated mRNAs. Component of ribonucleosomes. Cytoplasmic localization oscillates diurnally. {ECO:0000250|UniProtKB:Q14103}.	cytosol [GO:0005829]; glutamatergic synapse [GO:0098978]; mCRD-mediated mRNA stability complex [GO:0106002]; nucleoplasm [GO:0005654]; postsynaptic density [GO:0014069]; ribonucleoprotein complex [GO:1990904]; synapse [GO:0045202]
Q9WTR1	Q9WTR1	Trpv2	Transient receptor potential cation channel subfamily V member 2	MOUSE	2	86762.6	0.658667	0.019923	Q9WTR1	–	TM	SUBCELLULAR LOCATION: Cell membrane {ECO:0000269|PubMed:10559903}; Multi-pass membrane protein {ECO:0000255}. Cytoplasm {ECO:0000269|PubMed:10559903}. Melanosome {ECO:0000250|UniProtKB:Q9Y5S1}. Note=Translocates from the cytoplasm to the plasma membrane upon ligand stimulation. {ECO:0000269|PubMed:10559903}.	axon [GO:0030424]; axonal growth cone [GO:0044295]; cell body [GO:0044297]; cell surface [GO:0009986]; growth cone membrane [GO:0032584]; melanosome [GO:0042470]; plasma membrane [GO:0005886]
P11688	P11688	Itga5	Integrin alpha-5	MOUSE	4	116182	0.658	8.15422e-05	P11688	SP	TM	SUBCELLULAR LOCATION: Cell membrane {ECO:0000250|UniProtKB:P08648}; Single-pass type I membrane protein {ECO:0000255}. Cell junction, focal adhesion {ECO:0000250|UniProtKB:P08648}.	cell surface [GO:0009986]; cell-cell junction [GO:0005911]; cytoplasmic vesicle [GO:0031410]; endoplasmic reticulum [GO:0005783]; external side of plasma membrane [GO:0009897]; focal adhesion [GO:0005925]; glutamatergic synapse [GO:0098978]; Golgi apparatus [GO:0005794]; integrin alpha5-beta1 complex [GO:0034674]; plasma membrane [GO:0005886]; postsynaptic membrane [GO:0045211]; ruffle membrane […
Q80VX2	Q80VX2|O54901|E9QMY1|Q05D16|E9PZI9	Cd200	CD200 antigen	MOUSE	2	31668.9	0.652333	9.38396e-05	Q80VX2	SP	TM	SUBCELLULAR LOCATION: Cell membrane {ECO:0000256|ARBA:ARBA00004251}; Single-pass type I membrane protein {ECO:0000256|ARBA:ARBA00004251}.	cell surface [GO:0009986]; plasma membrane [GO:0005886]
P58871	P58871|Z4YJL4|A0A571BEG9	Tnks1bp1	182 kDa tankyrase-1-binding protein	MOUSE	15	183134	0.651333	5.76234e-06	P58871	–	–	SUBCELLULAR LOCATION: Nucleus {ECO:0000250}. Cytoplasm, cytoskeleton {ECO:0000250}. Chromosome {ECO:0000250}. Note=Colocalizes with chromosomes during mitosis, and in the cytoplasm with cortical actin. {ECO:0000250}.	adherens junction [GO:0005912]; CCR4-NOT complex [GO:0030014]; cytoskeleton [GO:0005856]; cytosol [GO:0005829]; heterochromatin [GO:0000792]; nucleus [GO:0005634]
Q6Y685	F8VQ95|Q6Y685|A0A1B0GRF4|A0A1B0GR30	Tacc1	Transforming acidic coiled-coil-containing protein 1	MOUSE	4	84920.3	0.644667	9.83861e-06	Q6Y685	–	–	SUBCELLULAR LOCATION: Cytoplasm {ECO:0000250|UniProtKB:O75410}. Nucleus {ECO:0000269|PubMed:20078863}. Cytoplasm, cytoskeleton, microtubule organizing center, centrosome {ECO:0000250|UniProtKB:O75410}. Midbody {ECO:0000250|UniProtKB:O75410}. Note=Nucleus during interphase. Weakly concentrated at centrosomes during mitosis and colocalizes with AURKC at the midbody during cytokinesis. {ECO:0000250|…	centrosome [GO:0005813]; cytoplasm [GO:0005737]; midbody [GO:0030496]; nucleus [GO:0005634]
A0JNY3	A0JNY3|Q8BUV3	Gphn	Molybdopterin molybdenumtransferase	MOUSE	31	84349	0.642	0.000124746	A0JNY3	–	–	SUBCELLULAR LOCATION: Cell projection, dendrite {ECO:0000256|ARBA:ARBA00004279}. Cytoplasm, cytoskeleton {ECO:0000256|ARBA:ARBA00004245}. Cytoplasm, cytosol {ECO:0000256|ARBA:ARBA00004514}. Postsynaptic cell membrane {ECO:0000256|ARBA:ARBA00060421}; Lipid-anchor {ECO:0000256|ARBA:ARBA00060421}; Cytoplasmic side {ECO:0000256|ARBA:ARBA00060421}. Postsynaptic density {ECO:0000256|ARBA:ARBA00034105}.	cytoplasmic side of plasma membrane [GO:0009898]; cytoskeleton [GO:0005856]; cytosol [GO:0005829]; dendritic spine [GO:0043197]; GABA-ergic synapse [GO:0098982]; glycinergic synapse [GO:0098690]; inhibitory synapse [GO:0060077]; postsynaptic density [GO:0014069]; postsynaptic membrane [GO:0045211]; postsynaptic specialization, intracellular component [GO:0099091]
Q8K0T0	Q8K0T0	Rtn1	Reticulon-1	MOUSE	15	83913.3	0.640667	7.57779e-05	Q8K0T0	–	TM	SUBCELLULAR LOCATION: Endoplasmic reticulum membrane {ECO:0000269|PubMed:12036513}; Multi-pass membrane protein {ECO:0000255}. Golgi apparatus membrane {ECO:0000250|UniProtKB:Q16799}; Multi-pass membrane protein {ECO:0000255}.	dendrite [GO:0030425]; endoplasmic reticulum [GO:0005783]; endoplasmic reticulum membrane [GO:0005789]; Golgi membrane [GO:0000139]; neuronal cell body [GO:0043025]; nuclear body [GO:0016604]; smooth endoplasmic reticulum [GO:0005790]
P28652	P28652|Q5SVI3|Q5SVI2|Q5SVI0|Q5SVI9	Camk2b	Calcium/calmodulin-dependent protein kinase type II subunit beta	MOUSE	36	61201.5	0.640333	0.00209516	P28652	–	–	SUBCELLULAR LOCATION: Cytoplasm, cytoskeleton. Cytoplasm, cytoskeleton, microtubule organizing center, centrosome. Sarcoplasmic reticulum membrane {ECO:0000250}; Peripheral membrane protein {ECO:0000250}; Cytoplasmic side {ECO:0000250}. Synapse {ECO:0000250|UniProtKB:P08413}.	centrosome [GO:0005813]; cytosol [GO:0005829]; postsynaptic density [GO:0014069]; sarcoplasmic reticulum membrane [GO:0033017]; spindle midzone [GO:0051233]
F7BJK1	F7BJK1	Pcdh1	Protocadherin 1 (Fragment)	MOUSE	15	116916	0.634333	0.00246432	F7BJK1	SP	TM	SUBCELLULAR LOCATION: Cell membrane {ECO:0000256|ARBA:ARBA00004251}; Single-pass type I membrane protein {ECO:0000256|ARBA:ARBA00004251}.	cell-cell junction [GO:0005911]; plasma membrane [GO:0005886]
Q9Z1Z0	Q9Z1Z0|A0A0J9YUG0	Uso1	General vesicular transport factor p115	MOUSE	24	108065	0.632333	0.000188734	Q9Z1Z0	–	–	SUBCELLULAR LOCATION: Cytoplasm, cytosol {ECO:0000250}. Golgi apparatus membrane {ECO:0000250}; Peripheral membrane protein {ECO:0000250}. Note=Recycles between the cytosol and the Golgi apparatus during interphase. {ECO:0000250}.	cytosol [GO:0005829]; fibrillar center [GO:0001650]; Golgi membrane [GO:0000139]; perinuclear region of cytoplasm [GO:0048471]
Q8CD76	A0A5F8MPZ2|Q8CD76|Q7TNF4|E9Q7C9|Q5UE59|O88447|Q9DBS5|F6UYN4|Q91W40|D3Z710	Klc1	Kinesin light chain	MOUSE	17	70007.3	0.629	0.001222	Q8CD76	–	–	SUBCELLULAR LOCATION: Cytoplasm, cytoskeleton {ECO:0000256|ARBA:ARBA00004245, ECO:0000256|RuleBase:RU367020}.	ciliary rootlet [GO:0035253]; cytoplasm [GO:0005737]; kinesin complex [GO:0005871]; microtubule [GO:0005874]; neuron projection [GO:0043005]
O88737	O88737|V9GX98	Bsn	Protein bassoon	MOUSE	111	420832	0.625	1.43613e-05	O88737	–	–	SUBCELLULAR LOCATION: Cytoplasm {ECO:0000250|UniProtKB:O88778}. Presynaptic active zone {ECO:0000269|PubMed:12628168, ECO:0000269|PubMed:12628169}. Cytoplasm, cytoskeleton {ECO:0000250|UniProtKB:O88778}. Cytoplasmic vesicle, secretory vesicle, synaptic vesicle membrane {ECO:0000269|PubMed:12628169}; Peripheral membrane protein {ECO:0000250|UniProtKB:O88778}. Note=In retina, is localized in the ou…	axon [GO:0030424]; cell surface [GO:0009986]; cochlear hair cell ribbon synapse [GO:0098683]; cytoskeleton [GO:0005856]; cytosol [GO:0005829]; dendrite [GO:0030425]; excitatory synapse [GO:0060076]; extrinsic component of membrane [GO:0019898]; GABA-ergic synapse [GO:0098982]; glutamatergic synapse [GO:0098978]; neuron projection terminus [GO:0044306]; postsynaptic density [GO:0014069]; presynaps…
B9EJA2	B9EJA2|D3Z1E3|D3Z551|F6Q1W8	Cttnbp2	Cortactin-binding protein 2	MOUSE	20	181052	0.619667	4.79313e-05	B9EJA2	–	–	SUBCELLULAR LOCATION: Cytoplasm, cell cortex {ECO:0000269|PubMed:22262902, ECO:0000269|PubMed:23015759}. Cell projection, dendritic spine {ECO:0000269|PubMed:22262902, ECO:0000269|PubMed:23015759}. Note=Remains associated with dendritic spines even after glutamate stimulation. {ECO:0000269|PubMed:22262902, ECO:0000269|PubMed:23015759}.	cell cortex [GO:0005938]; dendritic spine [GO:0043197]; FAR/SIN/STRIPAK complex [GO:0090443]; glutamatergic synapse [GO:0098978]; postsynaptic actin cytoskeleton [GO:0098871]; synaptic vesicle [GO:0008021]
Q9QYR6	A2ARP8|Q9QYR6	Map1a	Microtubule-associated protein 1A	MOUSE	115	301504	0.612	3.44316e-05	Q9QYR6	–	–	SUBCELLULAR LOCATION: Cytoplasm, cytoskeleton {ECO:0000305}.	axon cytoplasm [GO:1904115]; axon initial segment [GO:0043194]; cytosol [GO:0005829]; dendrite [GO:0030425]; dendritic microtubule [GO:1901588]; neuronal cell body [GO:0043025]; photoreceptor outer segment [GO:0001750]; postsynaptic density [GO:0014069]
Q9WU60	Q9WU60	Atrn	Attractin	MOUSE	2	163133	0.611333	0.000704307	Q9WU60	SP	TM	SUBCELLULAR LOCATION: Cell membrane {ECO:0000250|UniProtKB:O75882}; Single-pass type I membrane protein {ECO:0000250|UniProtKB:O75882}.	extracellular space [GO:0005615]; plasma membrane [GO:0005886]
Q8C0M9	Q8C0M9	Asrgl1	Isoaspartyl peptidase/L-asparaginase	MOUSE	12	34405.8	0.611333	0.000251189	Q8C0M9	–	–	SUBCELLULAR LOCATION: Cytoplasm {ECO:0000250|UniProtKB:Q7L266}. Note=Midpiece of sperm tail. In retina localizes in photoreceptor inner segment (PubMed:27106100). {ECO:0000250|UniProtKB:Q7L266, ECO:0000269|PubMed:27106100}.	cytoplasm [GO:0005737]; photoreceptor inner segment [GO:0001917]
Q8BFY9	Q8BFY9|Q3TKD0|Q99LG2|J3QMX2|E9PV58	Tnpo1	Transportin-1	MOUSE	8	103839	0.609667	0.000401828	Q8BFY9	–	–	SUBCELLULAR LOCATION: Cytoplasm {ECO:0000250}. Nucleus {ECO:0000250}.	cytoplasm [GO:0005737]; nucleolus [GO:0005730]; nucleoplasm [GO:0005654]
Q9Z2X1	Q9Z2X1|J3QM80|J3QMT0	Hnrnpf	Heterogeneous nuclear ribonucleoprotein F	MOUSE	11	46071.4	0.602667	0.000281835	Q9Z2X1	–	–	SUBCELLULAR LOCATION: Nucleus, nucleoplasm {ECO:0000250}.	catalytic step 2 spliceosome [GO:0071013]; cytosol [GO:0005829]; nucleoplasm [GO:0005654]; synapse [GO:0045202]
Q8BFW7	Q8BFW7	Lpp	Lipoma-preferred partner homolog	MOUSE	8	67430	0.594333	0.000146807	Q8BFW7	–	–	SUBCELLULAR LOCATION: Nucleus {ECO:0000250}. Cytoplasm {ECO:0000250}. Cell junction {ECO:0000250}. Note=Found in the nucleus, in the cytoplasm and at cell adhesion sites. {ECO:0000250}.	cytosol [GO:0005829]; focal adhesion [GO:0005925]; nucleus [GO:0005634]; plasma membrane [GO:0005886]
F8VQJ3	F8VQJ3|P02468|F6TLW1|F6SFQ3	Lamc1	Laminin subunit gamma-1	MOUSE	16	182890	0.591	4.47363e-05	F8VQJ3	SP	–	SUBCELLULAR LOCATION: Secreted, extracellular space, extracellular matrix, basement membrane {ECO:0000256|ARBA:ARBA00004302}.	extracellular region [GO:0005576]; laminin-1 complex [GO:0005606]; laminin-10 complex [GO:0043259]
Q9CR61	Q9CR61	Ndufb7	NADH dehydrogenase [ubiquinone] 1 beta subcomplex subunit 7	MOUSE	5	16558.7	0.589667	0.00698098	Q9CR61	–	–	SUBCELLULAR LOCATION: Mitochondrion inner membrane {ECO:0000269|PubMed:38575788}; Peripheral membrane protein {ECO:0000269|PubMed:38575788}. Mitochondrion intermembrane space {ECO:0000269|PubMed:38575788}.	mitochondrial inner membrane [GO:0005743]; mitochondrial intermembrane space [GO:0005758]; mitochondrion [GO:0005739]; respiratory chain complex I [GO:0045271]
Q9ESN9	K3W4S4|J3QNR6|Q9ESN9|E9Q6E0|E9Q6B6|D3YWH6	Mapk8ip3	C-Jun-amino-terminal kinase-interacting protein 3	MOUSE	22	148814	0.582667	7.66508e-05	Q9ESN9	–	–	SUBCELLULAR LOCATION: Cytoplasm {ECO:0000269|PubMed:10629060}. Golgi apparatus {ECO:0000269|PubMed:11106729}. Cytoplasmic vesicle {ECO:0000269|PubMed:11106729}. Cell projection, growth cone {ECO:0000269|PubMed:10629060}. Cell projection, axon {ECO:0000269|PubMed:25944905}. Cell projection, dendrite {ECO:0000250|UniProtKB:E9PSK7}. Cytoplasm, perinuclear region {ECO:0000250|UniProtKB:E9PSK7}. Note=…	axolemma [GO:0030673]; axon [GO:0030424]; axon cytoplasm [GO:1904115]; cell body [GO:0044297]; cytoplasm [GO:0005737]; cytoplasmic vesicle [GO:0031410]; dendrite [GO:0030425]; Golgi membrane [GO:0000139]; growth cone [GO:0030426]; perinuclear region of cytoplasm [GO:0048471]; plasma membrane [GO:0005886]; smooth endoplasmic reticulum [GO:0005790]
E9PV26	E9PV26|H3BJU6|H3BLA4	Prr36	Proline-rich 36	MOUSE	4	111146	0.581667	0.00368689	E9PV26	–	–
F8VQK5	F8VQK5|P59808	Sash1	SAM and SH3 domain-containing protein 1	MOUSE	4	136817	0.579	7.44899e-05	F8VQK5	–	–	SUBCELLULAR LOCATION: Cytoplasm {ECO:0000256|ARBA:ARBA00004496}.	cytosol [GO:0005829]; nucleoplasm [GO:0005654]; protein-containing complex [GO:0032991]
Q8QZT2	Q8QZT2	Ccsap	Centriole, cilia and spindle-associated protein	MOUSE	5	28606.3	0.578	0.000425986	Q8QZT2	–	–	SUBCELLULAR LOCATION: Cytoplasm, cytoskeleton, microtubule organizing center, centrosome, centriole {ECO:0000250|UniProtKB:Q6IQ19}. Cytoplasm, cytoskeleton, spindle {ECO:0000250|UniProtKB:Q6IQ19}. Cytoplasm, cytoskeleton {ECO:0000250|UniProtKB:Q6IQ19}. Cytoplasm, cytoskeleton, cilium basal body {ECO:0000250|UniProtKB:Q6IQ19}. Cytoplasm, cytoskeleton, cilium axoneme {ECO:0000250|UniProtKB:Q6IQ19}.…	axon [GO:0030424]; axoneme [GO:0005930]; centriole [GO:0005814]; centrosome [GO:0005813]; ciliary basal body [GO:0036064]; ciliary transition zone [GO:0035869]; cilium [GO:0005929]; mitotic spindle [GO:0072686]; mitotic spindle astral microtubule [GO:0061673]; spindle [GO:0005819]
P10493	P10493	Nid1	Nidogen-1	MOUSE	14	139388	0.577333	3.25042e-05	P10493	SP	–	SUBCELLULAR LOCATION: Secreted, extracellular space, extracellular matrix, basement membrane.	basement membrane [GO:0005604]; cell periphery [GO:0071944]; collagen-containing extracellular matrix [GO:0062023]; extracellular matrix [GO:0031012]; extracellular region [GO:0005576]; protein complex involved in cell-matrix adhesion [GO:0098637]
P02469	E9QN70|P02469|E9Q512|Q8BVJ9|H3BJH8	Lamb1	Laminin subunit beta-1	MOUSE	2	204333	0.576333	0.00352508	P02469	SP	–	SUBCELLULAR LOCATION: Secreted, extracellular space, extracellular matrix, basement membrane. Note=Major component.	basement membrane [GO:0005604]; collagen-containing extracellular matrix [GO:0062023]; extracellular matrix [GO:0031012]; extracellular region [GO:0005576]; extracellular space [GO:0005615]; laminin complex [GO:0043256]; laminin-1 complex [GO:0005606]; laminin-10 complex [GO:0043259]; laminin-2 complex [GO:0005607]; laminin-8 complex [GO:0043257]; nucleus [GO:0005634]; perinuclear region of cytop…
Q9ER67	Q9ER67|A2AG46|A2AG47	Maged2	MAGE family member D2	MOUSE	5	65627.5	0.575667	0.000517297	Q9ER67	–	–	SUBCELLULAR LOCATION: Cell membrane {ECO:0000256|ARBA:ARBA00004202}; Peripheral membrane protein {ECO:0000256|ARBA:ARBA00004202}.	cytosol [GO:0005829]; nucleolus [GO:0005730]; nucleoplasm [GO:0005654]; nucleus [GO:0005634]; plasma membrane [GO:0005886]
Q5RIM6	Q5RIM6|Q60974|E9Q2B2|Q8CHB6|E9Q9Y2|F7C134|Q3UV08|E9Q8K6|F6TWR1	Ncor1	Nuclear receptor corepressor 1	MOUSE	3	271809	0.574667	0.010747	Q5RIM6	–	–	SUBCELLULAR LOCATION: Nucleus {ECO:0000256|ARBA:ARBA00004123}.	chromatin [GO:0000785]; cytosol [GO:0005829]; histone deacetylase complex [GO:0000118]; mitotic spindle [GO:0072686]; transcription repressor complex [GO:0017053]
Q61739	A0A5F8MPB5|Q61739|F6VSK8	Itga6	Integrin alpha-6	MOUSE	6	123298	0.574333	4.56921e-05	Q61739	SP	TM	SUBCELLULAR LOCATION: Cell membrane {ECO:0000250|UniProtKB:P23229}; Single-pass type I membrane protein {ECO:0000255}. Cell membrane {ECO:0000250|UniProtKB:P23229}; Lipid-anchor {ECO:0000250|UniProtKB:P23229}.	basal part of cell [GO:0045178]; basal plasma membrane [GO:0009925]; basement membrane [GO:0005604]; basolateral plasma membrane [GO:0016323]; cell surface [GO:0009986]; external side of plasma membrane [GO:0009897]; hemidesmosome [GO:0030056]; integrin complex [GO:0008305]; plasma membrane [GO:0005886]
A2A484	A2A484|A2A482|E9Q8D1|A2A483|Q3U1M7|Q3UH28|A2A485|A2A480|A2A481	Zmynd8	Zinc finger, MYND-type-containing 8	MOUSE	2	138538	0.574333	0.0052254	A2A484	–	–	SUBCELLULAR LOCATION: Chromosome {ECO:0000256|ARBA:ARBA00004286}. Nucleus {ECO:0000256|ARBA:ARBA00004123}.	chromatin [GO:0000785]; cytoplasm [GO:0005737]; dendritic shaft [GO:0043198]; dendritic spine [GO:0043197]; nucleolus [GO:0005730]; nucleoplasm [GO:0005654]; nucleus [GO:0005634]; site of DNA damage [GO:0090734]
Q61559	Q6PKB0|Q61559	Fcgrt	IgG receptor FcRn large subunit p51	MOUSE	3	40434.2	0.574	0.0168959	Q61559	SP	TM	SUBCELLULAR LOCATION: Cell membrane {ECO:0000250|UniProtKB:P13599}; Single-pass type I membrane protein {ECO:0000255}. Endosome membrane {ECO:0000250|UniProtKB:P55899}.	endosome membrane [GO:0010008]; plasma membrane [GO:0005886]
Q91VX2	Q91VX2|A2AMY5|A2AMY7|F6PYV5	Ubap2	Ubiquitin-associated protein 2	MOUSE	7	118363	0.574	0.000103459	Q91VX2	–	–	SUBCELLULAR LOCATION: Nucleus {ECO:0000250|UniProtKB:Q5T6F2}. Chromosome {ECO:0000250|UniProtKB:Q5T6F2}. Cytoplasm {ECO:0000250|UniProtKB:Q5T6F2}. Note=Associates with nuclear chromatin. {ECO:0000250|UniProtKB:Q5T6F2}.	chromosome [GO:0005694]; cytoplasm [GO:0005737]; nucleus [GO:0005634]
Q6GQX2	Q6GQX2	Nckap5l	Nck-associated protein 5-like	MOUSE	2	139479	0.572333	0.170347	Q6GQX2	–	–	SUBCELLULAR LOCATION: Cytoplasm, cytoskeleton, microtubule organizing center, centrosome {ECO:0000250|UniProtKB:Q9HCH0}. Note=Localizes to microtubule plus ends. Associates with centrosomes during interphase, but dissociates from these structures from the onset of mitosis. {ECO:0000250|UniProtKB:Q9HCH0}.	centrosome [GO:0005813]; cytoplasm [GO:0005737]; microtubule plus-end [GO:0035371]
Q9JI18	Q9JI18|A2API5|E9Q202|A0A0N4SVX0|F6YDG9	Lrp1b	Low-density lipoprotein receptor-related protein 1B	MOUSE	37	533366	0.569667	0.000176496	Q9JI18	SP	TM	SUBCELLULAR LOCATION: Membrane {ECO:0000305}; Single-pass type I membrane protein {ECO:0000305}.	membrane [GO:0016020]; receptor complex [GO:0043235]
Q9D1F4	E9QKI4|E9QKI5|Q9D1F4|F6R8S6|A0A140LHA0|D3YWZ1|D3Z4R0|D3Z4W3	Akt1s1	Proline-rich AKT1 substrate 1	MOUSE	2	27711.1	0.568667	0.00777133	Q9D1F4	–	–	SUBCELLULAR LOCATION: Cytoplasm, cytosol {ECO:0000269|PubMed:14973226}. Note=Found in the cytosolic fraction of the brain (PubMed:14973226). Colocalizes with cortical neurons following ischemic/reperfusion injury (PubMed:14973226). {ECO:0000269|PubMed:14973226}.	cytosol [GO:0005829]; TORC1 complex [GO:0031931]
Q8BWS5	Q8BWS5	Gprin3	G protein-regulated inducer of neurite outgrowth 3	MOUSE	5	81396	0.565	0.00575963	Q8BWS5	–	–		synapse [GO:0045202]
Q60803	Q60803|Q3UHJ1|D3Z343	Traf3	TNF receptor-associated factor 3	MOUSE	16	65890.3	0.561	0.000160337	Q60803	–	–	SUBCELLULAR LOCATION: Cytoplasm {ECO:0000269|PubMed:19898473}. Endosome {ECO:0000269|PubMed:19898473}. Mitochondrion {ECO:0000250|UniProtKB:Q13114}. Note=Undergoes endocytosis together with TLR4 upon LPS signaling (PubMed:19898473). Co-localized to mitochondria with TRIM35 (By similarity). {ECO:0000250|UniProtKB:Q13114, ECO:0000269|PubMed:19898473}.	CD40 receptor complex [GO:0035631]; cytoplasmic side of plasma membrane [GO:0009898]; endosome membrane [GO:0010008]; mitochondrion [GO:0005739]
B2RUG9	B2RUG9|Q61315|E9QLQ9|E9Q4H1	Apc	Adenomatosis polyposis coli	MOUSE	18	313157	0.560667	3.46055e-05	B2RUG9	–	–	SUBCELLULAR LOCATION: Cell junction, adherens junction {ECO:0000256|ARBA:ARBA00004536}. Cell projection, lamellipodium {ECO:0000256|ARBA:ARBA00004510}. Cell projection, ruffle membrane {ECO:0000256|ARBA:ARBA00004632}.	adherens junction [GO:0005912]; axonal growth cone [GO:0044295]; beta-catenin destruction complex [GO:0030877]; bicellular tight junction [GO:0005923]; catenin complex [GO:0016342]; centrosome [GO:0005813]; Golgi apparatus [GO:0005794]; kinetochore [GO:0000776]; lamellipodium [GO:0030027]; lateral plasma membrane [GO:0016328]; microtubule [GO:0005874]; nucleus [GO:0005634]; perinuclear region of …
P15306	P15306	Thbd	Thrombomodulin	MOUSE	5	64605.1	0.557333	0.0107633	P15306	SP	TM	SUBCELLULAR LOCATION: Membrane {ECO:0000250|UniProtKB:P07204}; Single-pass type I membrane protein {ECO:0000250|UniProtKB:P07204}.	apicolateral plasma membrane [GO:0016327]; external side of plasma membrane [GO:0009897]; extracellular space [GO:0005615]; plasma membrane [GO:0005886]; serine-type endopeptidase complex [GO:1905370]; vacuolar membrane [GO:0005774]
Q8CFX3	Q8CFX3	Pcdh1	Protocadherin 1	MOUSE	16	112694	0.55	0.00292765	Q8CFX3	SP	TM	SUBCELLULAR LOCATION: Cell membrane {ECO:0000256|ARBA:ARBA00004251}; Single-pass type I membrane protein {ECO:0000256|ARBA:ARBA00004251}.	cell-cell junction [GO:0005911]; nucleolus [GO:0005730]; nucleoplasm [GO:0005654]; plasma membrane [GO:0005886]
P97315	P97315	Csrp1	Cysteine and glycine-rich protein 1	MOUSE	9	21438.8	0.548	0.00153258	P97315	–	–	SUBCELLULAR LOCATION: Nucleus {ECO:0000250|UniProtKB:P21291}.	actin cytoskeleton [GO:0015629]; nucleoplasm [GO:0005654]
Q60767	A2AW86|Q60767	Ly75	Lymphocyte antigen 75	MOUSE	21	200943	0.547333	0.000537233	Q60767	SP	TM	SUBCELLULAR LOCATION: Membrane {ECO:0000269|PubMed:7553896}; Single-pass type I membrane protein {ECO:0000269|PubMed:7553896}.	external side of plasma membrane [GO:0009897]
Q6P9J5	Q6P9J5	Kank4	KN motif and ankyrin repeat domain-containing protein 4	MOUSE	2	111144	0.547333	0.000295193	Q6P9J5	–	–	SUBCELLULAR LOCATION: Cytoplasm {ECO:0000250|UniProtKB:Q5T7N3}.	cytoplasm [GO:0005737]; cytosol [GO:0005829]; microtubule cytoskeleton [GO:0015630]
A0A0N4SVS6	A0A0N4SVS6	Cnbp	Cellular nucleic acid-binding protein	MOUSE	8	20053.9	0.547	1.11834e-05	A0A0N4SVS6	–	–	SUBCELLULAR LOCATION: Cytoplasm {ECO:0000256|ARBA:ARBA00004496}. Endoplasmic reticulum {ECO:0000256|ARBA:ARBA00004240}. Nucleus {ECO:0000256|ARBA:ARBA00004123}.	endoplasmic reticulum [GO:0005783]; nucleus [GO:0005634]
E9QAQ7	E9QAQ7|A2BH40	Arid1a	AT-rich interactive domain-containing protein 1A	MOUSE	4	243582	0.539667	0.00116691	E9QAQ7	–	–	SUBCELLULAR LOCATION: Nucleus {ECO:0000256|ARBA:ARBA00004123}.	brahma complex [GO:0035060]; nBAF complex [GO:0071565]; nucleoplasm [GO:0005654]; SWI/SNF complex [GO:0016514]
E9Q912	E9Q912|A0A0G2JGC8|A0A0G2JF70	Rap1gds1	Rap1 GTPase-GDP dissociation stimulator 1	MOUSE	15	66817	0.539333	0.00154777	E9Q912	–	–	SUBCELLULAR LOCATION: Cytoplasm, cytosol {ECO:0000250|UniProtKB:P52306}. Endoplasmic reticulum {ECO:0000250|UniProtKB:P52306}. Mitochondrion {ECO:0000250|UniProtKB:P52306}. Nucleus {ECO:0000250|UniProtKB:P52306}. Note=Nuclear import is dependent on complexing with a GTPase containing a C-terminal polybasic region. {ECO:0000250|UniProtKB:P52306}.	cytosol [GO:0005829]; endoplasmic reticulum [GO:0005783]; extracellular space [GO:0005615]; mitochondrion [GO:0005739]; nucleus [GO:0005634]
Q3UHU5	Q3UHU5|H3BL83|B8JJI7	Mtcl1	Microtubule cross-linking factor 1	MOUSE	18	215456	0.538333	2.46595e-05	Q3UHU5	–	–	SUBCELLULAR LOCATION: [Isoform 1]: Lateral cell membrane {ECO:0000269|PubMed:23902687}. Apical cell membrane {ECO:0000269|PubMed:23902687}. Cytoplasm, cytoskeleton, spindle pole {ECO:0000269|PubMed:23902687}. Midbody {ECO:0000269|PubMed:23902687}. Cytoplasm, cytoskeleton {ECO:0000269|PubMed:23902687}. Note=Colocalized with microtubules at the base of cilia. Gradually accumulates on the apicobasal…	apical plasma membrane [GO:0016324]; apicolateral plasma membrane [GO:0016327]; cytoplasm [GO:0005737]; cytoskeleton [GO:0005856]; extracellular space [GO:0005615]; kinetochore [GO:0000776]; lateral plasma membrane [GO:0016328]; microtubule bundle [GO:0097427]; midbody [GO:0030496]; spindle microtubule [GO:0005876]; spindle pole [GO:0000922]
M0QWN7	M0QWN7	Usp35	Ubiquitin-specific peptidase 35	MOUSE	3	113989	0.537	0.00327447	M0QWN7	–	–		cytosol [GO:0005829]; nucleus [GO:0005634]
Q68FG2	Q68FG2|A0A494BBH5|A0A5F8MPM8	Sptbn2	Spectrin beta chain	MOUSE	122	272173	0.537	0.000287523	Q68FG2	–	–	SUBCELLULAR LOCATION: Cytoplasm, cell cortex {ECO:0000256|ARBA:ARBA00004544}. Cytoplasm, cytoskeleton {ECO:0000256|ARBA:ARBA00004245}.	apical plasma membrane [GO:0016324]; cell junction [GO:0030054]; cell projection [GO:0042995]; cortical actin cytoskeleton [GO:0030864]; cytosol [GO:0005829]; glutamatergic synapse [GO:0098978]; intracellular membrane-bounded organelle [GO:0043231]; neuronal cell body [GO:0043025]; parallel fiber to Purkinje cell synapse [GO:0098688]; paranodal junction [GO:0033010]; photoreceptor inner segment […
Q61548	Q61548|E9QLK9|A0A5F8MPL3|E9QQ05|E9Q9A3|Q3TWS4|A0A087WSI9	Snap91	Clathrin coat assembly protein AP180	MOUSE	15	92135	0.535333	0.00620585	Q61548	–	–	SUBCELLULAR LOCATION: Cell membrane. Membrane, coated pit; Peripheral membrane protein; Cytoplasmic side. Note=Component of the coat surrounding the cytoplasmic face of coated vesicles in the plasma membrane.	AP-2 adaptor complex [GO:0030122]; presynapse [GO:0098793]
Q8K4G1	Q8K4G1|E9QPS5|D3Z598	Ltbp4	Latent-transforming growth factor beta-binding protein 4	MOUSE	5	187824	0.535	0.00115779	Q8K4G1	SP	–	SUBCELLULAR LOCATION: Secreted, extracellular space, extracellular matrix {ECO:0000250|UniProtKB:Q8N2S1}.	collagen-containing extracellular matrix [GO:0062023]; extracellular matrix [GO:0031012]; extracellular region [GO:0005576]; microfibril [GO:0001527]
Q7TN33	D3YU11|Q7TN33|D6RHP1|D3YX51|D6RGB9	Celf6	CUGBP Elav-like family member 6	MOUSE	5	48604.4	0.534667	9.10868e-05	Q7TN33	–	–	SUBCELLULAR LOCATION: Nucleus {ECO:0000250}. Cytoplasm {ECO:0000250}.	cytoplasm [GO:0005737]; nucleus [GO:0005634]; synapse [GO:0045202]
Q14B80	Q14B80|A0A1W2P796|A0A1W2P7B9	Kcnc2	Potassium voltage-gated channel subfamily C member 2	MOUSE	5	71414.6	0.534333	0.000438661	Q14B80	–	TM	SUBCELLULAR LOCATION: Cell membrane {ECO:0000269|PubMed:10531438, ECO:0000269|PubMed:11124984, ECO:0000269|PubMed:15317859, ECO:0000269|PubMed:17761775, ECO:0000269|PubMed:21414897, ECO:0000269|PubMed:22539821}; Multi-pass membrane protein {ECO:0000255}. Membrane {ECO:0000269|PubMed:12000114}; Multi-pass membrane protein {ECO:0000255}. Perikaryon {ECO:0000269|PubMed:10531438, ECO:0000269|PubMed:1…	apical plasma membrane [GO:0016324]; axolemma [GO:0030673]; axon [GO:0030424]; basolateral plasma membrane [GO:0016323]; cell body [GO:0044297]; dendrite [GO:0030425]; GABA-ergic synapse [GO:0098982]; membrane [GO:0016020]; neuronal cell body membrane [GO:0032809]; perikaryon [GO:0043204]; plasma membrane [GO:0005886]; postsynaptic membrane [GO:0045211]; presynaptic membrane [GO:0042734]; synapse…
Q80X50	Q80X50|A0A0G2JDV6|A0A0H2UH17|A0A0G2JFN7|A0A0G2JG47|A0A0G2JGD0|A0A0G2JDT1|A0A0G2JE24|A0A0G2JEC6	Ubap2l	Ubiquitin-associated protein 2-like	MOUSE	16	116911	0.53	1.57682e-05	Q80X50	–	–	SUBCELLULAR LOCATION: Nucleus {ECO:0000250|UniProtKB:Q14157}. Chromosome {ECO:0000250|UniProtKB:Q14157}. Cytoplasm {ECO:0000250|UniProtKB:Q14157}. Cytoplasm, Stress granule {ECO:0000250|UniProtKB:Q14157}. Note=Associates with nuclear chromatin. {ECO:0000250|UniProtKB:Q14157}.	chromosome [GO:0005694]; cytoplasmic stress granule [GO:0010494]; PcG protein complex [GO:0031519]
Q4VBE8	Q4VBE8	Wdr18	WD repeat-containing protein 18	MOUSE	6	48009.2	0.529	0.00173766	Q4VBE8	–	–	SUBCELLULAR LOCATION: Nucleus, nucleolus {ECO:0000250|UniProtKB:Q9BV38}. Nucleus, nucleoplasm {ECO:0000269|PubMed:22872859}. Cytoplasm {ECO:0000269|PubMed:22872859}. Dynein axonemal particle {ECO:0000250|UniProtKB:A0A1L8HX76}. Note=Mainly found in the nucleoplasm, with low levels detected in the cytoplasmic and chromatin fractions. {ECO:0000269|PubMed:22872859}.	dynein axonemal particle [GO:0120293]; nucleolus [GO:0005730]; nucleoplasm [GO:0005654]
A2AWI7	A2AWI7|Q8R3V5|A2AWI9	Sh3glb2	Endophilin-B2	MOUSE	13	45192.3	0.528333	0.00430382	A2AWI7	–	–	SUBCELLULAR LOCATION: Cytoplasm {ECO:0000256|ARBA:ARBA00004496}.	cytosol [GO:0005829]; nucleoplasm [GO:0005654]
Q9CQA3	Q9CQA3	Sdhb	Succinate dehydrogenase [ubiquinone] iron-sulfur subunit, mitochondrial	MOUSE	15	32612.1	0.528	0.000762456	Q9CQA3	–	–	SUBCELLULAR LOCATION: Mitochondrion inner membrane {ECO:0000250|UniProtKB:Q9YHT2}; Peripheral membrane protein {ECO:0000250|UniProtKB:Q9YHT2}; Matrix side {ECO:0000250|UniProtKB:Q9YHT2}.	mitochondrial inner membrane [GO:0005743]; mitochondrion [GO:0005739]; nucleoplasm [GO:0005654]; plasma membrane [GO:0005886]; respiratory chain complex II (succinate dehydrogenase) [GO:0045273]
Q6PHP4	Q6PHP4|B7ZCR6	Zfp512b	Zinc finger protein 512B (Fragment)	MOUSE	2	97727.4	0.526	3.18888e-05	Q6PHP4	–	–	SUBCELLULAR LOCATION: Nucleus {ECO:0000256|ARBA:ARBA00004123}.	nucleus [GO:0005634]
Q60675	Q60675|A0A087WRP2|A0A5F8MPG7	Lama2	Laminin subunit alpha-2	MOUSE	3	353052	0.524667	0.000301028	Q60675	SP	–	SUBCELLULAR LOCATION: Secreted, extracellular space, extracellular matrix, basement membrane. Note=Major component.	basement membrane [GO:0005604]; collagen-containing extracellular matrix [GO:0062023]; dendritic spine [GO:0043197]; extracellular region [GO:0005576]; neuromuscular junction [GO:0031594]; protein complex involved in cell-matrix adhesion [GO:0098637]; sarcolemma [GO:0042383]; synaptic cleft [GO:0043083]
Q80YN3	Q80YN3|F7BNZ5|E9Q8Q5|A2AVX1	Bcas1	Breast carcinoma-amplified sequence 1 homolog	MOUSE	10	67832.8	0.523333	0.00222046	Q80YN3	–	–	SUBCELLULAR LOCATION: Cytoplasm {ECO:0000250|UniProtKB:Q3ZB98}.	cytoplasm [GO:0005737]; cytosol [GO:0005829]
A0A0G2JH17	A0A0G2JH17|K3W4P2|Q6P4S8	Ints1	Integrator complex subunit 1	MOUSE	2	250072	0.522	0.0066957	A0A0G2JH17	–	–		INTAC complex [GO:0160232]; integrator complex [GO:0032039]
A2AG50	A2AG50|A2AG51|Q8C0A6	Map7d2	MAP7 domain-containing protein 2	MOUSE	14	86447.5	0.518	0.000454244	A2AG50	–	–	SUBCELLULAR LOCATION: Cytoplasm, cytoskeleton, microtubule organizing center, centrosome {ECO:0000269|PubMed:35470240}. Midbody {ECO:0000269|PubMed:35470240}. Cytoplasm, cytoskeleton {ECO:0000269|PubMed:35470240}. Cell projection, neuron projection {ECO:0000269|PubMed:35470240}. Cell projection, axon {ECO:0000250|UniProtKB:Q96T17}. Note=Strongly localizes to the centrosome and partially on microt…	axon [GO:0030424]; centrosome [GO:0005813]; microtubule [GO:0005874]; midbody [GO:0030496]; neuron projection [GO:0043005]
Q9DCT8	Q9DCT8|A0A0G2JF37	Crip2	Cysteine-rich protein 2	MOUSE	6	23525.3	0.517333	0.000473961	Q9DCT8	–	–		cell cortex [GO:0005938]
Q9ERR1	Q9ERR1	Ndel1	Nuclear distribution protein nudE-like 1	MOUSE	2	38593.4	0.516667	0.000927785	Q9ERR1	–	–	SUBCELLULAR LOCATION: Cytoplasm, cytoskeleton. Cytoplasm, cytoskeleton, microtubule organizing center, centrosome. Chromosome, centromere, kinetochore {ECO:0000250}. Cytoplasm, cytoskeleton, spindle. Note=Localizes to the kinetochore in a CENPF-dependent manner. Colocalizes with DISC1 in the perinuclear region, including the centrosome (By similarity). Localizes to the interphase centrosome and t…	axon [GO:0030424]; axon cytoplasm [GO:1904115]; axon hillock [GO:0043203]; cell leading edge [GO:0031252]; centrosome [GO:0005813]; kinetochore [GO:0000776]; microtubule [GO:0005874]; microtubule associated complex [GO:0005875]; microtubule organizing center [GO:0005815]; neurofilament cytoskeleton [GO:0060053]; nuclear envelope [GO:0005635]; spindle [GO:0005819]; synaptic vesicle [GO:0008021]
Q6P9S0	Q6P9S0|D3YWC9|F7D291|F6S054	Mtss2	Protein MTSS 2	MOUSE	3	77356.1	0.515	0.000755905	Q6P9S0	–	–	SUBCELLULAR LOCATION: Cytoplasm {ECO:0000250|UniProtKB:Q765P7}. Cell projection, ruffle {ECO:0000250|UniProtKB:Q765P7}. Note=Colocalizes with RAC1 within membrane ruffles. {ECO:0000250|UniProtKB:Q765P7}.	cortical actin cytoskeleton [GO:0030864]; lamellipodium [GO:0030027]; plasma membrane [GO:0005886]; ruffle [GO:0001726]; ruffle membrane [GO:0032587]
Q62523	Q62523|Q7TQE2|A0A0N4SVP4|A0A0N4SUX7|A0A0N4SVD2	Zyx	Zyxin	MOUSE	6	61857	0.512667	7.99656e-05	Q62523	–	–	SUBCELLULAR LOCATION: Cytoplasm {ECO:0000250}. Cytoplasm, cytoskeleton {ECO:0000250}. Cell junction, focal adhesion {ECO:0000250}. Nucleus {ECO:0000250}. Note=Associates with the actin cytoskeleton near the adhesion plaques. Enters the nucleus in the presence of HESX1 (By similarity). {ECO:0000250}.	adherens junction [GO:0005912]; cytosol [GO:0005829]; focal adhesion [GO:0005925]; nucleus [GO:0005634]; phagocytic vesicle [GO:0045335]; plasma membrane [GO:0005886]; stress fiber [GO:0001725]
G3UXW9	G3UXW9|Q3MIA8|Q99LD4|A0A140LJB7|B1ATU4	Gps1	COP9 signalosome complex subunit 1	MOUSE	7	59487.6	0.512333	0.000812251	G3UXW9	–	–	SUBCELLULAR LOCATION: Cytoplasm {ECO:0000256|ARBA:ARBA00004496}. Nucleus {ECO:0000256|ARBA:ARBA00004123}.	COP9 signalosome [GO:0008180]; cytosol [GO:0005829]; nucleoplasm [GO:0005654]
Q61753	Q61753|F6ZSB7	Phgdh	D-3-phosphoglycerate dehydrogenase	MOUSE	24	57383.3	0.51	0.00193183	Q61753	–	–		myelin sheath [GO:0043209]
P62482	P62482|Q3UPV6|A0A571BGH0|A0A571BF54|E0CXZ9|A0A571BEM7|E0CXI4|E0CYS2|A0A571BE49|A0A571BFX6	Kcnab2	Voltage-gated potassium channel subunit beta-2	MOUSE	14	41305.8	0.509667	0.000577054	P62482	–	–	SUBCELLULAR LOCATION: Cytoplasm {ECO:0000250|UniProtKB:P62483}. Membrane {ECO:0000269|PubMed:21357749, ECO:0000269|PubMed:8576199}; Peripheral membrane protein {ECO:0000305}; Cytoplasmic side {ECO:0000305}. Cell membrane {ECO:0000250|UniProtKB:P62483}; Peripheral membrane protein {ECO:0000305}; Cytoplasmic side {ECO:0000305}. Cell projection, axon {ECO:0000269|PubMed:11825900}. Synapse, synaptoso…	axon [GO:0030424]; axon initial segment [GO:0043194]; axon terminus [GO:0043679]; cytoplasmic side of plasma membrane [GO:0009898]; cytoskeleton [GO:0005856]; cytosol [GO:0005829]; juxtaparanode region of axon [GO:0044224]; membrane [GO:0016020]; pinceau fiber [GO:1990031]; postsynaptic density [GO:0014069]; potassium channel complex [GO:0034705]
Q9WUB0	Q9WUB0|F6VII1	Rbck1	RanBP-type and C3HC4-type zinc finger-containing protein 1	MOUSE	4	59359.2	0.509667	0.000403157	Q9WUB0	–	–		LUBAC complex [GO:0071797]
Q9QUS6	B1AVF5|Q9QUS6|B1AVF4|B1AVF6	Mid2	Probable E3 ubiquitin-protein ligase MID2	MOUSE	2	81484.4	0.507	0.00223861	Q9QUS6	–	–	SUBCELLULAR LOCATION: Cytoplasm {ECO:0000250|UniProtKB:Q9UJV3}. Cytoplasm, cytoskeleton {ECO:0000250|UniProtKB:Q9UJV3}. Note=Microtubule-associated. {ECO:0000250|UniProtKB:Q9UJV3}.	cytoplasm [GO:0005737]; microtubule [GO:0005874]
Q9Z2A5	Q9Z2A5|Q4FCQ7|A0A1L1SQ41|J3QNU1|A0A140LJ98	Ate1	Arginyl-tRNA--protein transferase 1	MOUSE	14	60115.2	0.506667	8.6214e-05	Q9Z2A5	–	–	SUBCELLULAR LOCATION: Nucleus {ECO:0000269|PubMed:16002466}. Cytoplasm {ECO:0000269|PubMed:16002466}.; SUBCELLULAR LOCATION: [Isoform ATE1-1]: Nucleus {ECO:0000269|PubMed:9858543}. Cytoplasm {ECO:0000269|PubMed:33443146, ECO:0000269|PubMed:9858543}.; SUBCELLULAR LOCATION: [Isoform ATE1-2]: Cytoplasm {ECO:0000269|PubMed:9858543}.	cytoplasm [GO:0005737]; nucleus [GO:0005634]
Q3UJB0	Q3UJB0|A0A494B9S9	Sf3b2	Splicing factor 3b, subunit 2	MOUSE	4	98310.8	0.505667	0.0395823	Q3UJB0	–	–	SUBCELLULAR LOCATION: Nucleus {ECO:0000250|UniProtKB:Q13435}. Nucleus speckle {ECO:0000250|UniProtKB:Q13435}.	catalytic step 2 spliceosome [GO:0071013]; nuclear speck [GO:0016607]; nucleus [GO:0005634]; spliceosomal complex [GO:0005681]; U12-type spliceosomal complex [GO:0005689]; U2-type precatalytic spliceosome [GO:0071005]; U2-type spliceosomal complex [GO:0005684]
A0A1C7CYU5	A0A1C7CYU5|Q3U2I3	Fam160a2	FTS and Hook-interacting protein	MOUSE	2	108992	0.505	0.000184393	A0A1C7CYU5	–	–		FHF complex [GO:0070695]
Q60865	Q60865	Caprin1	Caprin-1	MOUSE	4	78338.7	0.504	0.0016483	Q60865	–	–	SUBCELLULAR LOCATION: Cytoplasm, Cytoplasmic ribonucleoprotein granule {ECO:0000269|PubMed:17210633}. Cytoplasm, cytosol {ECO:0000269|PubMed:14764709, ECO:0000269|PubMed:17210633}. Cell projection, dendrite {ECO:0000250|UniProtKB:Q5M9G3}. Cell projection, lamellipodium {ECO:0000250|UniProtKB:Q14444}. Note=Mediates formation and localizes to cytoplasmic ribonucleoprotein membraneless compartments …	cell leading edge [GO:0031252]; cytoplasmic stress granule [GO:0010494]; cytosol [GO:0005829]; dendrite [GO:0030425]; lamellipodium [GO:0030027]; P-body [GO:0000932]; synapse [GO:0045202]
Q99K51	B1AX58|Q99K51|A0A1C7CYV0|Q61233	Pls3	Plastin-3	MOUSE	13	71254.2	0.503333	0.000272598	Q99K51	–	–	SUBCELLULAR LOCATION: Cytoplasm {ECO:0000250}.	cytoplasm [GO:0005737]; cytosol [GO:0005829]; neuromuscular junction [GO:0031594]; plasma membrane [GO:0005886]
Q91VN4	Q91VN4|E9Q4M4	Chchd6	MICOS complex subunit Mic25	MOUSE	6	30193.7	0.501667	0.00358165	Q91VN4	–	–	SUBCELLULAR LOCATION: Mitochondrion inner membrane {ECO:0000250|UniProtKB:Q9BRQ6}; Lipid-anchor {ECO:0000250|UniProtKB:Q9BRQ6}. Mitochondrion {ECO:0000250|UniProtKB:Q9BRQ6}.	cytosol [GO:0005829]; MICOS complex [GO:0061617]; mitochondrial inner membrane [GO:0005743]; mitochondrion [GO:0005739]
Q8JZS0	Q8JZS0|Q3TUM0|O88951|O88952	Lin7a	Protein lin-7 homolog A	MOUSE	4	26106.4	0.500667	0.0567295	Q8JZS0	–	–	SUBCELLULAR LOCATION: Cell membrane {ECO:0000269|PubMed:15494546}; Peripheral membrane protein {ECO:0000269|PubMed:15494546}. Basolateral cell membrane {ECO:0000269|PubMed:15494546}; Peripheral membrane protein {ECO:0000269|PubMed:15494546}. Cell junction {ECO:0000269|PubMed:15494546}. Postsynaptic density membrane {ECO:0000269|PubMed:15494546}; Peripheral membrane protein {ECO:0000269|PubMed:154…	basolateral plasma membrane [GO:0016323]; bicellular tight junction [GO:0005923]; membrane [GO:0016020]; postsynaptic density membrane [GO:0098839]; presynapse [GO:0098793]; transport vesicle membrane [GO:0030658]
Q80XQ8	E9Q917|Q80XQ8|A0A087WNR1|A0A087WSR1	Fam168b	Myelin-associated neurite-outgrowth inhibitor	MOUSE	2	20250.5	0.5	0.0341039	Q80XQ8	–	TM	SUBCELLULAR LOCATION: Cytoplasm, perinuclear region {ECO:0000250|UniProtKB:D4AEP3}. Cell membrane {ECO:0000269|PubMed:20716133}; Multi-pass membrane protein {ECO:0000269|PubMed:20716133}. Cell projection, axon {ECO:0000269|PubMed:20716133}. Note=Expressed in neuronal cell bodies and axonal fibers. {ECO:0000269|PubMed:20716133}.	axon [GO:0030424]; membrane [GO:0016020]; perinuclear region of cytoplasm [GO:0048471]; plasma membrane [GO:0005886]
P61406	P61406|F6WT10	Smg6	Telomerase-binding protein EST1A	MOUSE	2	161634	0.499667	0.0103581	P61406	–	–	SUBCELLULAR LOCATION: Nucleus, nucleolus {ECO:0000250|UniProtKB:Q86US8}. Chromosome, telomere {ECO:0000250|UniProtKB:Q86US8}. Cytoplasm, cytosol {ECO:0000250|UniProtKB:Q86US8}. Note=Particularly enriched in the nucleolus. {ECO:0000250|UniProtKB:Q86US8}.	chromosome, telomeric region [GO:0000781]; ciliary basal body [GO:0036064]; cytoplasm [GO:0005737]; cytosol [GO:0005829]; exon-exon junction complex [GO:0035145]; nucleolus [GO:0005730]; nucleus [GO:0005634]; plasma membrane [GO:0005886]
Q8R5M8	E9PYN1|Q8R5M8|E0CY16|A0A668KLV1	Cadm1	Cell adhesion molecule 1	MOUSE	5	50244	0.499	0.00858217	Q8R5M8	SP	TM	SUBCELLULAR LOCATION: Cell membrane {ECO:0000269|PubMed:12826663, ECO:0000269|PubMed:19752223, ECO:0000269|PubMed:20739279, ECO:0000269|PubMed:24687959}; Single-pass type I membrane protein {ECO:0000269|PubMed:12826663, ECO:0000269|PubMed:20739279}. Synaptic cell membrane {ECO:0000269|PubMed:20739279, ECO:0000269|PubMed:23209303}; Single-pass type I membrane protein {ECO:0000305}. Note=Localized …	axon [GO:0030424]; basolateral plasma membrane [GO:0016323]; cell body fiber [GO:0070852]; cell-cell junction [GO:0005911]; dendrite [GO:0030425]; glutamatergic synapse [GO:0098978]; plasma membrane [GO:0005886]; postsynaptic membrane [GO:0045211]; presynaptic membrane [GO:0042734]; Schaffer collateral - CA1 synapse [GO:0098685]; synapse [GO:0045202]; synaptic vesicle [GO:0008021]; varicosity [GO…
E9Q6P9	O88427|E9Q6P9|E0CYZ3|E9Q6E4	Cacna1h	Voltage-dependent T-type calcium channel subunit alpha-1H	MOUSE	5	264661	0.497667	0.000237453	E9Q6P9	–	TM	SUBCELLULAR LOCATION: Cell membrane {ECO:0000256|ARBA:ARBA00004651}; Multi-pass membrane protein {ECO:0000256|ARBA:ARBA00004651}.	voltage-gated calcium channel complex [GO:0005891]
Q9QZ08	Q9D997|Q9QZ08|D3YXG2	Nagk	N-acetyl-D-glucosamine kinase	MOUSE	4	37610.1	0.496667	0.00387885	Q9QZ08	–	–
Q5DTY9	Q5DTY9|A0A494BB17	Kctd16	BTB/POZ domain-containing protein KCTD16	MOUSE	23	49827.3	0.492667	0.000430586	Q5DTY9	–	–	SUBCELLULAR LOCATION: Presynaptic cell membrane {ECO:0000269|PubMed:20400944}. Postsynaptic cell membrane {ECO:0000269|PubMed:20400944}. Note=Colocalizes with GABBR1. {ECO:0000269|PubMed:20400944}.	cell projection [GO:0042995]; postsynaptic membrane [GO:0045211]; presynaptic membrane [GO:0042734]; receptor complex [GO:0043235]
Q8BGD9	Q8BGD9|B2RWE8	Eif4b	Eukaryotic translation initiation factor 4B	MOUSE	11	69009.9	0.492333	0.00122409	Q8BGD9	–	–		cytosol [GO:0005829]; dendrite [GO:0030425]; neuronal cell body [GO:0043025]; postsynapse [GO:0098794]
Q66L44	E9PW07|Q66L44	Cbarp	Voltage-dependent calcium channel beta subunit-associated regulatory protein	MOUSE	2	74585.9	0.492	0.00654951	Q66L44	–	TM	SUBCELLULAR LOCATION: Cytoplasmic vesicle, secretory vesicle, synaptic vesicle membrane {ECO:0000269|PubMed:24751537}; Single-pass type III membrane protein {ECO:0000305|PubMed:24751537}. Cell membrane {ECO:0000269|PubMed:24751537}; Single-pass type III membrane protein {ECO:0000305|PubMed:24751537}. Cell projection, growth cone {ECO:0000269|PubMed:24751537}.	growth cone [GO:0030426]; plasma membrane [GO:0005886]; secretory granule [GO:0030141]; synaptic vesicle membrane [GO:0030672]
Q7TSC1	Q7TSC1|G3UX48	Prrc2a	Protein PRRC2A	MOUSE	6	229769	0.491667	0.00176444	Q7TSC1	–	–	SUBCELLULAR LOCATION: Cytoplasm {ECO:0000250}. Nucleus {ECO:0000250}.	cytosol [GO:0005829]; nucleoplasm [GO:0005654]; plasma membrane [GO:0005886]
K3W4R5	K3W4R5|A2AGT5|A0A0R4J0K2|Z4YL78	Ckap5	Cytoskeleton-associated protein 5	MOUSE	41	227286	0.491333	0.000593772	K3W4R5	–	–	SUBCELLULAR LOCATION: Chromosome, centromere, kinetochore {ECO:0000256|ARBA:ARBA00004629}. Cytoplasm, cytoskeleton, microtubule organizing center, centrosome {ECO:0000256|ARBA:ARBA00004300}. Cytoplasm, cytoskeleton, spindle pole {ECO:0000256|ARBA:ARBA00004647}.	centrosome [GO:0005813]; ciliary basal body [GO:0036064]; cytoplasm [GO:0005737]; kinetochore [GO:0000776]; microtubule plus-end [GO:0035371]; mitotic spindle [GO:0072686]; nucleolus [GO:0005730]; plasma membrane [GO:0005886]; protein-containing complex [GO:0032991]; spindle pole [GO:0000922]
Q00560	Q00560|V9GX00|V9GXA2|V9GXT4|V9GX52	Il6st	Interleukin-6 receptor subunit beta	MOUSE	3	103419	0.490667	0.000637755	Q00560	SP	TM	SUBCELLULAR LOCATION: Cell membrane {ECO:0000250|UniProtKB:P40189}; Single-pass type I membrane protein {ECO:0000255}.	cell body [GO:0044297]; ciliary neurotrophic factor receptor complex [GO:0070110]; dendrite [GO:0030425]; external side of plasma membrane [GO:0009897]; interleukin-6 receptor complex [GO:0005896]; membrane raft [GO:0045121]; neuronal cell body [GO:0043025]; oncostatin-M receptor complex [GO:0005900]
Q9JK45	E9Q9F1|Q9JK45|G3UYG5|G3UYP4|G3UZ84	Kcnq5	Potassium voltage-gated channel subfamily KQT member 5	MOUSE	3	103226	0.490667	0.0156177	Q9JK45	–	TM	SUBCELLULAR LOCATION: Cell membrane {ECO:0000269|PubMed:15963599}; Multi-pass membrane protein {ECO:0000255}.	clathrin coat [GO:0030118]; plasma membrane [GO:0005886]; voltage-gated potassium channel complex [GO:0008076]
Q91VC4	Q91VC4|G3X924	Plvap	Plasmalemma vesicle-associated protein	MOUSE	2	50503	0.49	0.00868902	Q91VC4	–	TM	SUBCELLULAR LOCATION: Cell membrane {ECO:0000250|UniProtKB:Q9WV78}; Single-pass type II membrane protein {ECO:0000255}. Membrane, caveola {ECO:0000250|UniProtKB:Q9WV78}; Single-pass type II membrane protein {ECO:0000255}. Cytoplasm, perinuclear region {ECO:0000250|UniProtKB:Q9WV78}. Note=Membrane-associated protein of caveolae. Found in fenestral and stomatal diaphragms in fenestrated endothelia …	caveola [GO:0005901]; perinuclear region of cytoplasm [GO:0048471]
Q8BJH1	Q8BJH1	Zc2hc1a	Zinc finger C2HC domain-containing protein 1A	MOUSE	15	35779.1	0.488333	0.00081429	Q8BJH1	–	–
B1AQX7	B1AQX7|B1AQX6|B1AQX8	Srcin1	SRC kinase-signaling inhibitor 1	MOUSE	71	130038	0.487667	0.00336006	B1AQX7	–	–	SUBCELLULAR LOCATION: Cytoplasm, cytoskeleton {ECO:0000256|ARBA:ARBA00004245}.	cytoplasm [GO:0005737]; cytoskeleton [GO:0005856]
Q8BX17	E9PUU4|Q8BX17|A2AFQ9	Gemin5	Gem-associated protein 5	MOUSE	2	169214	0.485333	0.00249075	Q8BX17	–	–	SUBCELLULAR LOCATION: Nucleus, nucleoplasm {ECO:0000250|UniProtKB:Q8TEQ6}. Nucleus, gem {ECO:0000250|UniProtKB:Q8TEQ6}. Cytoplasm {ECO:0000250|UniProtKB:Q8TEQ6}. Note=Found both in the nucleoplasm and in nuclear bodies called gems (Gemini of Cajal bodies) that are often in proximity to Cajal (coiled) bodies. Also found in the cytoplasm. {ECO:0000250|UniProtKB:Q8TEQ6}.	cytosol [GO:0005829]; Gemini of Cajal bodies [GO:0097504]; SMN complex [GO:0032797]; SMN-Gemin2 complex [GO:0034718]; SMN-Sm protein complex [GO:0034719]
Q80YQ8	Q80YQ8|F6V8A7	Rmnd5a	E3 ubiquitin-protein ligase RMND5A	MOUSE	3	44847.6	0.484333	0.0398535	Q80YQ8	–	–	SUBCELLULAR LOCATION: Nucleus, nucleoplasm {ECO:0000250|UniProtKB:Q9H871}. Cytoplasm {ECO:0000250|UniProtKB:Q9H871}.	cytoplasm [GO:0005737]; nucleoplasm [GO:0005654]; nucleus [GO:0005634]; ubiquitin ligase complex [GO:0000151]
E9Q8T7	E9Q8T7	Dnah1	Dynein heavy chain 1, axonemal	MOUSE	3	491055	0.483	0.00428493	E9Q8T7	–	–	SUBCELLULAR LOCATION: Cytoplasm, cytoskeleton, cilium axoneme {ECO:0000250|UniProtKB:Q9P2D7}. Cell projection, cilium, flagellum {ECO:0000269|PubMed:11371505}.	extracellular region [GO:0005576]; inner dynein arm [GO:0036156]; microtubule [GO:0005874]; sperm flagellum [GO:0036126]
F7BGR7	F7BGR7|B0LM42|Q8C7Q4|Q8VE92|A0A494B9W4|F6TBN8	Gm21992	Predicted gene 21992	MOUSE	6	53475	0.483	0.000973846	F7BGR7	–	–	SUBCELLULAR LOCATION: Cytoplasm {ECO:0000256|ARBA:ARBA00004496}. Nucleus, nucleolus {ECO:0000256|ARBA:ARBA00004604}.	cytoplasm [GO:0005737]; nucleolus [GO:0005730]
P20357	A0A668KLC6|P20357|G3UZK9|G3UZE9|Q80ZL4|Q80X35|Q3TLQ0|G3UZV6|F7ALC8|G3UWW1|E9Q8Y2	Map2	Microtubule-associated protein 2	MOUSE	106	199528	0.482667	9.39577e-05	P20357	–	–	SUBCELLULAR LOCATION: Cytoplasm, cytoskeleton {ECO:0000305}. Cell projection, dendrite {ECO:0000269|PubMed:17984326}.	apical dendrite [GO:0097440]; axon hillock [GO:0043203]; axon initial segment [GO:0043194]; CA3 pyramidal cell dendrite [GO:0097442]; cell body [GO:0044297]; cytoplasm [GO:0005737]; dendrite [GO:0030425]; dendritic shaft [GO:0043198]; microtubule [GO:0005874]; microtubule associated complex [GO:0005875]; neuron projection [GO:0043005]; neuronal cell body [GO:0043025]; nuclear periphery [GO:003439…
Q6ZPR1	E9Q1K1|Q6ZPR1|E9Q0S9|E9PZJ3	Cfap97	Cilia- and flagella-associated protein 97	MOUSE	2	61235	0.482333	0.102779	Q6ZPR1	–	–
Q62318	Q62318	Trim28	Transcription intermediary factor 1-beta	MOUSE	18	90614.2	0.481333	0.000410595	Q62318	–	–	SUBCELLULAR LOCATION: Nucleus {ECO:0000269|PubMed:10330177, ECO:0000269|PubMed:11154279, ECO:0000269|PubMed:12154074, ECO:0000269|PubMed:22110054}. Note=Associated with centromeric heterochromatin during cell differentiation through CBX1 (PubMed:10330177). Localizes to sites of DNA damage (By similarity). {ECO:0000250|UniProtKB:Q13263, ECO:0000269|PubMed:10330177}.	chromatin [GO:0000785]; euchromatin [GO:0000791]; heterochromatin [GO:0000792]; nucleoplasm [GO:0005654]; nucleus [GO:0005634]; RNA polymerase II transcription regulator complex [GO:0090575]
B9EKR1	B9EKR1|B2RXS8|A0A0J9YVD2	Ptprz1	Receptor-type tyrosine-protein phosphatase zeta	MOUSE	14	255656	0.478	0.00014875	B9EKR1	SP	TM	SUBCELLULAR LOCATION: Cell membrane {ECO:0000269|PubMed:21969550}; Single-pass type I membrane protein {ECO:0000269|PubMed:21969550}. Secreted {ECO:0000269|PubMed:21969550}. Note=A secreted form is apparently generated by shedding of the extracellular domain.	extracellular matrix [GO:0031012]; extracellular region [GO:0005576]; perineuronal net [GO:0072534]; plasma membrane [GO:0005886]; synapse [GO:0045202]
Q9CY58	Q9CY58|Q3UMP4|A0A0N4SV32|A0A0N4SWH2|A0A0N4SUN8|A0A0N4SUQ1|A0A0N4SV40|A0A0N4SVK5	Serbp1	Plasminogen activator inhibitor 1 RNA-binding protein	MOUSE	2	44827.4	0.476	0.00327274	Q9CY58	–	–	SUBCELLULAR LOCATION: Cytoplasm {ECO:0000250|UniProtKB:Q8NC51}. Nucleus {ECO:0000250|UniProtKB:Q8NC51}. Cytoplasm, perinuclear region {ECO:0000250|UniProtKB:Q8NC51}.	cytoplasm [GO:0005737]; cytosol [GO:0005829]; nucleus [GO:0005634]; perinuclear region of cytoplasm [GO:0048471]
B9EI38	B9EI38|A2AFI8|Q80XA6	Reps2	RalBP1-associated Eps domain-containing protein 2	MOUSE	10	71181.6	0.473667	0.000234522	B9EI38	–	–
P24547	P24547|A0A0A6YY72|A0A0A6YXS4	Impdh2	Inosine-5'-monophosphate dehydrogenase 2	MOUSE	7	56213.4	0.473	0.000908579	P24547	–	–	SUBCELLULAR LOCATION: Cytoplasm {ECO:0000250|UniProtKB:P12268}. Nucleus {ECO:0000250|UniProtKB:P12268}. Cytoplasm, cytosol {ECO:0000250|UniProtKB:P12268}. Note=Can form fiber-like subcellular structures termed 'cytoophidia' in response to intracellular guanine-nucleotide depletion. {ECO:0000250|UniProtKB:P12268}.	cytoplasm [GO:0005737]; cytosol [GO:0005829]; nucleus [GO:0005634]
E9Q9Q2	E9Q9Q2|Q80ZH9|A0A087WPF0|A0A087WQF6|Q3URW7	R3hdm1	R3H domain-containing 1	MOUSE	6	125070	0.472667	4.73859e-05	E9Q9Q2	–	–
Q60864	Q60864	Stip1	Stress-induced-phosphoprotein 1	MOUSE	19	63208.6	0.472	0.00600981	Q60864	–	–	SUBCELLULAR LOCATION: Cytoplasm {ECO:0000269|PubMed:8999875}. Nucleus {ECO:0000269|PubMed:8999875}. Dynein axonemal particle {ECO:0000250|UniProtKB:Q7ZWU1}.	cytosol [GO:0005829]; dynein axonemal particle [GO:0120293]; myelin sheath [GO:0043209]; nucleus [GO:0005634]; protein folding chaperone complex [GO:0101031]
A0A1D5RLG3	A0A1D5RLG3	Rab3gap1	Rab3 GTPase-activating protein catalytic subunit	MOUSE	32	112212	0.471667	0.000924991	A0A1D5RLG3	–	–	SUBCELLULAR LOCATION: Cytoplasm {ECO:0000256|ARBA:ARBA00004496}. Endoplasmic reticulum {ECO:0000256|ARBA:ARBA00004240}. Golgi apparatus, cis-Golgi network {ECO:0000256|ARBA:ARBA00004222}.	cis-Golgi network [GO:0005801]; endoplasmic reticulum tubular network [GO:0071782]; lipid droplet [GO:0005811]; protein-containing complex [GO:0032991]
P10637	A2A5Y6|A0A0A0MQC7|P10637|B1AQW5|B1AQW6	Mapt	Microtubule-associated protein tau	MOUSE	21	76584.4	0.469333	0.00087368	P10637	–	–	SUBCELLULAR LOCATION: Cytoplasm, cytosol {ECO:0000250|UniProtKB:P10636}. Cell membrane {ECO:0000250|UniProtKB:P10636}; Peripheral membrane protein {ECO:0000250|UniProtKB:P10636}; Cytoplasmic side {ECO:0000250|UniProtKB:P10636}. Cytoplasm, cytoskeleton {ECO:0000250|UniProtKB:P10636}. Cell projection, axon {ECO:0000250|UniProtKB:P10636}. Cell projection, dendrite {ECO:0000250|UniProtKB:P10636}. Sec…	axon [GO:0030424]; axoneme [GO:0005930]; cell body [GO:0044297]; cytoplasm [GO:0005737]; cytosol [GO:0005829]; dendrite [GO:0030425]; extracellular region [GO:0005576]; glial cell projection [GO:0097386]; growth cone [GO:0030426]; membrane raft [GO:0045121]; microtubule [GO:0005874]; microtubule cytoskeleton [GO:0015630]; nucleus [GO:0005634]; plasma membrane [GO:0005886]; postsynaptic density [G…
E9QN14	E9QN14|F8VPQ4|Q812A2|F7D9F7	Srgap3	SLIT-ROBO Rho GTPase-activating protein 3	MOUSE	31	122635	0.467667	0.00066704	E9QN14	–	–
Q9QYM5	Q9QYM5	Rnd2	Rho-related GTP-binding protein RhoN	MOUSE	2	25797.7	0.467333	0.00569717	Q9QYM5	–	–	SUBCELLULAR LOCATION: Cytoplasmic vesicle, secretory vesicle, acrosome membrane {ECO:0000305}; Lipid-anchor {ECO:0000305}; Cytoplasmic side {ECO:0000305}. Note=Colocalizes with RACGAP1 in Golgi-derived proacrosomal vesicles and the acrosome. {ECO:0000250|UniProtKB:P52198}.	acrosomal membrane [GO:0002080]
D3Z3B8	D3Z3B8|E9Q9H0|Q811D0|H7BWY4|F6UDT8|S4R2T8	Dlg1	Disks large homolog 1	MOUSE	25	92020.6	0.466667	0.00136602	D3Z3B8	–	–	SUBCELLULAR LOCATION: Membrane {ECO:0000256|ARBA:ARBA00004170}; Peripheral membrane protein {ECO:0000256|ARBA:ARBA00004170}.	glutamatergic synapse [GO:0098978]; neuromuscular junction [GO:0031594]; neuron projection [GO:0043005]; plasma membrane [GO:0005886]
Q3TES0	Q3TES0|A0A0N4SWH8|D6RHQ8	Iqsec3	IQ motif and SEC7 domain-containing protein 3	MOUSE	27	130600	0.465333	0.000849832	Q3TES0	–	–	SUBCELLULAR LOCATION: Cytoplasm {ECO:0000250|UniProtKB:Q9UPP2}. Postsynaptic density {ECO:0000269|PubMed:27609886}.	cytosol [GO:0005829]; GABA-ergic synapse [GO:0098982]; glycinergic synapse [GO:0098690]; inhibitory synapse [GO:0060077]; nucleoplasm [GO:0005654]; postsynaptic density [GO:0014069]; postsynaptic membrane [GO:0045211]; postsynaptic specialization of symmetric synapse [GO:0099629]
P59325	P59325|Q8BVV6|A0A1Y7VJG2|A0A1Y7VNP4	Eif5	Eukaryotic translation initiation factor 5	MOUSE	2	49424	0.465333	0.00417722	P59325	–	–	SUBCELLULAR LOCATION: Cytoplasm {ECO:0000305}.	cytosol [GO:0005829]; plasma membrane [GO:0005886]; synapse [GO:0045202]
A2AG68	A2AG68|Q64430	Atp7a	P-type Cu(+) transporter	MOUSE	2	163510	0.464667	0.0081583	A2AG68	–	TM	SUBCELLULAR LOCATION: Cell membrane {ECO:0000256|ARBA:ARBA00004651}; Multi-pass membrane protein {ECO:0000256|ARBA:ARBA00004651}. Cell projection, axon {ECO:0000256|ARBA:ARBA00004489}. Cell projection, dendrite {ECO:0000256|ARBA:ARBA00004279}. Early endosome membrane {ECO:0000256|ARBA:ARBA00004520}; Multi-pass membrane protein {ECO:0000256|ARBA:ARBA00004520}. Golgi apparatus, trans-Golgi network …	axon [GO:0030424]; dendrite [GO:0030425]; early endosome membrane [GO:0031901]; melanosome membrane [GO:0033162]; plasma membrane [GO:0005886]; postsynaptic density [GO:0014069]; trans-Golgi network membrane [GO:0032588]
Q91YU6	Q91YU6|A0A494BB51|A0A494BB76	Lzts2	Leucine zipper putative tumor suppressor 2	MOUSE	2	73204.3	0.464667	0.000835335	Q91YU6	–	–	SUBCELLULAR LOCATION: Cytoplasm {ECO:0000255|HAMAP-Rule:MF_03026}. Cytoplasm, cytoskeleton, microtubule organizing center, centrosome {ECO:0000255|HAMAP-Rule:MF_03026, ECO:0000269|PubMed:18490357}. Note=Localized to the centrosome throughout the cell cycle. Localized to the midbody in cells undergoing cytokinesis. {ECO:0000255|HAMAP-Rule:MF_03026}.	centrosome [GO:0005813]; cytoplasm [GO:0005737]; cytosol [GO:0005829]; microtubule [GO:0005874]; midbody [GO:0030496]; plasma membrane [GO:0005886]; vesicle [GO:0031982]
Q9Z2W0	Q3TVK3|Q9Z2W0|Q8BPW9|A0A087WSE6|A0A087WS31|A0A087WRC1|A0A087WSD3|A0A087WNX3	Dnpep	Aspartyl aminopeptidase	MOUSE	9	52776.5	0.464667	0.00022985	Q9Z2W0	–	–	SUBCELLULAR LOCATION: Cytoplasm.	cytosol [GO:0005829]
Q7TSJ2	Q7TSJ2|A0A140LIT9|D3Z6W1	Map6	Microtubule-associated protein 6	MOUSE	58	96733.3	0.464333	0.000741191	Q7TSJ2	–	–	SUBCELLULAR LOCATION: Cytoplasm, cytoskeleton {ECO:0000269|PubMed:9600916}. Golgi apparatus {ECO:0000269|PubMed:16837464}. Cell projection, axon {ECO:0000250|UniProtKB:Q63560}. Cell projection, dendrite {ECO:0000250|UniProtKB:Q63560}. Cytoplasmic vesicle, secretory vesicle membrane {ECO:0000250|UniProtKB:Q63560}; Lipid-anchor {ECO:0000250|UniProtKB:Q63560}; Cytoplasmic side {ECO:0000250|UniProtKB…	axon [GO:0030424]; dendrite [GO:0030425]; Golgi apparatus [GO:0005794]; microtubule [GO:0005874]; perinuclear region of cytoplasm [GO:0048471]; transport vesicle membrane [GO:0030658]
A2AHG0	A2AHG0	Lzts3	Leucine zipper putative tumor suppressor 3	MOUSE	4	75554.8	0.463333	0.000845675	A2AHG0	–	–	SUBCELLULAR LOCATION: Synapse {ECO:0000250|UniProtKB:Q8K1Q4}. Postsynaptic density {ECO:0000250|UniProtKB:Q8K1Q4}. Cell projection, dendritic spine {ECO:0000250|UniProtKB:Q8K1Q4}. Cell projection, dendrite {ECO:0000250|UniProtKB:Q8K1Q4}. Cytoplasm, cytoskeleton {ECO:0000250|UniProtKB:Q8K1Q4}. Note=Rather found at excitatory than inhibitory synapses. {ECO:0000250|UniProtKB:Q8K1Q4}.	cytoplasm [GO:0005737]; cytoskeleton [GO:0005856]; dendritic spine [GO:0043197]; postsynaptic density [GO:0014069]; synapse [GO:0045202]
P27773	P27773|A5D7E8|P38657|F6Q404	Pdia3	Protein disulfide-isomerase A3	MOUSE	30	57133.7	0.462333	0.000859972	P27773	SP	–	SUBCELLULAR LOCATION: Endoplasmic reticulum {ECO:0000250|UniProtKB:P30101}. Endoplasmic reticulum lumen {ECO:0000250|UniProtKB:P11598}. Melanosome {ECO:0000250|UniProtKB:P30101}.	cell surface [GO:0009986]; endoplasmic reticulum [GO:0005783]; endoplasmic reticulum lumen [GO:0005788]; extracellular space [GO:0005615]; melanosome [GO:0042470]; myelin sheath [GO:0043209]; Tapasin-ERp57 complex [GO:0061779]

## Sheet: TableS2D_All
UniProt-ID	UniProt-ID-Group	Gene-Symbol	Protein-Name	Species	Unique-Peptide-Number	Protein-Molecular-Weight	log2-Fold-Change(+/–WGA)_14d	p-Value_Fold-Change(+/–WGA)_14d	log2-Fold-Change(+/–WGA)_12w	p-Value_Fold-Change(+/–WGA)_12w	log2-Fold-Change(+/–WGA)_80w	p-Value_Fold-Change(+/–WGA)_80w	UniProt-ID	UniProt-Annotated-Signal-Peptide	UniProt-Annotated-Transmembrane-Domain	UniProt-Annotated-Subcellular-Localization	GO-Annotated-Subcellular-Localization
Q09143	Q09143|E9Q3N1|D3Z161	Slc7a1	High affinity cationic amino acid transporter 1	MOUSE	3	68003.6	3.2265	8.6248e-08	0.926167	9.39882e-05	0.356667	0.0269387	Q09143	–	TM	SUBCELLULAR LOCATION: Cell membrane {ECO:0000269|PubMed:25683716, ECO:0000269|PubMed:28973536}; Multi-pass membrane protein {ECO:0000255}. Note=In the absence of SCO1 in cardiomyocytes a mislocalization to the cytoplasm is seen. {ECO:0000269|PubMed:28973536}.	apical plasma membrane [GO:0016324]; basolateral plasma membrane [GO:0016323]; membrane [GO:0016020]; protein-containing complex [GO:0032991]
Q3TEW6	Q3TEW6	Mpzl1	Myelin protein zero-like protein 1	MOUSE	2	29722.5	3.05217	0.000158464	1.62717	4.25317e-05	0.945	0.0245063	Q3TEW6	SP	TM	SUBCELLULAR LOCATION: Membrane {ECO:0000305}; Single-pass type I membrane protein {ECO:0000305}.	membrane [GO:0016020]
P0CW02	A0A087WNZ5|P0CW02|A0A087WRP7|P0CW03	Ly6c1	Lymphocyte antigen 6C1	MOUSE	3	14876.9	2.68817	1.30342e-06	2.90417	5.85986e-07	2.238	5.214e-08	P0CW02	SP	–	SUBCELLULAR LOCATION: Cell membrane {ECO:0000305}; Lipid-anchor, GPI-anchor {ECO:0000305}.	cell surface [GO:0009986]; external side of plasma membrane [GO:0009897]
Q64314	Q64314	Cd34	Hematopoietic progenitor cell antigen CD34	MOUSE	10	41381.3	2.66483	2.71342e-06	2.0985	1.68645e-07	1.87333	8.29618e-08	Q64314	SP	TM	SUBCELLULAR LOCATION: Membrane; Single-pass type I membrane protein.	apical plasma membrane [GO:0016324]; basal plasma membrane [GO:0009925]; cell periphery [GO:0071944]; cell surface [GO:0009986]; cytoplasm [GO:0005737]; external side of plasma membrane [GO:0009897]; extracellular region [GO:0005576]; glomerular endothelium fenestra [GO:0036053]; intercellular bridge [GO:0045171]; lysosome [GO:0005764]; membrane [GO:0016020]; perinuclear region of cytoplasm [GO:0…
Q62351	Q62351|Q8C872	Tfrc	Transferrin receptor protein 1	MOUSE	43	86129.2	2.61783	1.68786e-07	0.5555	0.0306846	0.224333	0.0247959	Q62351	–	TM	SUBCELLULAR LOCATION: Cell membrane {ECO:0000250|UniProtKB:P02786}; Single-pass type II membrane protein {ECO:0000250|UniProtKB:P02786}. Melanosome {ECO:0000250|UniProtKB:P02786}.	basolateral plasma membrane [GO:0016323]; cell surface [GO:0009986]; clathrin-coated pit [GO:0005905]; cytoplasmic vesicle [GO:0031410]; early endosome [GO:0005769]; endosome [GO:0005768]; external side of plasma membrane [GO:0009897]; extracellular exosome [GO:0070062]; glutamatergic synapse [GO:0098978]; HFE-transferrin receptor complex [GO:1990712]; melanosome [GO:0042470]; membrane [GO:001602…
P11688	P11688	Itga5	Integrin alpha-5	MOUSE	4	116182	2.60317	2.59179e-07	1.0985	0.019262	0.658	8.15422e-05	P11688	SP	TM	SUBCELLULAR LOCATION: Cell membrane {ECO:0000250|UniProtKB:P08648}; Single-pass type I membrane protein {ECO:0000255}. Cell junction, focal adhesion {ECO:0000250|UniProtKB:P08648}.	cell surface [GO:0009986]; cell-cell junction [GO:0005911]; cytoplasmic vesicle [GO:0031410]; endoplasmic reticulum [GO:0005783]; external side of plasma membrane [GO:0009897]; focal adhesion [GO:0005925]; glutamatergic synapse [GO:0098978]; Golgi apparatus [GO:0005794]; integrin alpha5-beta1 complex [GO:0034674]; plasma membrane [GO:0005886]; postsynaptic membrane [GO:0045211]; ruffle membrane […
Q63961	Q63961|Q3UAM9|F7A1B4|F7BZW0	Eng	Endoglin	MOUSE	12	70932.3	2.6015	1.25044e-06	0.9025	9.88429e-07	1.074	1.33559e-05	Q63961	SP	TM	SUBCELLULAR LOCATION: Cell membrane {ECO:0000269|PubMed:8125301}; Single-pass type I membrane protein {ECO:0000305|PubMed:8125301}.	endothelial microparticle [GO:0072563]; external side of plasma membrane [GO:0009897]; nuclear body [GO:0016604]; receptor complex [GO:0043235]
Q9R0M4	Q9R0M4	Podxl	Podocalyxin	MOUSE	13	53787.8	2.52017	2.8646e-05	2.6395	2.97845e-06	2.25533	3.97531e-08	Q9R0M4	SP	TM	SUBCELLULAR LOCATION: Apical cell membrane {ECO:0000269|PubMed:17311105}. Cell projection, microvillus {ECO:0000269|PubMed:17311105}. Membrane raft {ECO:0000250}. Cell projection, lamellipodium {ECO:0000250}. Cell projection, filopodium {ECO:0000250}. Cell projection, ruffle {ECO:0000250}. Membrane {ECO:0000305}; Single-pass type I membrane protein {ECO:0000305}. Note=In single attached epithelia…	apical plasma membrane [GO:0016324]; cytoplasm [GO:0005737]; filopodium [GO:0030175]; glutamatergic synapse [GO:0098978]; lamellipodium [GO:0030027]; membrane raft [GO:0045121]; microvillus membrane [GO:0031528]; plasma membrane [GO:0005886]; presynaptic membrane [GO:0042734]; ruffle [GO:0001726]; slit diaphragm [GO:0036057]
Q5ND28	Q5ND28|B7ZC28	Scarf1	Scavenger receptor class F member 1	MOUSE	2	91913	2.43317	4.76484e-07	1.98717	0.000262675	1.54967	8.26077e-05	Q5ND28	SP	TM	SUBCELLULAR LOCATION: Membrane {ECO:0000305}; Single-pass type I membrane protein {ECO:0000305}.	plasma membrane [GO:0005886]
P55772	P55772|Q8CDV7|D6RHQ2|F7B9M9|D6RFA9	Entpd1	Ectonucleoside triphosphate diphosphohydrolase 1	MOUSE	9	57831.8	2.41683	1.04981e-06	2.01617	5.31769e-08	2.214	3.09754e-08	P55772	–	TM	SUBCELLULAR LOCATION: Membrane {ECO:0000250|UniProtKB:P49961}; Multi-pass membrane protein {ECO:0000250|UniProtKB:P49961}. Membrane, caveola {ECO:0000250|UniProtKB:P49961}.	basement membrane [GO:0005604]; caveola [GO:0005901]; external side of plasma membrane [GO:0009897]; plasma membrane [GO:0005886]
Q8CIS0	Q8CIS0	Card11	Caspase recruitment domain-containing protein 11	MOUSE	3	135407	2.29417	0.000880604	2.60083	0.0138975	2.974	0.00275239	Q8CIS0	–	–	SUBCELLULAR LOCATION: Cytoplasm {ECO:0000250|UniProtKB:Q9BXL7}. Membrane raft {ECO:0000250|UniProtKB:Q9BXL7}. Note=Colocalized with DPP4 in membrane rafts. {ECO:0000250|UniProtKB:Q9BXL7}.	CBM complex [GO:0032449]; cytoplasm [GO:0005737]; immunological synapse [GO:0001772]; membrane raft [GO:0045121]; plasma membrane [GO:0005886]
P35330	P35330|G5E8M9|G3UWJ5|B1ARJ2	Icam2	Intercellular adhesion molecule 2	MOUSE	6	31846.1	2.20617	0.000140162	1.3715	5.07604e-05	1.107	0.000128177	P35330	SP	TM	SUBCELLULAR LOCATION: Membrane {ECO:0000255}; Single-pass type I membrane protein {ECO:0000255}. Cell projection, microvillus {ECO:0000269|PubMed:9472040}. Note=Co-localizes with RDX, EZR and MSN in microvilli. {ECO:0000269|PubMed:9472040}.	cell periphery [GO:0071944]; cleavage furrow [GO:0032154]; microvillus [GO:0005902]; plasma membrane [GO:0005886]; uropod [GO:0001931]
G5E8G5	G5E8G5|G3X9J8|A0A0G2JDH9|Q8CDK8|Q8R056|O54990|A0A0R4J0B0|A0A0G2JE50|A0A0G2JE90	Prom1	Prominin-1	MOUSE	9	98338.7	2.20283	1.35431e-07	1.6985	5.55174e-06	1.51367	3.56094e-06	G5E8G5	SP	TM	SUBCELLULAR LOCATION: Cell projection, microvillus membrane {ECO:0000256|ARBA:ARBA00004475}; Multi-pass membrane protein {ECO:0000256|ARBA:ARBA00004475}.	cell surface [GO:0009986]; endoplasmic reticulum [GO:0005783]; endoplasmic reticulum-Golgi intermediate compartment [GO:0005793]; extracellular exosome [GO:0070062]; microvillus membrane [GO:0031528]; photoreceptor outer segment membrane [GO:0042622]
B1AWS8	B1AWS8|Q80YS4|Q02858	Tek	Receptor protein-tyrosine kinase	MOUSE	15	127966	2.18317	0.00027155	1.42983	0.000269021	1.425	9.95007e-07	B1AWS8	SP	TM	SUBCELLULAR LOCATION: Cell junction, focal adhesion {ECO:0000256|ARBA:ARBA00004246}. Cell membrane {ECO:0000256|ARBA:ARBA00004251}; Single-pass type I membrane protein {ECO:0000256|ARBA:ARBA00004251}. Cytoplasm, cytoskeleton {ECO:0000256|ARBA:ARBA00004245}. Secreted {ECO:0000256|ARBA:ARBA00004613}.	actin filament [GO:0005884]; apical plasma membrane [GO:0016324]; basolateral plasma membrane [GO:0016323]; cell surface [GO:0009986]; cell-cell junction [GO:0005911]; centrosome [GO:0005813]; ciliary basal body [GO:0036064]; cytoplasm [GO:0005737]; extracellular region [GO:0005576]; focal adhesion [GO:0005925]; membrane raft [GO:0045121]; microvillus [GO:0005902]; stress fiber [GO:0001725]
O89103	O89103	Cd93	Complement component C1q receptor	MOUSE	7	71806.6	2.1245	1.05369e-07	0.731833	4.00764e-06	0.695667	2.22552e-05	O89103	SP	TM	SUBCELLULAR LOCATION: Cell membrane {ECO:0000269|PubMed:38441970}; Single-pass type I membrane protein {ECO:0000250|UniProtKB:Q9NPY3}.	cell surface [GO:0009986]; cytoplasmic vesicle [GO:0031410]; plasma membrane [GO:0005886]
Q60767	A2AW86|Q60767	Ly75	Lymphocyte antigen 75	MOUSE	21	200943	2.07817	1.76327e-08	0.723167	0.0151245	0.547333	0.000537233	Q60767	SP	TM	SUBCELLULAR LOCATION: Membrane {ECO:0000269|PubMed:7553896}; Single-pass type I membrane protein {ECO:0000269|PubMed:7553896}.	external side of plasma membrane [GO:0009897]
P09055	P09055|Q9Z0T9|B1AYG6|B1AYG7	Itgb1	Integrin beta-1	MOUSE	10	91481.9	2.06817	1.5112e-06	1.56583	1.07288e-05	1.15767	1.28913e-06	P09055	SP	TM	SUBCELLULAR LOCATION: Cell membrane {ECO:0000250|UniProtKB:P05556}; Single-pass type I membrane protein {ECO:0000255}. Cell projection, invadopodium membrane {ECO:0000250|UniProtKB:P05556}; Single-pass type I membrane protein {ECO:0000255}. Cell projection, ruffle membrane {ECO:0000250|UniProtKB:P05556}; Single-pass type I membrane protein {ECO:0000255}. Recycling endosome {ECO:0000269|PubMed:217…	cell surface [GO:0009986]; cerebellar climbing fiber to Purkinje cell synapse [GO:0150053]; dendritic spine [GO:0043197]; external side of plasma membrane [GO:0009897]; filopodium [GO:0030175]; focal adhesion [GO:0005925]; glutamatergic synapse [GO:0098978]; integrin alpha1-beta1 complex [GO:0034665]; integrin alpha10-beta1 complex [GO:0034680]; integrin alpha11-beta1 complex [GO:0034681]; integr…
Q3V3R4	Q3V3R4	Itga1	Integrin alpha-1	MOUSE	13	132234	1.99117	9.43108e-07	1.32683	1.51757e-07	1.291	2.59959e-05	Q3V3R4	SP	TM	SUBCELLULAR LOCATION: Membrane {ECO:0000250}; Single-pass type I membrane protein {ECO:0000250}.	acrosomal vesicle [GO:0001669]; basal part of cell [GO:0045178]; cell surface [GO:0009986]; external side of plasma membrane [GO:0009897]; focal adhesion [GO:0005925]; integrin alpha1-beta1 complex [GO:0034665]; perikaryon [GO:0043204]; plasma membrane [GO:0005886]
Q9Z0L0	Q9Z0L0	Tpbg	Trophoblast glycoprotein	MOUSE	2	47021	1.97283	0.00422226	0.541167	0.0292797	0.937	0.00587274	Q9Z0L0	SP	TM	SUBCELLULAR LOCATION: Cell membrane {ECO:0000250}; Single-pass type I membrane protein {ECO:0000250}.	axon terminus [GO:0043679]; cytoplasm [GO:0005737]; dendrite [GO:0030425]; endoplasmic reticulum [GO:0005783]; plasma membrane [GO:0005886]
P55284	P55284	Cdh5	Cadherin-5	MOUSE	17	88186.6	1.95983	2.37829e-06	1.3645	9.75656e-07	1.56733	9.4538e-07	P55284	SP	TM	SUBCELLULAR LOCATION: Cell junction, adherens junction {ECO:0000269|PubMed:19635461, ECO:0000269|PubMed:24806444, ECO:0000269|PubMed:33972531}. Cell membrane {ECO:0000269|PubMed:19635461}; Single-pass type I membrane protein {ECO:0000269|PubMed:19635461}. Cytoplasm {ECO:0000269|PubMed:24806444}. Note=Found at cell-cell boundaries and probably at cell-matrix boundaries. KRIT1 and CDH5 reciprocally…	adherens junction [GO:0005912]; bicellular tight junction [GO:0005923]; cell junction [GO:0030054]; cell periphery [GO:0071944]; cell-cell junction [GO:0005911]; cytoplasm [GO:0005737]; external side of plasma membrane [GO:0009897]; nuclear membrane [GO:0031965]; nucleoplasm [GO:0005654]; plasma membrane [GO:0005886]
P28843	P28843	Dpp4	Dipeptidyl peptidase 4	MOUSE	6	88119.8	1.95717	5.29366e-07	0.961833	5.42557e-05	0.281333	0.0674562	P28843	–	TM	SUBCELLULAR LOCATION: [Dipeptidyl peptidase 4 soluble form]: Secreted. Note=Detected in the serum and the seminal fluid. {ECO:0000250}.; SUBCELLULAR LOCATION: Cell membrane; Single-pass type II membrane protein. Apical cell membrane {ECO:0000250}; Single-pass type II membrane protein {ECO:0000250}. Cell projection, invadopodium membrane {ECO:0000250}; Single-pass type II membrane protein {ECO:000…	apical plasma membrane [GO:0016324]; cell surface [GO:0009986]; endocytic vesicle [GO:0030139]; extracellular region [GO:0005576]; intercellular canaliculus [GO:0046581]; lamellipodium [GO:0030027]; lamellipodium membrane [GO:0031258]; membrane raft [GO:0045121]
A2A484	A2A484|A2A482|E9Q8D1|A2A483|Q3U1M7|Q3UH28|A2A485|A2A480|A2A481	Zmynd8	Zinc finger, MYND-type-containing 8	MOUSE	2	138538	1.94683	0.00274749	0.964167	0.0200175	0.574333	0.0052254	A2A484	–	–	SUBCELLULAR LOCATION: Chromosome {ECO:0000256|ARBA:ARBA00004286}. Nucleus {ECO:0000256|ARBA:ARBA00004123}.	chromatin [GO:0000785]; cytoplasm [GO:0005737]; dendritic shaft [GO:0043198]; dendritic spine [GO:0043197]; nucleolus [GO:0005730]; nucleoplasm [GO:0005654]; nucleus [GO:0005634]; site of DNA damage [GO:0090734]
P03921	P03921	Mtnd5	NADH-ubiquinone oxidoreductase chain 5	MOUSE	3	68815.9	1.92317	0.000122113	2.27717	1.04978e-06	1.717	3.11506e-06	P03921	–	TM	SUBCELLULAR LOCATION: Mitochondrion inner membrane {ECO:0000269|PubMed:38575788}; Multi-pass membrane protein {ECO:0000255}.	mitochondrial inner membrane [GO:0005743]; mitochondrion [GO:0005739]; respiratory chain complex I [GO:0045271]
D3Z588	D3Z588|D3Z4C5	Celf5	CUGBP, Elav-like family member 5	MOUSE	8	34266.5	1.92017	5.09266e-07	0.773833	0.000339938	0.758	0.00230759	D3Z588	–	–		cytoplasm [GO:0005737]; nucleus [GO:0005634]
Q9CQZ6	Q9CQZ6	Ndufb3	NADH dehydrogenase [ubiquinone] 1 beta subcomplex subunit 3	MOUSE	4	11692	1.9105	0.00199582	2.6205	0.000884123	1.56767	2.44932e-06	Q9CQZ6	–	TM	SUBCELLULAR LOCATION: Mitochondrion inner membrane {ECO:0000269|PubMed:38575788}; Single-pass membrane protein {ECO:0000250|UniProtKB:O43676}; Matrix side {ECO:0000250|UniProtKB:O43676}.	mitochondrial inner membrane [GO:0005743]; mitochondrion [GO:0005739]; respiratory chain complex I [GO:0045271]
P18572	P18572|K3W4Q8|J3QP71	Bsg	Basigin	MOUSE	6	42900.4	1.9065	2.18651e-07	0.410167	0.050912	0.19	0.43737	P18572	SP	TM	SUBCELLULAR LOCATION: [Isoform 1]: Cell membrane {ECO:0000269|PubMed:11273674, ECO:0000269|PubMed:25957687}; Single-pass type I membrane protein {ECO:0000250|UniProtKB:P26453}. Photoreceptor inner segment {ECO:0000269|PubMed:11853760, ECO:0000269|PubMed:25957687}. Cell projection, cilium, photoreceptor outer segment {ECO:0000269|PubMed:25957687}.; SUBCELLULAR LOCATION: [Isoform 2]: Cell membrane …	acrosomal membrane [GO:0002080]; basolateral plasma membrane [GO:0016323]; endoplasmic reticulum membrane [GO:0005789]; photoreceptor inner segment [GO:0001917]; photoreceptor outer segment [GO:0001750]; plasma membrane [GO:0005886]; sarcolemma [GO:0042383]
O35632	O35632|Q8C309|A0A0A6YX37|A0A0A6YXJ6|A0A0A6YXZ3	Hyal2	Hyaluronidase-2	MOUSE	3	54244.2	1.89083	0.00298059	2.3655	0.00372172	1.465	3.3867e-05	O35632	SP	–	SUBCELLULAR LOCATION: Cell membrane {ECO:0000269|PubMed:26515055}; Lipid-anchor, GPI-anchor {ECO:0000250|UniProtKB:Q12891}.	apical plasma membrane [GO:0016324]; cell surface [GO:0009986]; cytoplasmic vesicle [GO:0031410]; cytosol [GO:0005829]; endocytic vesicle [GO:0030139]; Golgi membrane [GO:0000139]; lysosome [GO:0005764]; membrane raft [GO:0045121]; microvillus [GO:0005902]; perinuclear region of cytoplasm [GO:0048471]; plasma membrane [GO:0005886]; RNA polymerase II transcription regulator complex [GO:0090575]; s…
Q8CI61	Q8CI61	Bag4	BAG family molecular chaperone regulator 4	MOUSE	4	49322	1.88717	2.43874e-08	2.2995	0.000803537	1.39567	7.5e-07	Q8CI61	–	–	SUBCELLULAR LOCATION: Cytoplasm.	cytosol [GO:0005829]; nucleus [GO:0005634]; plasma membrane [GO:0005886]
Q6P5F6	Q6P5F6|A0A087WQF7|A0A087WRC8	Slc39a10	Zinc transporter ZIP10	MOUSE	5	95191.3	1.86583	4.01251e-05	1.3425	1.65276e-06	1.21667	2.20142e-05	Q6P5F6	SP	TM	SUBCELLULAR LOCATION: Cell membrane {ECO:0000269|PubMed:21738690, ECO:0000269|PubMed:25074919}; Multi-pass membrane protein {ECO:0000305}. Apical cell membrane {ECO:0000269|PubMed:30520657}; Multi-pass membrane protein {ECO:0000255}. Note=Expressed at the apical membranes of proximal tubules in the kidney. {ECO:0000269|PubMed:30520657}.	apical plasma membrane [GO:0016324]; plasma membrane [GO:0005886]
Q7TSY6	Q7TSY6	Celf4	CUGBP Elav-like family member 4	MOUSE	4	52273.7	1.82817	9.40456e-07	1.09817	5.54971e-05	0.790333	0.0901578	Q7TSY6	–	–	SUBCELLULAR LOCATION: Nucleus {ECO:0000250}. Cytoplasm {ECO:0000250}.	cytoplasm [GO:0005737]; nucleoplasm [GO:0005654]; nucleus [GO:0005634]; postsynapse [GO:0098794]
Q9ERB5	Q9ERB5|A0A0N4SUZ6|Q66L38|A0A0N4SVD7|A0A0N4SW25	Slco1c1	Solute carrier organic anion transporter family member 1C1	MOUSE	6	79802.2	1.81683	6.37026e-06	0.988167	0.000461785	0.830667	2.43539e-06	Q9ERB5	–	TM	SUBCELLULAR LOCATION: Cell membrane {ECO:0000269|PubMed:15166123, ECO:0000269|PubMed:18687783}; Multi-pass membrane protein {ECO:0000269|PubMed:18687783}. Note=Expressed at the basolateral membrane of the choroid plexus epithelial cells. {ECO:0000269|PubMed:15166123}.	basolateral plasma membrane [GO:0016323]
O35449	O35449	Prrt1	Proline-rich transmembrane protein 1	MOUSE	2	31673.6	1.79817	1.88214e-06	1.49017	0.000215109	0.895667	0.000689656	O35449	–	TM	SUBCELLULAR LOCATION: Cell membrane {ECO:0000305|PubMed:22632720}; Single-pass type II membrane protein {ECO:0000250|UniProtKB:Q6MG82}. Synapse {ECO:0000305|PubMed:22632720}.	glutamatergic synapse [GO:0098978]; postsynaptic density membrane [GO:0098839]; synaptic vesicle membrane [GO:0030672]
Q00897	Q00897|P22599|Q00898	Serpina1d	Alpha-1-antitrypsin 1-4	MOUSE	11	46168.7	1.79717	5.28301e-06	1.9405	0.001677	1.46067	0.00889233	Q00897	SP	–	SUBCELLULAR LOCATION: Secreted {ECO:0000269|PubMed:11961105, ECO:0000269|PubMed:8619829}.	extracellular region [GO:0005576]; extracellular space [GO:0005615]
Q80XQ8	E9Q917|Q80XQ8|A0A087WNR1|A0A087WSR1	Fam168b	Myelin-associated neurite-outgrowth inhibitor	MOUSE	2	20250.5	1.7885	5.62327e-06	1.08683	0.00672486	0.5	0.0341039	Q80XQ8	–	TM	SUBCELLULAR LOCATION: Cytoplasm, perinuclear region {ECO:0000250|UniProtKB:D4AEP3}. Cell membrane {ECO:0000269|PubMed:20716133}; Multi-pass membrane protein {ECO:0000269|PubMed:20716133}. Cell projection, axon {ECO:0000269|PubMed:20716133}. Note=Expressed in neuronal cell bodies and axonal fibers. {ECO:0000269|PubMed:20716133}.	axon [GO:0030424]; membrane [GO:0016020]; perinuclear region of cytoplasm [GO:0048471]; plasma membrane [GO:0005886]
P05064	A6ZI44|P05064|P00883|D3YWI1|A0A0U1RPN8|D3Z510|A0A0U1RPT5|D3YV98|A6ZI47	Aldoa	Fructose-bisphosphate aldolase A	MOUSE	25	39811.6	1.7805	2.59688e-06	0.285167	0.215951	-0.200333	0.399038	P05064	–	–	SUBCELLULAR LOCATION: Cytoplasm, myofibril, sarcomere, I band {ECO:0000250|UniProtKB:P00883}. Cytoplasm, myofibril, sarcomere, M line {ECO:0000250|UniProtKB:P00883}. Note=In skeletal muscle, accumulates around the M line and within the I band, colocalizing with FBP2 on both sides of the Z line in the absence of Ca(2+). {ECO:0000250|UniProtKB:P00883}.	cytoplasm [GO:0005737]; cytosol [GO:0005829]; extracellular space [GO:0005615]; M band [GO:0031430]; membrane [GO:0016020]; myelin sheath [GO:0043209]; plasma membrane [GO:0005886]; protein-containing complex [GO:0032991]; sperm fibrous sheath [GO:0035686]; Z disc [GO:0030018]
Q61545	Q5SUS9|Q61545|Q5SUT0	Ewsr1	RNA-binding protein EWS	MOUSE	5	68746.3	1.7615	0.00375048	1.69883	0.000114144	1.53533	1.15946e-05	Q61545	–	–	SUBCELLULAR LOCATION: Nucleus {ECO:0000250}. Cytoplasm {ECO:0000250}. Cell membrane {ECO:0000250}. Note=Relocates from cytoplasm to ribosomes upon PTK2B/FAK2 activation. {ECO:0000250}.	cytoplasm [GO:0005737]; nucleus [GO:0005634]; plasma membrane [GO:0005886]
Q9R0L6	Q9R0L6	Pcm1	Pericentriolar material 1 protein	MOUSE	2	230269	1.74417	1.89326e-05	1.53017	2.78444e-06	1.06633	1.39631e-05	Q9R0L6	–	–	SUBCELLULAR LOCATION: Cytoplasm, cytoskeleton {ECO:0000250|UniProtKB:Q8AV28}. Cytoplasm, cytoskeleton, microtubule organizing center, centrosome {ECO:0000269|PubMed:10579718, ECO:0000269|PubMed:12112146, ECO:0000269|PubMed:12403812}. Cytoplasmic granule {ECO:0000269|PubMed:12403812, ECO:0000269|PubMed:12571289}. Cytoplasm, cytoskeleton, microtubule organizing center, centrosome, centriolar satell…	apical part of cell [GO:0045177]; centriolar satellite [GO:0034451]; centriole [GO:0005814]; centrosome [GO:0005813]; ciliary basal body [GO:0036064]; ciliary transition zone [GO:0035869]; cytoplasm [GO:0005737]; cytosol [GO:0005829]; nuclear membrane [GO:0031965]; nucleoplasm [GO:0005654]; pericentriolar material [GO:0000242]; protein-containing complex [GO:0032991]
D3Z4T1	D3Z4T1|D3Z580|A0A5F8MPH2|D3Z4K9	Celf5	CUGBP, Elav-like family member 5	MOUSE	9	42991.5	1.71483	4.71617e-07	0.408167	0.00410847	0.458333	0.00167431	D3Z4T1	–	–	SUBCELLULAR LOCATION: Cytoplasm {ECO:0000256|ARBA:ARBA00004496}. Nucleus {ECO:0000256|ARBA:ARBA00004123}.	cytoplasm [GO:0005737]; nucleus [GO:0005634]
P07758	A0A0A0MQA3|P07758|Q00896|A0A0R4J0X5	Serpina1a	Alpha-1-antitrypsin 1-1	MOUSE	10	46172.9	1.70083	0.000322616	1.30917	0.0190961	1.13067	0.0390306	P07758	SP	–	SUBCELLULAR LOCATION: Secreted {ECO:0000269|PubMed:11961105, ECO:0000269|PubMed:8619829}.	collagen-containing extracellular matrix [GO:0062023]; extracellular region [GO:0005576]; extracellular space [GO:0005615]
Q91WJ8	Q3UUU2|A0A0G2JFY5|Q91WJ8|A0A0G2JGW9|Q3TUE1|A0A0G2JG00|A0A0G2JFK2	Fubp1	Far upstream element-binding protein 1	MOUSE	5	68709.5	1.68383	0.000226428	1.29083	0.000340206	1.13267	2.95926e-05	Q91WJ8	–	–	SUBCELLULAR LOCATION: Nucleus {ECO:0000305}.	nucleus [GO:0005634]; synapse [GO:0045202]
Q91VX2	Q91VX2|A2AMY5|A2AMY7|F6PYV5	Ubap2	Ubiquitin-associated protein 2	MOUSE	7	118363	1.6805	2.89506e-08	0.842167	8.92326e-05	0.574	0.000103459	Q91VX2	–	–	SUBCELLULAR LOCATION: Nucleus {ECO:0000250|UniProtKB:Q5T6F2}. Chromosome {ECO:0000250|UniProtKB:Q5T6F2}. Cytoplasm {ECO:0000250|UniProtKB:Q5T6F2}. Note=Associates with nuclear chromatin. {ECO:0000250|UniProtKB:Q5T6F2}.	chromosome [GO:0005694]; cytoplasm [GO:0005737]; nucleus [GO:0005634]
G5E8Q8	G5E8Q8|A0A286YDT5|A0A286YD74	Adgrf5	Adhesion G protein-coupled receptor F5	MOUSE	21	151723	1.62683	6.90043e-06	1.26517	4.24623e-05	1.564	7.79447e-07	G5E8Q8	SP	TM	SUBCELLULAR LOCATION: Cell membrane {ECO:0000269|PubMed:36073784}; Multi-pass membrane protein {ECO:0000255}.	apical part of cell [GO:0045177]; cell surface [GO:0009986]; cytoplasmic vesicle [GO:0031410]; plasma membrane [GO:0005886]
Q9D1F4	E9QKI4|E9QKI5|Q9D1F4|F6R8S6|A0A140LHA0|D3YWZ1|D3Z4R0|D3Z4W3	Akt1s1	Proline-rich AKT1 substrate 1	MOUSE	2	27711.1	1.62583	0.000189586	1.1475	0.00262178	0.568667	0.00777133	Q9D1F4	–	–	SUBCELLULAR LOCATION: Cytoplasm, cytosol {ECO:0000269|PubMed:14973226}. Note=Found in the cytosolic fraction of the brain (PubMed:14973226). Colocalizes with cortical neurons following ischemic/reperfusion injury (PubMed:14973226). {ECO:0000269|PubMed:14973226}.	cytosol [GO:0005829]; TORC1 complex [GO:0031931]
Q4VBE8	Q4VBE8	Wdr18	WD repeat-containing protein 18	MOUSE	6	48009.2	1.62317	2.95768e-07	0.790833	1.64216e-05	0.529	0.00173766	Q4VBE8	–	–	SUBCELLULAR LOCATION: Nucleus, nucleolus {ECO:0000250|UniProtKB:Q9BV38}. Nucleus, nucleoplasm {ECO:0000269|PubMed:22872859}. Cytoplasm {ECO:0000269|PubMed:22872859}. Dynein axonemal particle {ECO:0000250|UniProtKB:A0A1L8HX76}. Note=Mainly found in the nucleoplasm, with low levels detected in the cytoplasmic and chromatin fractions. {ECO:0000269|PubMed:22872859}.	dynein axonemal particle [GO:0120293]; nucleolus [GO:0005730]; nucleoplasm [GO:0005654]
Q8K4G1	Q8K4G1|E9QPS5|D3Z598	Ltbp4	Latent-transforming growth factor beta-binding protein 4	MOUSE	5	187824	1.61483	0.000373216	0.5215	0.00199514	0.535	0.00115779	Q8K4G1	SP	–	SUBCELLULAR LOCATION: Secreted, extracellular space, extracellular matrix {ECO:0000250|UniProtKB:Q8N2S1}.	collagen-containing extracellular matrix [GO:0062023]; extracellular matrix [GO:0031012]; extracellular region [GO:0005576]; microfibril [GO:0001527]
Q6GQX2	Q6GQX2	Nckap5l	Nck-associated protein 5-like	MOUSE	2	139479	1.60283	0.0008989	-0.00716667	0.987541	0.572333	0.170347	Q6GQX2	–	–	SUBCELLULAR LOCATION: Cytoplasm, cytoskeleton, microtubule organizing center, centrosome {ECO:0000250|UniProtKB:Q9HCH0}. Note=Localizes to microtubule plus ends. Associates with centrosomes during interphase, but dissociates from these structures from the onset of mitosis. {ECO:0000250|UniProtKB:Q9HCH0}.	centrosome [GO:0005813]; cytoplasm [GO:0005737]; microtubule plus-end [GO:0035371]
E9PUQ9	F7AC58|E2JF22|E9PUQ9	Piezo1	Piezo-type mechanosensitive ion channel component	MOUSE	5	295238	1.58183	4.64192e-06	0.8895	0.000778045	0.423	0.00165855	E9PUQ9	–	TM	SUBCELLULAR LOCATION: Cell membrane {ECO:0000256|ARBA:ARBA00004651}; Multi-pass membrane protein {ECO:0000256|ARBA:ARBA00004651}.	endoplasmic reticulum [GO:0005783]; plasma membrane [GO:0005886]
Q80T14	Q80T14	Fras1	Extracellular matrix organizing protein FRAS1	MOUSE	10	453772	1.5745	3.80619e-06	0.1935	0.199174	0.0213333	0.815474	Q80T14	SP	TM	SUBCELLULAR LOCATION: Cell membrane {ECO:0000269|PubMed:12766769, ECO:0000269|PubMed:32333816}; Single-pass type I membrane protein {ECO:0000305}; Extracellular side {ECO:0000269|PubMed:12766769, ECO:0000269|PubMed:32333816}.	basement membrane [GO:0005604]; collagen-containing extracellular matrix [GO:0062023]; plasma membrane [GO:0005886]
Q9D6J5	Q9D6J5|Q3V406|E9Q9J5|F6VCY0	Ndufb8	NADH dehydrogenase [ubiquinone] 1 beta subcomplex subunit 8, mitochondrial	MOUSE	5	21932.5	1.5655	5.83366e-07	2.56883	7.89719e-09	1.77733	1.81002e-07	Q9D6J5	–	TM	SUBCELLULAR LOCATION: Mitochondrion inner membrane {ECO:0000269|PubMed:38575788}; Single-pass membrane protein {ECO:0000255}; Matrix side {ECO:0000269|PubMed:38575788}.	mitochondrial inner membrane [GO:0005743]; mitochondrion [GO:0005739]; respiratory chain complex I [GO:0045271]
A0A0R4J0U4	A0A0R4J0U4|G3XA27|A0A1B0GT60|Q9JM61	Thsd1	Thrombospondin type-1 domain-containing protein 1	MOUSE	5	96091.5	1.55117	3.11182e-06	0.801167	1.60967e-06	0.409667	0.00387313	A0A0R4J0U4	SP	TM		cytosol [GO:0005829]; endosome [GO:0005768]; focal adhesion [GO:0005925]; membrane [GO:0016020]
Q08481	B1ARB3|Q08481|B1ARA9	Pecam1	Platelet endothelial cell adhesion molecule	MOUSE	18	82117	1.51683	1.9696e-07	1.3215	1.34135e-07	1.306	2.72698e-06	Q08481	SP	TM	SUBCELLULAR LOCATION: Cell membrane {ECO:0000250|UniProtKB:P16284}; Single-pass type I membrane protein {ECO:0000250|UniProtKB:P16284}. Membrane raft {ECO:0000250|UniProtKB:P16284}. Cell junction {ECO:0000250|UniProtKB:P16284}. Note=Localizes to the lateral border recycling compartment (LBRC) and recycles from the LBRC to the junction in resting endothelial cells. Cell surface expression on neutr…	cell periphery [GO:0071944]; cell-cell contact zone [GO:0044291]; cytoplasm [GO:0005737]; cytosol [GO:0005829]; external side of plasma membrane [GO:0009897]; extracellular space [GO:0005615]; membrane [GO:0016020]; membrane raft [GO:0045121]; nucleolus [GO:0005730]; nucleoplasm [GO:0005654]; plasma membrane [GO:0005886]; protein-containing complex [GO:0032991]; smooth muscle contractile fiber [G…
A0A0R4J0B6	A0A0R4J0B6|Q7TMS5|S4R2E1|D3Z150|A0A0N4SWA2|D3YZX5	Abcg2	ATP-binding cassette sub-family G member 2	MOUSE	8	73591.1	1.4915	1.08743e-06	2.4795	1.56089e-07	1.822	3.76446e-06	A0A0R4J0B6	–	TM	SUBCELLULAR LOCATION: Apical cell membrane {ECO:0000256|ARBA:ARBA00004424}; Multi-pass membrane protein {ECO:0000256|ARBA:ARBA00004424}. Mitochondrion membrane {ECO:0000256|ARBA:ARBA00004225}; Multi-pass membrane protein {ECO:0000256|ARBA:ARBA00004225}.	external side of apical plasma membrane [GO:0098591]; mitochondrial membrane [GO:0031966]
G3UWF0	G3UWF0	Fam168b	Myelin-associated neurite-outgrowth inhibitor	MOUSE	2	21681.2	1.47683	6.15666e-06	0.327167	0.0175837	0.457667	0.0359743	G3UWF0	–	–
A2ACQ1	A2ACQ1|Q8K1G9	Dhx35	RNA helicase	MOUSE	2	79309	1.47517	0.15784	0.483167	0.000702301	0.043	0.562442	A2ACQ1	–	–		catalytic step 2 spliceosome [GO:0071013]
Q3UMT1	Q3UMT1|F6XWD4	Ppp1r12c	Protein phosphatase 1 regulatory subunit 12C	MOUSE	2	85140.1	1.4695	2.38085e-07	1.24517	0.000335274	0.777333	2.49081e-05	Q3UMT1	–	–	SUBCELLULAR LOCATION: Cytoplasm {ECO:0000250|UniProtKB:Q9BZL4}. Cytoplasm, cytoskeleton, stress fiber {ECO:0000250|UniProtKB:Q9BZL4}.	cytoplasm [GO:0005737]; stress fiber [GO:0001725]
P53986	P53986	Slc16a1	Monocarboxylate transporter 1	MOUSE	7	53893.8	1.4525	2.33897e-07	0.351833	0.0246167	0.201	0.0317979	P53986	–	TM	SUBCELLULAR LOCATION: Cell membrane {ECO:0000269|PubMed:21792931, ECO:0000269|PubMed:8603082}; Multi-pass membrane protein {ECO:0000250|UniProtKB:P53985}. Basolateral cell membrane {ECO:0000250|UniProtKB:P53987}; Multi-pass membrane protein {ECO:0000250|UniProtKB:P53985}. Apical cell membrane {ECO:0000250|UniProtKB:P53985}; Multi-pass membrane protein {ECO:0000250|UniProtKB:P53985}. Note=Expressi…	apical plasma membrane [GO:0016324]; basolateral plasma membrane [GO:0016323]; centrosome [GO:0005813]; lateral plasma membrane [GO:0016328]; mitochondrion [GO:0005739]; plasma membrane [GO:0005886]; synapse [GO:0045202]
B2RUG9	B2RUG9|Q61315|E9QLQ9|E9Q4H1	Apc	Adenomatosis polyposis coli	MOUSE	18	313157	1.4495	6.37433e-08	0.964833	0.000112654	0.560667	3.46055e-05	B2RUG9	–	–	SUBCELLULAR LOCATION: Cell junction, adherens junction {ECO:0000256|ARBA:ARBA00004536}. Cell projection, lamellipodium {ECO:0000256|ARBA:ARBA00004510}. Cell projection, ruffle membrane {ECO:0000256|ARBA:ARBA00004632}.	adherens junction [GO:0005912]; axonal growth cone [GO:0044295]; beta-catenin destruction complex [GO:0030877]; bicellular tight junction [GO:0005923]; catenin complex [GO:0016342]; centrosome [GO:0005813]; Golgi apparatus [GO:0005794]; kinetochore [GO:0000776]; lamellipodium [GO:0030027]; lateral plasma membrane [GO:0016328]; microtubule [GO:0005874]; nucleus [GO:0005634]; perinuclear region of …
Q61001	Q61001	Lama5	Laminin subunit alpha-5	MOUSE	13	416427	1.4395	2.70426e-05	0.6585	0.00380975	0.201	0.118017	Q61001	SP	–	SUBCELLULAR LOCATION: Secreted, extracellular space, extracellular matrix, basement membrane. Note=Major component.	basement membrane [GO:0005604]; collagen-containing extracellular matrix [GO:0062023]; extracellular matrix [GO:0031012]; extracellular matrix of synaptic cleft [GO:0098965]; extracellular region [GO:0005576]; extracellular space [GO:0005615]; glutamatergic synapse [GO:0098978]; laminin-10 complex [GO:0043259]; laminin-5 complex [GO:0005610]; neuromuscular junction [GO:0031594]; synaptic cleft [G…
P70168	P70168	Kpnb1	Importin subunit beta-1	MOUSE	18	98437.6	1.43583	4.02483e-06	1.01617	2.57635e-05	0.717	0.000302997	P70168	–	–	SUBCELLULAR LOCATION: Cytoplasm {ECO:0000250|UniProtKB:Q14974}. Nucleus envelope {ECO:0000250|UniProtKB:Q14974}.	cytoplasmic stress granule [GO:0010494]; cytosol [GO:0005829]; endoplasmic reticulum tubular network [GO:0071782]; NLS-dependent protein nuclear import complex [GO:0042564]; nuclear membrane [GO:0031965]; nucleoplasm [GO:0005654]; protein-containing complex [GO:0032991]
P97370	P97370	Atp1b3	Sodium/potassium-transporting ATPase subunit beta-3	MOUSE	11	32117.4	1.42283	9.80106e-07	0.6595	0.00199211	0.385333	0.0016389	P97370	–	TM	SUBCELLULAR LOCATION: Apical cell membrane {ECO:0000250|UniProtKB:Q63377}; Single-pass type II membrane protein {ECO:0000255}. Basolateral cell membrane {ECO:0000250|UniProtKB:Q63377}; Single-pass type II membrane protein {ECO:0000255}. Melanosome {ECO:0000250|UniProtKB:P54709}. Note=Identified by mass spectrometry in melanosome fractions from stage I to stage IV. {ECO:0000250|UniProtKB:P54709}.	apical plasma membrane [GO:0016324]; basolateral plasma membrane [GO:0016323]; cytoplasm [GO:0005737]; melanosome [GO:0042470]; sodium:potassium-exchanging ATPase complex [GO:0005890]; sperm flagellum [GO:0036126]
Q91W90	Q91W90|E9PXX7|A0A0R4J1Y7	Txndc5	Thioredoxin domain-containing protein 5	MOUSE	4	47099.3	1.42117	1.89104e-06	0.7565	0.000896275	0.369	0.0132094	Q91W90	SP	–	SUBCELLULAR LOCATION: Endoplasmic reticulum lumen {ECO:0000255|PROSITE-ProRule:PRU10138, ECO:0000269|PubMed:12930873}.	endoplasmic reticulum lumen [GO:0005788]
P09103	P09103|P05307|A6H7J6|E9Q8G8	P4hb	Protein disulfide-isomerase	MOUSE	16	57456.8	1.41983	2.22421e-07	1.24117	0.000390353	0.743333	0.000467928	P09103	SP	–	SUBCELLULAR LOCATION: Endoplasmic reticulum {ECO:0000250|UniProtKB:P07237}. Endoplasmic reticulum lumen {ECO:0000250|UniProtKB:P07237}. Melanosome {ECO:0000250|UniProtKB:P07237}. Cell membrane {ECO:0000269|PubMed:21670307}; Peripheral membrane protein {ECO:0000305}. Note=Highly abundant. In some cell types, seems to be also secreted or associated with the plasma membrane, where it undergoes const…	cytoskeleton [GO:0005856]; cytosol [GO:0005829]; endoplasmic reticulum [GO:0005783]; endoplasmic reticulum chaperone complex [GO:0034663]; endoplasmic reticulum lumen [GO:0005788]; endoplasmic reticulum-Golgi intermediate compartment [GO:0005793]; external side of plasma membrane [GO:0009897]; lamellipodium [GO:0030027]; melanosome [GO:0042470]; procollagen-proline 4-dioxygenase complex [GO:00162…
A0A0R4J0I9	A0A0R4J0I9|Q91ZX7|Q3U5J2|D3Z5M3	Lrp1	Prolow-density lipoprotein receptor-related protein 1	MOUSE	144	523705	1.41683	9.17639e-07	0.996833	3.97052e-05	0.961	1.46035e-05	A0A0R4J0I9	SP	TM	SUBCELLULAR LOCATION: Cell membrane {ECO:0000256|ARBA:ARBA00004296}; Peripheral membrane protein {ECO:0000256|ARBA:ARBA00004296}; Extracellular side {ECO:0000256|ARBA:ARBA00004296}. Cell membrane {ECO:0000256|ARBA:ARBA00004251}; Single-pass type I membrane protein {ECO:0000256|ARBA:ARBA00004251}. Cytoplasm, cytoskeleton, microtubule organizing center {ECO:0000256|ARBA:ARBA00004267}. Golgi outpost…	basolateral plasma membrane [GO:0016323]; clathrin-coated pit [GO:0005905]; cytosol [GO:0005829]; early endosome [GO:0005769]; Golgi apparatus [GO:0005794]; microtubule organizing center [GO:0005815]; nucleolus [GO:0005730]; receptor complex [GO:0043235]
P15116	P15116|D3YYT0	Cdh2	Cadherin-2	MOUSE	6	100251	1.4105	1.9108e-07	0.318833	0.0191516	0.0333333	0.692528	P15116	SP	TM	SUBCELLULAR LOCATION: Cell membrane {ECO:0000269|PubMed:17988630, ECO:0000269|PubMed:26403541, ECO:0000269|PubMed:9655503}; Single-pass type I membrane protein {ECO:0000255}. Cell membrane, sarcolemma {ECO:0000269|PubMed:23392350}. Cell junction {ECO:0000269|PubMed:26750727}. Cell junction, adherens junction {ECO:0000269|PubMed:15479741}. Cell junction, desmosome {ECO:0000269|PubMed:15479741}. Ce…	adherens junction [GO:0005912]; apical plasma membrane [GO:0016324]; apicolateral plasma membrane [GO:0016327]; basolateral plasma membrane [GO:0016323]; catenin complex [GO:0016342]; cell surface [GO:0009986]; cell-cell junction [GO:0005911]; cortical actin cytoskeleton [GO:0030864]; desmosome [GO:0030057]; fascia adherens [GO:0005916]; intercalated disc [GO:0014704]; lamellipodium [GO:0030027];…
Q5U4D8	Q5U4D8	Slc5a6	Sodium-dependent multivitamin transporter	MOUSE	3	69422.5	1.40817	1.41601e-07	0.3245	0.0481904	-0.048	0.54344	Q5U4D8	–	TM	SUBCELLULAR LOCATION: Cell membrane {ECO:0000250|UniProtKB:Q9Y289}; Multi-pass membrane protein {ECO:0000255}. Apical cell membrane {ECO:0000250|UniProtKB:Q9Y289}; Multi-pass membrane protein {ECO:0000255}.	apical plasma membrane [GO:0016324]; brush border membrane [GO:0031526]; plasma membrane [GO:0005886]
Q9CQH3	Q9CQH3|D3Z568|D3Z6W9|D3YX99|F6Y6V5	Ndufb5	NADH dehydrogenase [ubiquinone] 1 beta subcomplex subunit 5, mitochondrial	MOUSE	6	21766.8	1.40817	4.62195e-07	2.2845	6.18597e-06	1.28733	0.000135545	Q9CQH3	–	TM	SUBCELLULAR LOCATION: Mitochondrion inner membrane {ECO:0000269|PubMed:38575788}; Single-pass membrane protein {ECO:0000250|UniProtKB:O43674}; Matrix side {ECO:0000250|UniProtKB:O43674}.	mitochondrial inner membrane [GO:0005743]; mitochondrion [GO:0005739]; nucleoplasm [GO:0005654]; respiratory chain complex I [GO:0045271]
Q60751	Q60751|E9QNX9|Q9WTL4	Igf1r	Insulin-like growth factor 1 receptor	MOUSE	34	158296	1.4045	1.75992e-05	1.30883	4.08057e-06	1.40933	7.27947e-07	Q60751	SP	TM	SUBCELLULAR LOCATION: Cell membrane {ECO:0000250}; Single-pass type I membrane protein {ECO:0000250}.	glutamatergic synapse [GO:0098978]; membrane [GO:0016020]; plasma membrane [GO:0005886]; postsynapse [GO:0098794]; receptor complex [GO:0043235]; T-tubule [GO:0030315]
O88322	O88322|A0A286YCQ5	Nid2	Nidogen-2	MOUSE	9	156706	1.3995	1.47053e-06	0.437833	0.0287399	0.113333	0.319967	O88322	SP	–	SUBCELLULAR LOCATION: Secreted, extracellular space, extracellular matrix, basement membrane.	basement membrane [GO:0005604]; cell surface [GO:0009986]; collagen-containing extracellular matrix [GO:0062023]; extracellular matrix [GO:0031012]; extracellular region [GO:0005576]; plasma membrane [GO:0005886]
Q1W617	Q1W617	Shroom4	Protein Shroom4	MOUSE	3	165575	1.3865	0.000894265	1.6275	0.00169841	1.133	0.000416723	Q1W617	–	–	SUBCELLULAR LOCATION: Cytoplasm, cytoskeleton {ECO:0000269|PubMed:17009331}. Note=Shows partial colocalization with the cytoplasmic pool of F-actin.	actin cytoskeleton [GO:0015629]; actin filament [GO:0005884]; apical plasma membrane [GO:0016324]; basal plasma membrane [GO:0009925]; cytoplasm [GO:0005737]; cytoplasmic side of plasma membrane [GO:0009898]; focal adhesion [GO:0005925]; GABA-ergic synapse [GO:0098982]; glutamatergic synapse [GO:0098978]; nucleoplasm [GO:0005654]; postsynapse [GO:0098794]; presynapse [GO:0098793]; stress fiber [G…
Q99P72	Q99P72	Rtn4	Reticulon-4	MOUSE	34	127125	1.3865	8.59508e-07	1.09617	7.25015e-05	0.777	2.95954e-05	Q99P72	–	TM	SUBCELLULAR LOCATION: [Isoform A]: Endoplasmic reticulum membrane {ECO:0000269|PubMed:27786289, ECO:0000269|PubMed:32075961}; Multi-pass membrane protein {ECO:0000255}. Cell membrane {ECO:0000250|UniProtKB:Q9NQC3}; Multi-pass membrane protein {ECO:0000255}; Cytoplasmic side {ECO:0000250|UniProtKB:Q9NQC3}. Synapse {ECO:0000269|PubMed:35771867}. Note=Anchored to the membrane of the endoplasmic reti…	anchoring junction [GO:0070161]; axon [GO:0030424]; cell junction [GO:0030054]; cell projection [GO:0042995]; dendritic growth cone [GO:0044294]; endoplasmic reticulum [GO:0005783]; endoplasmic reticulum membrane [GO:0005789]; endoplasmic reticulum tubular network membrane [GO:0098826]; glutamatergic synapse [GO:0098978]; neuronal cell body [GO:0043025]; nuclear envelope [GO:0005635]; plasma memb…
Q9DCT8	Q9DCT8|A0A0G2JF37	Crip2	Cysteine-rich protein 2	MOUSE	6	23525.3	1.37583	3.22749e-05	0.779833	0.000939318	0.517333	0.000473961	Q9DCT8	–	–		cell cortex [GO:0005938]
Q9CQU0	Q9CQU0	Txndc12	Thioredoxin domain-containing protein 12	MOUSE	4	19219.4	1.36817	3.34071e-05	0.650833	0.00736553	0.348333	0.034657	Q9CQU0	SP	–	SUBCELLULAR LOCATION: Endoplasmic reticulum lumen {ECO:0000255|PROSITE-ProRule:PRU10138, ECO:0000269|PubMed:12930873}.	endoplasmic reticulum [GO:0005783]; endoplasmic reticulum lumen [GO:0005788]
Q9WU78	Q9WU78	Pdcd6ip	Programmed cell death 6-interacting protein	MOUSE	41	96593	1.36617	7.958e-05	1.31617	4.71341e-07	0.993667	1.48102e-05	Q9WU78	–	–	SUBCELLULAR LOCATION: Cytoplasm, cytosol {ECO:0000250|UniProtKB:Q9QZA2}. Melanosome {ECO:0000250|UniProtKB:Q8WUM4}. Cytoplasm, cytoskeleton, microtubule organizing center, centrosome {ECO:0000250|UniProtKB:Q8WUM4}. Secreted, extracellular exosome {ECO:0000269|PubMed:23523921}. Cell junction, tight junction {ECO:0000269|PubMed:27336173}. Midbody, Midbody ring {ECO:0000250|UniProtKB:Q8WUM4}. Note=C…	actomyosin [GO:0042641]; bicellular tight junction [GO:0005923]; centrosome [GO:0005813]; cytosol [GO:0005829]; extracellular exosome [GO:0070062]; Flemming body [GO:0090543]; melanosome [GO:0042470]; myelin sheath [GO:0043209]
Q8CFC2	B0R0C1|Q8CFC2|F6SWU2|F7CGS5	Myt1	Myelin transcription factor 1	MOUSE	2	125343	1.36283	3.90717e-05	0.635833	0.00104298	0.734333	6.92212e-05	Q8CFC2	–	–	SUBCELLULAR LOCATION: Nucleus {ECO:0000250}.	nucleus [GO:0005634]
Q8C0Z1	Q8C0Z1|F6SQM4|D3Z6P3	Fam234a	Protein FAM234A	MOUSE	2	61145.3	1.34983	0.00167441	1.11817	2.32921e-05	1.10267	7.34557e-06	Q8C0Z1	–	TM	SUBCELLULAR LOCATION: Membrane {ECO:0000305}; Single-pass type II membrane protein {ECO:0000305}.	cell surface [GO:0009986]; membrane [GO:0016020]
Q3U0V1	Q3U0V1|A0A3B2WCD8|A0A3B2W465	Khsrp	Far upstream element-binding protein 2	MOUSE	29	77230.5	1.34017	4.61948e-05	1.18017	3.53954e-05	0.897667	3.35095e-06	Q3U0V1	–	–	SUBCELLULAR LOCATION: Nucleus {ECO:0000250}. Cytoplasm {ECO:0000250}. Note=A small proportion is also found in the cytoplasm of neuronal cell bodies and dendrites. {ECO:0000250}.	cytoplasmic stress granule [GO:0010494]; cytosol [GO:0005829]; nucleoplasm [GO:0005654]
Q62318	Q62318	Trim28	Transcription intermediary factor 1-beta	MOUSE	18	90614.2	1.33617	5.24604e-07	0.820833	0.000428609	0.481333	0.000410595	Q62318	–	–	SUBCELLULAR LOCATION: Nucleus {ECO:0000269|PubMed:10330177, ECO:0000269|PubMed:11154279, ECO:0000269|PubMed:12154074, ECO:0000269|PubMed:22110054}. Note=Associated with centromeric heterochromatin during cell differentiation through CBX1 (PubMed:10330177). Localizes to sites of DNA damage (By similarity). {ECO:0000250|UniProtKB:Q13263, ECO:0000269|PubMed:10330177}.	chromatin [GO:0000785]; euchromatin [GO:0000791]; heterochromatin [GO:0000792]; nucleoplasm [GO:0005654]; nucleus [GO:0005634]; RNA polymerase II transcription regulator complex [GO:0090575]
Q5FWI3	Q5FWI3	Cemip2	Cell surface hyaluronidase	MOUSE	2	155224	1.33517	2.28132e-05	0.932167	0.00222586	1.53633	1.31113e-05	Q5FWI3	–	TM	SUBCELLULAR LOCATION: Cell membrane {ECO:0000269|PubMed:28246172}; Single-pass type II membrane protein {ECO:0000269|PubMed:28246172}.	cytosol [GO:0005829]; nucleolus [GO:0005730]; plasma membrane [GO:0005886]
Q8CD76	A0A5F8MPZ2|Q8CD76|Q7TNF4|E9Q7C9|Q5UE59|O88447|Q9DBS5|F6UYN4|Q91W40|D3Z710	Klc1	Kinesin light chain	MOUSE	17	70007.3	1.3235	1.81555e-07	1.02817	3.6644e-05	0.629	0.001222	Q8CD76	–	–	SUBCELLULAR LOCATION: Cytoplasm, cytoskeleton {ECO:0000256|ARBA:ARBA00004245, ECO:0000256|RuleBase:RU367020}.	ciliary rootlet [GO:0035253]; cytoplasm [GO:0005737]; kinesin complex [GO:0005871]; microtubule [GO:0005874]; neuron projection [GO:0043005]
Q925F2	Q925F2	Esam	Endothelial cell-selective adhesion molecule	MOUSE	2	42094.7	1.3185	3.07964e-05	0.8695	0.00158433	0.798667	0.000743144	Q925F2	SP	TM	SUBCELLULAR LOCATION: Cell junction, adherens junction {ECO:0000305}. Cell junction, tight junction {ECO:0000305}. Cell membrane {ECO:0000250|UniProtKB:Q96AP7}; Single-pass type I membrane protein {ECO:0000305}.	adherens junction [GO:0005912]; bicellular tight junction [GO:0005923]; plasma membrane [GO:0005886]; protein-containing complex [GO:0032991]
Q9Z127	Q9Z127	Slc7a5	Large neutral amino acids transporter small subunit 1	MOUSE	4	56555.9	1.3105	2.01116e-05	0.358167	0.0412949	0.205667	0.0728901	Q9Z127	–	TM	SUBCELLULAR LOCATION: Apical cell membrane {ECO:0000250|UniProtKB:Q01650}; Multi-pass membrane protein {ECO:0000250|UniProtKB:Q01650}. Cell membrane {ECO:0000269|PubMed:9915839}; Multi-pass membrane protein {ECO:0000250|UniProtKB:Q01650}. Lysosome membrane {ECO:0000250|UniProtKB:Q01650}; Multi-pass membrane protein {ECO:0000250|UniProtKB:Q01650}. Note=Located to the plasma membrane by SLC3A2/4F2h…	amino acid transport complex [GO:1990184]; apical plasma membrane [GO:0016324]; basolateral plasma membrane [GO:0016323]; cytosol [GO:0005829]; external side of apical plasma membrane [GO:0098591]; lysosomal membrane [GO:0005765]; membrane [GO:0016020]; microvillus membrane [GO:0031528]; plasma membrane [GO:0005886]
Q8BFY9	Q8BFY9|Q3TKD0|Q99LG2|J3QMX2|E9PV58	Tnpo1	Transportin-1	MOUSE	8	103839	1.28883	1.08885e-05	1.08783	1.54168e-06	0.609667	0.000401828	Q8BFY9	–	–	SUBCELLULAR LOCATION: Cytoplasm {ECO:0000250}. Nucleus {ECO:0000250}.	cytoplasm [GO:0005737]; nucleolus [GO:0005730]; nucleoplasm [GO:0005654]
Q9Z2X1	Q9Z2X1|J3QM80|J3QMT0	Hnrnpf	Heterogeneous nuclear ribonucleoprotein F	MOUSE	11	46071.4	1.28383	1.47668e-06	0.770833	0.000170603	0.602667	0.000281835	Q9Z2X1	–	–	SUBCELLULAR LOCATION: Nucleus, nucleoplasm {ECO:0000250}.	catalytic step 2 spliceosome [GO:0071013]; cytosol [GO:0005829]; nucleoplasm [GO:0005654]; synapse [GO:0045202]
Q9QUR6	Q9QUR6	Prep	Prolyl endopeptidase	MOUSE	23	81720	1.2835	8.98496e-07	0.925833	3.281e-06	0.682333	0.000182067	Q9QUR6	–	–	SUBCELLULAR LOCATION: Cytoplasm {ECO:0000269|PubMed:37189369}.	cytoplasm [GO:0005737]; cytosol [GO:0005829]; extracellular region [GO:0005576]; nucleus [GO:0005634]
Q6PHP4	Q6PHP4|B7ZCR6	Zfp512b	Zinc finger protein 512B (Fragment)	MOUSE	2	97727.4	1.2815	6.94085e-05	0.826167	0.000106184	0.526	3.18888e-05	Q6PHP4	–	–	SUBCELLULAR LOCATION: Nucleus {ECO:0000256|ARBA:ARBA00004123}.	nucleus [GO:0005634]
P97801	P97801|B8JJX7	Smn1	Survival motor neuron protein	MOUSE	5	31710	1.2675	2.61418e-06	1.1755	7.86058e-07	0.669333	9.40832e-05	P97801	–	–	SUBCELLULAR LOCATION: Nucleus, gem {ECO:0000250|UniProtKB:Q16637}. Nucleus, Cajal body {ECO:0000250|UniProtKB:Q16637}. Cytoplasm {ECO:0000269|PubMed:21389246}. Cytoplasmic granule {ECO:0000250|UniProtKB:Q16637}. Perikaryon {ECO:0000250|UniProtKB:Q16637}. Cell projection, neuron projection {ECO:0000250|UniProtKB:Q16637}. Cell projection, axon {ECO:0000269|PubMed:21389246}. Cytoplasm, myofibril, sa…	Cajal body [GO:0015030]; COPI-coated vesicle [GO:0030137]; cytoplasm [GO:0005737]; cytoplasmic ribonucleoprotein granule [GO:0036464]; cytosol [GO:0005829]; Gemini of Cajal bodies [GO:0097504]; Golgi apparatus [GO:0005794]; growth cone [GO:0030426]; neuron projection [GO:0043005]; nucleoplasm [GO:0005654]; nucleus [GO:0005634]; perikaryon [GO:0043204]; SMN complex [GO:0032797]; SMN-Sm protein com…
Q9CQJ8	Q9CQJ8	Ndufb9	NADH dehydrogenase [ubiquinone] 1 beta subcomplex subunit 9	MOUSE	17	22268.9	1.2675	9.85012e-06	2.33717	1.16387e-07	1.96	3.6288e-07	Q9CQJ8	–	–	SUBCELLULAR LOCATION: Mitochondrion inner membrane {ECO:0000269|PubMed:38575788}; Peripheral membrane protein {ECO:0000269|PubMed:38575788}; Matrix side {ECO:0000269|PubMed:38575788}.	mitochondrial inner membrane [GO:0005743]; mitochondrion [GO:0005739]; respiratory chain complex I [GO:0045271]
P51125	P51125|A0A338P6J9|Q8CE80|Q8CE04|Q8C281|Q921U7|A0A1Y7VJN8	Cast	Calpastatin	MOUSE	3	85148.4	1.26283	6.73322e-05	0.6335	0.00230104	0.759667	2.03302e-06	P51125	–	–		membrane [GO:0016020]
Q76MZ3	Q76MZ3|G3UWS4|H3BKU1|Q3TTF6|Q7TNP2|H3BLQ0|H3BIV7|H3BLE7|G3UWL2|G3UXQ1|H3BK50|H3BJ83	Ppp2r1a	Serine/threonine-protein phosphatase 2A 65 kDa regulatory subunit A alpha isoform	MOUSE	27	66120.2	1.2545	6.11217e-06	1.26817	5.50838e-05	0.804667	0.000255942	Q76MZ3	–	–	SUBCELLULAR LOCATION: Cytoplasm {ECO:0000250|UniProtKB:Q32PI5}. Nucleus {ECO:0000250|UniProtKB:P30153}. Chromosome {ECO:0000250|UniProtKB:P30153}. Chromosome, centromere {ECO:0000250|UniProtKB:P30153}. Lateral cell membrane {ECO:0000250|UniProtKB:P30153}. Cell projection, dendrite {ECO:0000250|UniProtKB:P30153}. Note=Centromeric localization requires the presence of BUB1. Recruited to chromatin a…	chromatin [GO:0000785]; chromosome, centromeric region [GO:0000775]; cytosol [GO:0005829]; dendrite [GO:0030425]; FAR/SIN/STRIPAK complex [GO:0090443]; glutamatergic synapse [GO:0098978]; INTAC complex [GO:0160232]; lateral plasma membrane [GO:0016328]; neuronal cell body [GO:0043025]; nucleus [GO:0005634]; protein phosphatase type 2A complex [GO:0000159]; synapse [GO:0045202]
O09111	O09111	Ndufb11	NADH dehydrogenase [ubiquinone] 1 beta subcomplex subunit 11, mitochondrial	MOUSE	8	17500.5	1.24383	2.25364e-05	1.61617	1.37069e-06	1.223	1.33752e-05	O09111	–	TM	SUBCELLULAR LOCATION: Mitochondrion inner membrane {ECO:0000269|PubMed:38575788}; Single-pass membrane protein {ECO:0000255}. Note=The interaction with BCAP31 mediates mitochondria localization. {ECO:0000250|UniProtKB:Q9NX14}.	mitochondrial inner membrane [GO:0005743]; mitochondrion [GO:0005739]; respiratory chain complex I [GO:0045271]
Q9R0B6	Q9R0B6|A2ATM9	Lamc3	Laminin subunit gamma-3	MOUSE	2	178196	1.24017	6.4121e-05	0.833167	0.0409044	0.950667	0.000157618	Q9R0B6	SP	–	SUBCELLULAR LOCATION: Secreted, extracellular space, extracellular matrix, basement membrane.	basement membrane [GO:0005604]; extracellular region [GO:0005576]
A0A0G2JDL2	A0A0G2JDL2|A0A0G2JGX2|A0A0G2JDX3|A0A0G2JFA4|A0A0G2JF00	Celf3	CUGBP Elav-like family member 3	MOUSE	3	42105.1	1.2335	1.55495e-05	0.703833	0.0205329	0.453333	0.00626428	A0A0G2JDL2	–	–		cytoplasm [GO:0005737]; nucleus [GO:0005634]
F8VQK5	F8VQK5|P59808	Sash1	SAM and SH3 domain-containing protein 1	MOUSE	4	136817	1.22017	6.38205e-06	1.03717	0.000423499	0.579	7.44899e-05	F8VQK5	–	–	SUBCELLULAR LOCATION: Cytoplasm {ECO:0000256|ARBA:ARBA00004496}.	cytosol [GO:0005829]; nucleoplasm [GO:0005654]; protein-containing complex [GO:0032991]
P09470	P09470|F6QCP8|D0G895	Ace	Angiotensin-converting enzyme	MOUSE	12	151771	1.22017	5.8411e-05	0.850833	5.07305e-05	1.47067	2.11501e-06	P09470	SP	TM	SUBCELLULAR LOCATION: [Isoform Somatic]: Cell membrane {ECO:0000269|PubMed:23535237}; Single-pass type I membrane protein {ECO:0000255}. Cytoplasm {ECO:0000269|PubMed:23535237}. Note=Detected in both cell membrane and cytoplasm in neurons. {ECO:0000269|PubMed:23535237}.; SUBCELLULAR LOCATION: [Angiotensin-converting enzyme, soluble form]: Secreted {ECO:0000250|UniProtKB:P12821}.; SUBCELLULAR LOCA…	cytoplasm [GO:0005737]; endosome [GO:0005768]; external side of plasma membrane [GO:0009897]; extracellular exosome [GO:0070062]; extracellular region [GO:0005576]; extracellular space [GO:0005615]; lysosome [GO:0005764]; plasma membrane [GO:0005886]
B2RU80	A0A1W2P7W3|B2RU80	Ptprb	Receptor-type tyrosine-protein phosphatase beta	MOUSE	6	225975	1.2195	1.58861e-05	0.1315	0.134815	0.289667	0.00464206	B2RU80	SP	TM	SUBCELLULAR LOCATION: Membrane {ECO:0000305}; Single-pass type I membrane protein {ECO:0000305}.	membrane [GO:0016020]; receptor complex [GO:0043235]
Q8BWS5	Q8BWS5	Gprin3	G protein-regulated inducer of neurite outgrowth 3	MOUSE	5	81396	1.2105	0.00213186	0.8455	5.34763e-05	0.565	0.00575963	Q8BWS5	–	–		synapse [GO:0045202]
F8VPN4	F8VPN4|A0A0G2JGI9|F6XXE6|E0CYU6|E0CX86|F7CSZ6	Agl	4-alpha-glucanotransferase	MOUSE	71	176737	1.20717	2.29166e-06	1.92683	1.46553e-08	1.589	1.48189e-06	F8VPN4	–	–	SUBCELLULAR LOCATION: Cytoplasm {ECO:0000256|ARBA:ARBA00004496}.	cytoplasm [GO:0005737]; cytosol [GO:0005829]; inclusion body [GO:0016234]; nucleus [GO:0005634]; sarcoplasmic reticulum [GO:0016529]
Q8BGZ2	A0A140LIJ1|Q8BGZ2|A0A140LJ81	Fam168a	Protein FAM168A	MOUSE	8	26240.9	1.1945	4.96235e-06	0.390833	0.000846231	0.257	0.00534202	Q8BGZ2	–	–
[truncated: 292 more rows]

## Sheet: TableS2E_Shared
UniProt-ID	UniProt-ID-Group	Gene-Symbol	Protein-Name	Species	Unique-Peptide-Number	Protein-Molecular-Weight	log2-Fold-Change(+/–WGA)_14d	p-Value_Fold-Change(+/–WGA)_14d	log2-Fold-Change(+/–WGA)_12w	p-Value_Fold-Change(+/–WGA)_12w	log2-Fold-Change(+/–WGA)_80w	p-Value_Fold-Change(+/–WGA)_80w	UniProt-ID	UniProt-Annotated-Signal-Peptide	UniProt-Annotated-Transmembrane-Domain	UniProt-Annotated-Subcellular-Localization	GO-Annotated-Subcellular-Localization
[truncated: 120 more rows]
