# Supplementary material for: Luminal surface proteome of the brain vasculature uncovers blood-brain barrier regulators
Source: Science. Author manuscript; Available in PMC 2026 Jul 15. (PMC13372101; doi:10.1126/science.aea2100)
Supplement: aea2100_Suppl Excel_seq3_v2 [file NIHMS2191341-supplement-aea2100_Suppl_Excel_seq3_v2.xlsx]

## Sheet: TableS3A_14d
UniProt-ID	UniProt-ID-Group	Gene-Symbol	Protein-Name	Species	Unique-Peptide-Number	Protein-Molecular-Weight	log2-Fold-Change(+/–WGA)_14d	p-Value_Fold-Change(+/–WGA)_14d	UniProt-ID	UniProt-Annotated-Signal-Peptide	UniProt-Annotated-Transmembrane-Domain	UniProt-Annotated-Subcellular-Localization	GO-Annotated-Subcellular-Localization
Q09143	Q09143|E9Q3N1|D3Z161	Slc7a1	High affinity cationic amino acid transporter 1	MOUSE	3	68003.6	3.2265	8.6248e-08	Q09143	–	TM	SUBCELLULAR LOCATION: Cell membrane {ECO:0000269|PubMed:25683716, ECO:0000269|PubMed:28973536}; Multi-pass membrane protein {ECO:0000255}. Note=In the absence of SCO1 in cardiomyocytes a mislocalization to the cytoplasm is seen. {ECO:0000269|PubMed:28973536}.	apical plasma membrane [GO:0016324]; basolateral plasma membrane [GO:0016323]; membrane [GO:0016020]; protein-containing complex [GO:0032991]
Q3TEW6	Q3TEW6	Mpzl1	Myelin protein zero-like protein 1	MOUSE	2	29722.5	3.05217	0.000158464	Q3TEW6	SP	TM	SUBCELLULAR LOCATION: Membrane {ECO:0000305}; Single-pass type I membrane protein {ECO:0000305}.	membrane [GO:0016020]
P0CW02	A0A087WNZ5|P0CW02|A0A087WRP7|P0CW03	Ly6c1	Lymphocyte antigen 6C1	MOUSE	3	14876.9	2.68817	1.30342e-06	P0CW02	SP	–	SUBCELLULAR LOCATION: Cell membrane {ECO:0000305}; Lipid-anchor, GPI-anchor {ECO:0000305}.	cell surface [GO:0009986]; external side of plasma membrane [GO:0009897]
Q64314	Q64314	Cd34	Hematopoietic progenitor cell antigen CD34	MOUSE	10	41381.3	2.66483	2.71342e-06	Q64314	SP	TM	SUBCELLULAR LOCATION: Membrane; Single-pass type I membrane protein.	apical plasma membrane [GO:0016324]; basal plasma membrane [GO:0009925]; cell periphery [GO:0071944]; cell surface [GO:0009986]; cytoplasm [GO:0005737]; external side of plasma membrane [GO:0009897]; extracellular region [GO:0005576]; glomerular endothelium fenestra [GO:0036053]; intercellular bridge [GO:0045171]; lysosome [GO:0005764]; membrane [GO:0016020]; perinuclear region of cytoplasm [GO:0…
Q62351	Q62351|Q8C872	Tfrc	Transferrin receptor protein 1	MOUSE	43	86129.2	2.61783	1.68786e-07	Q62351	–	TM	SUBCELLULAR LOCATION: Cell membrane {ECO:0000250|UniProtKB:P02786}; Single-pass type II membrane protein {ECO:0000250|UniProtKB:P02786}. Melanosome {ECO:0000250|UniProtKB:P02786}.	basolateral plasma membrane [GO:0016323]; cell surface [GO:0009986]; clathrin-coated pit [GO:0005905]; cytoplasmic vesicle [GO:0031410]; early endosome [GO:0005769]; endosome [GO:0005768]; external side of plasma membrane [GO:0009897]; extracellular exosome [GO:0070062]; glutamatergic synapse [GO:0098978]; HFE-transferrin receptor complex [GO:1990712]; melanosome [GO:0042470]; membrane [GO:001602…
P11688	P11688	Itga5	Integrin alpha-5	MOUSE	4	116182	2.60317	2.59179e-07	P11688	SP	TM	SUBCELLULAR LOCATION: Cell membrane {ECO:0000250|UniProtKB:P08648}; Single-pass type I membrane protein {ECO:0000255}. Cell junction, focal adhesion {ECO:0000250|UniProtKB:P08648}.	cell surface [GO:0009986]; cell-cell junction [GO:0005911]; cytoplasmic vesicle [GO:0031410]; endoplasmic reticulum [GO:0005783]; external side of plasma membrane [GO:0009897]; focal adhesion [GO:0005925]; glutamatergic synapse [GO:0098978]; Golgi apparatus [GO:0005794]; integrin alpha5-beta1 complex [GO:0034674]; plasma membrane [GO:0005886]; postsynaptic membrane [GO:0045211]; ruffle membrane […
Q63961	Q63961|Q3UAM9|F7A1B4|F7BZW0	Eng	Endoglin	MOUSE	12	70932.3	2.6015	1.25044e-06	Q63961	SP	TM	SUBCELLULAR LOCATION: Cell membrane {ECO:0000269|PubMed:8125301}; Single-pass type I membrane protein {ECO:0000305|PubMed:8125301}.	endothelial microparticle [GO:0072563]; external side of plasma membrane [GO:0009897]; nuclear body [GO:0016604]; receptor complex [GO:0043235]
Q9R0M4	Q9R0M4	Podxl	Podocalyxin	MOUSE	13	53787.8	2.52017	2.8646e-05	Q9R0M4	SP	TM	SUBCELLULAR LOCATION: Apical cell membrane {ECO:0000269|PubMed:17311105}. Cell projection, microvillus {ECO:0000269|PubMed:17311105}. Membrane raft {ECO:0000250}. Cell projection, lamellipodium {ECO:0000250}. Cell projection, filopodium {ECO:0000250}. Cell projection, ruffle {ECO:0000250}. Membrane {ECO:0000305}; Single-pass type I membrane protein {ECO:0000305}. Note=In single attached epithelia…	apical plasma membrane [GO:0016324]; cytoplasm [GO:0005737]; filopodium [GO:0030175]; glutamatergic synapse [GO:0098978]; lamellipodium [GO:0030027]; membrane raft [GO:0045121]; microvillus membrane [GO:0031528]; plasma membrane [GO:0005886]; presynaptic membrane [GO:0042734]; ruffle [GO:0001726]; slit diaphragm [GO:0036057]
Q5ND28	Q5ND28|B7ZC28	Scarf1	Scavenger receptor class F member 1	MOUSE	2	91913	2.43317	4.76484e-07	Q5ND28	SP	TM	SUBCELLULAR LOCATION: Membrane {ECO:0000305}; Single-pass type I membrane protein {ECO:0000305}.	plasma membrane [GO:0005886]
P55772	P55772|Q8CDV7|D6RHQ2|F7B9M9|D6RFA9	Entpd1	Ectonucleoside triphosphate diphosphohydrolase 1	MOUSE	9	57831.8	2.41683	1.04981e-06	P55772	–	TM	SUBCELLULAR LOCATION: Membrane {ECO:0000250|UniProtKB:P49961}; Multi-pass membrane protein {ECO:0000250|UniProtKB:P49961}. Membrane, caveola {ECO:0000250|UniProtKB:P49961}.	basement membrane [GO:0005604]; caveola [GO:0005901]; external side of plasma membrane [GO:0009897]; plasma membrane [GO:0005886]
Q8CIS0	Q8CIS0	Card11	Caspase recruitment domain-containing protein 11	MOUSE	3	135407	2.29417	0.000880604	Q8CIS0	–	–	SUBCELLULAR LOCATION: Cytoplasm {ECO:0000250|UniProtKB:Q9BXL7}. Membrane raft {ECO:0000250|UniProtKB:Q9BXL7}. Note=Colocalized with DPP4 in membrane rafts. {ECO:0000250|UniProtKB:Q9BXL7}.	CBM complex [GO:0032449]; cytoplasm [GO:0005737]; immunological synapse [GO:0001772]; membrane raft [GO:0045121]; plasma membrane [GO:0005886]
P35330	P35330|G5E8M9|G3UWJ5|B1ARJ2	Icam2	Intercellular adhesion molecule 2	MOUSE	6	31846.1	2.20617	0.000140162	P35330	SP	TM	SUBCELLULAR LOCATION: Membrane {ECO:0000255}; Single-pass type I membrane protein {ECO:0000255}. Cell projection, microvillus {ECO:0000269|PubMed:9472040}. Note=Co-localizes with RDX, EZR and MSN in microvilli. {ECO:0000269|PubMed:9472040}.	cell periphery [GO:0071944]; cleavage furrow [GO:0032154]; microvillus [GO:0005902]; plasma membrane [GO:0005886]; uropod [GO:0001931]
G5E8G5	G5E8G5|G3X9J8|A0A0G2JDH9|Q8CDK8|Q8R056|O54990|A0A0R4J0B0|A0A0G2JE50|A0A0G2JE90	Prom1	Prominin-1	MOUSE	9	98338.7	2.20283	1.35431e-07	G5E8G5	SP	TM	SUBCELLULAR LOCATION: Cell projection, microvillus membrane {ECO:0000256|ARBA:ARBA00004475}; Multi-pass membrane protein {ECO:0000256|ARBA:ARBA00004475}.	cell surface [GO:0009986]; endoplasmic reticulum [GO:0005783]; endoplasmic reticulum-Golgi intermediate compartment [GO:0005793]; extracellular exosome [GO:0070062]; microvillus membrane [GO:0031528]; photoreceptor outer segment membrane [GO:0042622]
B1AWS8	B1AWS8|Q80YS4|Q02858	Tek	Receptor protein-tyrosine kinase	MOUSE	15	127966	2.18317	0.00027155	B1AWS8	SP	TM	SUBCELLULAR LOCATION: Cell junction, focal adhesion {ECO:0000256|ARBA:ARBA00004246}. Cell membrane {ECO:0000256|ARBA:ARBA00004251}; Single-pass type I membrane protein {ECO:0000256|ARBA:ARBA00004251}. Cytoplasm, cytoskeleton {ECO:0000256|ARBA:ARBA00004245}. Secreted {ECO:0000256|ARBA:ARBA00004613}.	actin filament [GO:0005884]; apical plasma membrane [GO:0016324]; basolateral plasma membrane [GO:0016323]; cell surface [GO:0009986]; cell-cell junction [GO:0005911]; centrosome [GO:0005813]; ciliary basal body [GO:0036064]; cytoplasm [GO:0005737]; extracellular region [GO:0005576]; focal adhesion [GO:0005925]; membrane raft [GO:0045121]; microvillus [GO:0005902]; stress fiber [GO:0001725]
O89103	O89103	Cd93	Complement component C1q receptor	MOUSE	7	71806.6	2.1245	1.05369e-07	O89103	SP	TM	SUBCELLULAR LOCATION: Cell membrane {ECO:0000269|PubMed:38441970}; Single-pass type I membrane protein {ECO:0000250|UniProtKB:Q9NPY3}.	cell surface [GO:0009986]; cytoplasmic vesicle [GO:0031410]; plasma membrane [GO:0005886]
Q60767	A2AW86|Q60767	Ly75	Lymphocyte antigen 75	MOUSE	21	200943	2.07817	1.76327e-08	Q60767	SP	TM	SUBCELLULAR LOCATION: Membrane {ECO:0000269|PubMed:7553896}; Single-pass type I membrane protein {ECO:0000269|PubMed:7553896}.	external side of plasma membrane [GO:0009897]
P09055	P09055|Q9Z0T9|B1AYG6|B1AYG7	Itgb1	Integrin beta-1	MOUSE	10	91481.9	2.06817	1.5112e-06	P09055	SP	TM	SUBCELLULAR LOCATION: Cell membrane {ECO:0000250|UniProtKB:P05556}; Single-pass type I membrane protein {ECO:0000255}. Cell projection, invadopodium membrane {ECO:0000250|UniProtKB:P05556}; Single-pass type I membrane protein {ECO:0000255}. Cell projection, ruffle membrane {ECO:0000250|UniProtKB:P05556}; Single-pass type I membrane protein {ECO:0000255}. Recycling endosome {ECO:0000269|PubMed:217…	cell surface [GO:0009986]; cerebellar climbing fiber to Purkinje cell synapse [GO:0150053]; dendritic spine [GO:0043197]; external side of plasma membrane [GO:0009897]; filopodium [GO:0030175]; focal adhesion [GO:0005925]; glutamatergic synapse [GO:0098978]; integrin alpha1-beta1 complex [GO:0034665]; integrin alpha10-beta1 complex [GO:0034680]; integrin alpha11-beta1 complex [GO:0034681]; integr…
Q3V3R4	Q3V3R4	Itga1	Integrin alpha-1	MOUSE	13	132234	1.99117	9.43108e-07	Q3V3R4	SP	TM	SUBCELLULAR LOCATION: Membrane {ECO:0000250}; Single-pass type I membrane protein {ECO:0000250}.	acrosomal vesicle [GO:0001669]; basal part of cell [GO:0045178]; cell surface [GO:0009986]; external side of plasma membrane [GO:0009897]; focal adhesion [GO:0005925]; integrin alpha1-beta1 complex [GO:0034665]; perikaryon [GO:0043204]; plasma membrane [GO:0005886]
Q9Z0L0	Q9Z0L0	Tpbg	Trophoblast glycoprotein	MOUSE	2	47021	1.97283	0.00422226	Q9Z0L0	SP	TM	SUBCELLULAR LOCATION: Cell membrane {ECO:0000250}; Single-pass type I membrane protein {ECO:0000250}.	axon terminus [GO:0043679]; cytoplasm [GO:0005737]; dendrite [GO:0030425]; endoplasmic reticulum [GO:0005783]; plasma membrane [GO:0005886]
P55284	P55284	Cdh5	Cadherin-5	MOUSE	17	88186.6	1.95983	2.37829e-06	P55284	SP	TM	SUBCELLULAR LOCATION: Cell junction, adherens junction {ECO:0000269|PubMed:19635461, ECO:0000269|PubMed:24806444, ECO:0000269|PubMed:33972531}. Cell membrane {ECO:0000269|PubMed:19635461}; Single-pass type I membrane protein {ECO:0000269|PubMed:19635461}. Cytoplasm {ECO:0000269|PubMed:24806444}. Note=Found at cell-cell boundaries and probably at cell-matrix boundaries. KRIT1 and CDH5 reciprocally…	adherens junction [GO:0005912]; bicellular tight junction [GO:0005923]; cell junction [GO:0030054]; cell periphery [GO:0071944]; cell-cell junction [GO:0005911]; cytoplasm [GO:0005737]; external side of plasma membrane [GO:0009897]; nuclear membrane [GO:0031965]; nucleoplasm [GO:0005654]; plasma membrane [GO:0005886]
P28843	P28843	Dpp4	Dipeptidyl peptidase 4	MOUSE	6	88119.8	1.95717	5.29366e-07	P28843	–	TM	SUBCELLULAR LOCATION: [Dipeptidyl peptidase 4 soluble form]: Secreted. Note=Detected in the serum and the seminal fluid. {ECO:0000250}.; SUBCELLULAR LOCATION: Cell membrane; Single-pass type II membrane protein. Apical cell membrane {ECO:0000250}; Single-pass type II membrane protein {ECO:0000250}. Cell projection, invadopodium membrane {ECO:0000250}; Single-pass type II membrane protein {ECO:000…	apical plasma membrane [GO:0016324]; cell surface [GO:0009986]; endocytic vesicle [GO:0030139]; extracellular region [GO:0005576]; intercellular canaliculus [GO:0046581]; lamellipodium [GO:0030027]; lamellipodium membrane [GO:0031258]; membrane raft [GO:0045121]
A2A484	A2A484|A2A482|E9Q8D1|A2A483|Q3U1M7|Q3UH28|A2A485|A2A480|A2A481	Zmynd8	Zinc finger, MYND-type-containing 8	MOUSE	2	138538	1.94683	0.00274749	A2A484	–	–	SUBCELLULAR LOCATION: Chromosome {ECO:0000256|ARBA:ARBA00004286}. Nucleus {ECO:0000256|ARBA:ARBA00004123}.	chromatin [GO:0000785]; cytoplasm [GO:0005737]; dendritic shaft [GO:0043198]; dendritic spine [GO:0043197]; nucleolus [GO:0005730]; nucleoplasm [GO:0005654]; nucleus [GO:0005634]; site of DNA damage [GO:0090734]
P03921	P03921	Mtnd5	NADH-ubiquinone oxidoreductase chain 5	MOUSE	3	68815.9	1.92317	0.000122113	P03921	–	TM	SUBCELLULAR LOCATION: Mitochondrion inner membrane {ECO:0000269|PubMed:38575788}; Multi-pass membrane protein {ECO:0000255}.	mitochondrial inner membrane [GO:0005743]; mitochondrion [GO:0005739]; respiratory chain complex I [GO:0045271]
D3Z588	D3Z588|D3Z4C5	Celf5	CUGBP, Elav-like family member 5	MOUSE	8	34266.5	1.92017	5.09266e-07	D3Z588	–	–		cytoplasm [GO:0005737]; nucleus [GO:0005634]
Q9CQZ6	Q9CQZ6	Ndufb3	NADH dehydrogenase [ubiquinone] 1 beta subcomplex subunit 3	MOUSE	4	11692	1.9105	0.00199582	Q9CQZ6	–	TM	SUBCELLULAR LOCATION: Mitochondrion inner membrane {ECO:0000269|PubMed:38575788}; Single-pass membrane protein {ECO:0000250|UniProtKB:O43676}; Matrix side {ECO:0000250|UniProtKB:O43676}.	mitochondrial inner membrane [GO:0005743]; mitochondrion [GO:0005739]; respiratory chain complex I [GO:0045271]
P18572	P18572|K3W4Q8|J3QP71	Bsg	Basigin	MOUSE	6	42900.4	1.9065	2.18651e-07	P18572	SP	TM	SUBCELLULAR LOCATION: [Isoform 1]: Cell membrane {ECO:0000269|PubMed:11273674, ECO:0000269|PubMed:25957687}; Single-pass type I membrane protein {ECO:0000250|UniProtKB:P26453}. Photoreceptor inner segment {ECO:0000269|PubMed:11853760, ECO:0000269|PubMed:25957687}. Cell projection, cilium, photoreceptor outer segment {ECO:0000269|PubMed:25957687}.; SUBCELLULAR LOCATION: [Isoform 2]: Cell membrane …	acrosomal membrane [GO:0002080]; basolateral plasma membrane [GO:0016323]; endoplasmic reticulum membrane [GO:0005789]; photoreceptor inner segment [GO:0001917]; photoreceptor outer segment [GO:0001750]; plasma membrane [GO:0005886]; sarcolemma [GO:0042383]
O35632	O35632|Q8C309|A0A0A6YX37|A0A0A6YXJ6|A0A0A6YXZ3	Hyal2	Hyaluronidase-2	MOUSE	3	54244.2	1.89083	0.00298059	O35632	SP	–	SUBCELLULAR LOCATION: Cell membrane {ECO:0000269|PubMed:26515055}; Lipid-anchor, GPI-anchor {ECO:0000250|UniProtKB:Q12891}.	apical plasma membrane [GO:0016324]; cell surface [GO:0009986]; cytoplasmic vesicle [GO:0031410]; cytosol [GO:0005829]; endocytic vesicle [GO:0030139]; Golgi membrane [GO:0000139]; lysosome [GO:0005764]; membrane raft [GO:0045121]; microvillus [GO:0005902]; perinuclear region of cytoplasm [GO:0048471]; plasma membrane [GO:0005886]; RNA polymerase II transcription regulator complex [GO:0090575]; s…
Q8CI61	Q8CI61	Bag4	BAG family molecular chaperone regulator 4	MOUSE	4	49322	1.88717	2.43874e-08	Q8CI61	–	–	SUBCELLULAR LOCATION: Cytoplasm.	cytosol [GO:0005829]; nucleus [GO:0005634]; plasma membrane [GO:0005886]
Q6P5F6	Q6P5F6|A0A087WQF7|A0A087WRC8	Slc39a10	Zinc transporter ZIP10	MOUSE	5	95191.3	1.86583	4.01251e-05	Q6P5F6	SP	TM	SUBCELLULAR LOCATION: Cell membrane {ECO:0000269|PubMed:21738690, ECO:0000269|PubMed:25074919}; Multi-pass membrane protein {ECO:0000305}. Apical cell membrane {ECO:0000269|PubMed:30520657}; Multi-pass membrane protein {ECO:0000255}. Note=Expressed at the apical membranes of proximal tubules in the kidney. {ECO:0000269|PubMed:30520657}.	apical plasma membrane [GO:0016324]; plasma membrane [GO:0005886]
Q7TSY6	Q7TSY6	Celf4	CUGBP Elav-like family member 4	MOUSE	4	52273.7	1.82817	9.40456e-07	Q7TSY6	–	–	SUBCELLULAR LOCATION: Nucleus {ECO:0000250}. Cytoplasm {ECO:0000250}.	cytoplasm [GO:0005737]; nucleoplasm [GO:0005654]; nucleus [GO:0005634]; postsynapse [GO:0098794]
Q9ERB5	Q9ERB5|A0A0N4SUZ6|Q66L38|A0A0N4SVD7|A0A0N4SW25	Slco1c1	Solute carrier organic anion transporter family member 1C1	MOUSE	6	79802.2	1.81683	6.37026e-06	Q9ERB5	–	TM	SUBCELLULAR LOCATION: Cell membrane {ECO:0000269|PubMed:15166123, ECO:0000269|PubMed:18687783}; Multi-pass membrane protein {ECO:0000269|PubMed:18687783}. Note=Expressed at the basolateral membrane of the choroid plexus epithelial cells. {ECO:0000269|PubMed:15166123}.	basolateral plasma membrane [GO:0016323]
O35449	O35449	Prrt1	Proline-rich transmembrane protein 1	MOUSE	2	31673.6	1.79817	1.88214e-06	O35449	–	TM	SUBCELLULAR LOCATION: Cell membrane {ECO:0000305|PubMed:22632720}; Single-pass type II membrane protein {ECO:0000250|UniProtKB:Q6MG82}. Synapse {ECO:0000305|PubMed:22632720}.	glutamatergic synapse [GO:0098978]; postsynaptic density membrane [GO:0098839]; synaptic vesicle membrane [GO:0030672]
Q00897	Q00897|P22599|Q00898	Serpina1d	Alpha-1-antitrypsin 1-4	MOUSE	11	46168.7	1.79717	5.28301e-06	Q00897	SP	–	SUBCELLULAR LOCATION: Secreted {ECO:0000269|PubMed:11961105, ECO:0000269|PubMed:8619829}.	extracellular region [GO:0005576]; extracellular space [GO:0005615]
Q80XQ8	E9Q917|Q80XQ8|A0A087WNR1|A0A087WSR1	Fam168b	Myelin-associated neurite-outgrowth inhibitor	MOUSE	2	20250.5	1.7885	5.62327e-06	Q80XQ8	–	TM	SUBCELLULAR LOCATION: Cytoplasm, perinuclear region {ECO:0000250|UniProtKB:D4AEP3}. Cell membrane {ECO:0000269|PubMed:20716133}; Multi-pass membrane protein {ECO:0000269|PubMed:20716133}. Cell projection, axon {ECO:0000269|PubMed:20716133}. Note=Expressed in neuronal cell bodies and axonal fibers. {ECO:0000269|PubMed:20716133}.	axon [GO:0030424]; membrane [GO:0016020]; perinuclear region of cytoplasm [GO:0048471]; plasma membrane [GO:0005886]
P05064	A6ZI44|P05064|P00883|D3YWI1|A0A0U1RPN8|D3Z510|A0A0U1RPT5|D3YV98|A6ZI47	Aldoa	Fructose-bisphosphate aldolase A	MOUSE	25	39811.6	1.7805	2.59688e-06	P05064	–	–	SUBCELLULAR LOCATION: Cytoplasm, myofibril, sarcomere, I band {ECO:0000250|UniProtKB:P00883}. Cytoplasm, myofibril, sarcomere, M line {ECO:0000250|UniProtKB:P00883}. Note=In skeletal muscle, accumulates around the M line and within the I band, colocalizing with FBP2 on both sides of the Z line in the absence of Ca(2+). {ECO:0000250|UniProtKB:P00883}.	cytoplasm [GO:0005737]; cytosol [GO:0005829]; extracellular space [GO:0005615]; M band [GO:0031430]; membrane [GO:0016020]; myelin sheath [GO:0043209]; plasma membrane [GO:0005886]; protein-containing complex [GO:0032991]; sperm fibrous sheath [GO:0035686]; Z disc [GO:0030018]
Q61545	Q5SUS9|Q61545|Q5SUT0	Ewsr1	RNA-binding protein EWS	MOUSE	5	68746.3	1.7615	0.00375048	Q61545	–	–	SUBCELLULAR LOCATION: Nucleus {ECO:0000250}. Cytoplasm {ECO:0000250}. Cell membrane {ECO:0000250}. Note=Relocates from cytoplasm to ribosomes upon PTK2B/FAK2 activation. {ECO:0000250}.	cytoplasm [GO:0005737]; nucleus [GO:0005634]; plasma membrane [GO:0005886]
Q9R0L6	Q9R0L6	Pcm1	Pericentriolar material 1 protein	MOUSE	2	230269	1.74417	1.89326e-05	Q9R0L6	–	–	SUBCELLULAR LOCATION: Cytoplasm, cytoskeleton {ECO:0000250|UniProtKB:Q8AV28}. Cytoplasm, cytoskeleton, microtubule organizing center, centrosome {ECO:0000269|PubMed:10579718, ECO:0000269|PubMed:12112146, ECO:0000269|PubMed:12403812}. Cytoplasmic granule {ECO:0000269|PubMed:12403812, ECO:0000269|PubMed:12571289}. Cytoplasm, cytoskeleton, microtubule organizing center, centrosome, centriolar satell…	apical part of cell [GO:0045177]; centriolar satellite [GO:0034451]; centriole [GO:0005814]; centrosome [GO:0005813]; ciliary basal body [GO:0036064]; ciliary transition zone [GO:0035869]; cytoplasm [GO:0005737]; cytosol [GO:0005829]; nuclear membrane [GO:0031965]; nucleoplasm [GO:0005654]; pericentriolar material [GO:0000242]; protein-containing complex [GO:0032991]
D3Z4T1	D3Z4T1|D3Z580|A0A5F8MPH2|D3Z4K9	Celf5	CUGBP, Elav-like family member 5	MOUSE	9	42991.5	1.71483	4.71617e-07	D3Z4T1	–	–	SUBCELLULAR LOCATION: Cytoplasm {ECO:0000256|ARBA:ARBA00004496}. Nucleus {ECO:0000256|ARBA:ARBA00004123}.	cytoplasm [GO:0005737]; nucleus [GO:0005634]
P07758	A0A0A0MQA3|P07758|Q00896|A0A0R4J0X5	Serpina1a	Alpha-1-antitrypsin 1-1	MOUSE	10	46172.9	1.70083	0.000322616	P07758	SP	–	SUBCELLULAR LOCATION: Secreted {ECO:0000269|PubMed:11961105, ECO:0000269|PubMed:8619829}.	collagen-containing extracellular matrix [GO:0062023]; extracellular region [GO:0005576]; extracellular space [GO:0005615]
Q91WJ8	Q3UUU2|A0A0G2JFY5|Q91WJ8|A0A0G2JGW9|Q3TUE1|A0A0G2JG00|A0A0G2JFK2	Fubp1	Far upstream element-binding protein 1	MOUSE	5	68709.5	1.68383	0.000226428	Q91WJ8	–	–	SUBCELLULAR LOCATION: Nucleus {ECO:0000305}.	nucleus [GO:0005634]; synapse [GO:0045202]
Q91VX2	Q91VX2|A2AMY5|A2AMY7|F6PYV5	Ubap2	Ubiquitin-associated protein 2	MOUSE	7	118363	1.6805	2.89506e-08	Q91VX2	–	–	SUBCELLULAR LOCATION: Nucleus {ECO:0000250|UniProtKB:Q5T6F2}. Chromosome {ECO:0000250|UniProtKB:Q5T6F2}. Cytoplasm {ECO:0000250|UniProtKB:Q5T6F2}. Note=Associates with nuclear chromatin. {ECO:0000250|UniProtKB:Q5T6F2}.	chromosome [GO:0005694]; cytoplasm [GO:0005737]; nucleus [GO:0005634]
G5E8Q8	G5E8Q8|A0A286YDT5|A0A286YD74	Adgrf5	Adhesion G protein-coupled receptor F5	MOUSE	21	151723	1.62683	6.90043e-06	G5E8Q8	SP	TM	SUBCELLULAR LOCATION: Cell membrane {ECO:0000269|PubMed:36073784}; Multi-pass membrane protein {ECO:0000255}.	apical part of cell [GO:0045177]; cell surface [GO:0009986]; cytoplasmic vesicle [GO:0031410]; plasma membrane [GO:0005886]
Q9D1F4	E9QKI4|E9QKI5|Q9D1F4|F6R8S6|A0A140LHA0|D3YWZ1|D3Z4R0|D3Z4W3	Akt1s1	Proline-rich AKT1 substrate 1	MOUSE	2	27711.1	1.62583	0.000189586	Q9D1F4	–	–	SUBCELLULAR LOCATION: Cytoplasm, cytosol {ECO:0000269|PubMed:14973226}. Note=Found in the cytosolic fraction of the brain (PubMed:14973226). Colocalizes with cortical neurons following ischemic/reperfusion injury (PubMed:14973226). {ECO:0000269|PubMed:14973226}.	cytosol [GO:0005829]; TORC1 complex [GO:0031931]
Q4VBE8	Q4VBE8	Wdr18	WD repeat-containing protein 18	MOUSE	6	48009.2	1.62317	2.95768e-07	Q4VBE8	–	–	SUBCELLULAR LOCATION: Nucleus, nucleolus {ECO:0000250|UniProtKB:Q9BV38}. Nucleus, nucleoplasm {ECO:0000269|PubMed:22872859}. Cytoplasm {ECO:0000269|PubMed:22872859}. Dynein axonemal particle {ECO:0000250|UniProtKB:A0A1L8HX76}. Note=Mainly found in the nucleoplasm, with low levels detected in the cytoplasmic and chromatin fractions. {ECO:0000269|PubMed:22872859}.	dynein axonemal particle [GO:0120293]; nucleolus [GO:0005730]; nucleoplasm [GO:0005654]
Q8K4G1	Q8K4G1|E9QPS5|D3Z598	Ltbp4	Latent-transforming growth factor beta-binding protein 4	MOUSE	5	187824	1.61483	0.000373216	Q8K4G1	SP	–	SUBCELLULAR LOCATION: Secreted, extracellular space, extracellular matrix {ECO:0000250|UniProtKB:Q8N2S1}.	collagen-containing extracellular matrix [GO:0062023]; extracellular matrix [GO:0031012]; extracellular region [GO:0005576]; microfibril [GO:0001527]
Q6GQX2	Q6GQX2	Nckap5l	Nck-associated protein 5-like	MOUSE	2	139479	1.60283	0.0008989	Q6GQX2	–	–	SUBCELLULAR LOCATION: Cytoplasm, cytoskeleton, microtubule organizing center, centrosome {ECO:0000250|UniProtKB:Q9HCH0}. Note=Localizes to microtubule plus ends. Associates with centrosomes during interphase, but dissociates from these structures from the onset of mitosis. {ECO:0000250|UniProtKB:Q9HCH0}.	centrosome [GO:0005813]; cytoplasm [GO:0005737]; microtubule plus-end [GO:0035371]
E9PUQ9	F7AC58|E2JF22|E9PUQ9	Piezo1	Piezo-type mechanosensitive ion channel component	MOUSE	5	295238	1.58183	4.64192e-06	E9PUQ9	–	TM	SUBCELLULAR LOCATION: Cell membrane {ECO:0000256|ARBA:ARBA00004651}; Multi-pass membrane protein {ECO:0000256|ARBA:ARBA00004651}.	endoplasmic reticulum [GO:0005783]; plasma membrane [GO:0005886]
Q80T14	Q80T14	Fras1	Extracellular matrix organizing protein FRAS1	MOUSE	10	453772	1.5745	3.80619e-06	Q80T14	SP	TM	SUBCELLULAR LOCATION: Cell membrane {ECO:0000269|PubMed:12766769, ECO:0000269|PubMed:32333816}; Single-pass type I membrane protein {ECO:0000305}; Extracellular side {ECO:0000269|PubMed:12766769, ECO:0000269|PubMed:32333816}.	basement membrane [GO:0005604]; collagen-containing extracellular matrix [GO:0062023]; plasma membrane [GO:0005886]
Q9D6J5	Q9D6J5|Q3V406|E9Q9J5|F6VCY0	Ndufb8	NADH dehydrogenase [ubiquinone] 1 beta subcomplex subunit 8, mitochondrial	MOUSE	5	21932.5	1.5655	5.83366e-07	Q9D6J5	–	TM	SUBCELLULAR LOCATION: Mitochondrion inner membrane {ECO:0000269|PubMed:38575788}; Single-pass membrane protein {ECO:0000255}; Matrix side {ECO:0000269|PubMed:38575788}.	mitochondrial inner membrane [GO:0005743]; mitochondrion [GO:0005739]; respiratory chain complex I [GO:0045271]
A0A0R4J0U4	A0A0R4J0U4|G3XA27|A0A1B0GT60|Q9JM61	Thsd1	Thrombospondin type-1 domain-containing protein 1	MOUSE	5	96091.5	1.55117	3.11182e-06	A0A0R4J0U4	SP	TM		cytosol [GO:0005829]; endosome [GO:0005768]; focal adhesion [GO:0005925]; membrane [GO:0016020]
Q08481	B1ARB3|Q08481|B1ARA9	Pecam1	Platelet endothelial cell adhesion molecule	MOUSE	18	82117	1.51683	1.9696e-07	Q08481	SP	TM	SUBCELLULAR LOCATION: Cell membrane {ECO:0000250|UniProtKB:P16284}; Single-pass type I membrane protein {ECO:0000250|UniProtKB:P16284}. Membrane raft {ECO:0000250|UniProtKB:P16284}. Cell junction {ECO:0000250|UniProtKB:P16284}. Note=Localizes to the lateral border recycling compartment (LBRC) and recycles from the LBRC to the junction in resting endothelial cells. Cell surface expression on neutr…	cell periphery [GO:0071944]; cell-cell contact zone [GO:0044291]; cytoplasm [GO:0005737]; cytosol [GO:0005829]; external side of plasma membrane [GO:0009897]; extracellular space [GO:0005615]; membrane [GO:0016020]; membrane raft [GO:0045121]; nucleolus [GO:0005730]; nucleoplasm [GO:0005654]; plasma membrane [GO:0005886]; protein-containing complex [GO:0032991]; smooth muscle contractile fiber [G…
A0A0R4J0B6	A0A0R4J0B6|Q7TMS5|S4R2E1|D3Z150|A0A0N4SWA2|D3YZX5	Abcg2	ATP-binding cassette sub-family G member 2	MOUSE	8	73591.1	1.4915	1.08743e-06	A0A0R4J0B6	–	TM	SUBCELLULAR LOCATION: Apical cell membrane {ECO:0000256|ARBA:ARBA00004424}; Multi-pass membrane protein {ECO:0000256|ARBA:ARBA00004424}. Mitochondrion membrane {ECO:0000256|ARBA:ARBA00004225}; Multi-pass membrane protein {ECO:0000256|ARBA:ARBA00004225}.	external side of apical plasma membrane [GO:0098591]; mitochondrial membrane [GO:0031966]
G3UWF0	G3UWF0	Fam168b	Myelin-associated neurite-outgrowth inhibitor	MOUSE	2	21681.2	1.47683	6.15666e-06	G3UWF0	–	–
Q3UMT1	Q3UMT1|F6XWD4	Ppp1r12c	Protein phosphatase 1 regulatory subunit 12C	MOUSE	2	85140.1	1.4695	2.38085e-07	Q3UMT1	–	–	SUBCELLULAR LOCATION: Cytoplasm {ECO:0000250|UniProtKB:Q9BZL4}. Cytoplasm, cytoskeleton, stress fiber {ECO:0000250|UniProtKB:Q9BZL4}.	cytoplasm [GO:0005737]; stress fiber [GO:0001725]
P53986	P53986	Slc16a1	Monocarboxylate transporter 1	MOUSE	7	53893.8	1.4525	2.33897e-07	P53986	–	TM	SUBCELLULAR LOCATION: Cell membrane {ECO:0000269|PubMed:21792931, ECO:0000269|PubMed:8603082}; Multi-pass membrane protein {ECO:0000250|UniProtKB:P53985}. Basolateral cell membrane {ECO:0000250|UniProtKB:P53987}; Multi-pass membrane protein {ECO:0000250|UniProtKB:P53985}. Apical cell membrane {ECO:0000250|UniProtKB:P53985}; Multi-pass membrane protein {ECO:0000250|UniProtKB:P53985}. Note=Expressi…	apical plasma membrane [GO:0016324]; basolateral plasma membrane [GO:0016323]; centrosome [GO:0005813]; lateral plasma membrane [GO:0016328]; mitochondrion [GO:0005739]; plasma membrane [GO:0005886]; synapse [GO:0045202]
B2RUG9	B2RUG9|Q61315|E9QLQ9|E9Q4H1	Apc	Adenomatosis polyposis coli	MOUSE	18	313157	1.4495	6.37433e-08	B2RUG9	–	–	SUBCELLULAR LOCATION: Cell junction, adherens junction {ECO:0000256|ARBA:ARBA00004536}. Cell projection, lamellipodium {ECO:0000256|ARBA:ARBA00004510}. Cell projection, ruffle membrane {ECO:0000256|ARBA:ARBA00004632}.	adherens junction [GO:0005912]; axonal growth cone [GO:0044295]; beta-catenin destruction complex [GO:0030877]; bicellular tight junction [GO:0005923]; catenin complex [GO:0016342]; centrosome [GO:0005813]; Golgi apparatus [GO:0005794]; kinetochore [GO:0000776]; lamellipodium [GO:0030027]; lateral plasma membrane [GO:0016328]; microtubule [GO:0005874]; nucleus [GO:0005634]; perinuclear region of …
Q61001	Q61001	Lama5	Laminin subunit alpha-5	MOUSE	13	416427	1.4395	2.70426e-05	Q61001	SP	–	SUBCELLULAR LOCATION: Secreted, extracellular space, extracellular matrix, basement membrane. Note=Major component.	basement membrane [GO:0005604]; collagen-containing extracellular matrix [GO:0062023]; extracellular matrix [GO:0031012]; extracellular matrix of synaptic cleft [GO:0098965]; extracellular region [GO:0005576]; extracellular space [GO:0005615]; glutamatergic synapse [GO:0098978]; laminin-10 complex [GO:0043259]; laminin-5 complex [GO:0005610]; neuromuscular junction [GO:0031594]; synaptic cleft [G…
P70168	P70168	Kpnb1	Importin subunit beta-1	MOUSE	18	98437.6	1.43583	4.02483e-06	P70168	–	–	SUBCELLULAR LOCATION: Cytoplasm {ECO:0000250|UniProtKB:Q14974}. Nucleus envelope {ECO:0000250|UniProtKB:Q14974}.	cytoplasmic stress granule [GO:0010494]; cytosol [GO:0005829]; endoplasmic reticulum tubular network [GO:0071782]; NLS-dependent protein nuclear import complex [GO:0042564]; nuclear membrane [GO:0031965]; nucleoplasm [GO:0005654]; protein-containing complex [GO:0032991]
P97370	P97370	Atp1b3	Sodium/potassium-transporting ATPase subunit beta-3	MOUSE	11	32117.4	1.42283	9.80106e-07	P97370	–	TM	SUBCELLULAR LOCATION: Apical cell membrane {ECO:0000250|UniProtKB:Q63377}; Single-pass type II membrane protein {ECO:0000255}. Basolateral cell membrane {ECO:0000250|UniProtKB:Q63377}; Single-pass type II membrane protein {ECO:0000255}. Melanosome {ECO:0000250|UniProtKB:P54709}. Note=Identified by mass spectrometry in melanosome fractions from stage I to stage IV. {ECO:0000250|UniProtKB:P54709}.	apical plasma membrane [GO:0016324]; basolateral plasma membrane [GO:0016323]; cytoplasm [GO:0005737]; melanosome [GO:0042470]; sodium:potassium-exchanging ATPase complex [GO:0005890]; sperm flagellum [GO:0036126]
Q91W90	Q91W90|E9PXX7|A0A0R4J1Y7	Txndc5	Thioredoxin domain-containing protein 5	MOUSE	4	47099.3	1.42117	1.89104e-06	Q91W90	SP	–	SUBCELLULAR LOCATION: Endoplasmic reticulum lumen {ECO:0000255|PROSITE-ProRule:PRU10138, ECO:0000269|PubMed:12930873}.	endoplasmic reticulum lumen [GO:0005788]
P09103	P09103|P05307|A6H7J6|E9Q8G8	P4hb	Protein disulfide-isomerase	MOUSE	16	57456.8	1.41983	2.22421e-07	P09103	SP	–	SUBCELLULAR LOCATION: Endoplasmic reticulum {ECO:0000250|UniProtKB:P07237}. Endoplasmic reticulum lumen {ECO:0000250|UniProtKB:P07237}. Melanosome {ECO:0000250|UniProtKB:P07237}. Cell membrane {ECO:0000269|PubMed:21670307}; Peripheral membrane protein {ECO:0000305}. Note=Highly abundant. In some cell types, seems to be also secreted or associated with the plasma membrane, where it undergoes const…	cytoskeleton [GO:0005856]; cytosol [GO:0005829]; endoplasmic reticulum [GO:0005783]; endoplasmic reticulum chaperone complex [GO:0034663]; endoplasmic reticulum lumen [GO:0005788]; endoplasmic reticulum-Golgi intermediate compartment [GO:0005793]; external side of plasma membrane [GO:0009897]; lamellipodium [GO:0030027]; melanosome [GO:0042470]; procollagen-proline 4-dioxygenase complex [GO:00162…
A0A0R4J0I9	A0A0R4J0I9|Q91ZX7|Q3U5J2|D3Z5M3	Lrp1	Prolow-density lipoprotein receptor-related protein 1	MOUSE	144	523705	1.41683	9.17639e-07	A0A0R4J0I9	SP	TM	SUBCELLULAR LOCATION: Cell membrane {ECO:0000256|ARBA:ARBA00004296}; Peripheral membrane protein {ECO:0000256|ARBA:ARBA00004296}; Extracellular side {ECO:0000256|ARBA:ARBA00004296}. Cell membrane {ECO:0000256|ARBA:ARBA00004251}; Single-pass type I membrane protein {ECO:0000256|ARBA:ARBA00004251}. Cytoplasm, cytoskeleton, microtubule organizing center {ECO:0000256|ARBA:ARBA00004267}. Golgi outpost…	basolateral plasma membrane [GO:0016323]; clathrin-coated pit [GO:0005905]; cytosol [GO:0005829]; early endosome [GO:0005769]; Golgi apparatus [GO:0005794]; microtubule organizing center [GO:0005815]; nucleolus [GO:0005730]; receptor complex [GO:0043235]
P15116	P15116|D3YYT0	Cdh2	Cadherin-2	MOUSE	6	100251	1.4105	1.9108e-07	P15116	SP	TM	SUBCELLULAR LOCATION: Cell membrane {ECO:0000269|PubMed:17988630, ECO:0000269|PubMed:26403541, ECO:0000269|PubMed:9655503}; Single-pass type I membrane protein {ECO:0000255}. Cell membrane, sarcolemma {ECO:0000269|PubMed:23392350}. Cell junction {ECO:0000269|PubMed:26750727}. Cell junction, adherens junction {ECO:0000269|PubMed:15479741}. Cell junction, desmosome {ECO:0000269|PubMed:15479741}. Ce…	adherens junction [GO:0005912]; apical plasma membrane [GO:0016324]; apicolateral plasma membrane [GO:0016327]; basolateral plasma membrane [GO:0016323]; catenin complex [GO:0016342]; cell surface [GO:0009986]; cell-cell junction [GO:0005911]; cortical actin cytoskeleton [GO:0030864]; desmosome [GO:0030057]; fascia adherens [GO:0005916]; intercalated disc [GO:0014704]; lamellipodium [GO:0030027];…
Q5U4D8	Q5U4D8	Slc5a6	Sodium-dependent multivitamin transporter	MOUSE	3	69422.5	1.40817	1.41601e-07	Q5U4D8	–	TM	SUBCELLULAR LOCATION: Cell membrane {ECO:0000250|UniProtKB:Q9Y289}; Multi-pass membrane protein {ECO:0000255}. Apical cell membrane {ECO:0000250|UniProtKB:Q9Y289}; Multi-pass membrane protein {ECO:0000255}.	apical plasma membrane [GO:0016324]; brush border membrane [GO:0031526]; plasma membrane [GO:0005886]
Q9CQH3	Q9CQH3|D3Z568|D3Z6W9|D3YX99|F6Y6V5	Ndufb5	NADH dehydrogenase [ubiquinone] 1 beta subcomplex subunit 5, mitochondrial	MOUSE	6	21766.8	1.40817	4.62195e-07	Q9CQH3	–	TM	SUBCELLULAR LOCATION: Mitochondrion inner membrane {ECO:0000269|PubMed:38575788}; Single-pass membrane protein {ECO:0000250|UniProtKB:O43674}; Matrix side {ECO:0000250|UniProtKB:O43674}.	mitochondrial inner membrane [GO:0005743]; mitochondrion [GO:0005739]; nucleoplasm [GO:0005654]; respiratory chain complex I [GO:0045271]
Q60751	Q60751|E9QNX9|Q9WTL4	Igf1r	Insulin-like growth factor 1 receptor	MOUSE	34	158296	1.4045	1.75992e-05	Q60751	SP	TM	SUBCELLULAR LOCATION: Cell membrane {ECO:0000250}; Single-pass type I membrane protein {ECO:0000250}.	glutamatergic synapse [GO:0098978]; membrane [GO:0016020]; plasma membrane [GO:0005886]; postsynapse [GO:0098794]; receptor complex [GO:0043235]; T-tubule [GO:0030315]
O88322	O88322|A0A286YCQ5	Nid2	Nidogen-2	MOUSE	9	156706	1.3995	1.47053e-06	O88322	SP	–	SUBCELLULAR LOCATION: Secreted, extracellular space, extracellular matrix, basement membrane.	basement membrane [GO:0005604]; cell surface [GO:0009986]; collagen-containing extracellular matrix [GO:0062023]; extracellular matrix [GO:0031012]; extracellular region [GO:0005576]; plasma membrane [GO:0005886]
Q1W617	Q1W617	Shroom4	Protein Shroom4	MOUSE	3	165575	1.3865	0.000894265	Q1W617	–	–	SUBCELLULAR LOCATION: Cytoplasm, cytoskeleton {ECO:0000269|PubMed:17009331}. Note=Shows partial colocalization with the cytoplasmic pool of F-actin.	actin cytoskeleton [GO:0015629]; actin filament [GO:0005884]; apical plasma membrane [GO:0016324]; basal plasma membrane [GO:0009925]; cytoplasm [GO:0005737]; cytoplasmic side of plasma membrane [GO:0009898]; focal adhesion [GO:0005925]; GABA-ergic synapse [GO:0098982]; glutamatergic synapse [GO:0098978]; nucleoplasm [GO:0005654]; postsynapse [GO:0098794]; presynapse [GO:0098793]; stress fiber [G…
Q99P72	Q99P72	Rtn4	Reticulon-4	MOUSE	34	127125	1.3865	8.59508e-07	Q99P72	–	TM	SUBCELLULAR LOCATION: [Isoform A]: Endoplasmic reticulum membrane {ECO:0000269|PubMed:27786289, ECO:0000269|PubMed:32075961}; Multi-pass membrane protein {ECO:0000255}. Cell membrane {ECO:0000250|UniProtKB:Q9NQC3}; Multi-pass membrane protein {ECO:0000255}; Cytoplasmic side {ECO:0000250|UniProtKB:Q9NQC3}. Synapse {ECO:0000269|PubMed:35771867}. Note=Anchored to the membrane of the endoplasmic reti…	anchoring junction [GO:0070161]; axon [GO:0030424]; cell junction [GO:0030054]; cell projection [GO:0042995]; dendritic growth cone [GO:0044294]; endoplasmic reticulum [GO:0005783]; endoplasmic reticulum membrane [GO:0005789]; endoplasmic reticulum tubular network membrane [GO:0098826]; glutamatergic synapse [GO:0098978]; neuronal cell body [GO:0043025]; nuclear envelope [GO:0005635]; plasma memb…
Q9DCT8	Q9DCT8|A0A0G2JF37	Crip2	Cysteine-rich protein 2	MOUSE	6	23525.3	1.37583	3.22749e-05	Q9DCT8	–	–		cell cortex [GO:0005938]
Q9CQU0	Q9CQU0	Txndc12	Thioredoxin domain-containing protein 12	MOUSE	4	19219.4	1.36817	3.34071e-05	Q9CQU0	SP	–	SUBCELLULAR LOCATION: Endoplasmic reticulum lumen {ECO:0000255|PROSITE-ProRule:PRU10138, ECO:0000269|PubMed:12930873}.	endoplasmic reticulum [GO:0005783]; endoplasmic reticulum lumen [GO:0005788]
Q9WU78	Q9WU78	Pdcd6ip	Programmed cell death 6-interacting protein	MOUSE	41	96593	1.36617	7.958e-05	Q9WU78	–	–	SUBCELLULAR LOCATION: Cytoplasm, cytosol {ECO:0000250|UniProtKB:Q9QZA2}. Melanosome {ECO:0000250|UniProtKB:Q8WUM4}. Cytoplasm, cytoskeleton, microtubule organizing center, centrosome {ECO:0000250|UniProtKB:Q8WUM4}. Secreted, extracellular exosome {ECO:0000269|PubMed:23523921}. Cell junction, tight junction {ECO:0000269|PubMed:27336173}. Midbody, Midbody ring {ECO:0000250|UniProtKB:Q8WUM4}. Note=C…	actomyosin [GO:0042641]; bicellular tight junction [GO:0005923]; centrosome [GO:0005813]; cytosol [GO:0005829]; extracellular exosome [GO:0070062]; Flemming body [GO:0090543]; melanosome [GO:0042470]; myelin sheath [GO:0043209]
Q8CFC2	B0R0C1|Q8CFC2|F6SWU2|F7CGS5	Myt1	Myelin transcription factor 1	MOUSE	2	125343	1.36283	3.90717e-05	Q8CFC2	–	–	SUBCELLULAR LOCATION: Nucleus {ECO:0000250}.	nucleus [GO:0005634]
Q8C0Z1	Q8C0Z1|F6SQM4|D3Z6P3	Fam234a	Protein FAM234A	MOUSE	2	61145.3	1.34983	0.00167441	Q8C0Z1	–	TM	SUBCELLULAR LOCATION: Membrane {ECO:0000305}; Single-pass type II membrane protein {ECO:0000305}.	cell surface [GO:0009986]; membrane [GO:0016020]
Q3U0V1	Q3U0V1|A0A3B2WCD8|A0A3B2W465	Khsrp	Far upstream element-binding protein 2	MOUSE	29	77230.5	1.34017	4.61948e-05	Q3U0V1	–	–	SUBCELLULAR LOCATION: Nucleus {ECO:0000250}. Cytoplasm {ECO:0000250}. Note=A small proportion is also found in the cytoplasm of neuronal cell bodies and dendrites. {ECO:0000250}.	cytoplasmic stress granule [GO:0010494]; cytosol [GO:0005829]; nucleoplasm [GO:0005654]
Q62318	Q62318	Trim28	Transcription intermediary factor 1-beta	MOUSE	18	90614.2	1.33617	5.24604e-07	Q62318	–	–	SUBCELLULAR LOCATION: Nucleus {ECO:0000269|PubMed:10330177, ECO:0000269|PubMed:11154279, ECO:0000269|PubMed:12154074, ECO:0000269|PubMed:22110054}. Note=Associated with centromeric heterochromatin during cell differentiation through CBX1 (PubMed:10330177). Localizes to sites of DNA damage (By similarity). {ECO:0000250|UniProtKB:Q13263, ECO:0000269|PubMed:10330177}.	chromatin [GO:0000785]; euchromatin [GO:0000791]; heterochromatin [GO:0000792]; nucleoplasm [GO:0005654]; nucleus [GO:0005634]; RNA polymerase II transcription regulator complex [GO:0090575]
Q5FWI3	Q5FWI3	Cemip2	Cell surface hyaluronidase	MOUSE	2	155224	1.33517	2.28132e-05	Q5FWI3	–	TM	SUBCELLULAR LOCATION: Cell membrane {ECO:0000269|PubMed:28246172}; Single-pass type II membrane protein {ECO:0000269|PubMed:28246172}.	cytosol [GO:0005829]; nucleolus [GO:0005730]; plasma membrane [GO:0005886]
Q8CD76	A0A5F8MPZ2|Q8CD76|Q7TNF4|E9Q7C9|Q5UE59|O88447|Q9DBS5|F6UYN4|Q91W40|D3Z710	Klc1	Kinesin light chain	MOUSE	17	70007.3	1.3235	1.81555e-07	Q8CD76	–	–	SUBCELLULAR LOCATION: Cytoplasm, cytoskeleton {ECO:0000256|ARBA:ARBA00004245, ECO:0000256|RuleBase:RU367020}.	ciliary rootlet [GO:0035253]; cytoplasm [GO:0005737]; kinesin complex [GO:0005871]; microtubule [GO:0005874]; neuron projection [GO:0043005]
Q925F2	Q925F2	Esam	Endothelial cell-selective adhesion molecule	MOUSE	2	42094.7	1.3185	3.07964e-05	Q925F2	SP	TM	SUBCELLULAR LOCATION: Cell junction, adherens junction {ECO:0000305}. Cell junction, tight junction {ECO:0000305}. Cell membrane {ECO:0000250|UniProtKB:Q96AP7}; Single-pass type I membrane protein {ECO:0000305}.	adherens junction [GO:0005912]; bicellular tight junction [GO:0005923]; plasma membrane [GO:0005886]; protein-containing complex [GO:0032991]
Q9Z127	Q9Z127	Slc7a5	Large neutral amino acids transporter small subunit 1	MOUSE	4	56555.9	1.3105	2.01116e-05	Q9Z127	–	TM	SUBCELLULAR LOCATION: Apical cell membrane {ECO:0000250|UniProtKB:Q01650}; Multi-pass membrane protein {ECO:0000250|UniProtKB:Q01650}. Cell membrane {ECO:0000269|PubMed:9915839}; Multi-pass membrane protein {ECO:0000250|UniProtKB:Q01650}. Lysosome membrane {ECO:0000250|UniProtKB:Q01650}; Multi-pass membrane protein {ECO:0000250|UniProtKB:Q01650}. Note=Located to the plasma membrane by SLC3A2/4F2h…	amino acid transport complex [GO:1990184]; apical plasma membrane [GO:0016324]; basolateral plasma membrane [GO:0016323]; cytosol [GO:0005829]; external side of apical plasma membrane [GO:0098591]; lysosomal membrane [GO:0005765]; membrane [GO:0016020]; microvillus membrane [GO:0031528]; plasma membrane [GO:0005886]
Q8BFY9	Q8BFY9|Q3TKD0|Q99LG2|J3QMX2|E9PV58	Tnpo1	Transportin-1	MOUSE	8	103839	1.28883	1.08885e-05	Q8BFY9	–	–	SUBCELLULAR LOCATION: Cytoplasm {ECO:0000250}. Nucleus {ECO:0000250}.	cytoplasm [GO:0005737]; nucleolus [GO:0005730]; nucleoplasm [GO:0005654]
Q9Z2X1	Q9Z2X1|J3QM80|J3QMT0	Hnrnpf	Heterogeneous nuclear ribonucleoprotein F	MOUSE	11	46071.4	1.28383	1.47668e-06	Q9Z2X1	–	–	SUBCELLULAR LOCATION: Nucleus, nucleoplasm {ECO:0000250}.	catalytic step 2 spliceosome [GO:0071013]; cytosol [GO:0005829]; nucleoplasm [GO:0005654]; synapse [GO:0045202]
Q9QUR6	Q9QUR6	Prep	Prolyl endopeptidase	MOUSE	23	81720	1.2835	8.98496e-07	Q9QUR6	–	–	SUBCELLULAR LOCATION: Cytoplasm {ECO:0000269|PubMed:37189369}.	cytoplasm [GO:0005737]; cytosol [GO:0005829]; extracellular region [GO:0005576]; nucleus [GO:0005634]
Q6PHP4	Q6PHP4|B7ZCR6	Zfp512b	Zinc finger protein 512B (Fragment)	MOUSE	2	97727.4	1.2815	6.94085e-05	Q6PHP4	–	–	SUBCELLULAR LOCATION: Nucleus {ECO:0000256|ARBA:ARBA00004123}.	nucleus [GO:0005634]
P97801	P97801|B8JJX7	Smn1	Survival motor neuron protein	MOUSE	5	31710	1.2675	2.61418e-06	P97801	–	–	SUBCELLULAR LOCATION: Nucleus, gem {ECO:0000250|UniProtKB:Q16637}. Nucleus, Cajal body {ECO:0000250|UniProtKB:Q16637}. Cytoplasm {ECO:0000269|PubMed:21389246}. Cytoplasmic granule {ECO:0000250|UniProtKB:Q16637}. Perikaryon {ECO:0000250|UniProtKB:Q16637}. Cell projection, neuron projection {ECO:0000250|UniProtKB:Q16637}. Cell projection, axon {ECO:0000269|PubMed:21389246}. Cytoplasm, myofibril, sa…	Cajal body [GO:0015030]; COPI-coated vesicle [GO:0030137]; cytoplasm [GO:0005737]; cytoplasmic ribonucleoprotein granule [GO:0036464]; cytosol [GO:0005829]; Gemini of Cajal bodies [GO:0097504]; Golgi apparatus [GO:0005794]; growth cone [GO:0030426]; neuron projection [GO:0043005]; nucleoplasm [GO:0005654]; nucleus [GO:0005634]; perikaryon [GO:0043204]; SMN complex [GO:0032797]; SMN-Sm protein com…
Q9CQJ8	Q9CQJ8	Ndufb9	NADH dehydrogenase [ubiquinone] 1 beta subcomplex subunit 9	MOUSE	17	22268.9	1.2675	9.85012e-06	Q9CQJ8	–	–	SUBCELLULAR LOCATION: Mitochondrion inner membrane {ECO:0000269|PubMed:38575788}; Peripheral membrane protein {ECO:0000269|PubMed:38575788}; Matrix side {ECO:0000269|PubMed:38575788}.	mitochondrial inner membrane [GO:0005743]; mitochondrion [GO:0005739]; respiratory chain complex I [GO:0045271]
P51125	P51125|A0A338P6J9|Q8CE80|Q8CE04|Q8C281|Q921U7|A0A1Y7VJN8	Cast	Calpastatin	MOUSE	3	85148.4	1.26283	6.73322e-05	P51125	–	–		membrane [GO:0016020]
Q76MZ3	Q76MZ3|G3UWS4|H3BKU1|Q3TTF6|Q7TNP2|H3BLQ0|H3BIV7|H3BLE7|G3UWL2|G3UXQ1|H3BK50|H3BJ83	Ppp2r1a	Serine/threonine-protein phosphatase 2A 65 kDa regulatory subunit A alpha isoform	MOUSE	27	66120.2	1.2545	6.11217e-06	Q76MZ3	–	–	SUBCELLULAR LOCATION: Cytoplasm {ECO:0000250|UniProtKB:Q32PI5}. Nucleus {ECO:0000250|UniProtKB:P30153}. Chromosome {ECO:0000250|UniProtKB:P30153}. Chromosome, centromere {ECO:0000250|UniProtKB:P30153}. Lateral cell membrane {ECO:0000250|UniProtKB:P30153}. Cell projection, dendrite {ECO:0000250|UniProtKB:P30153}. Note=Centromeric localization requires the presence of BUB1. Recruited to chromatin a…	chromatin [GO:0000785]; chromosome, centromeric region [GO:0000775]; cytosol [GO:0005829]; dendrite [GO:0030425]; FAR/SIN/STRIPAK complex [GO:0090443]; glutamatergic synapse [GO:0098978]; INTAC complex [GO:0160232]; lateral plasma membrane [GO:0016328]; neuronal cell body [GO:0043025]; nucleus [GO:0005634]; protein phosphatase type 2A complex [GO:0000159]; synapse [GO:0045202]
O09111	O09111	Ndufb11	NADH dehydrogenase [ubiquinone] 1 beta subcomplex subunit 11, mitochondrial	MOUSE	8	17500.5	1.24383	2.25364e-05	O09111	–	TM	SUBCELLULAR LOCATION: Mitochondrion inner membrane {ECO:0000269|PubMed:38575788}; Single-pass membrane protein {ECO:0000255}. Note=The interaction with BCAP31 mediates mitochondria localization. {ECO:0000250|UniProtKB:Q9NX14}.	mitochondrial inner membrane [GO:0005743]; mitochondrion [GO:0005739]; respiratory chain complex I [GO:0045271]
Q9R0B6	Q9R0B6|A2ATM9	Lamc3	Laminin subunit gamma-3	MOUSE	2	178196	1.24017	6.4121e-05	Q9R0B6	SP	–	SUBCELLULAR LOCATION: Secreted, extracellular space, extracellular matrix, basement membrane.	basement membrane [GO:0005604]; extracellular region [GO:0005576]
A0A0G2JDL2	A0A0G2JDL2|A0A0G2JGX2|A0A0G2JDX3|A0A0G2JFA4|A0A0G2JF00	Celf3	CUGBP Elav-like family member 3	MOUSE	3	42105.1	1.2335	1.55495e-05	A0A0G2JDL2	–	–		cytoplasm [GO:0005737]; nucleus [GO:0005634]
F8VQK5	F8VQK5|P59808	Sash1	SAM and SH3 domain-containing protein 1	MOUSE	4	136817	1.22017	6.38205e-06	F8VQK5	–	–	SUBCELLULAR LOCATION: Cytoplasm {ECO:0000256|ARBA:ARBA00004496}.	cytosol [GO:0005829]; nucleoplasm [GO:0005654]; protein-containing complex [GO:0032991]
P09470	P09470|F6QCP8|D0G895	Ace	Angiotensin-converting enzyme	MOUSE	12	151771	1.22017	5.8411e-05	P09470	SP	TM	SUBCELLULAR LOCATION: [Isoform Somatic]: Cell membrane {ECO:0000269|PubMed:23535237}; Single-pass type I membrane protein {ECO:0000255}. Cytoplasm {ECO:0000269|PubMed:23535237}. Note=Detected in both cell membrane and cytoplasm in neurons. {ECO:0000269|PubMed:23535237}.; SUBCELLULAR LOCATION: [Angiotensin-converting enzyme, soluble form]: Secreted {ECO:0000250|UniProtKB:P12821}.; SUBCELLULAR LOCA…	cytoplasm [GO:0005737]; endosome [GO:0005768]; external side of plasma membrane [GO:0009897]; extracellular exosome [GO:0070062]; extracellular region [GO:0005576]; extracellular space [GO:0005615]; lysosome [GO:0005764]; plasma membrane [GO:0005886]
B2RU80	A0A1W2P7W3|B2RU80	Ptprb	Receptor-type tyrosine-protein phosphatase beta	MOUSE	6	225975	1.2195	1.58861e-05	B2RU80	SP	TM	SUBCELLULAR LOCATION: Membrane {ECO:0000305}; Single-pass type I membrane protein {ECO:0000305}.	membrane [GO:0016020]; receptor complex [GO:0043235]
Q8BWS5	Q8BWS5	Gprin3	G protein-regulated inducer of neurite outgrowth 3	MOUSE	5	81396	1.2105	0.00213186	Q8BWS5	–	–		synapse [GO:0045202]
F8VPN4	F8VPN4|A0A0G2JGI9|F6XXE6|E0CYU6|E0CX86|F7CSZ6	Agl	4-alpha-glucanotransferase	MOUSE	71	176737	1.20717	2.29166e-06	F8VPN4	–	–	SUBCELLULAR LOCATION: Cytoplasm {ECO:0000256|ARBA:ARBA00004496}.	cytoplasm [GO:0005737]; cytosol [GO:0005829]; inclusion body [GO:0016234]; nucleus [GO:0005634]; sarcoplasmic reticulum [GO:0016529]
Q8BGZ2	A0A140LIJ1|Q8BGZ2|A0A140LJ81	Fam168a	Protein FAM168A	MOUSE	8	26240.9	1.1945	4.96235e-06	Q8BGZ2	–	–
Q9CWZ7	Q9CWZ7|D3Z4B2|A0A494BA20|A0A494BAE3|A0A494BBF5|A0A494BAX2|A0A494BA49	Napg	Gamma-soluble NSF attachment protein	MOUSE	15	35074	1.19183	0.000231441	Q9CWZ7	–	–	SUBCELLULAR LOCATION: Membrane {ECO:0000250|UniProtKB:P81127}; Peripheral membrane protein {ECO:0000250|UniProtKB:P81127}. Golgi apparatus {ECO:0000269|PubMed:9705316}.	Golgi apparatus [GO:0005794]; membrane [GO:0016020]; mitochondrion [GO:0005739]; myelin sheath [GO:0043209]; synapse [GO:0045202]
Q80YN3	Q80YN3|F7BNZ5|E9Q8Q5|A2AVX1	Bcas1	Breast carcinoma-amplified sequence 1 homolog	MOUSE	10	67832.8	1.1735	0.00841303	Q80YN3	–	–	SUBCELLULAR LOCATION: Cytoplasm {ECO:0000250|UniProtKB:Q3ZB98}.	cytoplasm [GO:0005737]; cytosol [GO:0005829]
P05533	P05533	Ly6a	Lymphocyte antigen 6A-2/6E-1	MOUSE	2	15061.2	1.17183	0.000208956	P05533	SP	–	SUBCELLULAR LOCATION: Cell membrane; Lipid-anchor, GPI-anchor.	external side of plasma membrane [GO:0009897]
P58871	P58871|Z4YJL4|A0A571BEG9	Tnks1bp1	182 kDa tankyrase-1-binding protein	MOUSE	15	183134	1.15717	9.16337e-05	P58871	–	–	SUBCELLULAR LOCATION: Nucleus {ECO:0000250}. Cytoplasm, cytoskeleton {ECO:0000250}. Chromosome {ECO:0000250}. Note=Colocalizes with chromosomes during mitosis, and in the cytoplasm with cortical actin. {ECO:0000250}.	adherens junction [GO:0005912]; CCR4-NOT complex [GO:0030014]; cytoskeleton [GO:0005856]; cytosol [GO:0005829]; heterochromatin [GO:0000792]; nucleus [GO:0005634]
P10852	P10852|A0A0U1RP98|A0A0U1RPK4|A0A0U1RP32|A0A0U1RPG5|A0A0U1RPL8|A0A0U1RPQ7	Slc3a2	4F2 cell-surface antigen heavy chain	MOUSE	25	58449.6	1.1545	6.00582e-05	P10852	–	TM	SUBCELLULAR LOCATION: Apical cell membrane {ECO:0000250|UniProtKB:P08195}. Cell membrane {ECO:0000269|PubMed:9915839}; Single-pass type II membrane protein {ECO:0000250|UniProtKB:P08195}. Cell junction {ECO:0000269|PubMed:9915839}. Lysosome membrane {ECO:0000250|UniProtKB:P08195}. Melanosome {ECO:0000250|UniProtKB:P08195}. Basolateral cell membrane {ECO:0000269|PubMed:10574970}. Note=Localized at…	amino acid transport complex [GO:1990184]; anchoring junction [GO:0070161]; apical plasma membrane [GO:0016324]; apical pole of neuron [GO:0044225]; basolateral plasma membrane [GO:0016323]; cell surface [GO:0009986]; lysosomal membrane [GO:0005765]; melanosome [GO:0042470]; neuronal cell body [GO:0043025]; nucleoplasm [GO:0005654]; plasma membrane [GO:0005886]; synapse [GO:0045202]
O70252	O70252|D3YX62|D3Z4A2|D3YXN4	Hmox2	Heme oxygenase 2	MOUSE	3	35909.1	1.15417	1.13522e-05	O70252	–	TM	SUBCELLULAR LOCATION: Microsome membrane {ECO:0000250|UniProtKB:P30519}; Single-pass type IV membrane protein {ECO:0000255}; Cytoplasmic side {ECO:0000250|UniProtKB:P09601}. Endoplasmic reticulum membrane {ECO:0000250|UniProtKB:P09601}; Single-pass type IV membrane protein {ECO:0000255}; Cytoplasmic side {ECO:0000250|UniProtKB:P09601}.	endoplasmic reticulum membrane [GO:0005789]; plasma membrane [GO:0005886]
Q00560	Q00560|V9GX00|V9GXA2|V9GXT4|V9GX52	Il6st	Interleukin-6 receptor subunit beta	MOUSE	3	103419	1.15383	1.88708e-05	Q00560	SP	TM	SUBCELLULAR LOCATION: Cell membrane {ECO:0000250|UniProtKB:P40189}; Single-pass type I membrane protein {ECO:0000255}.	cell body [GO:0044297]; ciliary neurotrophic factor receptor complex [GO:0070110]; dendrite [GO:0030425]; external side of plasma membrane [GO:0009897]; interleukin-6 receptor complex [GO:0005896]; membrane raft [GO:0045121]; neuronal cell body [GO:0043025]; oncostatin-M receptor complex [GO:0005900]
Q6ZQ38	Q6ZQ38|D3YWC5	Cand1	Cullin-associated NEDD8-dissociated protein 1	MOUSE	49	138041	1.15083	4.37405e-05	Q6ZQ38	–	–	SUBCELLULAR LOCATION: Cytoplasm {ECO:0000250|UniProtKB:Q86VP6}. Nucleus {ECO:0000250|UniProtKB:Q86VP6}. Note=Predominantly cytoplasmic. {ECO:0000250|UniProtKB:Q86VP6}.	cullin-RING ubiquitin ligase complex [GO:0031461]; cytoplasm [GO:0005737]; cytosol [GO:0005829]; Golgi apparatus [GO:0005794]; nucleoplasm [GO:0005654]; nucleus [GO:0005634]; ubiquitin ligase complex [GO:0000151]
P15208	P15208|B8Q3N4	Insr	Insulin receptor	MOUSE	26	158289	1.15017	8.64126e-06	P15208	SP	TM	SUBCELLULAR LOCATION: Cell membrane {ECO:0000269|PubMed:27322061}; Single-pass type I membrane protein {ECO:0000305}. Recycling endosome membrane {ECO:0000269|PubMed:27322061}. Late endosome {ECO:0000269|PubMed:27322061}. Lysosome {ECO:0000305|PubMed:27322061}. Note=Binding of insulin to INSR induces internalization and lysosomal degradation of the receptor, a means for down-regulating this signa…	caveola [GO:0005901]; insulin receptor complex [GO:0005899]; late endosome [GO:0005770]; lysosome [GO:0005764]; membrane [GO:0016020]; nuclear envelope [GO:0005635]; nuclear lumen [GO:0031981]; plasma membrane [GO:0005886]; receptor complex [GO:0043235]; recycling endosome membrane [GO:0055038]
Q9ERR1	Q9ERR1	Ndel1	Nuclear distribution protein nudE-like 1	MOUSE	2	38593.4	1.1375	8.92698e-06	Q9ERR1	–	–	SUBCELLULAR LOCATION: Cytoplasm, cytoskeleton. Cytoplasm, cytoskeleton, microtubule organizing center, centrosome. Chromosome, centromere, kinetochore {ECO:0000250}. Cytoplasm, cytoskeleton, spindle. Note=Localizes to the kinetochore in a CENPF-dependent manner. Colocalizes with DISC1 in the perinuclear region, including the centrosome (By similarity). Localizes to the interphase centrosome and t…	axon [GO:0030424]; axon cytoplasm [GO:1904115]; axon hillock [GO:0043203]; cell leading edge [GO:0031252]; centrosome [GO:0005813]; kinetochore [GO:0000776]; microtubule [GO:0005874]; microtubule associated complex [GO:0005875]; microtubule organizing center [GO:0005815]; neurofilament cytoskeleton [GO:0060053]; nuclear envelope [GO:0005635]; spindle [GO:0005819]; synaptic vesicle [GO:0008021]
Q80TK0	A0A1D5RL96|Q80TK0|Q3TEG0|F7CG54|D3YUW2	Kiaa1107	AP2-interacting clathrin-endocytosis protein	MOUSE	11	135541	1.1345	5.04605e-05	Q80TK0	–	–	SUBCELLULAR LOCATION: Cell projection, axon {ECO:0000269|PubMed:29262337}. Presynapse {ECO:0000269|PubMed:29262337}. Cytoplasmic vesicle, clathrin-coated vesicle {ECO:0000250|UniProtKB:D4A0X3}. Nucleus {ECO:0000250|UniProtKB:Q5XKL5}. Note=In primary cultures, mainly present at axonal and presynaptic terminal levels of mature neurons. In immature neurons, localizes to the cell body and growing pro…	AP-2 adaptor complex [GO:0030122]; axon [GO:0030424]; extrinsic component of synaptic vesicle membrane [GO:0098850]; neuron projection terminus [GO:0044306]; nucleoplasm [GO:0005654]; nucleus [GO:0005634]
P38060	P38060	Hmgcl	Hydroxymethylglutaryl-CoA lyase, mitochondrial	MOUSE	11	34694.7	1.12883	0.000144277	P38060	–	–	SUBCELLULAR LOCATION: Mitochondrion matrix {ECO:0000269|PubMed:7527399}. Peroxisome {ECO:0000269|PubMed:7527399}. Note=Unprocessed form is peroxisomal.	mitochondrial inner membrane [GO:0005743]; mitochondrial matrix [GO:0005759]; mitochondrion [GO:0005739]; peroxisome [GO:0005777]; protein-containing complex [GO:0032991]
Q61753	Q61753|F6ZSB7	Phgdh	D-3-phosphoglycerate dehydrogenase	MOUSE	24	57383.3	1.12617	2.20034e-05	Q61753	–	–		myelin sheath [GO:0043209]
E9Q7L1	E9Q7L1|G3UX45	Urb2	URB2 ribosome biogenesis 2 homolog (S. cerevisiae)	MOUSE	3	173842	1.12383	0.0444146	E9Q7L1	–	–		aggresome [GO:0016235]; midbody [GO:0030496]; nucleolus [GO:0005730]
Q9Z1Z0	Q9Z1Z0|A0A0J9YUG0	Uso1	General vesicular transport factor p115	MOUSE	24	108065	1.1215	0.00010112	Q9Z1Z0	–	–	SUBCELLULAR LOCATION: Cytoplasm, cytosol {ECO:0000250}. Golgi apparatus membrane {ECO:0000250}; Peripheral membrane protein {ECO:0000250}. Note=Recycles between the cytosol and the Golgi apparatus during interphase. {ECO:0000250}.	cytosol [GO:0005829]; fibrillar center [GO:0001650]; Golgi membrane [GO:0000139]; perinuclear region of cytoplasm [GO:0048471]
Q9CZW5	Q9CZW5	Tomm70	Mitochondrial import receptor subunit TOM70	MOUSE	22	68330.7	1.11183	1.63852e-05	Q9CZW5	–	TM	SUBCELLULAR LOCATION: Mitochondrion outer membrane {ECO:0000250|UniProtKB:O94826}; Single-pass membrane protein {ECO:0000255}.	mitochondrial outer membrane [GO:0005741]; mitochondrion [GO:0005739]
P02469	E9QN70|P02469|E9Q512|Q8BVJ9|H3BJH8	Lamb1	Laminin subunit beta-1	MOUSE	2	204333	1.10617	0.000262311	P02469	SP	–	SUBCELLULAR LOCATION: Secreted, extracellular space, extracellular matrix, basement membrane. Note=Major component.	basement membrane [GO:0005604]; collagen-containing extracellular matrix [GO:0062023]; extracellular matrix [GO:0031012]; extracellular region [GO:0005576]; extracellular space [GO:0005615]; laminin complex [GO:0043256]; laminin-1 complex [GO:0005606]; laminin-10 complex [GO:0043259]; laminin-2 complex [GO:0005607]; laminin-8 complex [GO:0043257]; nucleus [GO:0005634]; perinuclear region of cytop…
Q9ES97	Q9ES97	Rtn3	Reticulon-3	MOUSE	32	104504	1.10317	4.61009e-07	Q9ES97	–	TM	SUBCELLULAR LOCATION: Endoplasmic reticulum membrane {ECO:0000269|PubMed:15350194}; Multi-pass membrane protein {ECO:0000269|PubMed:15350194}. Golgi apparatus membrane {ECO:0000250|UniProtKB:O95197}; Multi-pass membrane protein {ECO:0000255}.	endoplasmic reticulum [GO:0005783]; endoplasmic reticulum membrane [GO:0005789]; Golgi apparatus [GO:0005794]; Golgi membrane [GO:0000139]; synapse [GO:0045202]
B9EJA2	B9EJA2|D3Z1E3|D3Z551|F6Q1W8	Cttnbp2	Cortactin-binding protein 2	MOUSE	20	181052	1.0995	3.6924e-06	B9EJA2	–	–	SUBCELLULAR LOCATION: Cytoplasm, cell cortex {ECO:0000269|PubMed:22262902, ECO:0000269|PubMed:23015759}. Cell projection, dendritic spine {ECO:0000269|PubMed:22262902, ECO:0000269|PubMed:23015759}. Note=Remains associated with dendritic spines even after glutamate stimulation. {ECO:0000269|PubMed:22262902, ECO:0000269|PubMed:23015759}.	cell cortex [GO:0005938]; dendritic spine [GO:0043197]; FAR/SIN/STRIPAK complex [GO:0090443]; glutamatergic synapse [GO:0098978]; postsynaptic actin cytoskeleton [GO:0098871]; synaptic vesicle [GO:0008021]
Q8C863	Q8C863	Itch	E3 ubiquitin-protein ligase Itchy	MOUSE	16	99733.4	1.09483	3.39193e-07	Q8C863	–	–	SUBCELLULAR LOCATION: Cell membrane {ECO:0000250|UniProtKB:Q96J02}; Peripheral membrane protein {ECO:0000250|UniProtKB:Q96J02}; Cytoplasmic side {ECO:0000250|UniProtKB:Q96J02}. Cytoplasm {ECO:0000250|UniProtKB:Q96J02}. Nucleus {ECO:0000250|UniProtKB:Q96J02}. Early endosome membrane {ECO:0000250|UniProtKB:Q96J02}; Peripheral membrane protein {ECO:0000250|UniProtKB:Q96J02}; Cytoplasmic side {ECO:00…	cell cortex [GO:0005938]; cytoplasm [GO:0005737]; cytoplasmic vesicle [GO:0031410]; cytosol [GO:0005829]; early endosome membrane [GO:0031901]; membrane [GO:0016020]; nucleoplasm [GO:0005654]; nucleus [GO:0005634]; plasma membrane [GO:0005886]; ubiquitin ligase complex [GO:0000151]
P10287	P10287	Cdh3	Cadherin-3	MOUSE	10	90952.3	1.0935	4.04604e-06	P10287	SP	TM	SUBCELLULAR LOCATION: Cell membrane; Single-pass type I membrane protein.	adherens junction [GO:0005912]; plasma membrane [GO:0005886]
Q9R1W5	Q9R1W5	Calcrl	Calcitonin gene-related peptide type 1 receptor	MOUSE	3	54233.8	1.08717	0.000598745	Q9R1W5	SP	TM	SUBCELLULAR LOCATION: Cell membrane {ECO:0000250|UniProtKB:Q16602}; Multi-pass membrane protein {ECO:0000250|UniProtKB:Q16602}.	adrenomedullin receptor complex [GO:1903143]; CGRP receptor complex [GO:1990406]; endoplasmic reticulum [GO:0005783]; endosome [GO:0005768]; lysosome [GO:0005764]
P59325	P59325|Q8BVV6|A0A1Y7VJG2|A0A1Y7VNP4	Eif5	Eukaryotic translation initiation factor 5	MOUSE	2	49424	1.0825	1.4221e-05	P59325	–	–	SUBCELLULAR LOCATION: Cytoplasm {ECO:0000305}.	cytosol [GO:0005829]; plasma membrane [GO:0005886]; synapse [GO:0045202]
Q6IRU5	Q6IRU5|F7BHJ0	Cltb	Clathrin light chain B	MOUSE	6	25285.2	1.0825	0.00315127	Q6IRU5	–	–	SUBCELLULAR LOCATION: Cytoplasmic vesicle membrane; Peripheral membrane protein; Cytoplasmic side. Membrane, coated pit; Peripheral membrane protein; Cytoplasmic side. Note=Cytoplasmic face of coated pits and vesicles.	ciliary membrane [GO:0060170]; clathrin coat [GO:0030118]; clathrin coat of coated pit [GO:0030132]; clathrin coat of trans-Golgi network vesicle [GO:0030130]; cytosol [GO:0005829]; plasma membrane [GO:0005886]; presynaptic endocytic zone membrane [GO:0098835]; synaptic vesicle membrane [GO:0030672]; trans-Golgi network [GO:0005802]
Q8BRT1	Q08EB6|Q8BRT1|E9Q8N5|Q08EB5	Clasp2	CLIP-associating protein 2	MOUSE	50	141649	1.08217	0.0031071	Q8BRT1	–	–	SUBCELLULAR LOCATION: Cytoplasm, cytoskeleton {ECO:0000269|PubMed:11290329, ECO:0000269|PubMed:28550165}. Cytoplasm, cytoskeleton, microtubule organizing center, centrosome. Chromosome, centromere, kinetochore. Cytoplasm, cytoskeleton, spindle. Cytoplasm, cytoskeleton, spindle pole. Golgi apparatus {ECO:0000269|PubMed:11290329}. Golgi apparatus, trans-Golgi network {ECO:0000250|UniProtKB:O75122}.…	cell cortex [GO:0005938]; cell leading edge [GO:0031252]; centrosome [GO:0005813]; Golgi apparatus [GO:0005794]; kinetochore [GO:0000776]; microtubule [GO:0005874]; microtubule cytoskeleton [GO:0015630]; plasma membrane [GO:0005886]; ruffle membrane [GO:0032587]; spindle pole [GO:0000922]; trans-Golgi network [GO:0005802]
Q91YS8	Q91YS8|D3Z368	Camk1	Calcium/calmodulin-dependent protein kinase type 1	MOUSE	4	42194.2	1.07083	0.000123315	Q91YS8	–	–	SUBCELLULAR LOCATION: Cytoplasm {ECO:0000250}. Nucleus {ECO:0000250}. Note=Predominantly cytoplasmic. {ECO:0000250}.	cytoplasm [GO:0005737]; nucleus [GO:0005634]
Q6DIC6	Q6DIC6|E9Q886|E9Q098|E9Q160|E9Q1Q4|A2AFN3	Tro	Tro protein	MOUSE	9	206746	1.07017	1.67977e-06	Q6DIC6	–	–	SUBCELLULAR LOCATION: Cell membrane {ECO:0000256|ARBA:ARBA00004202}; Peripheral membrane protein {ECO:0000256|ARBA:ARBA00004202}.	cytoplasm [GO:0005737]; nucleus [GO:0005634]; plasma membrane [GO:0005886]
P33609	P33609	Pola1	DNA polymerase alpha catalytic subunit	MOUSE	2	169391	1.0695	3.8497e-06	P33609	–	–	SUBCELLULAR LOCATION: Nucleus {ECO:0000250|UniProtKB:P09884}. Cytoplasm, cytosol {ECO:0000250|UniProtKB:P09884}. Note=In the cytosol, colocalizes with RNA:DNA hybrids with a speckled pattern. {ECO:0000250|UniProtKB:P09884}.	alpha DNA polymerase:primase complex [GO:0005658]; chromatin [GO:0000785]; cytosol [GO:0005829]; nuclear envelope [GO:0005635]; nuclear matrix [GO:0016363]; nucleolus [GO:0005730]; nucleoplasm [GO:0005654]; nucleus [GO:0005634]
Q9CQA3	Q9CQA3	Sdhb	Succinate dehydrogenase [ubiquinone] iron-sulfur subunit, mitochondrial	MOUSE	15	32612.1	1.06283	1.82616e-05	Q9CQA3	–	–	SUBCELLULAR LOCATION: Mitochondrion inner membrane {ECO:0000250|UniProtKB:Q9YHT2}; Peripheral membrane protein {ECO:0000250|UniProtKB:Q9YHT2}; Matrix side {ECO:0000250|UniProtKB:Q9YHT2}.	mitochondrial inner membrane [GO:0005743]; mitochondrion [GO:0005739]; nucleoplasm [GO:0005654]; plasma membrane [GO:0005886]; respiratory chain complex II (succinate dehydrogenase) [GO:0045273]
Q6PAL7	Q6PAL7	Ahdc1	AT-hook DNA-binding motif-containing protein 1	MOUSE	11	169732	1.05983	1.33099e-06	Q6PAL7	–	–	SUBCELLULAR LOCATION: Nucleus {ECO:0000250|UniProtKB:Q5TGY3}. Chromosome {ECO:0000250|UniProtKB:Q5TGY3}. Note=Associates with promoter and enhancer regions. {ECO:0000250|UniProtKB:Q5TGY3}.	chromosome [GO:0005694]; nucleus [GO:0005634]
P84086	P84086	Cplx2	Complexin-2	MOUSE	5	15508.2	1.05917	0.000281732	P84086	–	–	SUBCELLULAR LOCATION: Cytoplasm, cytosol {ECO:0000269|PubMed:7635198}. Presynapse {ECO:0000250|UniProtKB:P84087}. Nucleus {ECO:0000250|UniProtKB:P84087}. Perikaryon {ECO:0000250|UniProtKB:P84087}. Note=Translocated from the perikaryon to the presynaptic terminals during maturation of neuronal cells. In mast cells, cytosol and nucleus. Becomes enriched near plasma membrane following stimulation. {…	calyx of Held [GO:0044305]; cytosol [GO:0005829]; dendrite [GO:0030425]; glutamatergic synapse [GO:0098978]; neuronal cell body [GO:0043025]; nucleus [GO:0005634]; perikaryon [GO:0043204]; postsynapse [GO:0098794]; presynapse [GO:0098793]; synapse [GO:0045202]; synaptobrevin 2-SNAP-25-syntaxin-1a-complexin II complex [GO:0070033]
A6ZI46	A6ZI46|Q9CPQ9	Aldoart1	Fructose-bisphosphate aldolase	MOUSE	17	45913.3	1.05783	3.06236e-05	A6ZI46	–	–		cytosol [GO:0005829]; sperm fibrous sheath [GO:0035686]
Q6Y685	F8VQ95|Q6Y685|A0A1B0GRF4|A0A1B0GR30	Tacc1	Transforming acidic coiled-coil-containing protein 1	MOUSE	4	84920.3	1.05717	2.67871e-05	Q6Y685	–	–	SUBCELLULAR LOCATION: Cytoplasm {ECO:0000250|UniProtKB:O75410}. Nucleus {ECO:0000269|PubMed:20078863}. Cytoplasm, cytoskeleton, microtubule organizing center, centrosome {ECO:0000250|UniProtKB:O75410}. Midbody {ECO:0000250|UniProtKB:O75410}. Note=Nucleus during interphase. Weakly concentrated at centrosomes during mitosis and colocalizes with AURKC at the midbody during cytokinesis. {ECO:0000250|…	centrosome [GO:0005813]; cytoplasm [GO:0005737]; midbody [GO:0030496]; nucleus [GO:0005634]
Q6P9S0	Q6P9S0|D3YWC9|F7D291|F6S054	Mtss2	Protein MTSS 2	MOUSE	3	77356.1	1.05517	0.000593564	Q6P9S0	–	–	SUBCELLULAR LOCATION: Cytoplasm {ECO:0000250|UniProtKB:Q765P7}. Cell projection, ruffle {ECO:0000250|UniProtKB:Q765P7}. Note=Colocalizes with RAC1 within membrane ruffles. {ECO:0000250|UniProtKB:Q765P7}.	cortical actin cytoskeleton [GO:0030864]; lamellipodium [GO:0030027]; plasma membrane [GO:0005886]; ruffle [GO:0001726]; ruffle membrane [GO:0032587]
P07724	P07724	Alb	Albumin	MOUSE	18	70745.2	1.04383	0.000395998	P07724	SP	–	SUBCELLULAR LOCATION: Secreted.	cytoplasm [GO:0005737]; endoplasmic reticulum [GO:0005783]; extracellular exosome [GO:0070062]; extracellular region [GO:0005576]; extracellular space [GO:0005615]; Golgi apparatus [GO:0005794]; myelin sheath [GO:0043209]; protein-containing complex [GO:0032991]
E9Q912	E9Q912|A0A0G2JGC8|A0A0G2JF70	Rap1gds1	Rap1 GTPase-GDP dissociation stimulator 1	MOUSE	15	66817	1.0425	0.000159797	E9Q912	–	–	SUBCELLULAR LOCATION: Cytoplasm, cytosol {ECO:0000250|UniProtKB:P52306}. Endoplasmic reticulum {ECO:0000250|UniProtKB:P52306}. Mitochondrion {ECO:0000250|UniProtKB:P52306}. Nucleus {ECO:0000250|UniProtKB:P52306}. Note=Nuclear import is dependent on complexing with a GTPase containing a C-terminal polybasic region. {ECO:0000250|UniProtKB:P52306}.	cytosol [GO:0005829]; endoplasmic reticulum [GO:0005783]; extracellular space [GO:0005615]; mitochondrion [GO:0005739]; nucleus [GO:0005634]
P10493	P10493	Nid1	Nidogen-1	MOUSE	14	139388	1.03383	4.60234e-05	P10493	SP	–	SUBCELLULAR LOCATION: Secreted, extracellular space, extracellular matrix, basement membrane.	basement membrane [GO:0005604]; cell periphery [GO:0071944]; collagen-containing extracellular matrix [GO:0062023]; extracellular matrix [GO:0031012]; extracellular region [GO:0005576]; protein complex involved in cell-matrix adhesion [GO:0098637]
Q8R2Y2	Q8R2Y2|F7ATH5|A0A1L1SQC5	Mcam	Cell surface glycoprotein MUC18	MOUSE	3	72514.1	1.03283	7.15788e-05	Q8R2Y2	SP	TM	SUBCELLULAR LOCATION: Membrane {ECO:0000250}; Single-pass type I membrane protein {ECO:0000250}.	external side of plasma membrane [GO:0009897]; extracellular space [GO:0005615]; plasma membrane [GO:0005886]
Q9ER67	Q9ER67|A2AG46|A2AG47	Maged2	MAGE family member D2	MOUSE	5	65627.5	1.02983	7.6423e-06	Q9ER67	–	–	SUBCELLULAR LOCATION: Cell membrane {ECO:0000256|ARBA:ARBA00004202}; Peripheral membrane protein {ECO:0000256|ARBA:ARBA00004202}.	cytosol [GO:0005829]; nucleolus [GO:0005730]; nucleoplasm [GO:0005654]; nucleus [GO:0005634]; plasma membrane [GO:0005886]
Q3UFQ8	Q3UFQ8|A0A2I3BRA2|A0A2I3BPR2	Carmil3	Capping protein, Arp2/3 and myosin-I linker protein 3	MOUSE	6	152068	1.02783	3.88622e-05	Q3UFQ8	–	–	SUBCELLULAR LOCATION: Cytoplasm {ECO:0000250|UniProtKB:Q8ND23}. Cell membrane {ECO:0000250|UniProtKB:Q8ND23}.	cytoplasm [GO:0005737]; glutamatergic synapse [GO:0098978]; plasma membrane [GO:0005886]; postsynapse [GO:0098794]
O89026	A0A338P6F7|O89026|G5E843	Robo1	Roundabout homolog 1	MOUSE	2	177659	1.02217	4.76269e-06	O89026	SP	TM	SUBCELLULAR LOCATION: Cell membrane {ECO:0000269|PubMed:24560577}; Single-pass type I membrane protein {ECO:0000305}. Cell projection, axon {ECO:0000269|PubMed:24560577}. Endoplasmic reticulum-Golgi intermediate compartment membrane {ECO:0000250|UniProtKB:O55005}; Single-pass membrane protein {ECO:0000250|UniProtKB:O55005}. Note=Detected at growth cones in thalamus neurons (PubMed:24560577). PRRG…	axolemma [GO:0030673]; endoplasmic reticulum-Golgi intermediate compartment membrane [GO:0033116]; plasma membrane [GO:0005886]
A2BEE9	A2BEE9|Q52KF7|P70175|A2BEF2	Dlg3	Disks large homolog 3	MOUSE	33	92683.9	1.02017	2.59447e-05	A2BEE9	–	–		glutamatergic synapse [GO:0098978]; neuromuscular junction [GO:0031594]; neuron projection [GO:0043005]; plasma membrane [GO:0005886]
Q61739	A0A5F8MPB5|Q61739|F6VSK8	Itga6	Integrin alpha-6	MOUSE	6	123298	1.01817	1.00398e-05	Q61739	SP	TM	SUBCELLULAR LOCATION: Cell membrane {ECO:0000250|UniProtKB:P23229}; Single-pass type I membrane protein {ECO:0000255}. Cell membrane {ECO:0000250|UniProtKB:P23229}; Lipid-anchor {ECO:0000250|UniProtKB:P23229}.	basal part of cell [GO:0045178]; basal plasma membrane [GO:0009925]; basement membrane [GO:0005604]; basolateral plasma membrane [GO:0016323]; cell surface [GO:0009986]; external side of plasma membrane [GO:0009897]; hemidesmosome [GO:0030056]; integrin complex [GO:0008305]; plasma membrane [GO:0005886]
A0A2I3BPW0	A0A2I3BPW0|A0A2I3BPL1|A0A2I3BS20	Ndrg2	Protein NDRG2 (Fragment)	MOUSE	13	30717.3	1.01517	0.000774785	A0A2I3BPW0	–	–	SUBCELLULAR LOCATION: Cell projection, growth cone {ECO:0000256|ARBA:ARBA00004624}. Cytoplasm {ECO:0000256|ARBA:ARBA00004496}.	cytoplasm [GO:0005737]; growth cone [GO:0030426]
P48318	P48318|D3Z5S3|D3Z1L8	Gad1	Glutamate decarboxylase 1	MOUSE	14	67388.8	1.0125	0.00043845	P48318	–	–		axon [GO:0030424]; axon terminus [GO:0043679]; cell cortex [GO:0005938]; clathrin-sculpted gamma-aminobutyric acid transport vesicle membrane [GO:0061202]; cytoplasm [GO:0005737]; GABA-ergic synapse [GO:0098982]; inhibitory synapse [GO:0060077]; mitochondrion [GO:0005739]; neuron projection terminus [GO:0044306]; perinuclear region of cytoplasm [GO:0048471]; presynapse [GO:0098793]; presynaptic a…
Q8K274	Q8K274	Fn3krp	Ketosamine-3-kinase	MOUSE	18	34695.9	1.0085	8.17752e-06	Q8K274	–	–		cytosol [GO:0005829]
Q8R1C0	A0A571BG98|Q8R1C0	Kcnc4	Potassium voltage-gated channel subfamily C member 4	MOUSE	6	69681.1	1.00417	0.0155307	Q8R1C0	–	TM	SUBCELLULAR LOCATION: Membrane; Multi-pass membrane protein.	axon terminus [GO:0043679]; neuromuscular junction [GO:0031594]; voltage-gated potassium channel complex [GO:0008076]
E9QN14	E9QN14|F8VPQ4|Q812A2|F7D9F7	Srgap3	SLIT-ROBO Rho GTPase-activating protein 3	MOUSE	31	122635	0.996833	1.34493e-06	E9QN14	–	–
F8WIA1	F8WIA1|D3Z2Z1|D3Z3M7|F6RCU2|Q922J3|Q8C0S5	Clip1	CAP-Gly domain-containing linker protein 1	MOUSE	10	161861	0.994167	0.00337706	F8WIA1	–	–	SUBCELLULAR LOCATION: Cytoplasm, cytoskeleton {ECO:0000256|ARBA:ARBA00004245}.	centrosome [GO:0005813]; macropinosome [GO:0044354]; microtubule plus-end [GO:0035371]
O35598	O35598|E9PYF2|D3Z1E6	Adam10	Disintegrin and metalloproteinase domain-containing protein 10	MOUSE	8	86020.6	0.994167	6.15023e-05	O35598	SP	TM	SUBCELLULAR LOCATION: Cell membrane {ECO:0000269|PubMed:23676497, ECO:0000269|PubMed:26668317, ECO:0000269|PubMed:28068307, ECO:0000269|PubMed:30463011}; Single-pass type I membrane protein {ECO:0000305}. Golgi apparatus membrane {ECO:0000250|UniProtKB:O14672}; Single-pass type I membrane protein {ECO:0000305}. Cytoplasmic vesicle, clathrin-coated vesicle {ECO:0000250|UniProtKB:O14672}. Cell proj…	adherens junction [GO:0005912]; axon [GO:0030424]; cell surface [GO:0009986]; clathrin-coated vesicle [GO:0030136]; collagen-containing extracellular matrix [GO:0062023]; cytoplasm [GO:0005737]; dendrite [GO:0030425]; glutamatergic synapse [GO:0098978]; Golgi apparatus [GO:0005794]; Golgi membrane [GO:0000139]; Golgi-associated vesicle [GO:0005798]; nucleus [GO:0005634]; perinuclear endoplasmic r…
Q8R1F1	Q8R1F1	Niban2	Protein Niban 2	MOUSE	3	85444.6	0.993167	2.37876e-06	Q8R1F1	–	–	SUBCELLULAR LOCATION: Cytoplasm, cytosol {ECO:0000269|PubMed:21148485}. Cell junction, adherens junction {ECO:0000250}. Membrane {ECO:0000250|UniProtKB:Q96TA1}; Lipid-anchor {ECO:0000250|UniProtKB:Q96TA1}. Note=In exponentially growing cells, exclusively cytoplasmic. Cell membrane localization is observed when cells reach confluency and during telophase (By similarity). Phosphorylation may play a…	adherens junction [GO:0005912]; cytosol [GO:0005829]; plasma membrane [GO:0005886]
O70324	O70324	Slc16a2	Monocarboxylate transporter 8	MOUSE	3	60708.7	0.990167	0.0308869	O70324	–	TM	SUBCELLULAR LOCATION: Cell membrane {ECO:0000269|PubMed:18687783}; Multi-pass membrane protein {ECO:0000255}. Apical cell membrane {ECO:0000269|PubMed:18687783}; Multi-pass membrane protein {ECO:0000255}.	apical plasma membrane [GO:0016324]; plasma membrane [GO:0005886]
Q8BH75	Q8BH75	Rnf41	E3 ubiquitin-protein ligase NRDP1	MOUSE	3	36689.3	0.987833	0.00419266	Q8BH75	–	–		endoplasmic reticulum tubular network [GO:0071782]; perinuclear region of cytoplasm [GO:0048471]
Q6PB66	Q6PB66|F6V2A3	Lrpprc	Leucine-rich PPR motif-containing protein, mitochondrial	MOUSE	42	157867	0.986833	1.73409e-06	Q6PB66	–	–	SUBCELLULAR LOCATION: Mitochondrion {ECO:0000250}. Nucleus {ECO:0000269|PubMed:12071956}. Nucleus, nucleoplasm {ECO:0000250}. Nucleus inner membrane {ECO:0000250}. Nucleus outer membrane {ECO:0000250}.	condensed nuclear chromosome [GO:0000794]; cytoplasm [GO:0005737]; cytoskeleton [GO:0005856]; microtubule [GO:0005874]; mitochondrial nucleoid [GO:0042645]; mitochondrion [GO:0005739]; nuclear inner membrane [GO:0005637]; nuclear outer membrane [GO:0005640]; nucleoplasm [GO:0005654]; nucleus [GO:0005634]; perinuclear region of cytoplasm [GO:0048471]; ribonucleoprotein complex [GO:1990904]
Q8BLU0	Q8BLU0	Flrt2	Leucine-rich repeat transmembrane protein FLRT2	MOUSE	7	74802.3	0.985167	3.59037e-06	Q8BLU0	SP	TM	SUBCELLULAR LOCATION: Cell membrane {ECO:0000269|PubMed:16872596, ECO:0000269|PubMed:22405201, ECO:0000269|PubMed:24585683, ECO:0000269|PubMed:25374360}; Single-pass membrane protein {ECO:0000305}. Endoplasmic reticulum membrane {ECO:0000305|PubMed:16872596, ECO:0000305|PubMed:24585683}. Cell junction, focal adhesion {ECO:0000269|PubMed:16872596}. Secreted, extracellular space, extracellular matr…	cell-cell junction [GO:0005911]; endoplasmic reticulum membrane [GO:0005789]; extracellular space [GO:0005615]; focal adhesion [GO:0005925]; glutamatergic synapse [GO:0098978]; neuron projection [GO:0043005]; plasma membrane [GO:0005886]; postsynaptic membrane [GO:0045211]; presynaptic membrane [GO:0042734]
Q7TN33	D3YU11|Q7TN33|D6RHP1|D3YX51|D6RGB9	Celf6	CUGBP Elav-like family member 6	MOUSE	5	48604.4	0.9825	4.40867e-06	Q7TN33	–	–	SUBCELLULAR LOCATION: Nucleus {ECO:0000250}. Cytoplasm {ECO:0000250}.	cytoplasm [GO:0005737]; nucleus [GO:0005634]; synapse [GO:0045202]
Q9DBR0	Q9DBR0|A0A494B9I1|A0A494BAZ0	Akap8	A-kinase anchor protein 8	MOUSE	2	76863.1	0.981833	2.78342e-05	Q9DBR0	–	–	SUBCELLULAR LOCATION: Nucleus matrix {ECO:0000269|PubMed:16751186}. Nucleus, nucleolus {ECO:0000250|UniProtKB:O43823}. Cytoplasm {ECO:0000269|PubMed:19531803}. Note=Associated with the nuclear matrix (By similarity). Exhibits partial localization to the nucleolus in interphase, possibly to the fibrillary center and/or to the dense fibrillary component (By similarity). Redistributed and detached f…	chromatin [GO:0000785]; condensed chromosome [GO:0000793]; cytoplasm [GO:0005737]; female pronucleus [GO:0001939]; nuclear matrix [GO:0016363]; nucleolus [GO:0005730]; nucleoplasm [GO:0005654]; nucleus [GO:0005634]
A0A338P6S8	A0A338P6S8|Q59IW6|Q59IW5|Q59IW7|Q59IW9|E9Q8E3|A0A338P6W9	Abi3bp	ABI family member 3-binding protein	MOUSE	3	180137	0.972833	0.00862999	A0A338P6S8	SP	–		extracellular matrix [GO:0031012]; interstitial matrix [GO:0005614]
Q91Z67	Q91Z67|A0A087WNM1|A0A087WSQ1|A0A087WS59|A0A087WRV4|A0A087WS73|A0A087WNR5	Srgap2	SLIT-ROBO Rho GTPase-activating protein 2	MOUSE	17	121994	0.968167	1.05603e-06	Q91Z67	–	–	SUBCELLULAR LOCATION: Cell membrane {ECO:0000269|PubMed:19737524}. Cell projection, dendritic spine {ECO:0000269|PubMed:27373832}. Postsynaptic density {ECO:0000269|PubMed:22559944}. Postsynaptic cell membrane {ECO:0000269|PubMed:22559944}. Cell projection, lamellipodium {ECO:0000250|UniProtKB:O75044}. Cytoplasmic vesicle, phagosome {ECO:0000269|PubMed:21148482}. Nucleus {ECO:0000250|UniProtKB:D4…	cytosol [GO:0005829]; dendritic spine [GO:0043197]; dendritic spine head [GO:0044327]; glutamatergic synapse [GO:0098978]; lamellipodium [GO:0030027]; mitochondrial inner membrane [GO:0005743]; nucleus [GO:0005634]; phagocytic vesicle [GO:0045335]; plasma membrane [GO:0005886]; postsynaptic density [GO:0014069]; postsynaptic membrane [GO:0045211]
Q9QXS6	Q9QXS6|A0A0R4J1E3|F7CPL2	Dbn1	Drebrin	MOUSE	23	78027.1	0.966167	6.88344e-06	Q9QXS6	–	–	SUBCELLULAR LOCATION: Cytoplasm {ECO:0000250|UniProtKB:Q16643}. Cell projection, dendrite {ECO:0000250|UniProtKB:Q16643}. Cytoplasm, cell cortex {ECO:0000250|UniProtKB:Q16643}. Cell junction {ECO:0000250|UniProtKB:Q16643}. Cell projection {ECO:0000269|PubMed:24720729}. Cell projection, growth cone {ECO:0000269|PubMed:24720729}. Note=In the absence of antigen, evenly distributed throughout subcort…	actin cytoskeleton [GO:0015629]; cell cortex [GO:0005938]; cell-cell junction [GO:0005911]; cytoplasm [GO:0005737]; dendrite [GO:0030425]; gap junction [GO:0005921]; glutamatergic synapse [GO:0098978]; growth cone [GO:0030426]; membrane [GO:0016020]; plasma membrane [GO:0005886]; postsynaptic cytosol [GO:0099524]; postsynaptic density [GO:0014069]; postsynaptic membrane [GO:0045211]
Q6PDG5	Q6PDG5|Q3UID0|A0A1W2P6N7|P97496|Q3UNN4	Smarcc2	SWI/SNF complex subunit SMARCC2	MOUSE	5	133001	0.9605	3.01479e-06	Q6PDG5	–	–	SUBCELLULAR LOCATION: Nucleus.	bBAF complex [GO:0140092]; brahma complex [GO:0035060]; chromatin [GO:0000785]; kinetochore [GO:0000776]; nBAF complex [GO:0071565]; npBAF complex [GO:0071564]; nuclear matrix [GO:0016363]; nucleoplasm [GO:0005654]; RSC-type complex [GO:0016586]; SWI/SNF complex [GO:0016514]
Q3UJB0	Q3UJB0|A0A494B9S9	Sf3b2	Splicing factor 3b, subunit 2	MOUSE	4	98310.8	0.9555	2.41103e-05	Q3UJB0	–	–	SUBCELLULAR LOCATION: Nucleus {ECO:0000250|UniProtKB:Q13435}. Nucleus speckle {ECO:0000250|UniProtKB:Q13435}.	catalytic step 2 spliceosome [GO:0071013]; nuclear speck [GO:0016607]; nucleus [GO:0005634]; spliceosomal complex [GO:0005681]; U12-type spliceosomal complex [GO:0005689]; U2-type precatalytic spliceosome [GO:0071005]; U2-type spliceosomal complex [GO:0005684]
A0A2I3BRX8	A0A2I3BRX8	Mbnl2	Muscleblind-like protein 2 (Fragment)	MOUSE	3	27162.9	0.952167	0.00412142	A0A2I3BRX8	–	–	SUBCELLULAR LOCATION: Cytoplasm {ECO:0000256|ARBA:ARBA00004496}. Nucleus {ECO:0000256|ARBA:ARBA00004123}.	cytoplasm [GO:0005737]; nucleus [GO:0005634]
Q9D554	Q9D554	Sf3a3	Splicing factor 3A subunit 3	MOUSE	3	59183.1	0.950167	3.64162e-05	Q9D554	–	–	SUBCELLULAR LOCATION: Nucleus speckle {ECO:0000250|UniProtKB:Q12874}. Nucleus {ECO:0000250|UniProtKB:Q12874}.	catalytic step 2 spliceosome [GO:0071013]; nuclear speck [GO:0016607]; U2 snRNP [GO:0005686]; U2-type precatalytic spliceosome [GO:0071005]
Q9WV91	Q9WV91	Ptgfrn	Prostaglandin F2 receptor negative regulator	MOUSE	3	99689.8	0.9485	0.0021296	Q9WV91	SP	TM	SUBCELLULAR LOCATION: Endoplasmic reticulum membrane {ECO:0000250}; Single-pass type I membrane protein {ECO:0000250}. Golgi apparatus, trans-Golgi network membrane {ECO:0000250}; Single-pass type I membrane protein {ECO:0000250}.	endoplasmic reticulum membrane [GO:0005789]; Golgi apparatus [GO:0005794]
Q8BFW7	Q8BFW7	Lpp	Lipoma-preferred partner homolog	MOUSE	8	67430	0.9475	7.70656e-06	Q8BFW7	–	–	SUBCELLULAR LOCATION: Nucleus {ECO:0000250}. Cytoplasm {ECO:0000250}. Cell junction {ECO:0000250}. Note=Found in the nucleus, in the cytoplasm and at cell adhesion sites. {ECO:0000250}.	cytosol [GO:0005829]; focal adhesion [GO:0005925]; nucleus [GO:0005634]; plasma membrane [GO:0005886]
Q8C0M9	Q8C0M9	Asrgl1	Isoaspartyl peptidase/L-asparaginase	MOUSE	12	34405.8	0.947167	0.00093609	Q8C0M9	–	–	SUBCELLULAR LOCATION: Cytoplasm {ECO:0000250|UniProtKB:Q7L266}. Note=Midpiece of sperm tail. In retina localizes in photoreceptor inner segment (PubMed:27106100). {ECO:0000250|UniProtKB:Q7L266, ECO:0000269|PubMed:27106100}.	cytoplasm [GO:0005737]; photoreceptor inner segment [GO:0001917]
Q68ED7	Q68ED7	Crtc1	CREB-regulated transcription coactivator 1	MOUSE	3	67058.2	0.945833	0.00483991	Q68ED7	–	–	SUBCELLULAR LOCATION: Cytoplasm {ECO:0000269|PubMed:17360587, ECO:0000269|PubMed:23993098}. Nucleus {ECO:0000269|PubMed:17360587, ECO:0000269|PubMed:23699513, ECO:0000269|PubMed:23993098}. Note=Cytoplasmic when phosphorylated by SIK or AMPK and when sequestered by 14-3-3 proteins (By similarity). Translocated to the nucleus on Ser-151 dephosphorylation, instigated by a number of factors including…	cytoplasm [GO:0005737]; cytosol [GO:0005829]; nuclear body [GO:0016604]; nucleus [GO:0005634]; plasma membrane [GO:0005886]
Q08331	Q08331|Q8CCS7	Calb2	Calretinin	MOUSE	12	31486.2	0.9425	0.000130699	Q08331	–	–	SUBCELLULAR LOCATION: Synapse {ECO:0000269|PubMed:35165172}. Cell projection, dendrite {ECO:0000269|PubMed:33488348}. Note=Located in dendrioles, small dendrites that makes up a brush structure found as the terminal specialization of a dendrite of a unipolar brush cell. {ECO:0000269|PubMed:33488348}.	cytosol [GO:0005829]; dendriole [GO:0044293]; gap junction [GO:0005921]; parallel fiber to Purkinje cell synapse [GO:0098688]; presynapse [GO:0098793]
Q8BIF2	Q8BIF2|A2A4W9|B7ZC11	Rbfox3	RNA binding protein fox-1 homolog 3	MOUSE	8	40780.9	0.9405	5.74919e-05	Q8BIF2	–	–	SUBCELLULAR LOCATION: Nucleus. Cytoplasm.; SUBCELLULAR LOCATION: [Isoform 1]: Nucleus.; SUBCELLULAR LOCATION: [Isoform 4]: Cytoplasm.; SUBCELLULAR LOCATION: [Isoform 5]: Nucleus.	cytoplasm [GO:0005737]; neuronal cell body [GO:0043025]; nucleoplasm [GO:0005654]; nucleus [GO:0005634]; perikaryon [GO:0043204]
Q3UH93	Q3UH93|F6T0L5	Plxnd1	Plexin-D1	MOUSE	19	214970	0.9335	1.31991e-05	Q3UH93	SP	TM	SUBCELLULAR LOCATION: Cell membrane {ECO:0000269|PubMed:17318185, ECO:0000269|PubMed:19027330}; Single-pass membrane protein {ECO:0000269|PubMed:17318185, ECO:0000269|PubMed:19027330}. Cell projection, lamellipodium membrane {ECO:0000250|UniProtKB:Q9Y4D7}.	axon [GO:0030424]; cell body [GO:0044297]; glutamatergic synapse [GO:0098978]; lamellipodium membrane [GO:0031258]; plasma membrane [GO:0005886]
Q6ZQ58	Z4YJT3|Q6ZQ58	Larp1	La-related protein 1	MOUSE	9	121522	0.932167	1.14649e-05	Q6ZQ58	–	–	SUBCELLULAR LOCATION: Cytoplasm {ECO:0000269|PubMed:10878606}. Cytoplasmic granule {ECO:0000250|UniProtKB:Q6PKG0}. Note=Colocalizes with RPTOR and PABPC1 in cytoplasmic granules that resemble stress granules. {ECO:0000250|UniProtKB:Q6PKG0}.	cytoplasm [GO:0005737]; cytoplasmic stress granule [GO:0010494]; TORC1 complex [GO:0031931]
P28652	P28652|Q5SVI3|Q5SVI2|Q5SVI0|Q5SVI9	Camk2b	Calcium/calmodulin-dependent protein kinase type II subunit beta	MOUSE	36	61201.5	0.931833	0.000121159	P28652	–	–	SUBCELLULAR LOCATION: Cytoplasm, cytoskeleton. Cytoplasm, cytoskeleton, microtubule organizing center, centrosome. Sarcoplasmic reticulum membrane {ECO:0000250}; Peripheral membrane protein {ECO:0000250}; Cytoplasmic side {ECO:0000250}. Synapse {ECO:0000250|UniProtKB:P08413}.	centrosome [GO:0005813]; cytosol [GO:0005829]; postsynaptic density [GO:0014069]; sarcoplasmic reticulum membrane [GO:0033017]; spindle midzone [GO:0051233]
Q9JK45	E9Q9F1|Q9JK45|G3UYG5|G3UYP4|G3UZ84	Kcnq5	Potassium voltage-gated channel subfamily KQT member 5	MOUSE	3	103226	0.9285	0.000155692	Q9JK45	–	TM	SUBCELLULAR LOCATION: Cell membrane {ECO:0000269|PubMed:15963599}; Multi-pass membrane protein {ECO:0000255}.	clathrin coat [GO:0030118]; plasma membrane [GO:0005886]; voltage-gated potassium channel complex [GO:0008076]
Q8CG76	Q8CG76	Akr7a2	Aflatoxin B1 aldehyde reductase member 2	MOUSE	10	41067.8	0.9245	3.36095e-05	Q8CG76	–	–	SUBCELLULAR LOCATION: Mitochondrion {ECO:0000255}. Golgi apparatus {ECO:0000250|UniProtKB:Q8CG45}. Cytoplasm {ECO:0000250|UniProtKB:O43488}.	Golgi apparatus [GO:0005794]; mitochondrion [GO:0005739]; nuclear envelope [GO:0005635]
Q61554	Q61554	Fbn1	Fibrillin-1	MOUSE	8	332890	0.921833	0.00253708	Q61554	SP	–	SUBCELLULAR LOCATION: Secreted {ECO:0000250|UniProtKB:P35555}. Note=Fibrillin-1 and Asprosin chains are still linked together during the secretion from cells, but are subsequently separated by furin. {ECO:0000250|UniProtKB:P35555}.; SUBCELLULAR LOCATION: [Fibrillin-1]: Secreted, extracellular space, extracellular matrix {ECO:0000269|PubMed:24039232}.; SUBCELLULAR LOCATION: [Asprosin]: Secreted {E…	basement membrane [GO:0005604]; collagen-containing extracellular matrix [GO:0062023]; extracellular region [GO:0005576]; extracellular space [GO:0005615]; microfibril [GO:0001527]
O54692	O54692|A0A1L1SST9	Zw10	Centromere/kinetochore protein zw10 homolog	MOUSE	2	89202.2	0.919167	0.00756058	O54692	–	–	SUBCELLULAR LOCATION: Cytoplasm {ECO:0000250|UniProtKB:O43264}. Endoplasmic reticulum membrane {ECO:0000250|UniProtKB:O43264}; Peripheral membrane protein {ECO:0000250|UniProtKB:O43264}. Chromosome, centromere, kinetochore {ECO:0000250|UniProtKB:O43264}. Cytoplasm, cytoskeleton, spindle {ECO:0000250|UniProtKB:O43264}. Lipid droplet {ECO:0000250|UniProtKB:O43264}. Note=Dynamic pattern of localizat…	cytosol [GO:0005829]; Dsl1/NZR complex [GO:0070939]; endoplasmic reticulum [GO:0005783]; endoplasmic reticulum membrane [GO:0005789]; kinetochore [GO:0000776]; kinetochore microtubule [GO:0005828]; lipid droplet [GO:0005811]; nucleus [GO:0005634]; RZZ complex [GO:1990423]; spindle pole [GO:0000922]
A6H5Z3	A6H5Z3	Exoc6b	Exocyst complex component 6B	MOUSE	3	94869.6	0.918167	0.00300826	A6H5Z3	–	–		exocyst [GO:0000145]
Q8BFU3	Q8BFU3	Rnf214	RING finger protein 214	MOUSE	9	74422.2	0.918167	4.51906e-06	Q8BFU3	–	–
O88735	D3YWN7|O88735|E9QMU3	Map7	Ensconsin	MOUSE	3	82134.2	0.9175	0.00090543	O88735	–	–	SUBCELLULAR LOCATION: Cytoplasm, perinuclear region {ECO:0000269|PubMed:14517216}. Basolateral cell membrane {ECO:0000269|PubMed:14517216}. Cytoplasm, cytoskeleton {ECO:0000269|PubMed:14517216}. Note=Colocalized on microtubules. An intracellular redistribution is triggered during induction of keratinocyte terminal differentiation from microtubules with a perinuclear localization to cortical micro…	basolateral plasma membrane [GO:0016323]; microtubule [GO:0005874]; perinuclear region of cytoplasm [GO:0048471]; plasma membrane [GO:0005886]
Q60864	Q60864	Stip1	Stress-induced-phosphoprotein 1	MOUSE	19	63208.6	0.916167	2.20028e-06	Q60864	–	–	SUBCELLULAR LOCATION: Cytoplasm {ECO:0000269|PubMed:8999875}. Nucleus {ECO:0000269|PubMed:8999875}. Dynein axonemal particle {ECO:0000250|UniProtKB:Q7ZWU1}.	cytosol [GO:0005829]; dynein axonemal particle [GO:0120293]; myelin sheath [GO:0043209]; nucleus [GO:0005634]; protein folding chaperone complex [GO:0101031]
Q64735	Q64735|A0A0A6YY75|A0A0A6YXR6|A0A0A6YXN9|A0A0A6YVT1	Cr1l	Complement component receptor 1-like protein	MOUSE	8	55016.8	0.913833	0.000143173	Q64735	SP	TM	SUBCELLULAR LOCATION: Membrane; Single-pass type I membrane protein.	basolateral plasma membrane [GO:0016323]; cell surface [GO:0009986]; external side of plasma membrane [GO:0009897]; receptor complex [GO:0043235]
Q9Z0H8	Q9Z0H8	Clip2	CAP-Gly domain-containing linker protein 2	MOUSE	25	116422	0.909167	2.22001e-06	Q9Z0H8	–	–	SUBCELLULAR LOCATION: Cytoplasm {ECO:0000250|UniProtKB:O55156}. Cytoplasm, cytoskeleton {ECO:0000269|PubMed:16954346}. Note=Localizes preferentially to the ends of tyrosinated microtubules. {ECO:0000269|PubMed:16954346}.	cytoplasm [GO:0005737]; microtubule cytoskeleton [GO:0015630]; microtubule plus-end [GO:0035371]
P63040	P63040	Cplx1	Complexin-1	MOUSE	4	15178.9	0.906167	0.0130283	P63040	–	–	SUBCELLULAR LOCATION: Cytoplasm, cytosol {ECO:0000269|PubMed:15126625, ECO:0000269|PubMed:7635198}. Perikaryon {ECO:0000269|PubMed:7635198}. Presynapse {ECO:0000269|PubMed:7635198}. Note=Enriched at synaptic-releasing sites in mature neurons. {ECO:0000269|PubMed:7635198}.	calyx of Held [GO:0044305]; cytosol [GO:0005829]; dendrite [GO:0030425]; glutamatergic synapse [GO:0098978]; neuronal cell body [GO:0043025]; perikaryon [GO:0043204]; postsynapse [GO:0098794]; presynapse [GO:0098793]; Schaffer collateral - CA1 synapse [GO:0098685]; SNARE complex [GO:0031201]; synapse [GO:0045202]; synaptobrevin 2-SNAP-25-syntaxin-1a-complexin I complex [GO:0070032]
Q62083	Q62083|E9PUZ5|E9QAC6	Pick1	PRKCA-binding protein	MOUSE	4	47109.7	0.901833	8.50656e-05	Q62083	–	–	SUBCELLULAR LOCATION: Cytoplasm, perinuclear region {ECO:0000250|UniProtKB:Q9EP80}. Membrane {ECO:0000250|UniProtKB:Q9EP80}; Peripheral membrane protein {ECO:0000250|UniProtKB:Q9EP80}. Membrane {ECO:0000269|PubMed:24068808}; Lipid-anchor {ECO:0000269|PubMed:24068808}. Postsynaptic density {ECO:0000269|PubMed:24069373}. Synapse, synaptosome {ECO:0000250|UniProtKB:Q9EP80}. Cytoplasm, cytoskeleton {…	cytoplasm [GO:0005737]; cytoskeleton [GO:0005856]; Golgi apparatus [GO:0005794]; mitochondrion [GO:0005739]; neuron projection [GO:0043005]; perinuclear region of cytoplasm [GO:0048471]; plasma membrane [GO:0005886]; postsynaptic density [GO:0014069]; presynaptic membrane [GO:0042734]; synapse [GO:0045202]
F8VQD7	F8VQD7|Q05909|E9Q6E7|D6RD11	Ptprg	Protein-tyrosine-phosphatase	MOUSE	11	162431	0.899833	7.02013e-05	F8VQD7	–	–
Q9Z0E0	Q9Z0E0	Ncdn	Neurochondrin	MOUSE	27	80320.2	0.8985	0.00109501	Q9Z0E0	–	–	SUBCELLULAR LOCATION: Cytoplasm, cytosol {ECO:0000250|UniProtKB:O35095}. Endosome membrane {ECO:0000250|UniProtKB:O35095}; Lipid-anchor {ECO:0000250|UniProtKB:O35095}. Cell projection, dendrite {ECO:0000250|UniProtKB:O35095}. Postsynapse {ECO:0000250|UniProtKB:O35095}. Note=Localizes to somatic regions of neurons. Localization to endosome membrane requires palmitoylation. {ECO:0000250|UniProtKB:O…	cytosol [GO:0005829]; dendrite [GO:0030425]; endosome membrane [GO:0010008]; glutamatergic synapse [GO:0098978]; neuron projection [GO:0043005]; neuronal cell body [GO:0043025]; perikaryon [GO:0043204]; postsynapse [GO:0098794]
Q6ZPS6	Q6ZPS6|A0A0G2JEA0	Ankib1	Ankyrin repeat and IBR domain-containing protein 1	MOUSE	5	123984	0.898167	0.000141309	Q6ZPS6	–	–
Q8BI84	Q8BI84|J3KMG3|J3KMH5|A0A0R4J2D3	Mia3	Transport and Golgi organization protein 1 homolog	MOUSE	2	214299	0.894167	0.00347919	Q8BI84	SP	TM	SUBCELLULAR LOCATION: Endoplasmic reticulum membrane {ECO:0000250|UniProtKB:Q5JRA6}; Single-pass membrane protein {ECO:0000250|UniProtKB:Q5JRA6}. Note=Localizes at endoplasmic reticulum exit sites (ERES), also known as transitional endoplasmic reticulum (tER). SEC16A is required for its proper localization to ERES. After loading of COL7A1 into transport carriers, it is not incorporated into COPII…	endoplasmic reticulum exit site [GO:0070971]; endoplasmic reticulum membrane [GO:0005789]; membrane [GO:0016020]
G3UXW9	G3UXW9|Q3MIA8|Q99LD4|A0A140LJB7|B1ATU4	Gps1	COP9 signalosome complex subunit 1	MOUSE	7	59487.6	0.884833	1.68929e-05	G3UXW9	–	–	SUBCELLULAR LOCATION: Cytoplasm {ECO:0000256|ARBA:ARBA00004496}. Nucleus {ECO:0000256|ARBA:ARBA00004123}.	COP9 signalosome [GO:0008180]; cytosol [GO:0005829]; nucleoplasm [GO:0005654]
Q8R5M8	E9PYN1|Q8R5M8|E0CY16|A0A668KLV1	Cadm1	Cell adhesion molecule 1	MOUSE	5	50244	0.882167	3.91086e-06	Q8R5M8	SP	TM	SUBCELLULAR LOCATION: Cell membrane {ECO:0000269|PubMed:12826663, ECO:0000269|PubMed:19752223, ECO:0000269|PubMed:20739279, ECO:0000269|PubMed:24687959}; Single-pass type I membrane protein {ECO:0000269|PubMed:12826663, ECO:0000269|PubMed:20739279}. Synaptic cell membrane {ECO:0000269|PubMed:20739279, ECO:0000269|PubMed:23209303}; Single-pass type I membrane protein {ECO:0000305}. Note=Localized …	axon [GO:0030424]; basolateral plasma membrane [GO:0016323]; cell body fiber [GO:0070852]; cell-cell junction [GO:0005911]; dendrite [GO:0030425]; glutamatergic synapse [GO:0098978]; plasma membrane [GO:0005886]; postsynaptic membrane [GO:0045211]; presynaptic membrane [GO:0042734]; Schaffer collateral - CA1 synapse [GO:0098685]; synapse [GO:0045202]; synaptic vesicle [GO:0008021]; varicosity [GO…
F6RWZ9	F6RWZ9	Camk2d	Calcium/calmodulin-dependent protein kinase type II subunit delta (Fragment)	MOUSE	8	19134.1	0.879833	0.000661283	F6RWZ9	–	–
A0A0A6YY83	A0A0A6YY83|E9Q2S0|A2RS43|A0A0A6YY48|A0A0A6YW34|A0A0G2JG16	Pcdh7	Protocadherin 7	MOUSE	8	137568	0.8795	0.000499984	A0A0A6YY83	SP	TM	SUBCELLULAR LOCATION: Cell membrane {ECO:0000256|ARBA:ARBA00004251}; Single-pass type I membrane protein {ECO:0000256|ARBA:ARBA00004251}.	glutamatergic synapse [GO:0098978]; plasma membrane [GO:0005886]; postsynaptic density [GO:0014069]
Q8VBT0	Q8VBT0|F6V084	Tmx1	Thioredoxin-related transmembrane protein 1	MOUSE	4	31794.6	0.878167	0.000380481	Q8VBT0	SP	TM	SUBCELLULAR LOCATION: Endoplasmic reticulum membrane {ECO:0000250|UniProtKB:Q9H3N1}; Single-pass type I membrane protein {ECO:0000255}. Mitochondrion membrane {ECO:0000250|UniProtKB:Q9H3N1}; Single-pass type I membrane protein {ECO:0000255}. Secreted {ECO:0000250|UniProtKB:Q9H3N1}. Note=Predominantly found in the endoplasmic reticulum. Secreted in the extracellular space following thrombin stimul…	endoplasmic reticulum membrane [GO:0005789]; extracellular region [GO:0005576]; mitochondria-associated endoplasmic reticulum membrane contact site [GO:0044233]; mitochondrial membrane [GO:0031966]
Q9Z1K5	Q9Z1K5|H9KV21	Arih1	E3 ubiquitin-protein ligase ARIH1	MOUSE	9	65841.3	0.8715	2.44143e-05	Q9Z1K5	–	–	SUBCELLULAR LOCATION: Cytoplasm {ECO:0000250|UniProtKB:Q9Y4X5}. Nucleus {ECO:0000250|UniProtKB:Q9Y4X5}. Nucleus, Cajal body {ECO:0000250|UniProtKB:Q9Y4X5}. Note=Mainly cytoplasmic. Present in Lewy body. {ECO:0000250|UniProtKB:Q9Y4X5}.	Cajal body [GO:0015030]; Cul2-RING ubiquitin ligase complex [GO:0031462]; Cul3-RING ubiquitin ligase complex [GO:0031463]; Cul4A-RING E3 ubiquitin ligase complex [GO:0031464]; cytoplasm [GO:0005737]; Lewy body [GO:0097413]; nuclear body [GO:0016604]; SCF ubiquitin ligase complex [GO:0019005]
P70398	P70398|Q4FE56|E9PWA9|F8VPU6|G3UY52|G3UZS3	Usp9x	Probable ubiquitin carboxyl-terminal hydrolase FAF-X	MOUSE	75	294243	0.869167	0.000116098	P70398	–	–	SUBCELLULAR LOCATION: Cytoplasm, cytosol {ECO:0000250|UniProtKB:Q93008}. Cell projection, growth cone {ECO:0000269|PubMed:24607389}. Cytoplasm, cytoskeleton, cilium axoneme {ECO:0000250|UniProtKB:Q93008}.	apical part of cell [GO:0045177]; cilium [GO:0005929]; cytoplasm [GO:0005737]; cytoskeleton [GO:0005856]; cytosol [GO:0005829]; growth cone [GO:0030426]; postsynapse [GO:0098794]
A0A0R4J225	A0A0R4J225|E0CXJ2|Q9Z2E9	Bscl2	Seipin	MOUSE	2	50050.6	0.8685	2.65013e-06	A0A0R4J225	–	TM	SUBCELLULAR LOCATION: Endoplasmic reticulum membrane {ECO:0000256|ARBA:ARBA00004477}; Multi-pass membrane protein {ECO:0000256|ARBA:ARBA00004477}.	endoplasmic reticulum membrane [GO:0005789]; lipid droplet [GO:0005811]
D3Z649	D3Z649|D3YTU6|D3Z592	Kcnt2	Potassium channel, subfamily T, member 2	MOUSE	2	132059	0.8685	0.00166895	D3Z649	–	TM	SUBCELLULAR LOCATION: Cell membrane {ECO:0000269|PubMed:29124216}; Multi-pass membrane protein {ECO:0000255}.	plasma membrane [GO:0005886]
P42567	H3BK65|P42567|Q5JC28|F6W2Q5|H3BJB8|A0A0R4J0A0	Eps15	Epidermal growth factor receptor substrate 15	MOUSE	3	98982.7	0.8645	5.01078e-05	P42567	–	–	SUBCELLULAR LOCATION: Cytoplasm. Cell membrane; Peripheral membrane protein; Cytoplasmic side. Membrane, clathrin-coated pit. Note=Recruited to the plasma membrane upon EGFR activation and localizes to coated pits. Colocalizes with UBQLN1 in ubiquitin-rich cytoplasmic aggregates that are not endocytic compartments and in cytoplasmic juxtanuclear structures called aggresomes. {ECO:0000250|UniProtK…	aggresome [GO:0016235]; AP-2 adaptor complex [GO:0030122]; apical plasma membrane [GO:0016324]; basal plasma membrane [GO:0009925]; ciliary membrane [GO:0060170]; clathrin coat of coated pit [GO:0030132]; clathrin-coated pit [GO:0005905]; clathrin-coated vesicle [GO:0030136]; cytosol [GO:0005829]; early endosome membrane [GO:0031901]; glutamatergic synapse [GO:0098978]; plasma membrane [GO:000588…
P14824	P14824|F8WIT2	Anxa6	Annexin A6	MOUSE	37	76340.4	0.859833	8.05577e-05	P14824	–	–	SUBCELLULAR LOCATION: Cytoplasm {ECO:0000250}. Melanosome {ECO:0000250}.	collagen-containing extracellular matrix [GO:0062023]; cytosol [GO:0005829]; late endosome membrane [GO:0031902]; lysosomal membrane [GO:0005765]; melanosome [GO:0042470]; membrane [GO:0016020]; mitochondrion [GO:0005739]; perinuclear region of cytoplasm [GO:0048471]
A0A6I8MX12	A0A6I8MX12|Q8BWL5|G3UYP9|G3UY10|G3UZJ9|E9PZ21|Q91W59	Rbms3	RNA-binding motif, single-stranded-interacting protein 3	MOUSE	5	58658.2	0.858167	1.34918e-05	A0A6I8MX12	–	–		ribonucleoprotein complex [GO:1990904]
Q62108	A0A338P6I6|Q62108|A0A338P6E5|G3UZL5|A0A338P6H5|A0A338P6L4|B1AR31|A0A338P7H1|A0A338P713|E9Q3Z8|J3QMR8|F6TPQ6|A0A338P746|J3KMS4	Dlg4	Disks large homolog 4	MOUSE	38	80813.2	0.853167	0.00209517	Q62108	–	–	SUBCELLULAR LOCATION: Cell membrane {ECO:0000250|UniProtKB:P31016}; Lipid-anchor {ECO:0000250|UniProtKB:P31016}; Cytoplasmic side {ECO:0000250|UniProtKB:P31016}. Postsynaptic density {ECO:0000269|PubMed:26931375, ECO:0000269|PubMed:29199957, ECO:0000269|PubMed:31651360}. Synapse {ECO:0000269|PubMed:24153177}. Cytoplasm {ECO:0000250|UniProtKB:P31016}. Cell projection, axon {ECO:0000250|UniProtKB:P…	AMPA glutamate receptor complex [GO:0032281]; cell junction [GO:0030054]; cell periphery [GO:0071944]; cerebellar mossy fiber [GO:0044300]; cortical cytoskeleton [GO:0030863]; cytoplasm [GO:0005737]; dendrite [GO:0030425]; dendrite cytoplasm [GO:0032839]; dendritic spine [GO:0043197]; endoplasmic reticulum [GO:0005783]; excitatory synapse [GO:0060076]; glutamatergic synapse [GO:0098978]; juxtapar…
Q9JM13	Q9JM13|D3Z2L2|D3YWB4	Rabgef1	Rab5 GDP/GTP exchange factor	MOUSE	3	57609.5	0.852833	1.09679e-05	Q9JM13	–	–	SUBCELLULAR LOCATION: Cytoplasm {ECO:0000250}. Early endosome {ECO:0000250}. Recycling endosome {ECO:0000250}.	cytosol [GO:0005829]; dendrite [GO:0030425]; early endosome [GO:0005769]; nucleolus [GO:0005730]; presynaptic endosome [GO:0098830]; recycling endosome [GO:0055037]; vesicle [GO:0031982]
F7BGR7	F7BGR7|B0LM42|Q8C7Q4|Q8VE92|A0A494B9W4|F6TBN8	Gm21992	Predicted gene 21992	MOUSE	6	53475	0.8525	0.00026219	F7BGR7	–	–	SUBCELLULAR LOCATION: Cytoplasm {ECO:0000256|ARBA:ARBA00004496}. Nucleus, nucleolus {ECO:0000256|ARBA:ARBA00004604}.	cytoplasm [GO:0005737]; nucleolus [GO:0005730]
Q6P069	Q6P069	Sri	Sorcin	MOUSE	4	21912.2	0.850833	1.49648e-05	Q6P069	–	–	SUBCELLULAR LOCATION: Cytoplasm {ECO:0000269|PubMed:12824171}. Sarcoplasmic reticulum membrane {ECO:0000269|PubMed:12824171}; Peripheral membrane protein {ECO:0000269|PubMed:12824171}; Cytoplasmic side {ECO:0000269|PubMed:12824171}. Note=Relocates to the sarcoplasmic reticulum membrane in response to elevated calcium levels.	chromaffin granule membrane [GO:0042584]; cytosol [GO:0005829]; extracellular exosome [GO:0070062]; nucleoplasm [GO:0005654]; plasma membrane [GO:0005886]; sarcoplasmic reticulum membrane [GO:0033017]; vesicle [GO:0031982]; Z disc [GO:0030018]
Q60803	Q60803|Q3UHJ1|D3Z343	Traf3	TNF receptor-associated factor 3	MOUSE	16	65890.3	0.836167	4.58032e-05	Q60803	–	–	SUBCELLULAR LOCATION: Cytoplasm {ECO:0000269|PubMed:19898473}. Endosome {ECO:0000269|PubMed:19898473}. Mitochondrion {ECO:0000250|UniProtKB:Q13114}. Note=Undergoes endocytosis together with TLR4 upon LPS signaling (PubMed:19898473). Co-localized to mitochondria with TRIM35 (By similarity). {ECO:0000250|UniProtKB:Q13114, ECO:0000269|PubMed:19898473}.	CD40 receptor complex [GO:0035631]; cytoplasmic side of plasma membrane [GO:0009898]; endosome membrane [GO:0010008]; mitochondrion [GO:0005739]
P19096	P19096|A0A0U1RNJ1|A0A0U1RPP5	Fasn	Fatty acid synthase	MOUSE	121	275162	0.8355	3.75411e-06	P19096	–	–	SUBCELLULAR LOCATION: Cytoplasm {ECO:0000250}. Melanosome {ECO:0000250}.	cytosol [GO:0005829]; glycogen granule [GO:0042587]; Golgi apparatus [GO:0005794]; melanosome [GO:0042470]; mitochondrion [GO:0005739]; plasma membrane [GO:0005886]
B1AZP2	B1AZP2|B7ZNS2|E9PUF2|F6YMR0|I1E4X0|H3BJW9|H3BJD4|H3BKJ0	Dlgap4	Disks large-associated protein 4	MOUSE	25	109005	0.833833	8.56595e-05	B1AZP2	–	–	SUBCELLULAR LOCATION: Membrane {ECO:0000250}; Peripheral membrane protein {ECO:0000250}.	cholinergic synapse [GO:0098981]; glutamatergic synapse [GO:0098978]; membrane [GO:0016020]; neuromuscular junction [GO:0031594]; postsynaptic specialization [GO:0099572]; synapse [GO:0045202]
Q6NVD0	Q6NVD0	Frem2	FRAS1-related extracellular matrix protein 2	MOUSE	11	352345	0.8335	0.000390113	Q6NVD0	SP	TM	SUBCELLULAR LOCATION: Cell membrane {ECO:0000250|UniProtKB:Q5SZK8}; Single-pass type I membrane protein {ECO:0000255}.	basement membrane [GO:0005604]; collagen-containing extracellular matrix [GO:0062023]; plasma membrane [GO:0005886]
Q8BJH1	Q8BJH1	Zc2hc1a	Zinc finger C2HC domain-containing protein 1A	MOUSE	15	35779.1	0.832833	6.24168e-05	Q8BJH1	–	–
Q6PHQ8	Q6PHQ8|F7A8R0|F6UFC8	Naa35	N-alpha-acetyltransferase 35, NatC auxiliary subunit	MOUSE	4	84331.3	0.8325	0.00113065	Q6PHQ8	–	–	SUBCELLULAR LOCATION: Cytoplasm {ECO:0000269|PubMed:16484612}.	cytoplasm [GO:0005737]; cytosol [GO:0005829]; NatC complex [GO:0031417]; nucleoplasm [GO:0005654]; plasma membrane [GO:0005886]
P12658	P12658	Calb1	Calbindin	MOUSE	10	30221.7	0.826833	0.011249	P12658	–	–		axon [GO:0030424]; calyx of Held [GO:0044305]; cuticular plate [GO:0032437]; cytoplasm [GO:0005737]; cytosol [GO:0005829]; dendrite [GO:0030425]; GABA-ergic synapse [GO:0098982]; glutamatergic synapse [GO:0098978]; hippocampal mossy fiber to CA3 synapse [GO:0098686]; neuron projection [GO:0043005]; neuronal cell body [GO:0043025]; nucleus [GO:0005634]; postsynaptic cytosol [GO:0099524]; presynapt…
E9PVA8	E9PVA8	Gcn1	eIF-2-alpha kinase activator GCN1	MOUSE	35	295811	0.8255	7.66931e-06	E9PVA8	–	–	SUBCELLULAR LOCATION: Cytoplasm {ECO:0000269|PubMed:32324833, ECO:0000305|PubMed:23447528}. Note=Associates with ribosomes in undifferentiated neuroblastoma cells and increases after neuronal differentiation (PubMed:23447528). {ECO:0000269|PubMed:23447528}.	cytoplasm [GO:0005737]; cytosol [GO:0005829]; cytosolic ribosome [GO:0022626]
Q923X1	Q923X1|A0A0G2JGY1	Adgrl4	Adhesion G protein-coupled receptor L4	MOUSE	5	84526.8	0.815833	0.000111352	Q923X1	SP	TM	SUBCELLULAR LOCATION: Cell membrane {ECO:0000269|PubMed:23871637}; Multi-pass membrane protein {ECO:0000255}.	cytoplasmic vesicle [GO:0031410]; plasma membrane [GO:0005886]
Q9WVH9	A0A1Y7VJW9|Q9WVH9	Fbln5	Fibulin-5	MOUSE	3	52474.7	0.8145	0.000242887	Q9WVH9	SP	–	SUBCELLULAR LOCATION: Secreted {ECO:0000250|UniProtKB:Q9UBX5}. Secreted, extracellular space, extracellular matrix {ECO:0000269|PubMed:14745449}. Note=co-localizes with ELN in elastic fibers. {ECO:0000250|UniProtKB:Q9UBX5}.	collagen-containing extracellular matrix [GO:0062023]; extracellular region [GO:0005576]; extracellular space [GO:0005615]
O88569	O88569|A0A0N4SUM2	Hnrnpa2b1	Heterogeneous nuclear ribonucleoproteins A2/B1	MOUSE	30	37459.1	0.813167	0.000154023	O88569	–	–	SUBCELLULAR LOCATION: Nucleus {ECO:0000269|PubMed:31320558}. Nucleus, nucleoplasm {ECO:0000250|UniProtKB:P22626}. Cytoplasm {ECO:0000269|PubMed:31320558}. Cytoplasmic granule {ECO:0000250|UniProtKB:P22626}. Secreted, extracellular exosome {ECO:0000250|UniProtKB:P22626}. Note=Localized in cytoplasmic mRNP granules containing untranslated mRNAs. Component of ribonucleosomes. Not found in the nucleo…	cytoplasm [GO:0005737]; extracellular exosome [GO:0070062]; nucleoplasm [GO:0005654]; nucleus [GO:0005634]; ribonucleoprotein complex [GO:1990904]; spliceosomal complex [GO:0005681]
Q6KAS7	Q6KAS7|A0A3Q4EI48	Znf521	Zinc finger protein 521	MOUSE	3	152171	0.8125	5.00198e-05	Q6KAS7	–	–	SUBCELLULAR LOCATION: Nucleus {ECO:0000269|PubMed:12393497}.	nucleoplasm [GO:0005654]; nucleus [GO:0005634]
Q6P5F9	Q6P5F9|F6YA11|A2AKT6	Xpo1	Exportin-1	MOUSE	13	124232	0.809833	1.60867e-05	Q6P5F9	–	–	SUBCELLULAR LOCATION: Cytoplasm {ECO:0000250}. Nucleus, nucleoplasm {ECO:0000250}. Nucleus, Cajal body {ECO:0000250}. Nucleus, nucleolus {ECO:0000250}. Note=Located in the nucleoplasm, Cajal bodies and nucleoli. Shuttles between the nucleus/nucleolus and the cytoplasm (By similarity). {ECO:0000250}.	annulate lamellae [GO:0005642]; Cajal body [GO:0015030]; cytosol [GO:0005829]; kinetochore [GO:0000776]; nuclear membrane [GO:0031965]; nucleolus [GO:0005730]; nucleus [GO:0005634]; ribonucleoprotein complex [GO:1990904]
Q921I1	Q921I1|Q2HJF0|D3YYR8|E9Q2Q7	Tf	Serotransferrin	MOUSE	4	78890.5	0.806833	1.34998e-05	Q921I1	SP	–	SUBCELLULAR LOCATION: Secreted.	apical plasma membrane [GO:0016324]; basal plasma membrane [GO:0009925]; cell surface [GO:0009986]; clathrin-coated pit [GO:0005905]; dense body [GO:0097433]; early endosome [GO:0005769]; endocytic vesicle [GO:0030139]; endosome [GO:0005768]; extracellular space [GO:0005615]; HFE-transferrin receptor complex [GO:1990712]; late endosome [GO:0005770]; membrane [GO:0016020]; perinuclear region of cy…
Q9ESN9	K3W4S4|J3QNR6|Q9ESN9|E9Q6E0|E9Q6B6|D3YWH6	Mapk8ip3	C-Jun-amino-terminal kinase-interacting protein 3	MOUSE	22	148814	0.8055	0.000152242	Q9ESN9	–	–	SUBCELLULAR LOCATION: Cytoplasm {ECO:0000269|PubMed:10629060}. Golgi apparatus {ECO:0000269|PubMed:11106729}. Cytoplasmic vesicle {ECO:0000269|PubMed:11106729}. Cell projection, growth cone {ECO:0000269|PubMed:10629060}. Cell projection, axon {ECO:0000269|PubMed:25944905}. Cell projection, dendrite {ECO:0000250|UniProtKB:E9PSK7}. Cytoplasm, perinuclear region {ECO:0000250|UniProtKB:E9PSK7}. Note=…	axolemma [GO:0030673]; axon [GO:0030424]; axon cytoplasm [GO:1904115]; cell body [GO:0044297]; cytoplasm [GO:0005737]; cytoplasmic vesicle [GO:0031410]; dendrite [GO:0030425]; Golgi membrane [GO:0000139]; growth cone [GO:0030426]; perinuclear region of cytoplasm [GO:0048471]; plasma membrane [GO:0005886]; smooth endoplasmic reticulum [GO:0005790]
Q9JLJ2	Q9JLJ2|Q3U367	Aldh9a1	4-trimethylaminobutyraldehyde dehydrogenase	MOUSE	27	54483.7	0.805167	3.85809e-05	Q9JLJ2	–	–	SUBCELLULAR LOCATION: Cytoplasm, cytosol {ECO:0000250|UniProtKB:Q9JLJ3}. Cytoplasm {ECO:0000250|UniProtKB:P49189}.	cytosol [GO:0005829]; mitochondrion [GO:0005739]
E9Q9Q2	E9Q9Q2|Q80ZH9|A0A087WPF0|A0A087WQF6|Q3URW7	R3hdm1	R3H domain-containing 1	MOUSE	6	125070	0.8025	8.17017e-05	E9Q9Q2	–	–
O35668	O35668|G3UYE4|G3UXU7	Hap1	Huntingtin-associated protein 1	MOUSE	9	70457.1	0.8025	2.14971e-05	O35668	–	–	SUBCELLULAR LOCATION: Cytoplasm {ECO:0000250|UniProtKB:P54256}. Presynapse {ECO:0000250|UniProtKB:P54256}. Cytoplasm, cytoskeleton {ECO:0000250|UniProtKB:P54256}. Cell projection, dendritic spine {ECO:0000250|UniProtKB:P54256}. Cell projection, dendrite {ECO:0000250|UniProtKB:P54256}. Cell projection, axon {ECO:0000250|UniProtKB:P54256}. Lysosome {ECO:0000250|UniProtKB:P54256}. Endoplasmic reticu…	autophagosome [GO:0005776]; axon cytoplasm [GO:1904115]; centriole [GO:0005814]; centrosome [GO:0005813]; cytoplasmic vesicle [GO:0031410]; cytosol [GO:0005829]; dendritic spine [GO:0043197]; early endosome [GO:0005769]; endoplasmic reticulum [GO:0005783]; growth cone [GO:0030426]; inclusion body [GO:0016234]; lysosome [GO:0005764]; mitochondrion [GO:0005739]; nucleolus [GO:0005730]; synaptic ves…
Q8BG32	Q8BG32|G3UYH2|G3UXL5|G3UWW7|G3UZ28|G3UYL3|G3UYI4|G3UYL8|G3UX15|G3UWV7|G3UX67	Psmd11	26S proteasome non-ATPase regulatory subunit 11	MOUSE	4	47721.2	0.802167	0.000701335	Q8BG32	–	–		proteasome accessory complex [GO:0022624]; proteasome regulatory particle [GO:0005838]
A0A0R4J083	A0A0R4J083|P51174	Acadl	Long-chain specific acyl-CoA dehydrogenase, mitochondrial	MOUSE	9	48295.4	0.801167	0.00509301	A0A0R4J083	–	–	SUBCELLULAR LOCATION: Mitochondrion matrix {ECO:0000256|ARBA:ARBA00004305}.	mitochondrial matrix [GO:0005759]; mitochondrial membrane [GO:0031966]
G5E870	G5E870|A0A087WNZ7|A0A0B4J1N9|A0A087WRV6|A0A087WP92|A0A087WQ02|Q3TP48|A0A087WS65|A0A087WSG4	Trip12	E3 ubiquitin-protein ligase TRIP12	MOUSE	12	226235	0.801167	1.35997e-05	G5E870	–	–	SUBCELLULAR LOCATION: Nucleus, nucleoplasm {ECO:0000250|UniProtKB:Q14669}.	nuclear speck [GO:0016607]; nucleoplasm [GO:0005654]
P28828	Q68FM4|P28828|A0A286YDL1|A0A286YCW9|B1AUH1	Ptprm	Receptor-type tyrosine-protein phosphatase mu	MOUSE	22	165419	0.7995	1.92629e-05	P28828	SP	TM	SUBCELLULAR LOCATION: Cell membrane {ECO:0000250|UniProtKB:P28827}; Single-pass type I membrane protein {ECO:0000250|UniProtKB:P28827}. Note=Localizes in regions of cell-cell contact. {ECO:0000250|UniProtKB:P28827}.	adherens junction [GO:0005912]; lamellipodium [GO:0030027]; perinuclear region of cytoplasm [GO:0048471]; plasma membrane [GO:0005886]
Q9QZ08	Q9D997|Q9QZ08|D3YXG2	Nagk	N-acetyl-D-glucosamine kinase	MOUSE	4	37610.1	0.797833	6.96835e-05	Q9QZ08	–	–
Q61249	Q61249|A0A0B4J1F7|Q9QZ29	Igbp1	Immunoglobulin-binding protein 1	MOUSE	3	39141.4	0.7965	0.000514972	Q61249	–	–	SUBCELLULAR LOCATION: Cytoplasm {ECO:0000305}.	cytoplasm [GO:0005737]; microtubule [GO:0005874]
Q5DTY9	Q5DTY9|A0A494BB17	Kctd16	BTB/POZ domain-containing protein KCTD16	MOUSE	23	49827.3	0.792833	0.00149894	Q5DTY9	–	–	SUBCELLULAR LOCATION: Presynaptic cell membrane {ECO:0000269|PubMed:20400944}. Postsynaptic cell membrane {ECO:0000269|PubMed:20400944}. Note=Colocalizes with GABBR1. {ECO:0000269|PubMed:20400944}.	cell projection [GO:0042995]; postsynaptic membrane [GO:0045211]; presynaptic membrane [GO:0042734]; receptor complex [GO:0043235]
A0A1C7CYU5	A0A1C7CYU5|Q3U2I3	Fam160a2	FTS and Hook-interacting protein	MOUSE	2	108992	0.7905	0.00197524	A0A1C7CYU5	–	–		FHF complex [GO:0070695]
Q9JI18	Q9JI18|A2API5|E9Q202|A0A0N4SVX0|F6YDG9	Lrp1b	Low-density lipoprotein receptor-related protein 1B	MOUSE	37	533366	0.788833	7.74178e-06	Q9JI18	SP	TM	SUBCELLULAR LOCATION: Membrane {ECO:0000305}; Single-pass type I membrane protein {ECO:0000305}.	membrane [GO:0016020]; receptor complex [GO:0043235]
Q8R502	Q8R502	Lrrc8c	Volume-regulated anion channel subunit LRRC8C	MOUSE	3	93396.9	0.788167	3.87347e-05	Q8R502	–	TM	SUBCELLULAR LOCATION: Cell membrane {ECO:0000269|PubMed:29769723}; Multi-pass membrane protein {ECO:0000250|UniProtKB:Q8TDW0}. Endoplasmic reticulum membrane {ECO:0000250|UniProtKB:Q8TDW0}. Note=In the absence of LRRC8A, resides primarily in a cytoplasmic compartment, probably the endoplasmic reticulum. Requires LRRC8A for expression at the cell membrane. {ECO:0000250|UniProtKB:Q8TDW0}.	endoplasmic reticulum [GO:0005783]; endoplasmic reticulum membrane [GO:0005789]; monoatomic ion channel complex [GO:0034702]; plasma membrane [GO:0005886]
Q9R0G7	A0A0M3HEP2|Q9R0G7|H9H9S3|A0A0J9YV01|A0A0J9YVF6	Zeb2	Zinc finger E-box-binding homeobox 2	MOUSE	2	138097	0.787167	1.40265e-05	Q9R0G7	–	–	SUBCELLULAR LOCATION: Nucleus {ECO:0000250|UniProtKB:O60315}. Chromosome {ECO:0000250|UniProtKB:O60315}.	chromatin [GO:0000785]; nucleolus [GO:0005730]; nucleoplasm [GO:0005654]; nucleus [GO:0005634]; plasma membrane [GO:0005886]
E9Q236	E9Q236|E9Q467	Abcc4	ATP-binding cassette sub-family C member 4	MOUSE	12	149741	0.785833	0.00161448	E9Q236	–	TM	SUBCELLULAR LOCATION: Basolateral cell membrane {ECO:0000269|PubMed:12883481, ECO:0000269|PubMed:15314169}; Multi-pass membrane protein {ECO:0000255}. Apical cell membrane {ECO:0000269|PubMed:15314169}; Multi-pass membrane protein {ECO:0000255}. Note=Its localization to the basolateral or apical membranes is tissue-dependent. {ECO:0000269|PubMed:15314169}.	apical plasma membrane [GO:0016324]; basolateral plasma membrane [GO:0016323]; Golgi apparatus [GO:0005794]; membrane [GO:0016020]; nucleolus [GO:0005730]; plasma membrane [GO:0005886]; platelet dense granule membrane [GO:0031088]
Q80WG5	Q80WG5|Q8BGR2	Lrrc8a	Volume-regulated anion channel subunit LRRC8A	MOUSE	17	95030.7	0.784167	4.44824e-05	Q80WG5	–	TM	SUBCELLULAR LOCATION: Cell membrane {ECO:0000269|PubMed:24782309, ECO:0000269|PubMed:29769723, ECO:0000269|PubMed:30135305}; Multi-pass membrane protein {ECO:0000269|PubMed:29769723, ECO:0000269|PubMed:30775971}. Lysosome membrane {ECO:0000250|UniProtKB:Q8IWT6}; Multi-pass membrane protein {ECO:0000269|PubMed:29769723, ECO:0000269|PubMed:30775971}. Note=Mainly localizes to the cell membrane, with…	cell surface [GO:0009986]; lysosomal membrane [GO:0005765]; monoatomic ion channel complex [GO:0034702]; plasma membrane [GO:0005886]
Q9QYG0	Q9QYG0|A0A2I3BQR5|A0A2I3BQM5	Ndrg2	Protein NDRG2	MOUSE	17	41130.8	0.779833	1.91916e-05	Q9QYG0	–	–	SUBCELLULAR LOCATION: Cytoplasm {ECO:0000269|PubMed:14985363, ECO:0000269|PubMed:16520977}. Cytoplasm, perinuclear region {ECO:0000250}. Cell projection, growth cone {ECO:0000250}. Note=In neurons, seems to concentrate at axonal growth cone. Perinuclear in neurons (By similarity). {ECO:0000250}.	cytoplasm [GO:0005737]; Golgi apparatus [GO:0005794]; growth cone [GO:0030426]; nucleus [GO:0005634]; perinuclear region of cytoplasm [GO:0048471]
E9Q7E2	E9Q7E2	Arid2	AT-rich interactive domain-containing protein 2	MOUSE	2	197639	0.775833	0.00244252	E9Q7E2	–	–	SUBCELLULAR LOCATION: Nucleus {ECO:0000255|PROSITE-ProRule:PRU00355, ECO:0000255|PROSITE-ProRule:PRU00858}.	chromatin [GO:0000785]; kinetochore [GO:0000776]; nuclear matrix [GO:0016363]; nucleoplasm [GO:0005654]; plasma membrane [GO:0005886]; RSC-type complex [GO:0016586]; SWI/SNF complex [GO:0016514]; transcription regulator complex [GO:0005667]
Q9JLC8	E9QNY8|Q9JLC8|A0A0R4J125|D3Z3H1|B2RRL5|A0A2I3BR28	Sacs	Sacsin	MOUSE	70	526266	0.7755	0.000396317	Q9JLC8	–	–	SUBCELLULAR LOCATION: Cytoplasm {ECO:0000250}. Note=Predominantly cytoplasmic, a small portion is present in the nucleus and also shows a partial mitochondrial overlap with the mitochondrial marker Hsp60. {ECO:0000250}.	cytoplasm [GO:0005737]
Q6NSW3	Q6NSW3|E9PUC4|A0A0R4J1Y6	Sphkap	A-kinase anchor protein SPHKAP	MOUSE	25	187716	0.773167	3.84666e-06	Q6NSW3	–	–	SUBCELLULAR LOCATION: Cytoplasm {ECO:0000250}. Note=Colocalizes with SPHK1 in the cytoplasm. {ECO:0000250}.	mitochondrion [GO:0005739]; Z disc [GO:0030018]
Q80X50	Q80X50|A0A0G2JDV6|A0A0H2UH17|A0A0G2JFN7|A0A0G2JG47|A0A0G2JGD0|A0A0G2JDT1|A0A0G2JE24|A0A0G2JEC6	Ubap2l	Ubiquitin-associated protein 2-like	MOUSE	16	116911	0.7665	2.32964e-05	Q80X50	–	–	SUBCELLULAR LOCATION: Nucleus {ECO:0000250|UniProtKB:Q14157}. Chromosome {ECO:0000250|UniProtKB:Q14157}. Cytoplasm {ECO:0000250|UniProtKB:Q14157}. Cytoplasm, Stress granule {ECO:0000250|UniProtKB:Q14157}. Note=Associates with nuclear chromatin. {ECO:0000250|UniProtKB:Q14157}.	chromosome [GO:0005694]; cytoplasmic stress granule [GO:0010494]; PcG protein complex [GO:0031519]
Q91XM9	A0A338P6J0|A0A571BEK3|Q91XM9|A0A571BEZ4|E9Q2L2|D3YUZ8|D3YWU0	Dlg2	Disks large homolog 2	MOUSE	41	95334.9	0.7665	0.000687752	Q91XM9	–	–	SUBCELLULAR LOCATION: Cell membrane {ECO:0000305|PubMed:11997254}; Lipid-anchor {ECO:0000250|UniProtKB:Q63622}. Postsynaptic density {ECO:0000250|UniProtKB:Q63622}. Synapse {ECO:0000250}. Membrane {ECO:0000250|UniProtKB:Q63622}. Cell projection, axon {ECO:0000250|UniProtKB:Q63622}. Perikaryon {ECO:0000250|UniProtKB:Q63622}. Note=Concentrated in soma and postsynaptic density of a subset of neurons…	axon cytoplasm [GO:1904115]; axon initial segment [GO:0043194]; cell junction [GO:0030054]; cytoplasm [GO:0005737]; glutamatergic synapse [GO:0098978]; juxtaparanode region of axon [GO:0044224]; neuromuscular junction [GO:0031594]; nucleus [GO:0005634]; perikaryon [GO:0043204]; plasma membrane [GO:0005886]; postsynaptic density [GO:0014069]; postsynaptic membrane [GO:0045211]; synaptic vesicle me…
Q62172	Q62172|A0A3B2WCS4|A0A3B2W7X3	Ralbp1	RalA-binding protein 1	MOUSE	6	75498.3	0.7645	2.12814e-05	Q62172	–	–	SUBCELLULAR LOCATION: Cell membrane {ECO:0000250|UniProtKB:Q15311}; Peripheral membrane protein {ECO:0000250|UniProtKB:Q15311}. Cytoplasm, cytosol {ECO:0000250|UniProtKB:Q15311}. Cytoplasm, cytoskeleton, spindle pole {ECO:0000250|UniProtKB:Q62796}. Nucleus {ECO:0000250|UniProtKB:Q15311}. Mitochondrion {ECO:0000250|UniProtKB:Q15311}. Note=Cytosolic protein that transiently associates with the mito…	cytosol [GO:0005829]; membrane [GO:0016020]; mitochondrion [GO:0005739]; nuclear body [GO:0016604]; plasma membrane [GO:0005886]; spindle pole [GO:0000922]
D3YTT6	D3YTT6|D3Z194	Osbpl3	Oxysterol-binding protein	MOUSE	2	101408	0.7615	0.00780936	D3YTT6	–	–	SUBCELLULAR LOCATION: Cell membrane {ECO:0000256|ARBA:ARBA00004202}; Peripheral membrane protein {ECO:0000256|ARBA:ARBA00004202}. Cell projection, filopodium tip {ECO:0000256|ARBA:ARBA00004495}. Cytoplasm, cytosol {ECO:0000256|ARBA:ARBA00004514}. Endoplasmic reticulum membrane {ECO:0000256|ARBA:ARBA00004406}; Peripheral membrane protein {ECO:0000256|ARBA:ARBA00004406}. Nucleus membrane {ECO:00002…	cytosol [GO:0005829]; endoplasmic reticulum membrane [GO:0005789]; filopodium tip [GO:0032433]; nuclear membrane [GO:0031965]; perinuclear endoplasmic reticulum [GO:0097038]; plasma membrane [GO:0005886]
P56399	P56399|Q3U4W8|D3YYA5|D3Z4K7	Usp5	Ubiquitin carboxyl-terminal hydrolase 5	MOUSE	28	96744.4	0.760833	9.02522e-06	P56399	–	–	SUBCELLULAR LOCATION: Cytoplasm {ECO:0000250|UniProtKB:P45974}. Cytoplasm, Stress granule {ECO:0000250|UniProtKB:P45974}. Nucleus {ECO:0000250|UniProtKB:P45974}.	presynapse [GO:0098793]
Q99MR6	Q99MR6|A0A0G2JDF8|A0A0G2JG65|A0A0G2JDN3|A0A0G2JDF1|A0A1Y7VNN4	Srrt	Serrate RNA effector molecule homolog	MOUSE	17	100907	0.7565	2.57767e-05	Q99MR6	–	–	SUBCELLULAR LOCATION: Nucleus, nucleoplasm. Cytoplasm. Note=Predominantly nuclear. Shuttles between the nucleus and the cytoplasm in a CRM1-dependent way.	cytoplasm [GO:0005737]; nucleoplasm [GO:0005654]; ribonucleoprotein complex [GO:1990904]
A2AHC3	A0A0A0MQE5|A2AHC3|A2AHC4|V9GXT0	Camsap1	Calmodulin-regulated spectrin-associated protein 1	MOUSE	17	177310	0.755167	1.15776e-05	A2AHC3	–	–	SUBCELLULAR LOCATION: Cytoplasm, cytoskeleton {ECO:0000250|UniProtKB:Q5T5Y3}. Note=Associates with the minus-end of microtubules. In contrast to CAMSAP2 and CAMSAP3, does not form stretches of decorated microtubule minus-ends. {ECO:0000250|UniProtKB:Q5T5Y3}.	cytoplasm [GO:0005737]; microtubule [GO:0005874]
A0A2I3BPX3	A0A2I3BPX3|Q6P9J9|A0A2I3BPY8|A0A2I3BRD2	Ano6	Anoctamin	MOUSE	4	109663	0.754167	6.43925e-05	A0A2I3BPX3	–	TM	SUBCELLULAR LOCATION: Cell membrane {ECO:0000256|ARBA:ARBA00004651}; Multi-pass membrane protein {ECO:0000256|ARBA:ARBA00004651}. Membrane {ECO:0000256|RuleBase:RU280814}; Multi-pass membrane protein {ECO:0000256|RuleBase:RU280814}.	chloride channel complex [GO:0034707]; cytosol [GO:0005829]; plasma membrane [GO:0005886]
P17809	P17809	Slc2a1	Solute carrier family 2, facilitated glucose transporter member 1	MOUSE	8	54325.9	0.753167	0.000547032	P17809	–	TM	SUBCELLULAR LOCATION: Cell membrane {ECO:0000269|PubMed:17320047, ECO:0000269|PubMed:30197081, ECO:0000269|PubMed:35810171}; Multi-pass membrane protein {ECO:0000255}. Photoreceptor inner segment {ECO:0000269|PubMed:25957687}.	apical plasma membrane [GO:0016324]; basolateral plasma membrane [GO:0016323]; caveola [GO:0005901]; cortical actin cytoskeleton [GO:0030864]; cytoplasm [GO:0005737]; cytosol [GO:0005829]; female germ cell nucleus [GO:0001674]; female pronucleus [GO:0001939]; glucose transporter complex [GO:1990350]; Golgi membrane [GO:0000139]; intercalated disc [GO:0014704]; membrane [GO:0016020]; membrane raft…
Q68FG2	Q68FG2|A0A494BBH5|A0A5F8MPM8	Sptbn2	Spectrin beta chain	MOUSE	122	272173	0.7515	0.000586652	Q68FG2	–	–	SUBCELLULAR LOCATION: Cytoplasm, cell cortex {ECO:0000256|ARBA:ARBA00004544}. Cytoplasm, cytoskeleton {ECO:0000256|ARBA:ARBA00004245}.	apical plasma membrane [GO:0016324]; cell junction [GO:0030054]; cell projection [GO:0042995]; cortical actin cytoskeleton [GO:0030864]; cytosol [GO:0005829]; glutamatergic synapse [GO:0098978]; intracellular membrane-bounded organelle [GO:0043231]; neuronal cell body [GO:0043025]; parallel fiber to Purkinje cell synapse [GO:0098688]; paranodal junction [GO:0033010]; photoreceptor inner segment […
Q9Z130	Q9Z130|D3YTQ3|F6VQH5	Hnrnpdl	Heterogeneous nuclear ribonucleoprotein D-like	MOUSE	11	33729.3	0.749833	2.67728e-05	Q9Z130	–	–	SUBCELLULAR LOCATION: Nucleus {ECO:0000269|PubMed:10717477, ECO:0000269|PubMed:15190078}. Cytoplasm {ECO:0000250|UniProtKB:O14979}. Note=Shuttles between the nucleus and the cytoplasm in a TNPO1-dependent manner. {ECO:0000250|UniProtKB:O14979}.	cytoplasm [GO:0005737]; nucleus [GO:0005634]; synapse [GO:0045202]
Q68EF0	A0A1W2P7K6|Q68EF0	Rab3ip	Rab-3A-interacting protein	MOUSE	2	47931.4	0.7495	0.000176266	Q68EF0	–	–	SUBCELLULAR LOCATION: Cytoplasm {ECO:0000250|UniProtKB:Q96QF0}. Nucleus {ECO:0000250|UniProtKB:Q96QF0}. Cytoplasm, cytoskeleton {ECO:0000250|UniProtKB:Q96QF0}. Cell projection, lamellipodium {ECO:0000250|UniProtKB:Q96QF0}. Vesicle {ECO:0000250|UniProtKB:Q96QF0}. Cytoplasm, cytoskeleton, microtubule organizing center, centrosome {ECO:0000250|UniProtKB:Q96QF0}. Note=Predominantly cytoplasmic but a …	centrosome [GO:0005813]; cytoplasm [GO:0005737]; cytosol [GO:0005829]; lamellipodium [GO:0030027]; nucleus [GO:0005634]; vesicle [GO:0031982]
A2ACV6	A2ACV6|E1U8D0	Soga1	Protein SOGA1	MOUSE	10	184853	0.747833	3.76803e-05	A2ACV6	–	–	SUBCELLULAR LOCATION: [C-terminal 80 kDa form]: Secreted {ECO:0000269|PubMed:20813965}. Note=Secreted in primary hepatocyte-conditioned media. {ECO:0000269|PubMed:20813965}.; SUBCELLULAR LOCATION: Cytoplasm, cytoskeleton {ECO:0000269|PubMed:28550165, ECO:0000269|PubMed:35543016}. Golgi apparatus membrane {ECO:0000269|PubMed:35543016}. Midbody {ECO:0000250|UniProtKB:O94964}. Note=Co-localizes with…	extracellular space [GO:0005615]; Golgi membrane [GO:0000139]; microtubule [GO:0005874]; midbody [GO:0030496]
E9Q8T7	E9Q8T7	Dnah1	Dynein heavy chain 1, axonemal	MOUSE	3	491055	0.7475	0.00211324	E9Q8T7	–	–	SUBCELLULAR LOCATION: Cytoplasm, cytoskeleton, cilium axoneme {ECO:0000250|UniProtKB:Q9P2D7}. Cell projection, cilium, flagellum {ECO:0000269|PubMed:11371505}.	extracellular region [GO:0005576]; inner dynein arm [GO:0036156]; microtubule [GO:0005874]; sperm flagellum [GO:0036126]
Q9WTX5	Q9WTX5|E9PUV4	Skp1	S-phase kinase-associated protein 1	MOUSE	2	18842.9	0.746833	0.00392979	Q9WTX5	–	–		centrosome [GO:0005813]; Cul7-RING ubiquitin ligase complex [GO:0031467]; cytosol [GO:0005829]; PcG protein complex [GO:0031519]; SCF ubiquitin ligase complex [GO:0019005]
Q6NS60	Q6NS60	Fbxo41	F-box only protein 41	MOUSE	33	95812.7	0.746833	8.77537e-05	Q6NS60	–	–		synapse [GO:0045202]
P63038	P63038|D3Z2F2|D3Z7J9	Hspd1	60 kDa heat shock protein, mitochondrial	MOUSE	48	61125.6	0.745167	4.74895e-05	P63038	–	–	SUBCELLULAR LOCATION: Mitochondrion matrix {ECO:0000250|UniProtKB:P10809}.	cell surface [GO:0009986]; clathrin-coated pit [GO:0005905]; coated vesicle [GO:0030135]; cytoplasm [GO:0005737]; cytosol [GO:0005829]; early endosome [GO:0005769]; extracellular exosome [GO:0070062]; intracellular membrane-bounded organelle [GO:0043231]; lipopolysaccharide receptor complex [GO:0046696]; membrane [GO:0016020]; migrasome [GO:0140494]; mitochondrial inner membrane [GO:0005743]; mit…
A0A1D5RM83	A0A1D5RM83|Q8R0S2|A0A5F8MPT9|A0A0R4J1U6	Iqsec1	IQ motif and SEC7 domain-containing protein 1	MOUSE	58	118783	0.7425	0.0039406	A0A1D5RM83	–	–	SUBCELLULAR LOCATION: Cytoplasm {ECO:0000256|ARBA:ARBA00004496}.	cytoplasm [GO:0005737]; postsynaptic density, intracellular component [GO:0099092]
Q60865	Q60865	Caprin1	Caprin-1	MOUSE	4	78338.7	0.7395	0.000914848	Q60865	–	–	SUBCELLULAR LOCATION: Cytoplasm, Cytoplasmic ribonucleoprotein granule {ECO:0000269|PubMed:17210633}. Cytoplasm, cytosol {ECO:0000269|PubMed:14764709, ECO:0000269|PubMed:17210633}. Cell projection, dendrite {ECO:0000250|UniProtKB:Q5M9G3}. Cell projection, lamellipodium {ECO:0000250|UniProtKB:Q14444}. Note=Mediates formation and localizes to cytoplasmic ribonucleoprotein membraneless compartments …	cell leading edge [GO:0031252]; cytoplasmic stress granule [GO:0010494]; cytosol [GO:0005829]; dendrite [GO:0030425]; lamellipodium [GO:0030027]; P-body [GO:0000932]; synapse [GO:0045202]
Q8VI75	Q8VI75|Q5U4C5|D6RES6	Ipo4	Importin-4	MOUSE	8	120699	0.730167	7.46957e-05	Q8VI75	–	–	SUBCELLULAR LOCATION: Cytoplasm {ECO:0000250|UniProtKB:Q8TEX9}. Nucleus {ECO:0000250|UniProtKB:Q8TEX9}.	chromatin [GO:0000785]; cytoplasm [GO:0005737]; nucleus [GO:0005634]; protein-containing complex [GO:0032991]
Q8BKY8	Q8BKY8|A0A1L1SUB1	Mterf2	Transcription termination factor 2, mitochondrial	MOUSE	2	44079.5	0.729833	6.25037e-05	Q8BKY8	–	–	SUBCELLULAR LOCATION: Mitochondrion matrix, mitochondrion nucleoid {ECO:0000269|PubMed:19366608}.	mitochondrial nucleoid [GO:0042645]; mitochondrion [GO:0005739]
K3W4R5	K3W4R5|A2AGT5|A0A0R4J0K2|Z4YL78	Ckap5	Cytoskeleton-associated protein 5	MOUSE	41	227286	0.728833	2.5895e-05	K3W4R5	–	–	SUBCELLULAR LOCATION: Chromosome, centromere, kinetochore {ECO:0000256|ARBA:ARBA00004629}. Cytoplasm, cytoskeleton, microtubule organizing center, centrosome {ECO:0000256|ARBA:ARBA00004300}. Cytoplasm, cytoskeleton, spindle pole {ECO:0000256|ARBA:ARBA00004647}.	centrosome [GO:0005813]; ciliary basal body [GO:0036064]; cytoplasm [GO:0005737]; kinetochore [GO:0000776]; microtubule plus-end [GO:0035371]; mitotic spindle [GO:0072686]; nucleolus [GO:0005730]; plasma membrane [GO:0005886]; protein-containing complex [GO:0032991]; spindle pole [GO:0000922]
A2AES5	A2AES4|A2AES5|Q3U2S4|A2AES3	Otud5	Deubiquitinating enzyme A	MOUSE	2	60889.9	0.726167	0.00153657	A2AES5	–	–
A3KGU9	A3KGU9|A3KGU7|E9Q447|A3KGU5|P16546|A3KGU4|P08032	Sptan1	Spectrin alpha chain, non-erythrocytic 1	MOUSE	114	288454	0.724167	8.49376e-06	A3KGU9	–	–	SUBCELLULAR LOCATION: Cytoplasm, cell cortex {ECO:0000256|ARBA:ARBA00004544}. Cytoplasm, cytoskeleton {ECO:0000256|ARBA:ARBA00004245}.	cuticular plate [GO:0032437]; intracellular membrane-bounded organelle [GO:0043231]; microtubule cytoskeleton [GO:0015630]
P30999	E9Q8Z8|E9Q8Z6|E9Q8Z5|P30999|G3X9V2|E9Q904|E9Q901|E9Q903|D3Z2H2|E9Q8Z9|E9Q8Z4|E9Q905|E9Q907|E9Q906|D3Z7H6|E9Q986|D3Z2H7	Ctnnd1	Catenin delta-1	MOUSE	15	105494	0.724167	2.15812e-05	P30999	–	–	SUBCELLULAR LOCATION: Cell junction, adherens junction {ECO:0000269|PubMed:19267394, ECO:0000269|PubMed:27375112, ECO:0000269|PubMed:33972531}. Cytoplasm {ECO:0000269|PubMed:15138284, ECO:0000269|PubMed:17344476, ECO:0000269|PubMed:27375112}. Nucleus {ECO:0000269|PubMed:15138284, ECO:0000269|PubMed:17344476}. Cell membrane {ECO:0000269|PubMed:17344476, ECO:0000269|PubMed:19267394}. Cell junction …	adherens junction [GO:0005912]; apicolateral plasma membrane [GO:0016327]; bicellular tight junction [GO:0005923]; cell-cell junction [GO:0005911]; cytoplasm [GO:0005737]; flotillin complex [GO:0016600]; lamellipodium [GO:0030027]; membrane [GO:0016020]; midbody [GO:0030496]; nucleus [GO:0005634]; plasma membrane [GO:0005886]
Q14C51	Q14C51|A0A0U1RQ61	Ptcd3	Pentatricopeptide repeat domain-containing protein 3, mitochondrial	MOUSE	4	78365.3	0.7205	1.15135e-05	Q14C51	–	–	SUBCELLULAR LOCATION: Mitochondrion {ECO:0000250}.	cytosol [GO:0005829]; mitochondrial inner membrane [GO:0005743]; mitochondrial small ribosomal subunit [GO:0005763]; mitochondrion [GO:0005739]; nucleoplasm [GO:0005654]; plasma membrane [GO:0005886]
Q99K51	B1AX58|Q99K51|A0A1C7CYV0|Q61233	Pls3	Plastin-3	MOUSE	13	71254.2	0.719167	2.99942e-05	Q99K51	–	–	SUBCELLULAR LOCATION: Cytoplasm {ECO:0000250}.	cytoplasm [GO:0005737]; cytosol [GO:0005829]; neuromuscular junction [GO:0031594]; plasma membrane [GO:0005886]
E0CX65	E0CX65	Sirpa	Tyrosine-protein phosphatase non-receptor type substrate 1	MOUSE	2	19117.5	0.716833	0.000126221	E0CX65	SP	TM		membrane [GO:0016020]
O08553	O08553	Dpysl2	Dihydropyrimidinase-related protein 2	MOUSE	30	62675.8	0.7165	0.000202654	O08553	–	–	SUBCELLULAR LOCATION: Cytoplasm, cytosol {ECO:0000250}. Cytoplasm, cytoskeleton {ECO:0000250}. Membrane {ECO:0000250}. Note=Tightly but non-covalently associated with membranes. {ECO:0000250}.	axon [GO:0030424]; cilium [GO:0005929]; cytosol [GO:0005829]; dendrite [GO:0030425]; mitochondrion [GO:0005739]; mitotic spindle [GO:0072686]; myelin sheath [GO:0043209]; neuronal cell body [GO:0043025]; plasma membrane [GO:0005886]; postsynaptic density [GO:0014069]; Schaffer collateral - CA1 synapse [GO:0098685]
Q8BX02	Q8BX02	Kank2	KN motif and ankyrin repeat domain-containing protein 2	MOUSE	2	91042.6	0.7165	0.0146658	Q8BX02	–	–	SUBCELLULAR LOCATION: Cytoplasm {ECO:0000250|UniProtKB:Q63ZY3}. Mitochondrion {ECO:0000250|UniProtKB:Q63ZY3}.	cytoplasm [GO:0005737]; mitochondrion [GO:0005739]
Q9Z2W0	Q3TVK3|Q9Z2W0|Q8BPW9|A0A087WSE6|A0A087WS31|A0A087WRC1|A0A087WSD3|A0A087WNX3	Dnpep	Aspartyl aminopeptidase	MOUSE	9	52776.5	0.714167	4.46914e-05	Q9Z2W0	–	–	SUBCELLULAR LOCATION: Cytoplasm.	cytosol [GO:0005829]
Q8R5H6	Q8R5H6	Wasf1	Wiskott-Aldrich syndrome protein family member 1	MOUSE	10	61793.1	0.713833	1.53231e-05	Q8R5H6	–	–	SUBCELLULAR LOCATION: Cytoplasm, cytoskeleton {ECO:0000250|UniProtKB:Q92558}. Synapse {ECO:0000269|PubMed:24153177}. Cell junction, focal adhesion {ECO:0000250|UniProtKB:Q92558}. Note=Dot-like pattern in the cytoplasm. Concentrated in Rac-regulated membrane-ruffling areas. Partial translocation to focal adhesion sites might be mediated by interaction with SORBS2. In neurons, colocalizes with acti…	cytoplasm [GO:0005737]; cytoskeleton [GO:0005856]; dendrite cytoplasm [GO:0032839]; focal adhesion [GO:0005925]; lamellipodium [GO:0030027]; mitochondrial outer membrane [GO:0005741]; mitochondrion [GO:0005739]; postsynapse [GO:0098794]; SCAR complex [GO:0031209]
Q8BKC5	Q8BKC5	Ipo5	Importin-5	MOUSE	11	125072	0.711167	0.000120873	Q8BKC5	–	–	SUBCELLULAR LOCATION: Cytoplasm {ECO:0000269|PubMed:17143267}. Nucleus {ECO:0000269|PubMed:17143267}.	cytoplasm [GO:0005737]; cytosol [GO:0005829]; Golgi apparatus [GO:0005794]; nuclear membrane [GO:0031965]; nucleoplasm [GO:0005654]; nucleus [GO:0005634]
A0JNY3	A0JNY3|Q8BUV3	Gphn	Molybdopterin molybdenumtransferase	MOUSE	31	84349	0.7095	0.00101052	A0JNY3	–	–	SUBCELLULAR LOCATION: Cell projection, dendrite {ECO:0000256|ARBA:ARBA00004279}. Cytoplasm, cytoskeleton {ECO:0000256|ARBA:ARBA00004245}. Cytoplasm, cytosol {ECO:0000256|ARBA:ARBA00004514}. Postsynaptic cell membrane {ECO:0000256|ARBA:ARBA00060421}; Lipid-anchor {ECO:0000256|ARBA:ARBA00060421}; Cytoplasmic side {ECO:0000256|ARBA:ARBA00060421}. Postsynaptic density {ECO:0000256|ARBA:ARBA00034105}.	cytoplasmic side of plasma membrane [GO:0009898]; cytoskeleton [GO:0005856]; cytosol [GO:0005829]; dendritic spine [GO:0043197]; GABA-ergic synapse [GO:0098982]; glycinergic synapse [GO:0098690]; inhibitory synapse [GO:0060077]; postsynaptic density [GO:0014069]; postsynaptic membrane [GO:0045211]; postsynaptic specialization, intracellular component [GO:0099091]
Q99020	Q20BD0|Q80XR6|Q99020	Hnrnpab	Heterogeneous nuclear ribonucleoprotein A/B	MOUSE	12	30944.8	0.707833	9.02829e-05	Q99020	–	–	SUBCELLULAR LOCATION: Nucleus {ECO:0000305}. Cytoplasm {ECO:0000250}. Note=Localized in cytoplasmic mRNP granules containing untranslated mRNAs. {ECO:0000250}.	cytoplasm [GO:0005737]; glutamatergic synapse [GO:0098978]; mRNA editing complex [GO:0045293]; nucleus [GO:0005634]; postsynapse [GO:0098794]; presynaptic cytosol [GO:0099523]; ribonucleoprotein complex [GO:1990904]; RNA polymerase II transcription regulator complex [GO:0090575]
Q2M3X8	Q2M3X8|B1B1B8|A0A5F8MPI2|A0A5F8MPG5|Q501J7|A0A668KL56	Phactr1	Phosphatase and actin regulator 1	MOUSE	17	66741.3	0.705833	0.00155543	Q2M3X8	–	–	SUBCELLULAR LOCATION: Cytoplasm. Synapse {ECO:0000250}. Nucleus. Note=Enriched at synapses (By similarity). Cytoplasmic in resting cells, and is imported into the nucleus upon serum stimulation. Interaction with actin prevents nuclear import. {ECO:0000250}.	cytosol [GO:0005829]; nucleus [GO:0005634]; synapse [GO:0045202]
Q9EQH3	Q9EQH3	Vps35	Vacuolar protein sorting-associated protein 35	MOUSE	17	92510.1	0.705167	3.48666e-05	Q9EQH3	–	–	SUBCELLULAR LOCATION: Cytoplasm {ECO:0000250}. Membrane {ECO:0000250}; Peripheral membrane protein {ECO:0000250}. Endosome {ECO:0000250|UniProtKB:Q96QK1}. Early endosome {ECO:0000305}. Late endosome {ECO:0000305}.	cytoplasm [GO:0005737]; cytosol [GO:0005829]; dopaminergic synapse [GO:0098691]; early endosome [GO:0005769]; endosome [GO:0005768]; endosome membrane [GO:0010008]; glutamatergic synapse [GO:0098978]; late endosome [GO:0005770]; lysosome [GO:0005764]; membrane [GO:0016020]; mitochondrion [GO:0005739]; mitochondrion-derived vesicle [GO:0099073]; neuron projection [GO:0043005]; neuronal cell body […
P56873	P56873|E0CYU9	Znrd2	Protein ZNRD2	MOUSE	4	21735	0.704167	0.000117548	P56873	–	–	SUBCELLULAR LOCATION: Cytoplasm {ECO:0000250|UniProtKB:O60232}.	cytoplasm [GO:0005737]
Q9QUR8	Q9QUR8	Sema7a	Semaphorin-7A	MOUSE	13	76019.6	0.704167	0.00397015	Q9QUR8	SP	–	SUBCELLULAR LOCATION: Cell membrane {ECO:0000269|PubMed:17377534}; Lipid-anchor, GPI-anchor {ECO:0000269|PubMed:17377534}; Extracellular side {ECO:0000269|PubMed:17377534}.	external side of plasma membrane [GO:0009897]; GABA-ergic synapse [GO:0098982]; plasma membrane [GO:0005886]; presynapse [GO:0098793]
Q8VCS9	Q8VCS9|G5E8Z4|P31651|E9PXG1	Slc6a12	Transporter	MOUSE	2	72417.2	0.7035	0.0191859	Q8VCS9	–	TM	SUBCELLULAR LOCATION: Basolateral cell membrane {ECO:0000256|ARBA:ARBA00004554}; Multi-pass membrane protein {ECO:0000256|ARBA:ARBA00004554}.	basolateral plasma membrane [GO:0016323]
J3QJW3	J3QJW3	Cadps	Calcium-dependent secretion activator 1	MOUSE	57	154310	0.702833	0.0163638	J3QJW3	–	–
Q8K2V6	Q8K2V6	Ipo11	Importin-11	MOUSE	2	113441	0.702167	0.00152443	Q8K2V6	–	–	SUBCELLULAR LOCATION: Cytoplasm {ECO:0000250}. Nucleus {ECO:0000250}.	cytosol [GO:0005829]; nucleoplasm [GO:0005654]
E9PZ16	E9PZ16|B1B0C7|Q05793|A0A571BD72	Hspg2	Basement membrane-specific heparan sulfate proteoglycan core protein	MOUSE	34	480503	0.701833	0.000401776	E9PZ16	SP	–	SUBCELLULAR LOCATION: Secreted, extracellular space, extracellular matrix, basement membrane {ECO:0000256|ARBA:ARBA00004302}.	basement membrane [GO:0005604]; extracellular region [GO:0005576]; Golgi lumen [GO:0005796]
Q5PR69	A0A5F8MPP1|E9Q5L4|E9Q3Y7|Q5PR69	Crad	Capping protein inhibiting regulator of actin dynamics	MOUSE	4	132797	0.7015	1.93735e-05	Q5PR69	–	–	SUBCELLULAR LOCATION: Cytoplasm, cytosol {ECO:0000305|PubMed:30361697}.	cytosol [GO:0005829]
A2AG68	A2AG68|Q64430	Atp7a	P-type Cu(+) transporter	MOUSE	2	163510	0.7005	0.0019198	A2AG68	–	TM	SUBCELLULAR LOCATION: Cell membrane {ECO:0000256|ARBA:ARBA00004651}; Multi-pass membrane protein {ECO:0000256|ARBA:ARBA00004651}. Cell projection, axon {ECO:0000256|ARBA:ARBA00004489}. Cell projection, dendrite {ECO:0000256|ARBA:ARBA00004279}. Early endosome membrane {ECO:0000256|ARBA:ARBA00004520}; Multi-pass membrane protein {ECO:0000256|ARBA:ARBA00004520}. Golgi apparatus, trans-Golgi network …	axon [GO:0030424]; dendrite [GO:0030425]; early endosome membrane [GO:0031901]; melanosome membrane [GO:0033162]; plasma membrane [GO:0005886]; postsynaptic density [GO:0014069]; trans-Golgi network membrane [GO:0032588]
Q80VX2	Q80VX2|O54901|E9QMY1|Q05D16|E9PZI9	Cd200	CD200 antigen	MOUSE	2	31668.9	0.699833	0.000101557	Q80VX2	SP	TM	SUBCELLULAR LOCATION: Cell membrane {ECO:0000256|ARBA:ARBA00004251}; Single-pass type I membrane protein {ECO:0000256|ARBA:ARBA00004251}.	cell surface [GO:0009986]; plasma membrane [GO:0005886]
D3Z6I8	D3Z6I8|E9Q7Q3|F8WID5|E9Q5J9|E9Q454|P21107|A0A0R4J1P2|E9Q450|Q8BP43|E9Q448|Q8BSH3|P58771|B7ZNL3|E9Q452|D3Z2H9|E9Q455|G5E8R2|E9Q456|G5E8R1|E9Q453|G5E8R0|A2AIM4|P58774|S4R2U0|A2AIM5|D3YVR0	Tpm3	Tropomyosin alpha-3 chain	MOUSE	5	28836.7	0.699833	4.27604e-05	D3Z6I8	–	–	SUBCELLULAR LOCATION: Cytoplasm, cytoskeleton {ECO:0000256|ARBA:ARBA00004245}.	actin cytoskeleton [GO:0015629]; cytoplasm [GO:0005737]
Q7TSC1	Q7TSC1|G3UX48	Prrc2a	Protein PRRC2A	MOUSE	6	229769	0.698833	0.000142023	Q7TSC1	–	–	SUBCELLULAR LOCATION: Cytoplasm {ECO:0000250}. Nucleus {ECO:0000250}.	cytosol [GO:0005829]; nucleoplasm [GO:0005654]; plasma membrane [GO:0005886]
Q8CHP8	Q8CHP8	Pgp	Glycerol-3-phosphate phosphatase	MOUSE	14	34996.5	0.697833	0.000251365	Q8CHP8	–	–
A0A3B2WCD2	A0A3B2WCD2	Lmtk3	Serine/threonine-protein kinase LMTK3	MOUSE	8	154464	0.697833	0.000219176	A0A3B2WCD2	SP	TM	SUBCELLULAR LOCATION: Cell projection, axon {ECO:0000256|ARBA:ARBA00004489}. Cell projection, dendrite {ECO:0000256|ARBA:ARBA00004279}. Membrane {ECO:0000256|ARBA:ARBA00004167}; Single-pass membrane protein {ECO:0000256|ARBA:ARBA00004167}.	axon [GO:0030424]; cytoplasm [GO:0005737]; dendrite [GO:0030425]; endomembrane system [GO:0012505]; membrane [GO:0016020]
Q8K0T0	Q8K0T0	Rtn1	Reticulon-1	MOUSE	15	83913.3	0.697167	0.000114906	Q8K0T0	–	TM	SUBCELLULAR LOCATION: Endoplasmic reticulum membrane {ECO:0000269|PubMed:12036513}; Multi-pass membrane protein {ECO:0000255}. Golgi apparatus membrane {ECO:0000250|UniProtKB:Q16799}; Multi-pass membrane protein {ECO:0000255}.	dendrite [GO:0030425]; endoplasmic reticulum [GO:0005783]; endoplasmic reticulum membrane [GO:0005789]; Golgi membrane [GO:0000139]; neuronal cell body [GO:0043025]; nuclear body [GO:0016604]; smooth endoplasmic reticulum [GO:0005790]
A0A0N4SVS6	A0A0N4SVS6	Cnbp	Cellular nucleic acid-binding protein	MOUSE	8	20053.9	0.694833	3.34272e-05	A0A0N4SVS6	–	–	SUBCELLULAR LOCATION: Cytoplasm {ECO:0000256|ARBA:ARBA00004496}. Endoplasmic reticulum {ECO:0000256|ARBA:ARBA00004240}. Nucleus {ECO:0000256|ARBA:ARBA00004123}.	endoplasmic reticulum [GO:0005783]; nucleus [GO:0005634]
Q3UHU5	Q3UHU5|H3BL83|B8JJI7	Mtcl1	Microtubule cross-linking factor 1	MOUSE	18	215456	0.694167	0.000113305	Q3UHU5	–	–	SUBCELLULAR LOCATION: [Isoform 1]: Lateral cell membrane {ECO:0000269|PubMed:23902687}. Apical cell membrane {ECO:0000269|PubMed:23902687}. Cytoplasm, cytoskeleton, spindle pole {ECO:0000269|PubMed:23902687}. Midbody {ECO:0000269|PubMed:23902687}. Cytoplasm, cytoskeleton {ECO:0000269|PubMed:23902687}. Note=Colocalized with microtubules at the base of cilia. Gradually accumulates on the apicobasal…	apical plasma membrane [GO:0016324]; apicolateral plasma membrane [GO:0016327]; cytoplasm [GO:0005737]; cytoskeleton [GO:0005856]; extracellular space [GO:0005615]; kinetochore [GO:0000776]; lateral plasma membrane [GO:0016328]; microtubule bundle [GO:0097427]; midbody [GO:0030496]; spindle microtubule [GO:0005876]; spindle pole [GO:0000922]
Q02053	Q02053|P31254	Uba1	Ubiquitin-like modifier-activating enzyme 1	MOUSE	41	119005	0.693167	3.68417e-05	Q02053	–	–	SUBCELLULAR LOCATION: Cytoplasm {ECO:0000250|UniProtKB:P22314}. Mitochondrion {ECO:0000250|UniProtKB:P22314}. Nucleus {ECO:0000250|UniProtKB:P22314}.	cytoplasm [GO:0005737]; cytosol [GO:0005829]; desmosome [GO:0030057]; endosome membrane [GO:0010008]; heterochromatin [GO:0000792]; lysosomal membrane [GO:0005765]; mitochondrion [GO:0005739]; nucleoplasm [GO:0005654]; nucleus [GO:0005634]; rough endoplasmic reticulum membrane [GO:0030867]
Q9Z2W1	Q9Z2W1|Q99KH8|Q99JT2|A2AD84|D3Z359	Stk25	Serine/threonine-protein kinase 25	MOUSE	2	48385.1	0.691833	0.000320541	Q9Z2W1	–	–	SUBCELLULAR LOCATION: Cytoplasm {ECO:0000250}. Golgi apparatus {ECO:0000250}. Note=Localizes to the Golgi apparatus. {ECO:0000250}.	FAR/SIN/STRIPAK complex [GO:0090443]; Golgi apparatus [GO:0005794]
Q3U2A8	Q3U2A8|F6YJY2	Vars2	Valine--tRNA ligase, mitochondrial	MOUSE	3	119714	0.6905	0.00641515	Q3U2A8	–	–	SUBCELLULAR LOCATION: Mitochondrion {ECO:0000305}.	mitochondrion [GO:0005739]
Q8VD75	Q8VD75|A0A0J9YUA3|A0A1D5RMM7|A0A0J9YV08|A0A0J9YUX9	Hip1	Huntingtin-interacting protein 1	MOUSE	23	116170	0.6905	9.6755e-05	Q8VD75	–	–	SUBCELLULAR LOCATION: Cytoplasm {ECO:0000250}. Nucleus {ECO:0000250}. Endomembrane system {ECO:0000250}. Cytoplasmic vesicle, clathrin-coated vesicle membrane {ECO:0000250}. Note=Shuttles between cytoplasm and nucleus. Nuclear translocation can be induced by AR (By similarity). {ECO:0000250}.	clathrin-coated vesicle [GO:0030136]; clathrin-coated vesicle membrane [GO:0030665]; cytoplasm [GO:0005737]; glutamatergic synapse [GO:0098978]; Golgi apparatus [GO:0005794]; nucleus [GO:0005634]; presynapse [GO:0098793]; Schaffer collateral - CA1 synapse [GO:0098685]
Q9JJ43	Q9JJ43|A0A2R8VK79|A0A2R8VI79|A0A2R8W6K5|A0A2R8VHB5|A0A2I3BR20	Rbfox1	RNA binding protein fox-1 homolog 1	MOUSE	11	42791.5	0.6905	0.000343232	Q9JJ43	–	–	SUBCELLULAR LOCATION: Nucleus. Cytoplasm. Note=Predominantly nuclear.	cytoplasm [GO:0005737]; nucleoplasm [GO:0005654]; nucleus [GO:0005634]
A0A087WQQ5	A0A087WQQ5|A0A087WS23|A0A087WQI3|A0A087WNW3|A0A087WQG4|A0A087WS29|A0A087WS04|A0A087WQF8|F8VQC7|A0A087WPX0|A0A087WP14|A0A087WP85|A0A087WRS1|A0A087WQ25|A0A087WPW5|A0A087WQD0|A0A087WP48|Q61595	Ktn1	Kinectin	MOUSE	12	147004	0.687167	1.06368e-05	A0A087WQQ5	–	TM	SUBCELLULAR LOCATION: Endoplasmic reticulum membrane {ECO:0000256|ARBA:ARBA00004389}; Single-pass membrane protein {ECO:0000256|ARBA:ARBA00004389}.	endoplasmic reticulum membrane [GO:0005789]
Q9ERK4	Q9ERK4|E9Q1T9|F6ZEW4|E9QAX7	Cse1l	Exportin-2	MOUSE	12	111251	0.687167	0.00010111	Q9ERK4	–	–	SUBCELLULAR LOCATION: Cytoplasm {ECO:0000250|UniProtKB:P55060}. Nucleus {ECO:0000250|UniProtKB:P55060}. Note=Shuttles between the nucleus and the cytoplasm. {ECO:0000250|UniProtKB:P55060}.	cytosol [GO:0005829]; nucleoplasm [GO:0005654]
A0A0R4IZY9	A0A0R4IZY9|Q91XI1	Dus3l	tRNA-dihydrouridine(47) synthase [NAD(P)(+)]	MOUSE	11	72518.6	0.6865	2.74894e-05	A0A0R4IZY9	–	–
P11798	P11798|F8WHB5|F6WHR9|D3Z7K9|D6RDQ8|E9QAJ4	Camk2a	Calcium/calmodulin-dependent protein kinase type II subunit alpha	MOUSE	42	54684.3	0.686167	0.00850334	P11798	–	–	SUBCELLULAR LOCATION: [Isoform Alpha KAP]: Cytoplasm {ECO:0000305|PubMed:8524307}.; SUBCELLULAR LOCATION: Synapse {ECO:0000269|PubMed:28642476}. Postsynaptic density {ECO:0000250|UniProtKB:P11275}. Cell projection, dendritic spine {ECO:0000250|UniProtKB:Q9UQM7}. Cell projection, dendrite {ECO:0000250|UniProtKB:Q9UQM7}. Note=Postsynaptic lipid rafts. {ECO:0000250|UniProtKB:P11275}.	calcium- and calmodulin-dependent protein kinase complex [GO:0005954]; dendritic spine [GO:0043197]; mitochondrion [GO:0005739]; postsynaptic density [GO:0014069]; Schaffer collateral - CA1 synapse [GO:0098685]; synapse [GO:0045202]
Q61084	Q61084	Map3k3	Mitogen-activated protein kinase kinase kinase 3	MOUSE	2	71230.8	0.684167	0.000300901	Q61084	–	–
Q91VN4	Q91VN4|E9Q4M4	Chchd6	MICOS complex subunit Mic25	MOUSE	6	30193.7	0.680833	0.0111149	Q91VN4	–	–	SUBCELLULAR LOCATION: Mitochondrion inner membrane {ECO:0000250|UniProtKB:Q9BRQ6}; Lipid-anchor {ECO:0000250|UniProtKB:Q9BRQ6}. Mitochondrion {ECO:0000250|UniProtKB:Q9BRQ6}.	cytosol [GO:0005829]; MICOS complex [GO:0061617]; mitochondrial inner membrane [GO:0005743]; mitochondrion [GO:0005739]
Q62419	Q62419|A0A3B2W7K0	Sh3gl1	Endophilin-A2	MOUSE	6	41745.7	0.680833	1.9549e-05	Q62419	–	–	SUBCELLULAR LOCATION: Cytoplasm {ECO:0000250}. Early endosome membrane {ECO:0000250}; Peripheral membrane protein {ECO:0000250}. Cell projection, podosome {ECO:0000250}. Note=Associated with postsynaptic endosomes in hippocampal neurons. {ECO:0000250}.	anchoring junction [GO:0070161]; cell projection [GO:0042995]; cytosol [GO:0005829]; early endosome membrane [GO:0031901]; podosome [GO:0002102]
Q99KJ8	Q99KJ8	Dctn2	Dynactin subunit 2	MOUSE	6	44230.2	0.6765	6.44521e-05	Q99KJ8	–	–	SUBCELLULAR LOCATION: Cytoplasm, cytoskeleton, microtubule organizing center, centrosome {ECO:0000269|PubMed:14983524, ECO:0000269|PubMed:9144527}. Membrane {ECO:0000250}; Peripheral membrane protein {ECO:0000250}.	centrosome [GO:0005813]; cytoplasm [GO:0005737]; dynactin complex [GO:0005869]; dynein complex [GO:0030286]; growth cone [GO:0030426]; kinetochore [GO:0000776]; membrane [GO:0016020]; microtubule [GO:0005874]; vesicle [GO:0031982]
P56959	P56959|Q8CFQ9|G3UXT7|Q91VQ2|G3UZD2|F6QCI0	Fus	RNA-binding protein FUS	MOUSE	10	52900.5	0.674833	0.000204104	P56959	–	–	SUBCELLULAR LOCATION: Nucleus {ECO:0000250|UniProtKB:P35637}. Note=Displays a punctate pattern inside the nucleus and is excluded from nucleoli. {ECO:0000250|UniProtKB:P35637}.	cytoplasm [GO:0005737]; GABA-ergic synapse [GO:0098982]; glutamatergic synapse [GO:0098978]; intracellular membraneless organelle [GO:0043232]; nucleoplasm [GO:0005654]; nucleus [GO:0005634]; postsynaptic cytosol [GO:0099524]; presynaptic cytosol [GO:0099523]
Q62261	Q62261|A0A0A0MQG2	Sptbn1	Spectrin beta chain, non-erythrocytic 1	MOUSE	102	275074	0.6745	4.56663e-05	Q62261	–	–	SUBCELLULAR LOCATION: Cytoplasm, cytoskeleton {ECO:0000305}. Endomembrane system {ECO:0000269|PubMed:15262991}. Cytoplasm, myofibril, sarcomere, M line {ECO:0000269|PubMed:15262991}. Cytoplasm, cytosol {ECO:0000250|UniProtKB:Q01082}. Cell membrane {ECO:0000250|UniProtKB:Q01082}. Note=Colocalizes with ANK2 in a distinct intracellular compartment of neonatal cardiomyocytes. {ECO:0000269|PubMed:1526…	axolemma [GO:0030673]; cortical cytoskeleton [GO:0030863]; cuticular plate [GO:0032437]; cytosol [GO:0005829]; endomembrane system [GO:0012505]; glutamatergic synapse [GO:0098978]; M band [GO:0031430]; membrane [GO:0016020]; nucleolus [GO:0005730]; nucleus [GO:0005634]; plasma membrane [GO:0005886]; postsynaptic density [GO:0014069]; spectrin [GO:0008091]
Q8CI71	Q8CI71	Vps50	Syndetin	MOUSE	8	112028	0.6745	9.07195e-05	Q8CI71	–	–	SUBCELLULAR LOCATION: Recycling endosome {ECO:0000250|UniProtKB:Q96JG6}. Membrane {ECO:0000250|UniProtKB:F1LSG8}. Note=Associates with membranes in an EIPR1-dependent manner. {ECO:0000250|UniProtKB:F1LSG8}.	EARP complex [GO:1990745]; membrane [GO:0016020]; perinuclear region of cytoplasm [GO:0048471]; recycling endosome [GO:0055037]
Q80ZF8	Q80ZF8|Q68FL1|Q8BJ13	Adgrb3	Adhesion G protein-coupled receptor B3	MOUSE	16	174791	0.673833	0.000212289	Q80ZF8	SP	TM	SUBCELLULAR LOCATION: Cell membrane {ECO:0000250|UniProtKB:O60242}; Multi-pass membrane protein {ECO:0000255}.	cerebellar climbing fiber to Purkinje cell synapse [GO:0150053]; plasma membrane [GO:0005886]; postsynapse [GO:0098794]; postsynaptic density membrane [GO:0098839]; synaptic cleft [GO:0043083]
E9Q2E4	E9Q2E4|Q6GQX8|A0A0J9YUS1|F6XXX5	Hectd4	HECT domain E3 ubiquitin protein ligase 4	MOUSE	105	490396	0.6735	1.55793e-05	E9Q2E4	–	–
Q6P9J5	Q6P9J5	Kank4	KN motif and ankyrin repeat domain-containing protein 4	MOUSE	2	111144	0.6735	0.0219711	Q6P9J5	–	–	SUBCELLULAR LOCATION: Cytoplasm {ECO:0000250|UniProtKB:Q5T7N3}.	cytoplasm [GO:0005737]; cytosol [GO:0005829]; microtubule cytoskeleton [GO:0015630]
Q8BP48	Q8BP48|A0A0G2JFL1	Metap1	Methionine aminopeptidase 1	MOUSE	6	44190.4	0.673167	0.000119273	Q8BP48	–	–	SUBCELLULAR LOCATION: Cytoplasm {ECO:0000255|HAMAP-Rule:MF_03174}.	cytosolic ribosome [GO:0022626]
Q62523	Q62523|Q7TQE2|A0A0N4SVP4|A0A0N4SUX7|A0A0N4SVD2	Zyx	Zyxin	MOUSE	6	61857	0.672167	0.00173969	Q62523	–	–	SUBCELLULAR LOCATION: Cytoplasm {ECO:0000250}. Cytoplasm, cytoskeleton {ECO:0000250}. Cell junction, focal adhesion {ECO:0000250}. Nucleus {ECO:0000250}. Note=Associates with the actin cytoskeleton near the adhesion plaques. Enters the nucleus in the presence of HESX1 (By similarity). {ECO:0000250}.	adherens junction [GO:0005912]; cytosol [GO:0005829]; focal adhesion [GO:0005925]; nucleus [GO:0005634]; phagocytic vesicle [GO:0045335]; plasma membrane [GO:0005886]; stress fiber [GO:0001725]
O35188	O35188	Cx3cl1	Fractalkine	MOUSE	2	42554.3	0.671833	0.000342694	O35188	SP	TM	SUBCELLULAR LOCATION: Cell membrane {ECO:0000269|PubMed:9177350}; Single-pass type I membrane protein {ECO:0000255}.; SUBCELLULAR LOCATION: [Processed fractalkine]: Secreted {ECO:0000269|PubMed:10382755}.	cell body [GO:0044297]; cell surface [GO:0009986]; extracellular space [GO:0005615]; neuron projection [GO:0043005]; neuronal cell body [GO:0043025]; plasma membrane [GO:0005886]
Q5SWP3	Q5SWP3|H3BKC6	Nacad	NAC-alpha domain-containing protein 1	MOUSE	7	157959	0.671167	0.000278339	Q5SWP3	–	–	SUBCELLULAR LOCATION: Cytoplasm {ECO:0000250}. Nucleus {ECO:0000250}.	nascent polypeptide-associated complex [GO:0005854]; nucleus [GO:0005634]
Q6A065	Q6A065|H7BX26|A0A0A6YXK7|A0A0A6YX99|A0A0A6YVZ3|A0A0A6YXR9|A0A0A6YWV9|A0A0A6YXT4	Cep170	Centrosomal protein of 170 kDa	MOUSE	21	175617	0.671167	2.06642e-05	Q6A065	–	–	SUBCELLULAR LOCATION: Cytoplasm, cytoskeleton, microtubule organizing center, centrosome {ECO:0000250|UniProtKB:Q5SW79}. Cytoplasm, cytoskeleton, microtubule organizing center, centrosome, centriole {ECO:0000269|PubMed:23386061}. Cytoplasm, cytoskeleton, spindle {ECO:0000250|UniProtKB:Q5SW79}. Note=Associated with the mature mother centriole. Associated with spindle microtubules during mitosis (B…	centriolar subdistal appendage [GO:0120103]; centriole [GO:0005814]; centrosome [GO:0005813]; ciliary basal body [GO:0036064]; cytosol [GO:0005829]; microtubule [GO:0005874]; spindle [GO:0005819]
Q3U1Y4	A0A0R4J172|Q3U1Y4|F6RXE7|F6W646	Dennd4b	DENN domain-containing protein 4B	MOUSE	12	166905	0.670833	7.24006e-06	Q3U1Y4	–	–	SUBCELLULAR LOCATION: Golgi apparatus.	Golgi apparatus [GO:0005794]
A4GZ26	E9QAD8|A4GZ26|Q5DU25|D3Z5I6|D3Z6V7	Iqsec2	ARF6 guanine nucleotide exchange factor IQArfGEF	MOUSE	51	162682	0.6705	0.000737149	A4GZ26	–	–	SUBCELLULAR LOCATION: Cytoplasm {ECO:0000256|ARBA:ARBA00004496}.	cytoplasm [GO:0005737]; postsynaptic density, intracellular component [GO:0099092]
Q9QYR6	A2ARP8|Q9QYR6	Map1a	Microtubule-associated protein 1A	MOUSE	115	301504	0.6705	0.000161526	Q9QYR6	–	–	SUBCELLULAR LOCATION: Cytoplasm, cytoskeleton {ECO:0000305}.	axon cytoplasm [GO:1904115]; axon initial segment [GO:0043194]; cytosol [GO:0005829]; dendrite [GO:0030425]; dendritic microtubule [GO:1901588]; neuronal cell body [GO:0043025]; photoreceptor outer segment [GO:0001750]; postsynaptic density [GO:0014069]
F7DCH5	F7DCH5|A0A1L1ST22|Q8BSE7|A0A1L1SRY3	Clasp2	CLIP-associating protein 2	MOUSE	51	143818	0.666833	1.45881e-05	F7DCH5	–	–	SUBCELLULAR LOCATION: Chromosome, centromere, kinetochore {ECO:0000256|ARBA:ARBA00004629}. Cytoplasm, cytoskeleton, microtubule organizing center, centrosome {ECO:0000256|ARBA:ARBA00004300}. Cytoplasm, cytoskeleton, spindle {ECO:0000256|ARBA:ARBA00004186}. Golgi apparatus, trans-Golgi network {ECO:0000256|ARBA:ARBA00004601}.	centrosome [GO:0005813]; cytosol [GO:0005829]; Golgi apparatus [GO:0005794]; kinetochore [GO:0000776]; microtubule [GO:0005874]; spindle [GO:0005819]
O35927	O35927|E9QKH8|B7ZNF6|A0A2I3BQV6	Ctnnd2	Catenin delta-2	MOUSE	34	136081	0.666833	2.62733e-05	O35927	–	–	SUBCELLULAR LOCATION: Nucleus {ECO:0000269|PubMed:15282317}. Cell junction, adherens junction {ECO:0000269|PubMed:10753311}. Cell projection, dendrite {ECO:0000250|UniProtKB:O35116}. Perikaryon {ECO:0000250|UniProtKB:O35116}.	adherens junction [GO:0005912]; dendrite [GO:0030425]; nucleus [GO:0005634]; perikaryon [GO:0043204]; postsynaptic density [GO:0014069]
Q61548	Q61548|E9QLK9|A0A5F8MPL3|E9QQ05|E9Q9A3|Q3TWS4|A0A087WSI9	Snap91	Clathrin coat assembly protein AP180	MOUSE	15	92135	0.6635	0.000735368	Q61548	–	–	SUBCELLULAR LOCATION: Cell membrane. Membrane, coated pit; Peripheral membrane protein; Cytoplasmic side. Note=Component of the coat surrounding the cytoplasmic face of coated vesicles in the plasma membrane.	AP-2 adaptor complex [GO:0030122]; presynapse [GO:0098793]
D3Z4J3	D3Z4J3|D3YZ62|Q99104|F6TDE5|F6Z2S4|B8JK05|E9Q1F5|G3X9Y9|P21271|G5E8G6|A0A1L1SUF0|D6RFU0|D3Z135	Myo5a	Unconventional myosin-Va	MOUSE	119	217176	0.663167	0.000702016	D3Z4J3	–	–		actomyosin [GO:0042641]; myosin complex [GO:0016459]; neuronal cell body [GO:0043025]; secretory granule [GO:0030141]
A2AG50	A2AG50|A2AG51|Q8C0A6	Map7d2	MAP7 domain-containing protein 2	MOUSE	14	86447.5	0.662833	1.67275e-05	A2AG50	–	–	SUBCELLULAR LOCATION: Cytoplasm, cytoskeleton, microtubule organizing center, centrosome {ECO:0000269|PubMed:35470240}. Midbody {ECO:0000269|PubMed:35470240}. Cytoplasm, cytoskeleton {ECO:0000269|PubMed:35470240}. Cell projection, neuron projection {ECO:0000269|PubMed:35470240}. Cell projection, axon {ECO:0000250|UniProtKB:Q96T17}. Note=Strongly localizes to the centrosome and partially on microt…	axon [GO:0030424]; centrosome [GO:0005813]; microtubule [GO:0005874]; midbody [GO:0030496]; neuron projection [GO:0043005]
E9QKE4	E9QKE4|A0A0A6YWM5|Q8BMG7	Rab3gap2	Rab3 GTPase-activating protein non-catalytic subunit	MOUSE	39	156235	0.660833	0.000158	E9QKE4	–	–	SUBCELLULAR LOCATION: Cytoplasm {ECO:0000256|ARBA:ARBA00004496}.	cytosol [GO:0005829]; plasma membrane [GO:0005886]; protein-containing complex [GO:0032991]
Q9CQ65	Q9CQ65	Mtap	S-methyl-5'-thioadenosine phosphorylase	MOUSE	4	31631.9	0.660167	3.67784e-05	Q9CQ65	–	–	SUBCELLULAR LOCATION: Cytoplasm. Nucleus {ECO:0000255|HAMAP-Rule:MF_03155}.	cytosol [GO:0005829]; nucleoplasm [GO:0005654]
A2ARP1	A2ARP1	Ppip5k1	Inositol hexakisphosphate and diphosphoinositol-pentakisphosphate kinase 1	MOUSE	3	161745	0.659167	0.0223587	A2ARP1	–	–	SUBCELLULAR LOCATION: Cytoplasm, cytosol {ECO:0000250|UniProtKB:Q6PFW1}. Cell membrane {ECO:0000250|UniProtKB:Q6PFW1}. Note=Relocalizes to the plasma membrane upon activation of the PtdIns 3-kinase pathway. {ECO:0000250|UniProtKB:Q6PFW1}.	cytosol [GO:0005829]; plasma membrane [GO:0005886]
D3Z7P3	D3Z7P3|D3Z7P4|F7B327|F6U529|F6RDM4	Gls	Glutaminase kidney isoform, mitochondrial	MOUSE	27	74818.2	0.6585	0.0138648	D3Z7P3	–	–	SUBCELLULAR LOCATION: [Isoform 1]: Mitochondrion {ECO:0000250|UniProtKB:P13264}. Cytoplasm, cytosol {ECO:0000250|UniProtKB:P13264}. Note=The 74-kDa cytosolic precursor is translocated into the mitochondria and processed via a 72-kDa intermediate to yield the mature 68- and 65-kDa subunits. {ECO:0000250|UniProtKB:P13264}.; SUBCELLULAR LOCATION: [Isoform 2]: Mitochondrion {ECO:0000269|PubMed:166412…	cytosol [GO:0005829]; mitochondrial matrix [GO:0005759]; synapse [GO:0045202]
E9QP99	E9QP99|P55937|A0A0R4J1H6	Golga3	Golgin subfamily A member 3	MOUSE	4	167744	0.6575	8.10546e-05	E9QP99	–	–	SUBCELLULAR LOCATION: Cytoplasm {ECO:0000256|ARBA:ARBA00004496}.	cytosol [GO:0005829]; Golgi membrane [GO:0000139]; nucleolus [GO:0005730]; nucleoplasm [GO:0005654]
Q8C1A5	A0A0R4IZY0|Q8C1A5	Thop1	Thimet oligopeptidase	MOUSE	10	78823.3	0.6505	0.000480891	Q8C1A5	–	–	SUBCELLULAR LOCATION: Cytoplasm {ECO:0000250|UniProtKB:P47788}.	cytoplasm [GO:0005737]
Q3UPN1	Q3UPN1|P29533|A0A0G2JFP9	Vcam1	Vascular cell adhesion protein 1	MOUSE	15	82456.1	0.6495	0.004357	Q3UPN1	SP	TM	SUBCELLULAR LOCATION: Cell membrane {ECO:0000256|ARBA:ARBA00004251}; Single-pass type I membrane protein {ECO:0000256|ARBA:ARBA00004251}. Secreted {ECO:0000256|ARBA:ARBA00004613}.	alpha9-beta1 integrin-vascular cell adhesion molecule-1 complex [GO:0071065]; apical part of cell [GO:0045177]; early endosome [GO:0005769]; endoplasmic reticulum [GO:0005783]; external side of plasma membrane [GO:0009897]; extracellular space [GO:0005615]; filopodium [GO:0030175]; Golgi apparatus [GO:0005794]; microvillus [GO:0005902]; podosome [GO:0002102]; sarcolemma [GO:0042383]
Q9WTR1	Q9WTR1	Trpv2	Transient receptor potential cation channel subfamily V member 2	MOUSE	2	86762.6	0.648833	0.000521977	Q9WTR1	–	TM	SUBCELLULAR LOCATION: Cell membrane {ECO:0000269|PubMed:10559903}; Multi-pass membrane protein {ECO:0000255}. Cytoplasm {ECO:0000269|PubMed:10559903}. Melanosome {ECO:0000250|UniProtKB:Q9Y5S1}. Note=Translocates from the cytoplasm to the plasma membrane upon ligand stimulation. {ECO:0000269|PubMed:10559903}.	axon [GO:0030424]; axonal growth cone [GO:0044295]; cell body [GO:0044297]; cell surface [GO:0009986]; growth cone membrane [GO:0032584]; melanosome [GO:0042470]; plasma membrane [GO:0005886]
P97447	A2AEX6|A2AEX8|P97447|A2AEY2|A2AEY1|A2AEX7|A2AEY0|A2AEX9|Q8CDC8	Fhl1	Four and a half LIM domains protein 1	MOUSE	14	33828	0.648833	0.0144985	P97447	–	–	SUBCELLULAR LOCATION: [Isoform 1]: Cytoplasm.; SUBCELLULAR LOCATION: [Isoform 2]: Nucleus.	cytoplasm [GO:0005737]; nucleus [GO:0005634]
Q63810	Q63810	Ppp3r1	Calcineurin subunit B type 1	MOUSE	8	19413.7	0.648833	0.0175588	Q63810	–	–	SUBCELLULAR LOCATION: Cytoplasm, cytosol {ECO:0000269|PubMed:20639889}. Cell membrane {ECO:0000269|PubMed:20639889}. Cell membrane, sarcolemma {ECO:0000269|PubMed:20639889}. Cell membrane {ECO:0000250|UniProtKB:P63098}; Lipid-anchor {ECO:0000250|UniProtKB:P63098}. Note=Translocates from the cytosol to the sarcolemma in a CIB1-dependent manner during cardiomyocyte hypertrophy. {ECO:0000269|PubMed:…	calcineurin complex [GO:0005955]; cytosol [GO:0005829]; glutamatergic synapse [GO:0098978]; hippocampal mossy fiber to CA3 synapse [GO:0098686]; parallel fiber to Purkinje cell synapse [GO:0098688]; postsynapse [GO:0098794]; protein serine/threonine phosphatase complex [GO:0008287]; sarcolemma [GO:0042383]; Schaffer collateral - CA1 synapse [GO:0098685]; synapse [GO:0045202]
A0A0N4SVL0	A0A0N4SVL0|Q80XI3|A2AMI2|A0A0R4J112|Z4YKC4|A2AMI7|A2AMI6	Eif4g3	Eukaryotic translation initiation factor 4 gamma 3	MOUSE	31	194127	0.647833	2.98768e-05	A0A0N4SVL0	–	–
Q9EPL8	Q9EPL8|Q7TMY7|A0A5F8MQ75	Ipo7	Importin-7	MOUSE	11	120797	0.647833	0.000138489	Q9EPL8	–	–	SUBCELLULAR LOCATION: Cytoplasm {ECO:0000269|PubMed:34995814, ECO:0000269|PubMed:35922041}. Nucleus {ECO:0000269|PubMed:34995814, ECO:0000269|PubMed:35922041}. Note=Localizes to the nucleus in the presence of BMP4. {ECO:0000269|PubMed:34995814}.	cytoplasm [GO:0005737]; cytosol [GO:0005829]; nucleoplasm [GO:0005654]; nucleus [GO:0005634]
Q8BW96	Q8BW96	Camk1d	Calcium/calmodulin-dependent protein kinase type 1D	MOUSE	5	43317.4	0.6475	0.0101552	Q8BW96	–	–	SUBCELLULAR LOCATION: Cytoplasm {ECO:0000250}. Nucleus {ECO:0000250}. Note=Predominantly cytoplasmic. Nuclear upon activation. {ECO:0000250}.	cytoplasm [GO:0005737]; nucleus [GO:0005634]
Q80U23	Q80U23|Z4YN82|Q8BHS8	Snph	Syntaphilin	MOUSE	13	54607.9	0.646167	0.0180358	Q80U23	–	TM	SUBCELLULAR LOCATION: Membrane {ECO:0000305}; Single-pass membrane protein {ECO:0000305}. Synapse, synaptosome.	cytoplasmic microtubule [GO:0005881]; membrane [GO:0016020]; mitochondrion [GO:0005739]; neuron projection [GO:0043005]; synapse [GO:0045202]
P53702	P53702|G3UXK7	Hccs	Holocytochrome c-type synthase	MOUSE	4	31319.4	0.644833	6.78151e-05	P53702	–	–	SUBCELLULAR LOCATION: Mitochondrion inner membrane {ECO:0000250|UniProtKB:P53701}. Membrane {ECO:0000250|UniProtKB:P53701}; Lipid-anchor {ECO:0000250|UniProtKB:P53701}.	cytosol [GO:0005829]; mitochondrial inner membrane [GO:0005743]; mitochondrion [GO:0005739]
P62761	P62761	Vsnl1	Visinin-like protein 1	MOUSE	17	22313.1	0.6435	0.000194371	P62761	–	–		cytosol [GO:0005829]; membrane [GO:0016020]
Q8K284	Q8K284|A0A0U1RPD8|A0A0U1RNV0	Gtf3c1	General transcription factor 3C polypeptide 1	MOUSE	12	240097	0.6435	0.000109699	Q8K284	–	–	SUBCELLULAR LOCATION: Nucleus {ECO:0000250}.	nucleolus [GO:0005730]; nucleoplasm [GO:0005654]; ribonucleoprotein complex [GO:1990904]; transcription factor TFIIIC complex [GO:0000127]
Q9DBL9	Q9DBL9	Abhd5	1-acylglycerol-3-phosphate O-acyltransferase ABHD5	MOUSE	3	39553.5	0.638833	0.000113331	Q9DBL9	–	–	SUBCELLULAR LOCATION: Cytoplasm. Lipid droplet {ECO:0000269|PubMed:18606822}. Cytoplasm, cytosol {ECO:0000269|PubMed:18606822}. Note=Colocalized with PLIN and ADRP on the surface of lipid droplets. The localization is dependent upon the metabolic status of the adipocytes and the activity of PKA.	cytosol [GO:0005829]; lipid droplet [GO:0005811]; nucleoplasm [GO:0005654]
Q6P1F6	Q6P1F6|Q9CWU3|A0A494B8Z0|A0A494B941|A0A286YDJ9	Ppp2r2a	Serine/threonine-protein phosphatase 2A 55 kDa regulatory subunit B alpha isoform	MOUSE	19	52204.6	0.636833	9.77173e-05	Q6P1F6	–	–		glutamatergic synapse [GO:0098978]; protein phosphatase type 2A complex [GO:0000159]; synapse [GO:0045202]
Q8K310	Q8K310|A0A494BAZ2|A0A494B9B1|A0A494BAD4|A0A494BAZ7|A0A494B9X1|A0A494BAC5|A0A494B8Y5|A0A494B9C9|A0A494B968|A0A494BAL7|A0A494B9Q4|A0A494BB50	Matr3	Matrin-3	MOUSE	26	95142.1	0.635167	6.11546e-05	Q8K310	–	–	SUBCELLULAR LOCATION: Nucleus matrix {ECO:0000255|PROSITE-ProRule:PRU00130}.	nuclear matrix [GO:0016363]; nucleus [GO:0005634]
Q6NZL0	Q6NZL0|A0A1L1SUV1	Soga3	Protein SOGA3	MOUSE	11	103820	0.631833	0.00152917	Q6NZL0	SP	TM	SUBCELLULAR LOCATION: Membrane {ECO:0000305}; Single-pass membrane protein {ECO:0000305}.	extracellular space [GO:0005615]; membrane [GO:0016020]
Q60520	Q60520|Q62141	Sin3a	Paired amphipathic helix protein Sin3a	MOUSE	7	145884	0.6315	0.000735009	Q60520	–	–	SUBCELLULAR LOCATION: Nucleus {ECO:0000269|PubMed:21454521}. Nucleus, nucleolus {ECO:0000250|UniProtKB:Q96ST3}. Note=Recruited to the nucleolus by SAP30L. {ECO:0000250|UniProtKB:Q96ST3, ECO:0000269|PubMed:21454521}.	kinetochore [GO:0000776]; nucleolus [GO:0005730]; nucleoplasm [GO:0005654]; nucleus [GO:0005634]; Sin3-type complex [GO:0070822]; transcription regulator complex [GO:0005667]; transcription repressor complex [GO:0017053]
Q9DCL9	Q9DCL9|D6RCU8|D3Z6P1	Paics	Multifunctional protein ADE2	MOUSE	15	47746.9	0.629833	7.27694e-05	Q9DCL9	–	–		cytoplasm [GO:0005737]
A0A286YCW8	A0A286YCW8	Camk2g	Calcium/calmodulin-dependent protein kinase type II subunit gamma (Fragment)	MOUSE	22	30322.9	0.6295	0.0104936	A0A286YCW8	–	–
P01901	P01901|Q3TH01|A0A494BA33|A0A494BAT0|G3UXW2|P04223|P03991|P14428|P14426|A0A494B9G8|A0A0B4J1G3|G3UZP7|P14427|P01900|P06339|P01899|P01897|Q4KN81|Q8HWB2|P14429|P14430|P79568|E9QJR9|E9PWT4|L7N260|P14431	H2-K1	H-2 class I histocompatibility antigen, K-B alpha chain	MOUSE	5	41700.5	0.6295	0.00913573	P01901	SP	TM	SUBCELLULAR LOCATION: Membrane; Single-pass type I membrane protein.	external side of plasma membrane [GO:0009897]; lumenal side of endoplasmic reticulum membrane [GO:0098553]; MHC class I protein complex [GO:0042612]; phagocytic vesicle membrane [GO:0030670]
Q8CGE9	E9Q652|Q8CGE9|D3Z0G5|D3Z0G7|D3Z0G6|E9Q1K7|Q3TTW9|F7B2U5|F6YRR2	Rgs12	Regulator of G-protein signaling 12	MOUSE	5	151346	0.6285	0.00492857	Q8CGE9	–	–	SUBCELLULAR LOCATION: Nucleus {ECO:0000250|UniProtKB:O08774}. Cytoplasm {ECO:0000250|UniProtKB:O08774}. Cell projection, dendrite {ECO:0000250|UniProtKB:O08774}. Synapse {ECO:0000250|UniProtKB:O08774}.	cytoplasm [GO:0005737]; dendrite [GO:0030425]; nucleus [GO:0005634]; synapse [GO:0045202]
Q9D1A2	Q9D1A2|A0A494B9S3	Cndp2	Cytosolic non-specific dipeptidase	MOUSE	5	53222.8	0.627833	0.00059617	Q9D1A2	–	–	SUBCELLULAR LOCATION: Cytoplasm {ECO:0000250|UniProtKB:Q96KP4}.	cytosol [GO:0005829]; nucleoplasm [GO:0005654]
Q69ZR9	Q69ZR9	Tasor	Protein TASOR	MOUSE	2	183162	0.6255	7.18688e-05	Q69ZR9	–	–	SUBCELLULAR LOCATION: Nucleus {ECO:0000269|PubMed:24781204}. Chromosome {ECO:0000250|UniProtKB:Q9UK61}. Note=Localizes to chromatin. {ECO:0000250|UniProtKB:Q9UK61}.	heterochromatin [GO:0000792]; nucleoplasm [GO:0005654]
Q148V7	Q148V7|E9QM90|G3X9J4|A0A087WRM8	Relch	RAB11-binding protein RELCH	MOUSE	17	135440	0.622833	3.49243e-05	Q148V7	–	–	SUBCELLULAR LOCATION: Recycling endosome {ECO:0000269|PubMed:29514919}. Golgi apparatus, trans-Golgi network {ECO:0000250|UniProtKB:Q9P260}. Note=Colocalization with RAB11A in recycling endosomes (PubMed:29514919). Translocated to the trans-Golgi network area in an OSBP-dependent manner (By similarity). {ECO:0000250|UniProtKB:Q9P260, ECO:0000269|PubMed:29514919}.	recycling endosome [GO:0055037]; trans-Golgi network [GO:0005802]
P27773	P27773|A5D7E8|P38657|F6Q404	Pdia3	Protein disulfide-isomerase A3	MOUSE	30	57133.7	0.621167	4.86639e-05	P27773	SP	–	SUBCELLULAR LOCATION: Endoplasmic reticulum {ECO:0000250|UniProtKB:P30101}. Endoplasmic reticulum lumen {ECO:0000250|UniProtKB:P11598}. Melanosome {ECO:0000250|UniProtKB:P30101}.	cell surface [GO:0009986]; endoplasmic reticulum [GO:0005783]; endoplasmic reticulum lumen [GO:0005788]; extracellular space [GO:0005615]; melanosome [GO:0042470]; myelin sheath [GO:0043209]; Tapasin-ERp57 complex [GO:0061779]
Q7TQH0	A0A0U1RPL0|Q7TQH0|Q3TGG2|E9Q5Q0|J3QP59	Atxn2l	Ataxin-2-like protein	MOUSE	14	110932	0.6205	0.000124734	Q7TQH0	–	–	SUBCELLULAR LOCATION: Membrane {ECO:0000250}; Peripheral membrane protein {ECO:0000250}. Cytoplasm {ECO:0000250|UniProtKB:Q8WWM7}. Nucleus speckle {ECO:0000250|UniProtKB:Q8WWM7}. Cytoplasmic granule {ECO:0000250|UniProtKB:Q8WWM7}. Note=Predominantly cytoplasmic but is also detected in nuclear speckles. Component of cytoplasmic stress granules. Inhibition of methylation alters nuclear localization…	cytoplasmic stress granule [GO:0010494]; membrane [GO:0016020]; nuclear speck [GO:0016607]
Q5KU39	Q5KU39	Vps41	Vacuolar protein sorting-associated protein 41 homolog	MOUSE	4	99798.4	0.6175	0.000426059	Q5KU39	–	–	SUBCELLULAR LOCATION: Endosome membrane {ECO:0000250|UniProtKB:P49754}; Peripheral membrane protein {ECO:0000250|UniProtKB:P49754}. Late endosome membrane {ECO:0000250|UniProtKB:P49754}; Peripheral membrane protein {ECO:0000250|UniProtKB:P49754}. Early endosome membrane {ECO:0000250|UniProtKB:P49754}; Peripheral membrane protein {ECO:0000250|UniProtKB:P49754}. Lysosome membrane {ECO:0000250|UniPr…	AP-3 adaptor complex [GO:0030123]; clathrin complex [GO:0071439]; clathrin-coated vesicle [GO:0030136]; cytosol [GO:0005829]; early endosome [GO:0005769]; early endosome membrane [GO:0031901]; Golgi apparatus [GO:0005794]; HOPS complex [GO:0030897]; late endosome [GO:0005770]; late endosome membrane [GO:0031902]; lysosomal HOPS complex [GO:1902501]; lysosome [GO:0005764]; microtubule cytoskeleton…
Q3UH68	D3YU22|Q3UH68|A0A5F8MPN3|D3Z589|D3YU59|A0A571BG24|F6X3N8|D3YV55	Limch1	LIM and calponin homology domains-containing protein 1	MOUSE	5	119107	0.6165	0.000473875	Q3UH68	–	–	SUBCELLULAR LOCATION: Cytoplasm, cytoskeleton, stress fiber {ECO:0000250|UniProtKB:Q9UPQ0}.	cytoplasm [GO:0005737]; stress fiber [GO:0001725]
Q8C547	Q8C547|A0A3B2W7H8	Heatr5b	HEAT repeat-containing protein 5B	MOUSE	9	226940	0.616167	0.000241347	Q8C547	–	–	SUBCELLULAR LOCATION: Cytoplasm, perinuclear region {ECO:0000250|UniProtKB:Q9P2D3}. Cytoplasmic vesicle, clathrin-coated vesicle {ECO:0000250|UniProtKB:Q9P2D3}. Note=Localization at clathrin-coated vesicles depends on AFTPH/aftiphilin. {ECO:0000250|UniProtKB:Q9P2D3}.	clathrin-coated vesicle [GO:0030136]; cytosol [GO:0005829]; Golgi apparatus [GO:0005794]; nucleoplasm [GO:0005654]; perinuclear region of cytoplasm [GO:0048471]
Q3ULJ0	Q3ULJ0|D3Z0L6	Gpd1l	Glycerol-3-phosphate dehydrogenase 1-like protein	MOUSE	19	38852.4	0.613833	0.00160289	Q3ULJ0	–	–	SUBCELLULAR LOCATION: Cytoplasm {ECO:0000305}.	cytoplasm [GO:0005737]; membrane [GO:0016020]; plasma membrane [GO:0005886]
P51859	P51859|E0CXA0|E0CYW7	Hdgf	Hepatoma-derived growth factor	MOUSE	4	26382.3	0.6115	0.000227436	P51859	–	–	SUBCELLULAR LOCATION: Nucleus {ECO:0000250|UniProtKB:P51858}. Cytoplasm {ECO:0000250|UniProtKB:P51858}. Secreted, extracellular exosome {ECO:0000269|PubMed:21087088}. Note=Secreted by exosomes and is located inside the exosome (By similarity). May also be secreted as free protein via an as yet unknown pathway (By similarity). {ECO:0000250|UniProtKB:P51858}.	cytoplasm [GO:0005737]; extracellular space [GO:0005615]; nucleus [GO:0005634]
Q60675	Q60675|A0A087WRP2|A0A5F8MPG7	Lama2	Laminin subunit alpha-2	MOUSE	3	353052	0.6115	0.00208016	Q60675	SP	–	SUBCELLULAR LOCATION: Secreted, extracellular space, extracellular matrix, basement membrane. Note=Major component.	basement membrane [GO:0005604]; collagen-containing extracellular matrix [GO:0062023]; dendritic spine [GO:0043197]; extracellular region [GO:0005576]; neuromuscular junction [GO:0031594]; protein complex involved in cell-matrix adhesion [GO:0098637]; sarcolemma [GO:0042383]; synaptic cleft [GO:0043083]
Q8C0L0	Q8C0L0|A2ARI0	Tmx4	Thioredoxin-related transmembrane protein 4	MOUSE	4	37530	0.6095	0.000870425	Q8C0L0	SP	TM	SUBCELLULAR LOCATION: Nucleus inner membrane {ECO:0000269|PubMed:31142202}; Single-pass type I membrane protein {ECO:0000255}. Endoplasmic reticulum membrane {ECO:0000250|UniProtKB:Q9H1E5}; Single-pass type I membrane protein {ECO:0000255}.	endoplasmic reticulum [GO:0005783]; endoplasmic reticulum membrane [GO:0005789]; nuclear inner membrane [GO:0005637]
Q8BYA0	Q8BYA0	Tbcd	Tubulin-specific chaperone D	MOUSE	7	135087	0.6075	9.80739e-05	Q8BYA0	–	–	SUBCELLULAR LOCATION: Cell junction, tight junction {ECO:0000250|UniProtKB:Q28205}. Lateral cell membrane {ECO:0000250|UniProtKB:Q28205}. Cytoplasm {ECO:0000250|UniProtKB:Q28205}. Cell junction, adherens junction {ECO:0000250|UniProtKB:Q28205}. Cytoplasm, cytoskeleton, microtubule organizing center, centrosome {ECO:0000250|UniProtKB:Q9BTW9}. Note=Localized in cell-cell contacts. {ECO:0000250|UniP…	adherens junction [GO:0005912]; bicellular tight junction [GO:0005923]; centrosome [GO:0005813]; cytoplasm [GO:0005737]; lateral plasma membrane [GO:0016328]
A0A1D5RLG3	A0A1D5RLG3	Rab3gap1	Rab3 GTPase-activating protein catalytic subunit	MOUSE	32	112212	0.606833	0.000904553	A0A1D5RLG3	–	–	SUBCELLULAR LOCATION: Cytoplasm {ECO:0000256|ARBA:ARBA00004496}. Endoplasmic reticulum {ECO:0000256|ARBA:ARBA00004240}. Golgi apparatus, cis-Golgi network {ECO:0000256|ARBA:ARBA00004222}.	cis-Golgi network [GO:0005801]; endoplasmic reticulum tubular network [GO:0071782]; lipid droplet [GO:0005811]; protein-containing complex [GO:0032991]
Q9JI90	Q9JI90|G3XA54|A0A494B8X2|A0A494BBA9|A0A494B9F3|A0A494B9N7|A0A494BBK5|A0A494BAP8|A0A494BBJ7	Rnf14	E3 ubiquitin-protein ligase RNF14	MOUSE	8	56637	0.605833	0.000120254	Q9JI90	–	–	SUBCELLULAR LOCATION: Cytoplasm {ECO:0000250|UniProtKB:Q9UBS8}. Nucleus {ECO:0000250|UniProtKB:Q9UBS8}.	cytoplasm [GO:0005737]; cytosolic ribosome [GO:0022626]; nucleoplasm [GO:0005654]; nucleus [GO:0005634]
Q6P9K8	Q6P9K8	Caskin1	Caskin-1	MOUSE	23	151063	0.6045	0.000226438	Q6P9K8	–	–	SUBCELLULAR LOCATION: Cytoplasm {ECO:0000250}.	cytoplasm [GO:0005737]; glutamatergic synapse [GO:0098978]; postsynapse [GO:0098794]
P23242	P23242	Gja1	Gap junction alpha-1 protein	MOUSE	14	43517.1	0.604167	0.0385502	P23242	–	TM	SUBCELLULAR LOCATION: Cell membrane {ECO:0000269|PubMed:26403541, ECO:0000269|PubMed:28507509}; Multi-pass membrane protein {ECO:0000255}. Cell junction, gap junction {ECO:0000250|UniProtKB:P17302}. Endoplasmic reticulum {ECO:0000269|PubMed:18079109, ECO:0000269|PubMed:20940304}. Note=Localizes at the intercalated disk (ICD) in cardiomyocytes and proper localization at ICD is dependent on TMEM65.…	apical plasma membrane [GO:0016324]; cell junction [GO:0030054]; cell-cell junction [GO:0005911]; connexin complex [GO:0005922]; contractile muscle fiber [GO:0043292]; cytoplasm [GO:0005737]; cytosol [GO:0005829]; endoplasmic reticulum [GO:0005783]; fascia adherens [GO:0005916]; gap junction [GO:0005921]; Golgi apparatus [GO:0005794]; intercalated disc [GO:0014704]; intermediate filament [GO:0005…
Q791V5	Q791V5|Q9D050|A2AFW6|D6RCZ1	Mtch2	Mitochondrial carrier homolog 2	MOUSE	12	34126.1	0.6005	0.00852842	Q791V5	–	TM	SUBCELLULAR LOCATION: Mitochondrion outer membrane {ECO:0000269|PubMed:15899861, ECO:0000269|PubMed:20436477}; Multi-pass membrane protein {ECO:0000305}.	mitochondrial inner membrane [GO:0005743]; mitochondrial outer membrane [GO:0005741]; mitochondrion [GO:0005739]
Q80TS7	Q80TS7	Ddn	Dendrin	MOUSE	5	77090.5	0.6005	7.08511e-05	Q80TS7	–	–	SUBCELLULAR LOCATION: Cell projection, dendritic spine membrane {ECO:0000250}; Peripheral membrane protein {ECO:0000250}. Cytoplasm. Endoplasmic reticulum membrane {ECO:0000250}; Peripheral membrane protein {ECO:0000250}; Cytoplasmic side {ECO:0000250}. Perikaryon {ECO:0000250}. Nucleus. Note=Enriched at the cytoplasmic insertion of the slit diaphragm into the foot process of podocytes and associ…	dendrite [GO:0030425]; dendritic spine membrane [GO:0032591]; endoplasmic reticulum membrane [GO:0005789]; nucleus [GO:0005634]; perikaryon [GO:0043204]; plasma membrane [GO:0005886]; postsynaptic membrane [GO:0045211]; presynapse [GO:0098793]
P20357	A0A668KLC6|P20357|G3UZK9|G3UZE9|Q80ZL4|Q80X35|Q3TLQ0|G3UZV6|F7ALC8|G3UWW1|E9Q8Y2	Map2	Microtubule-associated protein 2	MOUSE	106	199528	0.600167	3.07053e-05	P20357	–	–	SUBCELLULAR LOCATION: Cytoplasm, cytoskeleton {ECO:0000305}. Cell projection, dendrite {ECO:0000269|PubMed:17984326}.	apical dendrite [GO:0097440]; axon hillock [GO:0043203]; axon initial segment [GO:0043194]; CA3 pyramidal cell dendrite [GO:0097442]; cell body [GO:0044297]; cytoplasm [GO:0005737]; dendrite [GO:0030425]; dendritic shaft [GO:0043198]; microtubule [GO:0005874]; microtubule associated complex [GO:0005875]; neuron projection [GO:0043005]; neuronal cell body [GO:0043025]; nuclear periphery [GO:003439…
P24547	P24547|A0A0A6YY72|A0A0A6YXS4	Impdh2	Inosine-5'-monophosphate dehydrogenase 2	MOUSE	7	56213.4	0.600167	6.30372e-05	P24547	–	–	SUBCELLULAR LOCATION: Cytoplasm {ECO:0000250|UniProtKB:P12268}. Nucleus {ECO:0000250|UniProtKB:P12268}. Cytoplasm, cytosol {ECO:0000250|UniProtKB:P12268}. Note=Can form fiber-like subcellular structures termed 'cytoophidia' in response to intracellular guanine-nucleotide depletion. {ECO:0000250|UniProtKB:P12268}.	cytoplasm [GO:0005737]; cytosol [GO:0005829]; nucleus [GO:0005634]
Q9QUS6	B1AVF5|Q9QUS6|B1AVF4|B1AVF6	Mid2	Probable E3 ubiquitin-protein ligase MID2	MOUSE	2	81484.4	0.598833	0.000529217	Q9QUS6	–	–	SUBCELLULAR LOCATION: Cytoplasm {ECO:0000250|UniProtKB:Q9UJV3}. Cytoplasm, cytoskeleton {ECO:0000250|UniProtKB:Q9UJV3}. Note=Microtubule-associated. {ECO:0000250|UniProtKB:Q9UJV3}.	cytoplasm [GO:0005737]; microtubule [GO:0005874]
Q8C181	A0A2K6EDM5|Q8C181	Mbnl2	Muscleblind-like protein 2	MOUSE	8	40897.3	0.596167	0.000146889	Q8C181	–	–	SUBCELLULAR LOCATION: Nucleus {ECO:0000250|UniProtKB:Q5VZF2}. Cytoplasm {ECO:0000250|UniProtKB:Q5VZF2}. Note=Greater concentration in the nucleus. Expressed in or near large cytoplasmic adhesion plaques. Location in the cytoplasm is microtubule-dependent. {ECO:0000250|UniProtKB:Q5VZF2}.	cytoplasm [GO:0005737]; nucleus [GO:0005634]
P21447	P21447|P06795|P21440|A0A0G2JF49|A0A0G2JDM4	Abcb1a	ATP-dependent translocase ABCB1	MOUSE	29	141157	0.594167	0.00314986	P21447	–	TM	SUBCELLULAR LOCATION: Cell membrane {ECO:0000250|UniProtKB:P08183}; Multi-pass membrane protein {ECO:0000255|PROSITE-ProRule:PRU00441}. Apical cell membrane {ECO:0000269|PubMed:8898203}. Cytoplasm {ECO:0000250|UniProtKB:P08183}. Note=ABCB1 localization is influenced by C1orf115 expression levels (plasma membrane versus cytoplasm). {ECO:0000250|UniProtKB:P08183}.	apical plasma membrane [GO:0016324]; brush border membrane [GO:0031526]; cytoplasm [GO:0005737]; intercellular canaliculus [GO:0046581]; plasma membrane [GO:0005886]
Q8VBX6	B2RQR2|D3YUX2|Q8VBX6|I7HJS5|F7D0H8|A3KG82	Mpdz	Multiple PDZ domain protein	MOUSE	11	220248	0.594167	0.000836043	Q8VBX6	–	–	SUBCELLULAR LOCATION: Cell membrane; Peripheral membrane protein; Cytoplasmic side. Apical cell membrane; Peripheral membrane protein; Cytoplasmic side. Postsynaptic density. Cell projection, dendrite. Cell junction, tight junction {ECO:0000250}. Synapse. Synapse, synaptosome {ECO:0000250}. Note=Colocalizes with HTR2C on the apical membrane of epithelial choroid plexus cells. Highly enriched in p…	apical plasma membrane [GO:0016324]; bicellular tight junction [GO:0005923]; cytoplasmic vesicle [GO:0031410]; dendrite [GO:0030425]; postsynaptic density [GO:0014069]; Schmidt-Lanterman incisure [GO:0043220]; subapical complex [GO:0035003]; synapse [GO:0045202]
E9PUI5	E9PUI5|Q8K012|A0A5F8MPQ8|E9PUK3|A0A0G2JFM9	Fnbp1l	Formin-binding protein 1-like	MOUSE	2	70921.3	0.592833	0.000641229	E9PUI5	–	–	SUBCELLULAR LOCATION: Cell membrane {ECO:0000256|ARBA:ARBA00004413}; Peripheral membrane protein {ECO:0000256|ARBA:ARBA00004413}; Cytoplasmic side {ECO:0000256|ARBA:ARBA00004413}. Cytoplasm, cell cortex {ECO:0000256|ARBA:ARBA00004544}. Cytoplasm, cytoskeleton {ECO:0000256|ARBA:ARBA00004245}. Cytoplasmic vesicle {ECO:0000256|ARBA:ARBA00004541}.	cell cortex [GO:0005938]; cytoplasmic vesicle [GO:0031410]; cytoskeleton [GO:0005856]; plasma membrane [GO:0005886]
A0A087WQF1	A0A087WQ31|E9QKH0|E9QNY9|A0A087WRE8|A0A087WP42|A0A087WNW8|A0A087WRK0|A0A087WQF1|A0A087WQ95|A0A087WS18|J3QP81|E9Q6L0|Q80TV8|A0A0A6YXZ1|A0A0N4SUT7|A0A0N4SVH2|A0A0A6YWK1|A0A087WRU7	Clasp1	CLIP-associating protein 1	MOUSE	35	163106	0.590833	2.23729e-05	A0A087WQF1	–	–	SUBCELLULAR LOCATION: Chromosome, centromere, kinetochore {ECO:0000256|ARBA:ARBA00004629}. Cytoplasm, cytoskeleton, microtubule organizing center, centrosome {ECO:0000256|ARBA:ARBA00004300}. Cytoplasm, cytoskeleton, spindle {ECO:0000256|ARBA:ARBA00004186}. Golgi apparatus, trans-Golgi network {ECO:0000256|ARBA:ARBA00004601}.	centrosome [GO:0005813]; Golgi apparatus [GO:0005794]; kinetochore [GO:0000776]; microtubule [GO:0005874]; spindle [GO:0005819]
Q8BNU0	Q8BNU0	Armc6	Armadillo repeat-containing protein 6	MOUSE	3	51595.2	0.590167	4.04434e-05	Q8BNU0	–	–		cytosol [GO:0005829]
A2AGL3	E9PW34|A0A140LJK7|A2AGL3|A0A140LJF7	Ryr3	Ryanodine receptor 3	MOUSE	14	557252	0.588167	0.010545	A2AGL3	–	TM	SUBCELLULAR LOCATION: Sarcoplasmic reticulum membrane {ECO:0000269|PubMed:9582272}; Multi-pass membrane protein {ECO:0000255}.	junctional membrane complex [GO:0030314]; membrane [GO:0016020]; sarcoplasmic reticulum membrane [GO:0033017]
Q6NZF1	Q6NZF1	Zc3h11a	Zinc finger CCCH domain-containing protein 11A	MOUSE	2	87346	0.585833	0.000207496	Q6NZF1	–	–	SUBCELLULAR LOCATION: Nucleus speckle {ECO:0000269|PubMed:37252988}.	nuclear speck [GO:0016607]
Q80VD1	Q80VD1	Fam98b	Protein FAM98B	MOUSE	3	45918.9	0.585167	7.86054e-05	Q80VD1	–	–	SUBCELLULAR LOCATION: Nucleus {ECO:0000250|UniProtKB:Q52LJ0}. Cytoplasm {ECO:0000250|UniProtKB:Q52LJ0}.	cytoplasm [GO:0005737]; nucleoplasm [GO:0005654]; nucleus [GO:0005634]; tRNA-splicing ligase complex [GO:0072669]
Q3UHA3	Q3UHA3	Spg11	Spatacsin	MOUSE	2	278151	0.583833	0.000110477	Q3UHA3	–	–	SUBCELLULAR LOCATION: Cytoplasm, cytosol {ECO:0000269|PubMed:24794856}. Nucleus {ECO:0000250|UniProtKB:Q96JI7}. Cell projection, axon {ECO:0000269|PubMed:24794856}. Cell projection, dendrite {ECO:0000269|PubMed:24794856}. Synapse {ECO:0000269|PubMed:24794856}. Note=Mainly cytoplasmic. {ECO:0000269|PubMed:24794856}.	axon [GO:0030424]; cytoplasm [GO:0005737]; cytoplasmic vesicle [GO:0031410]; cytosol [GO:0005829]; dendrite [GO:0030425]; endoplasmic reticulum [GO:0005783]; nucleolus [GO:0005730]; plasma membrane [GO:0005886]; synapse [GO:0045202]
Q60668	Q60668|G3X9W0|G5E8G0|F6ZV59|E9Q5B6|F6SHF3|A0A0G2JFL4	Hnrnpd	Heterogeneous nuclear ribonucleoprotein D0	MOUSE	18	38524.6	0.5835	0.000298672	Q60668	–	–	SUBCELLULAR LOCATION: Nucleus {ECO:0000250|UniProtKB:Q14103}. Cytoplasm {ECO:0000250|UniProtKB:Q14103}. Note=Localized in cytoplasmic mRNP granules containing untranslated mRNAs. Component of ribonucleosomes. Cytoplasmic localization oscillates diurnally. {ECO:0000250|UniProtKB:Q14103}.	cytosol [GO:0005829]; glutamatergic synapse [GO:0098978]; mCRD-mediated mRNA stability complex [GO:0106002]; nucleoplasm [GO:0005654]; postsynaptic density [GO:0014069]; ribonucleoprotein complex [GO:1990904]; synapse [GO:0045202]
O08919	O08919	Numbl	Numb-like protein	MOUSE	14	64813.9	0.583167	7.8556e-05	O08919	–	–	SUBCELLULAR LOCATION: Cytoplasm {ECO:0000269|PubMed:9169836}. Note=Symmetrically distributed throughout the cytoplasm in non dividing neuroblasts of the CNS.	cytoplasm [GO:0005737]; glutamatergic synapse [GO:0098978]
F8VPK8	F8VPK8|A0A0A6YWY8|A0A0A6YY09|A0A0A6YY37|A0A0A6YWM0	Pcdh9	Protocadherin 9	MOUSE	4	136884	0.580833	0.00242829	F8VPK8	SP	TM	SUBCELLULAR LOCATION: Cell membrane {ECO:0000256|ARBA:ARBA00004251}; Single-pass type I membrane protein {ECO:0000256|ARBA:ARBA00004251}.	cell-cell contact zone [GO:0044291]; glutamatergic synapse [GO:0098978]; growth cone [GO:0030426]; plasma membrane [GO:0005886]
O35551	O35551|J3QJV7|Q3U983	Rabep1	Rab GTPase-binding effector protein 1	MOUSE	4	99921.5	0.580833	0.000232134	O35551	–	–	SUBCELLULAR LOCATION: Cytoplasm {ECO:0000250}. Early endosome {ECO:0000250}. Recycling endosome {ECO:0000250}. Cytoplasmic vesicle {ECO:0000250}.	cytosol [GO:0005829]; early endosome [GO:0005769]; endocytic vesicle [GO:0030139]; endosome [GO:0005768]; glutamatergic synapse [GO:0098978]; protein-containing complex [GO:0032991]; recycling endosome [GO:0055037]
Q8CGY8	Q8CGY8	Ogt	UDP-N-acetylglucosamine--peptide N-acetylglucosaminyltransferase 110 kDa subunit	MOUSE	38	118205	0.580833	0.000308528	Q8CGY8	–	–	SUBCELLULAR LOCATION: Cytoplasm {ECO:0000269|PubMed:24563466}. Nucleus {ECO:0000269|PubMed:24563466, ECO:0000269|PubMed:29465778}. Cell membrane {ECO:0000250|UniProtKB:O15294}. Mitochondrion membrane {ECO:0000250|UniProtKB:P56558}. Cell projection {ECO:0000250|UniProtKB:P56558}. Note=Predominantly localizes to the nucleus. Translocates into the nucleus via association with importin KPNA1. {ECO:00…	cell projection [GO:0042995]; cytoplasm [GO:0005737]; cytosol [GO:0005829]; glutamatergic synapse [GO:0098978]; histone acetyltransferase complex [GO:0000123]; mitochondrial membrane [GO:0031966]; NSL complex [GO:0044545]; nucleus [GO:0005634]; plasma membrane [GO:0005886]; protein N-acetylglucosaminyltransferase complex [GO:0017122]; Sin3-type complex [GO:0070822]; synapse [GO:0045202]
Q91YS4	Q91YS4|D3YXZ3|O88448|D3Z5Y7	Klc2	Kinesin light chain	MOUSE	12	68818.1	0.5795	0.0167648	Q91YS4	–	–	SUBCELLULAR LOCATION: Cytoplasm, cytoskeleton {ECO:0000256|ARBA:ARBA00004245, ECO:0000256|RuleBase:RU367020}.	ciliary rootlet [GO:0035253]; cytosol [GO:0005829]; kinesin complex [GO:0005871]; microtubule [GO:0005874]; mitochondrion [GO:0005739]; neuron projection [GO:0043005]; nucleoplasm [GO:0005654]; plasma membrane [GO:0005886]
Q9JK48	A0A0G2JEC4|Q9JK48	Sh3glb1	Endophilin-B1	MOUSE	3	41139.8	0.578833	8.66319e-05	Q9JK48	–	–	SUBCELLULAR LOCATION: Cytoplasm {ECO:0000269|PubMed:17381077}. Golgi apparatus membrane {ECO:0000269|PubMed:17086176}; Peripheral membrane protein {ECO:0000250|UniProtKB:Q6AYE2}. Mitochondrion outer membrane {ECO:0000250|UniProtKB:Q9Y371}; Peripheral membrane protein {ECO:0000250|UniProtKB:Q9Y371}. Cytoplasmic vesicle, autophagosome membrane {ECO:0000250|UniProtKB:Q9Y371}. Midbody {ECO:0000250|Un…	autophagosome membrane [GO:0000421]; cytoplasmic vesicle [GO:0031410]; cytosol [GO:0005829]; endoplasmic reticulum [GO:0005783]; Golgi membrane [GO:0000139]; membrane [GO:0016020]; midbody [GO:0030496]; mitochondrial envelope [GO:0005740]; mitochondrial outer membrane [GO:0005741]; nuclear body [GO:0016604]; protein-containing complex [GO:0032991]
Q9CQJ6	Q9CQJ6|E9Q0G1	Denr	Density-regulated protein	MOUSE	2	22565.1	0.578167	0.000139435	Q9CQJ6	–	–	SUBCELLULAR LOCATION: Cytoplasm {ECO:0000250|UniProtKB:O43583}.	cytoplasm [GO:0005737]
Q3UZG4	Q3UZG4|P31230|A0A0G2JDW6|A0A0G2JEU9	Aimp1	Aminoacyl tRNA synthase complex-interacting multifunctional protein 1	MOUSE	12	35565.5	0.577833	7.9944e-05	Q3UZG4	–	–	SUBCELLULAR LOCATION: Cytoplasm {ECO:0000256|ARBA:ARBA00004496}.	aminoacyl-tRNA synthetase multienzyme complex [GO:0017101]; cell surface [GO:0009986]; cytosol [GO:0005829]
P35917	P35917|P35918	Flt4	Vascular endothelial growth factor receptor 3	MOUSE	4	155125	0.5775	0.00319756	P35917	SP	TM	SUBCELLULAR LOCATION: Cell membrane {ECO:0000269|PubMed:20445537}; Single-pass type I membrane protein {ECO:0000269|PubMed:20445537}. Cytoplasm {ECO:0000269|PubMed:20445537}. Nucleus {ECO:0000269|PubMed:20445537}. Note=Ligand-mediated autophosphorylation leads to rapid internalization.	cytoplasm [GO:0005737]; nucleus [GO:0005634]; plasma membrane [GO:0005886]; receptor complex [GO:0043235]
Q3TYX3	Q3TYX3	Smyd5	SET and MYND domain-containing protein 5	MOUSE	2	48349.7	0.577167	0.00143558	Q3TYX3	–	–	SUBCELLULAR LOCATION: Cytoplasm {ECO:0000250|UniProtKB:Q6GMV2}.	cytoplasm [GO:0005737]
P84075	P84075|E9PV73|A2A7R5|A2A7R6	Hpca	Neuron-specific calcium-binding protein hippocalcin	MOUSE	11	22541.1	0.575833	0.00559208	P84075	–	–	SUBCELLULAR LOCATION: Cytoplasm, cytosol {ECO:0000250|UniProtKB:P84074, ECO:0000250|UniProtKB:P84076}. Membrane {ECO:0000250|UniProtKB:P84076}; Peripheral membrane protein {ECO:0000250|UniProtKB:P84076}. Note=Association with membranes is calcium-dependent (By similarity). Enriched in the perinuclear region, probably at the trans Golgi network in response to calcium (By similarity). {ECO:0000250|…	cytoplasm [GO:0005737]; cytosol [GO:0005829]; membrane [GO:0016020]
Q68FD5	Q5SXR6|Q68FD5|F6Z1R4	Cltc	Clathrin heavy chain 1	MOUSE	112	193322	0.5755	0.00505297	Q68FD5	–	–	SUBCELLULAR LOCATION: Cytoplasmic vesicle membrane {ECO:0000250}; Peripheral membrane protein {ECO:0000250}; Cytoplasmic side {ECO:0000250}. Membrane, coated pit {ECO:0000250}; Peripheral membrane protein {ECO:0000250}; Cytoplasmic side {ECO:0000250}. Melanosome {ECO:0000250}. Cytoplasm, cytoskeleton, spindle {ECO:0000250|UniProtKB:Q00610}. Note=Cytoplasmic face of coated pits and vesicles. In co…	clathrin coat of coated pit [GO:0030132]; clathrin coat of trans-Golgi network vesicle [GO:0030130]; clathrin complex [GO:0071439]; clathrin-coated pit [GO:0005905]; glutamatergic synapse [GO:0098978]; melanosome [GO:0042470]; membrane [GO:0016020]; membrane coat [GO:0030117]; mitochondrion [GO:0005739]; Myb complex [GO:0031523]; myelin sheath [GO:0043209]; photoreceptor ribbon synapse [GO:009868…
G3X9K4	A0A5F8MQ25|G3X9K4|Q8R3Q2|Q8C400	Ppp6r2	Serine/threonine-protein phosphatase 6 regulatory subunit 2	MOUSE	6	101885	0.574833	0.000131951	G3X9K4	–	–
E9Q8I9	E9Q8I9|A0A5F8MPN1|A0A0J9YVH0|A0A0J9YTT8|A0A0J9YUP4|A0A0J9YUS4|A0A0J9YVI5	Fry	Protein furry homolog	MOUSE	26	342510	0.5745	6.48152e-05	E9Q8I9	–	–	SUBCELLULAR LOCATION: Cytoplasm {ECO:0000250}. Cytoplasm, cytoskeleton, microtubule organizing center, centrosome {ECO:0000250}. Cytoplasm, cytoskeleton, spindle pole {ECO:0000250}. Note=Distributed diffusely throughout the cytoplasm in interphase. Localizes to the separating centrosomes in prophase, to the spindle poles and spindle microtubules in prometaphase to metaphase, to spindle microtubul…	centrosome [GO:0005813]; cytoplasm [GO:0005737]; spindle pole [GO:0000922]
Q3UNH4	Q3UNH4	Gprin1	G protein-regulated inducer of neurite outgrowth 1	MOUSE	27	96121.9	0.574167	7.61975e-05	Q3UNH4	–	–	SUBCELLULAR LOCATION: Cell membrane; Lipid-anchor. Cell projection, growth cone {ECO:0000250}. Note=Highly enriched in growth cone.	growth cone [GO:0030426]; plasma membrane [GO:0005886]
Q9Z0J1	Q9Z0J1	Reck	Reversion-inducing cysteine-rich protein with Kazal motifs	MOUSE	11	111101	0.574167	0.000200031	Q9Z0J1	SP	–	SUBCELLULAR LOCATION: Cell membrane {ECO:0000269|PubMed:28803732}; Lipid-anchor, GPI-anchor {ECO:0000250|UniProtKB:O95980}.	plasma membrane [GO:0005886]; side of membrane [GO:0098552]; Wnt signalosome [GO:1990909]
P97315	P97315	Csrp1	Cysteine and glycine-rich protein 1	MOUSE	9	21438.8	0.573833	0.0199493	P97315	–	–	SUBCELLULAR LOCATION: Nucleus {ECO:0000250|UniProtKB:P21291}.	actin cytoskeleton [GO:0015629]; nucleoplasm [GO:0005654]
Q64521	A2AQR0|Q64521	Gpd2	Glycerol-3-phosphate dehydrogenase, mitochondrial	MOUSE	29	81465.8	0.573167	0.000346656	Q64521	–	–	SUBCELLULAR LOCATION: Mitochondrion inner membrane.	mitochondrial inner membrane [GO:0005743]; mitochondrion [GO:0005739]
O08915	O08915|D3YW40	Aip	AH receptor-interacting protein	MOUSE	8	38060.7	0.5725	0.00368479	O08915	–	–	SUBCELLULAR LOCATION: Cytoplasm.	aryl hydrocarbon receptor complex [GO:0034751]; cytosol [GO:0005829]; membrane [GO:0016020]; plasma membrane [GO:0005886]
Q9Z1K6	Q9Z1K6|A0A0A6YXB0	Arih2	E3 ubiquitin-protein ligase ARIH2	MOUSE	3	59293.3	0.572167	4.10809e-05	Q9Z1K6	–	–	SUBCELLULAR LOCATION: Nucleus {ECO:0000250|UniProtKB:O95376}. Cytoplasm {ECO:0000250|UniProtKB:O95376}.	Cul5-RING ubiquitin ligase complex [GO:0031466]; cytoplasm [GO:0005737]; nucleoplasm [GO:0005654]; nucleus [GO:0005634]
A0A140LHX7	A0A140LHX7	Srcin1	SRC kinase-signaling inhibitor 1 (Fragment)	MOUSE	4	10518.6	0.5715	3.47918e-05	A0A140LHX7	–	–
Q9CWE0	Q9CWE0|D3YW54|D3Z0X8|D6RCX5	Mtfr1l	Mitochondrial fission regulator 1-like	MOUSE	4	32182	0.571167	0.000385527	Q9CWE0	–	–	SUBCELLULAR LOCATION: Mitochondrion outer membrane {ECO:0000269|PubMed:36367943}; Peripheral membrane protein {ECO:0000269|PubMed:36367943}; Cytoplasmic side {ECO:0000269|PubMed:36367943}.	mitochondrial outer membrane [GO:0005741]
Q99PL5	Q99PL5|A2AVJ7	Rrbp1	Ribosome-binding protein 1	MOUSE	8	173333	0.569833	0.000173307	Q99PL5	–	TM	SUBCELLULAR LOCATION: Endoplasmic reticulum membrane {ECO:0000250}; Single-pass type III membrane protein {ECO:0000250}.	endoplasmic reticulum membrane [GO:0005789]
P35700	P35700|B1AXW6|B1AXW5|B1AXW4|B1AZS9	Prdx1	Peroxiredoxin-1	MOUSE	18	22404.3	0.569167	0.0091648	P35700	–	–	SUBCELLULAR LOCATION: Cytoplasm {ECO:0000250|UniProtKB:Q06830}.	cytoplasm [GO:0005737]; cytosol [GO:0005829]; mitochondrion [GO:0005739]; myelin sheath [GO:0043209]; nucleus [GO:0005634]
G3X9H5	G3X9H5|P42859	Htt	Huntingtin	MOUSE	60	348833	0.5685	0.00123769	G3X9H5	–	–	SUBCELLULAR LOCATION: Cytoplasmic vesicle, autophagosome {ECO:0000256|ARBA:ARBA00004419}. Nucleus {ECO:0000256|ARBA:ARBA00004123}.	autophagosome [GO:0005776]; axon [GO:0030424]; centriole [GO:0005814]; cytoplasmic vesicle membrane [GO:0030659]; dendrite [GO:0030425]; early endosome [GO:0005769]; endoplasmic reticulum [GO:0005783]; Golgi apparatus [GO:0005794]; inclusion body [GO:0016234]; late endosome [GO:0005770]; nucleoplasm [GO:0005654]; perinuclear region of cytoplasm [GO:0048471]; postsynaptic cytosol [GO:0099524]; pre…
Q5DTX6	Q5DTX6	Jcad	Junctional protein associated with coronary artery disease	MOUSE	22	145993	0.5685	0.000355512	Q5DTX6	–	–	SUBCELLULAR LOCATION: Cell junction, adherens junction {ECO:0000269|PubMed:21884682}. Note=Colocalizes with CDH5/VE-Cadherin in endothelial cells but not in epithelial cells. {ECO:0000269|PubMed:21884682}.	adherens junction [GO:0005912]; cell junction [GO:0030054]; cell-cell junction [GO:0005911]; perinuclear region of cytoplasm [GO:0048471]; ruffle membrane [GO:0032587]
Q922Q8	Q922Q8	Lrrc59	Leucine-rich repeat-containing protein 59	MOUSE	5	35333.2	0.5685	0.00265582	Q922Q8	–	TM	SUBCELLULAR LOCATION: Microsome membrane {ECO:0000250}; Single-pass type II membrane protein {ECO:0000250}. Endoplasmic reticulum membrane {ECO:0000250}; Single-pass type II membrane protein {ECO:0000250}. Nucleus envelope {ECO:0000250}. Note=Localization in the nuclear envelope depends upon the nuclear import machinery, including KPNB1. {ECO:0000250}.	endoplasmic reticulum membrane [GO:0005789]; mitochondrial nucleoid [GO:0042645]; nuclear envelope [GO:0005635]
Q9D415	Q9D415|D3Z709|D3Z508|Q3UVU8|D3Z6F4|A0A3B2WD59	Dlgap1	Disks large-associated protein 1	MOUSE	35	111627	0.5675	0.00473851	Q9D415	–	–	SUBCELLULAR LOCATION: Cell membrane {ECO:0000250}; Peripheral membrane protein {ECO:0000250}. Postsynaptic density {ECO:0000250}. Synapse {ECO:0000269|PubMed:24153177}.	plasma membrane [GO:0005886]; postsynaptic density [GO:0014069]; synapse [GO:0045202]
Q8BMS1	Q8BMS1	Hadha	Trifunctional enzyme subunit alpha, mitochondrial	MOUSE	41	83353	0.566833	0.000328035	Q8BMS1	–	–	SUBCELLULAR LOCATION: Mitochondrion {ECO:0000250|UniProtKB:P40939}. Mitochondrion inner membrane {ECO:0000250|UniProtKB:P40939}. Note=Protein stability and association with mitochondrion inner membrane do not require HADHB. {ECO:0000250|UniProtKB:P40939}.	mitochondrial fatty acid beta-oxidation multienzyme complex [GO:0016507]; mitochondrial inner membrane [GO:0005743]; mitochondrial nucleoid [GO:0042645]; mitochondrion [GO:0005739]
G5E8T2	O88196|G5E8T2|A0A338P6W3|D6RFU5|D6RD03|D6RDD2|D6RHT6|A0A0R4J1T2|D3Z485|D3YZ03|D3Z2K0|D3Z502	Ttc3	RING-type E3 ubiquitin transferase	MOUSE	7	227214	0.565833	9.87322e-05	G5E8T2	–	–	SUBCELLULAR LOCATION: Cytoplasm {ECO:0000256|ARBA:ARBA00004496}. Golgi apparatus {ECO:0000256|ARBA:ARBA00004555}. Nucleus {ECO:0000256|ARBA:ARBA00004123}.	cytosol [GO:0005829]; Golgi apparatus [GO:0005794]; nucleolus [GO:0005730]; nucleoplasm [GO:0005654]
Q91VC4	Q91VC4|G3X924	Plvap	Plasmalemma vesicle-associated protein	MOUSE	2	50503	0.5655	0.00427893	Q91VC4	–	TM	SUBCELLULAR LOCATION: Cell membrane {ECO:0000250|UniProtKB:Q9WV78}; Single-pass type II membrane protein {ECO:0000255}. Membrane, caveola {ECO:0000250|UniProtKB:Q9WV78}; Single-pass type II membrane protein {ECO:0000255}. Cytoplasm, perinuclear region {ECO:0000250|UniProtKB:Q9WV78}. Note=Membrane-associated protein of caveolae. Found in fenestral and stomatal diaphragms in fenestrated endothelia …	caveola [GO:0005901]; perinuclear region of cytoplasm [GO:0048471]
Q8K327	Q8K327	Champ1	Chromosome alignment-maintaining phosphoprotein 1	MOUSE	6	88757.7	0.565167	0.000179694	Q8K327	–	–	SUBCELLULAR LOCATION: Nucleus {ECO:0000250}. Chromosome {ECO:0000250}. Chromosome, centromere, kinetochore {ECO:0000250}. Cytoplasm, cytoskeleton, spindle {ECO:0000250}.	condensed chromosome [GO:0000793]; cytoplasm [GO:0005737]; kinetochore [GO:0000776]; nuclear body [GO:0016604]; nucleus [GO:0005634]; spindle [GO:0005819]
Q5SVJ0	Q5SVJ0	Camk2b	Calcium/calmodulin-dependent protein kinase	MOUSE	41	73871.8	0.5615	0.00117741	Q5SVJ0	–	–		calcium- and calmodulin-dependent protein kinase complex [GO:0005954]; organelle [GO:0043226]
Q9CR61	Q9CR61	Ndufb7	NADH dehydrogenase [ubiquinone] 1 beta subcomplex subunit 7	MOUSE	5	16558.7	0.5615	0.00755416	Q9CR61	–	–	SUBCELLULAR LOCATION: Mitochondrion inner membrane {ECO:0000269|PubMed:38575788}; Peripheral membrane protein {ECO:0000269|PubMed:38575788}. Mitochondrion intermembrane space {ECO:0000269|PubMed:38575788}.	mitochondrial inner membrane [GO:0005743]; mitochondrial intermembrane space [GO:0005758]; mitochondrion [GO:0005739]; respiratory chain complex I [GO:0045271]
G5E8B1	G5E8B1|Q64512	Ptpn13	Tyrosine-protein phosphatase non-receptor type 13	MOUSE	3	272111	0.561167	0.00424286	G5E8B1	–	–	SUBCELLULAR LOCATION: Cell projection, lamellipodium {ECO:0000256|ARBA:ARBA00004510}. Cytoplasm, cytoskeleton {ECO:0000256|ARBA:ARBA00004245, ECO:0000256|PIRNR:PIRNR000933}. Nucleus {ECO:0000256|ARBA:ARBA00004123}.	cell body [GO:0044297]; cytoplasm [GO:0005737]; cytoskeleton [GO:0005856]; lamellipodium [GO:0030027]; nucleus [GO:0005634]; plasma membrane [GO:0005886]
Q9JHU4	Q9JHU4|F6ZX84	Dync1h1	Cytoplasmic dynein 1 heavy chain 1	MOUSE	316	534774	0.560167	0.000234252	Q9JHU4	–	–	SUBCELLULAR LOCATION: Cytoplasm, cytoskeleton.	centrosome [GO:0005813]; cytoplasm [GO:0005737]; cytoplasmic dynein complex [GO:0005868]; dynein complex [GO:0030286]; filopodium [GO:0030175]; microtubule [GO:0005874]
Q6GQW0	Q6GQW0|H7BWX5|E9QJW1	Btbd11	Ankyrin repeat and BTB/POZ domain-containing protein BTBD11	MOUSE	6	123270	0.559167	0.000421052	Q6GQW0	–	TM	SUBCELLULAR LOCATION: Membrane {ECO:0000305}; Single-pass membrane protein {ECO:0000305}.	glutamatergic synapse [GO:0098978]; membrane [GO:0016020]
Q6KAR6	Q6KAR6|A0A1Y7VKY4	Exoc3	Exocyst complex component 3	MOUSE	5	87137.8	0.558167	0.00182089	Q6KAR6	–	–	SUBCELLULAR LOCATION: Cytoplasm {ECO:0000250|UniProtKB:O54921}. Cytoplasm, perinuclear region {ECO:0000250|UniProtKB:O54921}. Cell projection, growth cone {ECO:0000250|UniProtKB:O54921}. Midbody {ECO:0000250|UniProtKB:O60645}. Golgi apparatus {ECO:0000250|UniProtKB:O60645}. Cell projection, neuron projection {ECO:0000250|UniProtKB:Q62825}. Note=Perinuclear in undifferentiated cells. Redistributes…	exocyst [GO:0000145]; Golgi apparatus [GO:0005794]; growth cone [GO:0030426]; midbody [GO:0030496]; perinuclear region of cytoplasm [GO:0048471]; secretory granule membrane [GO:0030667]
Q8VEM8	G5E902|Q8VEM8	Slc25a3	Phosphate carrier protein, mitochondrial	MOUSE	20	40088	0.557833	0.00741638	Q8VEM8	–	TM	SUBCELLULAR LOCATION: Mitochondrion inner membrane {ECO:0000250|UniProtKB:P12234}; Multi-pass membrane protein {ECO:0000250|UniProtKB:P12234}.	mitochondrial inner membrane [GO:0005743]; mitochondrion [GO:0005739]; myelin sheath [GO:0043209]
Q63844	Q63844|D3Z3G6|A0A0U1RPX4|D3Z6D8|A0A0U1RPZ0	Mapk3	Mitogen-activated protein kinase 3	MOUSE	13	43408	0.556833	7.61529e-05	Q63844	–	–	SUBCELLULAR LOCATION: Cytoplasm {ECO:0000250|UniProtKB:P21708}. Nucleus. Membrane, caveola {ECO:0000250|UniProtKB:P21708}. Cell junction, focal adhesion {ECO:0000269|PubMed:15923189}. Note=Autophosphorylation at Thr-207 promotes nuclear localization (By similarity). PEA15-binding redirects the biological outcome of MAPK3 kinase-signaling by sequestering MAPK3 into the cytoplasm (PubMed:11702783).…	caveola [GO:0005901]; ciliary basal body [GO:0036064]; cytoplasm [GO:0005737]; cytoskeleton [GO:0005856]; cytosol [GO:0005829]; early endosome [GO:0005769]; focal adhesion [GO:0005925]; glutamatergic synapse [GO:0098978]; Golgi apparatus [GO:0005794]; late endosome [GO:0005770]; mitochondrion [GO:0005739]; nuclear envelope [GO:0005635]; nucleoplasm [GO:0005654]; nucleus [GO:0005634]; plasma membr…
Q06806	Q06806|Q6PAP2	Tie1	Tyrosine-protein kinase receptor Tie-1	MOUSE	5	126806	0.5565	9.38703e-05	Q06806	SP	TM	SUBCELLULAR LOCATION: Cell membrane {ECO:0000250}; Single-pass type I membrane protein {ECO:0000250}.	membrane [GO:0016020]; plasma membrane [GO:0005886]
Q6GYP7	A0A2I3BRX9|A0A1W2P832|A0A1W2P712|Q6GYP7|A0A1W2P7P2	Ralgapa1	Ral GTPase-activating protein subunit alpha-1	MOUSE	19	231382	0.5565	0.000648902	Q6GYP7	–	–	SUBCELLULAR LOCATION: Cytoplasm {ECO:0000269|PubMed:12200424}. Nucleus {ECO:0000269|PubMed:12200424}. Note=Translocated to the nucleus, when associated with TCF3/E12.	cytoplasm [GO:0005737]; nucleus [GO:0005634]
Q9JLM4	Q9JLM4|B1AXS7|B1AXS8|B1AXS6|Q8CG95|B0R077	Zmym3	Zinc finger MYM-type protein 3	MOUSE	4	156756	0.553167	0.00014157	Q9JLM4	–	–	SUBCELLULAR LOCATION: Nucleus {ECO:0000269|PubMed:10662551}.	nucleoplasm [GO:0005654]; nucleus [GO:0005634]
G5E8Q0	G5E8Q0|P97412	Lyst	Lysosomal-trafficking regulator	MOUSE	16	430851	0.5525	0.000294788	G5E8Q0	–	–	SUBCELLULAR LOCATION: Cytoplasm {ECO:0000256|ARBA:ARBA00004496}.	cytoplasm [GO:0005737]; microtubule cytoskeleton [GO:0015630]
Q8C419	Q8C419	Gpr158	Probable G-protein coupled receptor 158	MOUSE	34	135907	0.5525	0.00135575	Q8C419	SP	TM	SUBCELLULAR LOCATION: Cell membrane {ECO:0000269|PubMed:22689652, ECO:0000269|PubMed:25792749, ECO:0000269|PubMed:30546127}; Multi-pass membrane protein {ECO:0000250|UniProtKB:Q5T848}. Postsynaptic cell membrane {ECO:0000269|PubMed:30290982, ECO:0000269|PubMed:36979415}; Multi-pass membrane protein {ECO:0000250|UniProtKB:Q5T848}. Presynaptic cell membrane {ECO:0000269|PubMed:36979415}; Multi-pass…	cell projection [GO:0042995]; membrane [GO:0016020]; nucleus [GO:0005634]; plasma membrane [GO:0005886]; postsynaptic density membrane [GO:0098839]; postsynaptic membrane [GO:0045211]; presynaptic membrane [GO:0042734]
Q9R0H0	Q9R0H0|A2A848	Acox1	Peroxisomal acyl-coenzyme A oxidase 1	MOUSE	10	75046.8	0.5485	0.000729209	Q9R0H0	–	–	SUBCELLULAR LOCATION: Peroxisome {ECO:0000250|UniProtKB:P07872}.	cytoplasm [GO:0005737]; cytosol [GO:0005829]; mitochondrion [GO:0005739]; peroxisomal matrix [GO:0005782]; peroxisomal membrane [GO:0005778]; peroxisome [GO:0005777]
P58281	P58281|H7BX01|E0CXD1|F6U775	Opa1	Dynamin-like 120 kDa protein, mitochondrial	MOUSE	39	111851	0.548167	0.000639665	P58281	–	TM	SUBCELLULAR LOCATION: [Dynamin-like GTPase OPA1, long form]: Mitochondrion inner membrane {ECO:0000269|PubMed:11847212, ECO:0000269|PubMed:16839884, ECO:0000269|PubMed:21081504, ECO:0000269|PubMed:28746876}; Single-pass membrane protein {ECO:0000255}. Note=Detected at contact sites between endoplasmic reticulum and mitochondrion membranes. {ECO:0000250|UniProtKB:O60313}.; SUBCELLULAR LOCATION: [D…	cytosol [GO:0005829]; dendrite [GO:0030425]; mitochondrial crista [GO:0030061]; mitochondrial inner membrane [GO:0005743]; mitochondrial intermembrane space [GO:0005758]; mitochondrial outer membrane [GO:0005741]; mitochondrion [GO:0005739]; nucleoplasm [GO:0005654]
Q8CH09	Q8CH09|D3Z0I4|D3YVJ0|F6X398	Sugp2	SURP and G-patch domain-containing protein 2	MOUSE	31	118956	0.547833	0.000132976	Q8CH09	–	–	SUBCELLULAR LOCATION: Nucleus {ECO:0000305}.	nuclear body [GO:0016604]
Q60738	Q60738	Slc30a1	Zinc transporter 1	MOUSE	2	55742.2	0.5475	0.00719802	Q60738	–	TM	SUBCELLULAR LOCATION: Cell membrane {ECO:0000250|UniProtKB:Q62720}; Multi-pass membrane protein {ECO:0000255}. Basolateral cell membrane {ECO:0000250|UniProtKB:Q62720}; Multi-pass membrane protein {ECO:0000255}. Cytoplasmic vesicle membrane {ECO:0000250|UniProtKB:Q9Y6M5}; Multi-pass membrane protein {ECO:0000255}. Cytoplasm {ECO:0000250|UniProtKB:Q9Y6M5}. Endoplasmic reticulum membrane {ECO:00002…	basolateral plasma membrane [GO:0016323]; cytoplasmic vesicle membrane [GO:0030659]; dendrite [GO:0030425]; endoplasmic reticulum membrane [GO:0005789]; glutamatergic postsynaptic density [GO:0099573]; Golgi membrane [GO:0000139]; nuclear membrane [GO:0031965]; plasma membrane [GO:0005886]; postsynaptic density membrane [GO:0098839]; postsynaptic density, intracellular component [GO:0099092]; Sch…
Q62036	J3QMP9|Q62036|B1AXI9	Cep131	Centrosomal protein of 131 kDa	MOUSE	3	120882	0.5475	0.00225392	Q62036	–	–	SUBCELLULAR LOCATION: Cytoplasm, cytoskeleton, microtubule organizing center, centrosome {ECO:0000269|PubMed:24415959}. Cytoplasm, cytoskeleton, microtubule organizing center, centrosome, centriolar satellite {ECO:0000269|PubMed:24415959}. Cytoplasm, cytoskeleton, microtubule organizing center, centrosome, centriole {ECO:0000250|UniProtKB:Q9UPN4}. Cytoplasm, cytoskeleton, cilium basal body {ECO:0…	acrosomal vesicle [GO:0001669]; centriolar satellite [GO:0034451]; centriole [GO:0005814]; centrosome [GO:0005813]; ciliary basal body [GO:0036064]; ciliary transition zone [GO:0035869]; intercellular bridge [GO:0045171]; manchette [GO:0002177]; sperm head-tail coupling apparatus [GO:0120212]
Q8BLN6	B8XCJ6|Q8BLN6|A0A1D5RLV3|F6ZAB0	Unc80	Protein unc-80 homolog	MOUSE	10	367434	0.546833	8.5616e-05	Q8BLN6	–	TM	SUBCELLULAR LOCATION: Cell membrane {ECO:0000250|UniProtKB:Q8N2C7}; Multi-pass membrane protein {ECO:0000255}. Cell projection, dendrite {ECO:0000269|PubMed:32620897}. Note=In neurons, located in soma and dendrites. {ECO:0000269|PubMed:32620897}.	dendrite [GO:0030425]; plasma membrane [GO:0005886]; sodium channel complex [GO:0034706]
Q99PG2	Q99PG2	Ogfr	Opioid growth factor receptor	MOUSE	4	71248.6	0.545833	0.00126988	Q99PG2	–	–	SUBCELLULAR LOCATION: Cytoplasm {ECO:0000250}. Nucleus {ECO:0000250}. Note=The OGF/OGFR complex is probably translocated to the nucleus.	cytoplasm [GO:0005737]; membrane [GO:0016020]; nucleus [GO:0005634]
Q6ZPR1	E9Q1K1|Q6ZPR1|E9Q0S9|E9PZJ3	Cfap97	Cilia- and flagella-associated protein 97	MOUSE	2	61235	0.5455	0.00155515	Q6ZPR1	–	–
Q62219	Q62219|E9Q1D5	Tgfb1i1	Transforming growth factor beta-1-induced transcript 1 protein	MOUSE	4	51697.2	0.544167	0.00218926	Q62219	–	–	SUBCELLULAR LOCATION: Cell junction, focal adhesion. Nucleus matrix. Cytoplasm, cytoskeleton. Note=Associated with the actin cytoskeleton, colocalizes with stress fibers.	cytoskeleton [GO:0005856]; cytosol [GO:0005829]; focal adhesion [GO:0005925]; nuclear matrix [GO:0016363]
A2AJ95	A2AJ95|Q99NF2|F6TKU5|A2AJ92|A2AJ96|A0A0A6YWK2|A2AJ90	Nsmf	NMDA receptor synaptonuclear-signaling and neuronal migration factor	MOUSE	3	54406	0.5435	0.00124182	A2AJ95	–	–
P47955	P47955	Rplp1	60S acidic ribosomal protein P1	MOUSE	2	11588.8	0.543167	5.19488e-05	P47955	–	–		cytoplasm [GO:0005737]; cytosol [GO:0005829]; cytosolic large ribosomal subunit [GO:0022625]; postsynapse [GO:0098794]; ribosome [GO:0005840]; synapse [GO:0045202]
P60469	P60469|A0A1B0GRM4	Ppfia3	Liprin-alpha-3	MOUSE	41	133994	0.5405	0.000127762	P60469	–	–	SUBCELLULAR LOCATION: Cytoplasm {ECO:0000250|UniProtKB:Q91Z79}. Cytoplasmic vesicle, secretory vesicle, acrosome {ECO:0000269|PubMed:23124857}. Note=Also detected in epididymosome. {ECO:0000250|UniProtKB:Q91Z79}.	acrosomal vesicle [GO:0001669]; epididymosome [GO:0098875]; glutamatergic synapse [GO:0098978]; presynaptic active zone [GO:0048786]; presynaptic active zone cytoplasmic component [GO:0098831]; synapse [GO:0045202]
E9QK48	E9QK48|Q7TNG5|D6RGM3|A0A0U1RQ42|A0A0U1RPM7	Eml2	Echinoderm microtubule-associated protein-like 2	MOUSE	19	92045.7	0.538833	0.000342759	E9QK48	–	–	SUBCELLULAR LOCATION: Cytoplasm, cytoskeleton {ECO:0000250|UniProtKB:O95834}. Cytoplasm, cytoskeleton, spindle {ECO:0000250|UniProtKB:O95834}. Note=Colocalizes with the microtubule cytoskeleton. Colocalizes with the mitotic spindle. {ECO:0000250|UniProtKB:O95834}.	cytoplasm [GO:0005737]; microtubule [GO:0005874]; mitotic spindle [GO:0072686]
Q8CIE2	Q8CIE2|Q6P1E1	Zmiz2	Zinc finger MIZ domain-containing protein 2	MOUSE	3	97687.5	0.5365	5.99623e-05	Q8CIE2	–	–	SUBCELLULAR LOCATION: Nucleus {ECO:0000250}. Note=Detected at replication foci throughout S phase. {ECO:0000250}.	mitochondrion [GO:0005739]; nuclear replication fork [GO:0043596]; nucleoplasm [GO:0005654]; nucleus [GO:0005634]
Q9Z0J4	F8WGF2|Q9Z0J4|S4R255|S4R1D5	Nos1	Nitric oxide synthase, brain	MOUSE	40	161839	0.536167	0.000269354	Q9Z0J4	–	–	SUBCELLULAR LOCATION: Cell membrane, sarcolemma {ECO:0000269|PubMed:7545544}; Peripheral membrane protein {ECO:0000255}. Cell projection, dendritic spine {ECO:0000250|UniProtKB:P29476}. Note=In skeletal muscle, it is localized beneath the sarcolemma of fast-twitch muscle fiber by associating with the dystrophin glycoprotein complex (PubMed:7545544). In neurons, enriched in dendritic spines (By si…	calyx of Held [GO:0044305]; cytoskeleton [GO:0005856]; dendritic spine [GO:0043197]; membrane raft [GO:0045121]; mitochondrion [GO:0005739]; nucleoplasm [GO:0005654]; sarcolemma [GO:0042383]; sarcoplasmic reticulum membrane [GO:0033017]; synapse [GO:0045202]; T-tubule [GO:0030315]; Z disc [GO:0030018]
V9GWW6	V9GWW6|V9GXX2|V9GXA0|V9GX17|V9GXP3|B7ZMP8|V9GX62|Q5FW52|V9GXK2	Mlip	Muscular LMNA-interacting protein	MOUSE	5	104416	0.535833	0.000191618	V9GWW6	–	–	SUBCELLULAR LOCATION: Nucleus {ECO:0000269|PubMed:21498514, ECO:0000269|PubMed:22343712, ECO:0000269|PubMed:26436652, ECO:0000269|PubMed:33802236}. Nucleus envelope {ECO:0000269|PubMed:21498514}. Nucleus, PML body {ECO:0000269|PubMed:21498514}. Cytoplasm, cytosol {ECO:0000269|PubMed:21498514, ECO:0000269|PubMed:22343712, ECO:0000269|PubMed:26436652}. Cell membrane, sarcolemma {ECO:0000269|PubMed:…	cytosol [GO:0005829]; nuclear envelope [GO:0005635]; nuclear lumen [GO:0031981]; nucleus [GO:0005634]; PML body [GO:0016605]; sarcolemma [GO:0042383]
Q6ZPJ3	Q6ZPJ3	Ube2o	(E3-independent) E2 ubiquitin-conjugating enzyme UBE2O	MOUSE	39	142258	0.535167	0.000125715	Q6ZPJ3	–	–	SUBCELLULAR LOCATION: Cytoplasm {ECO:0000250|UniProtKB:Q9C0C9}. Nucleus {ECO:0000250|UniProtKB:Q9C0C9}. Note=Mainly localizes to the cytoplasm. {ECO:0000250|UniProtKB:Q9C0C9}.	cytoplasm [GO:0005737]; cytosol [GO:0005829]; nuclear body [GO:0016604]; nucleus [GO:0005634]
E9PUA3	E9PUA3	Iqsec1	IQ motif and SEC7 domain-containing protein 1	MOUSE	54	123509	0.5325	0.0140315	E9PUA3	–	–	SUBCELLULAR LOCATION: Cytoplasm {ECO:0000256|ARBA:ARBA00004496}.	centrosome [GO:0005813]; cytosol [GO:0005829]; nucleoplasm [GO:0005654]; postsynaptic density, intracellular component [GO:0099092]
Q68FF6	Q68FF6|D3Z1I2|J3QK07|Q80XR8|F7BIK4|F6WV69|D3Z409	Git1	ARF GTPase-activating protein GIT1	MOUSE	33	86097.3	0.5325	0.000953756	Q68FF6	–	–	SUBCELLULAR LOCATION: Cytoplasm {ECO:0000250|UniProtKB:Q9Y2X7}. Presynapse {ECO:0000250|UniProtKB:Q9Z272}. Postsynapse {ECO:0000269|PubMed:24297929}. Postsynaptic density {ECO:0000250|UniProtKB:Q9Z272}. Cell junction, focal adhesion {ECO:0000269|PubMed:15923189}. Cell projection, lamellipodium {ECO:0000250|UniProtKB:Q9Y2X7}. Cytoplasm, cytoskeleton, microtubule organizing center, centrosome {ECO:…	calyx of Held [GO:0044305]; centrosome [GO:0005813]; cytosol [GO:0005829]; dendrite [GO:0030425]; endosome [GO:0005768]; excitatory synapse [GO:0060076]; focal adhesion [GO:0005925]; GABA-ergic synapse [GO:0098982]; glutamatergic synapse [GO:0098978]; growth cone [GO:0030426]; inhibitory synapse [GO:0060077]; lamellipodium [GO:0030027]; mitochondrion [GO:0005739]; mitotic spindle pole [GO:0097431…
Q80TF3	Q80TF3|E9Q5E1|A2AGW4	Pcdh19	Protocadherin-19	MOUSE	9	127231	0.531167	0.000837322	Q80TF3	SP	TM	SUBCELLULAR LOCATION: Cell membrane {ECO:0000250|UniProtKB:F8W3X3}; Single-pass type I membrane protein {ECO:0000255}.	plasma membrane [GO:0005886]
Q8CCB4	Q8CCB4|E9PXG9|E9PYD3|E9Q648|F6Z4G7	Vps53	Vacuolar protein sorting-associated protein 53 homolog	MOUSE	9	95277.3	0.530167	6.75603e-05	Q8CCB4	–	–	SUBCELLULAR LOCATION: Golgi apparatus, trans-Golgi network membrane {ECO:0000250|UniProtKB:Q5VIR6}; Peripheral membrane protein {ECO:0000250|UniProtKB:Q5VIR6}. Endosome membrane {ECO:0000250|UniProtKB:Q5VIR6}; Peripheral membrane protein {ECO:0000250|UniProtKB:Q5VIR6}. Recycling endosome {ECO:0000250|UniProtKB:Q5VIR6}. Note=Localizes to the trans-Golgi network as part of the GARP complex, while i…	cytosol [GO:0005829]; EARP complex [GO:1990745]; endosome membrane [GO:0010008]; GARP complex [GO:0000938]; membrane [GO:0016020]; perinuclear region of cytoplasm [GO:0048471]; recycling endosome [GO:0055037]; trans-Golgi network [GO:0005802]
Q3TDD9	Q3TDD9	Ppp1r21	Protein phosphatase 1 regulatory subunit 21	MOUSE	17	88849.5	0.529833	0.000326566	Q3TDD9	–	–	SUBCELLULAR LOCATION: Early endosome {ECO:0000250|UniProtKB:Q6ZMI0}.	early endosome [GO:0005769]
Q3TES0	Q3TES0|A0A0N4SWH8|D6RHQ8	Iqsec3	IQ motif and SEC7 domain-containing protein 3	MOUSE	27	130600	0.5295	0.00361971	Q3TES0	–	–	SUBCELLULAR LOCATION: Cytoplasm {ECO:0000250|UniProtKB:Q9UPP2}. Postsynaptic density {ECO:0000269|PubMed:27609886}.	cytosol [GO:0005829]; GABA-ergic synapse [GO:0098982]; glycinergic synapse [GO:0098690]; inhibitory synapse [GO:0060077]; nucleoplasm [GO:0005654]; postsynaptic density [GO:0014069]; postsynaptic membrane [GO:0045211]; postsynaptic specialization of symmetric synapse [GO:0099629]
Q6P1G0	Q6P1G0	Heatr6	HEAT repeat-containing protein 6	MOUSE	2	130746	0.5285	0.000342703	Q6P1G0	–	–
Q9WV80	Q9WV80|Q6NZD2|D3YWH1	Snx1	Sorting nexin-1	MOUSE	7	59065.2	0.5285	0.00957401	Q9WV80	–	–	SUBCELLULAR LOCATION: Endosome membrane {ECO:0000250|UniProtKB:Q13596}; Peripheral membrane protein; Cytoplasmic side. Golgi apparatus, trans-Golgi network membrane {ECO:0000305}; Peripheral membrane protein {ECO:0000305}; Cytoplasmic side {ECO:0000305}. Early endosome membrane; Peripheral membrane protein; Cytoplasmic side. Cell projection, lamellipodium {ECO:0000250|UniProtKB:Q13596}. Note=Enri…	cytosol [GO:0005829]; dendritic spine [GO:0043197]; early endosome [GO:0005769]; early endosome membrane [GO:0031901]; endosome [GO:0005768]; endosome membrane [GO:0010008]; extrinsic component of postsynaptic endosome membrane [GO:0098999]; Golgi apparatus [GO:0005794]; lamellipodium [GO:0030027]; membrane [GO:0016020]; perinuclear region of cytoplasm [GO:0048471]; postsynaptic density [GO:00140…
Q3UMF0	Q3UMF0|B1AZ14|B1AZ15	Cobll1	Cordon-bleu protein-like 1	MOUSE	3	138007	0.528167	0.00123487	Q3UMF0	–	–
Q6PAR5	Q6PAR5|F7ADQ2|F6X819|F7ADS7|F7ADT6|F6YRL2|E9Q0D1	Gapvd1	GTPase-activating protein and VPS9 domain-containing protein 1	MOUSE	10	163883	0.5255	0.000260649	Q6PAR5	–	–	SUBCELLULAR LOCATION: Membrane {ECO:0000269|PubMed:17189207}; Peripheral membrane protein {ECO:0000269|PubMed:17189207}. Endosome {ECO:0000250}. Note=Recruited to the plasma membrane by TRIP10/CIP4 in response to insulin.	cytosol [GO:0005829]; endosome [GO:0005768]; plasma membrane [GO:0005886]
P97333	P97333	Nrp1	Neuropilin-1	MOUSE	3	104253	0.523833	0.000126105	P97333	SP	TM	SUBCELLULAR LOCATION: Mitochondrion membrane {ECO:0000250|UniProtKB:O14786}; Single-pass type I membrane protein {ECO:0000255}. Cell membrane {ECO:0000250|UniProtKB:O14786}; Single-pass type I membrane protein {ECO:0000255}. Cytoplasm {ECO:0000250|UniProtKB:O14786}.	axon [GO:0030424]; cell surface [GO:0009986]; cytosol [GO:0005829]; early endosome [GO:0005769]; focal adhesion [GO:0005925]; glutamatergic synapse [GO:0098978]; growth cone [GO:0030426]; mitochondrial membrane [GO:0031966]; neurofilament [GO:0005883]; neuron projection [GO:0043005]; neuronal cell body [GO:0043025]; plasma membrane [GO:0005886]; postsynaptic membrane [GO:0045211]; sorting endosom…
D3Z667	D3Z667|P0C6F1	Dnah2	Dynein heavy chain 2, axonemal	MOUSE	3	515322	0.521833	0.0120624	D3Z667	–	–	SUBCELLULAR LOCATION: Cytoplasm, cytoskeleton, flagellum axoneme {ECO:0000256|ARBA:ARBA00004611}.	inner dynein arm [GO:0036156]; microtubule [GO:0005874]; sperm flagellum [GO:0036126]
Q61423	Q61423	Kcna4	Potassium voltage-gated channel subfamily A member 4	MOUSE	8	74267.1	0.5215	0.00108211	Q61423	–	TM	SUBCELLULAR LOCATION: Cell membrane {ECO:0000269|PubMed:8020965}; Multi-pass membrane protein {ECO:0000255}. Cell projection, axon {ECO:0000250|UniProtKB:P15385}.	axon [GO:0030424]; axon initial segment [GO:0043194]; membrane [GO:0016020]; plasma membrane [GO:0005886]; voltage-gated potassium channel complex [GO:0008076]
Q9WUD1	Q9WUD1|A0A494BBI6|A0A494BBF6	Stub1	E3 ubiquitin-protein ligase CHIP	MOUSE	8	35365.1	0.5205	0.00267399	Q9WUD1	–	–	SUBCELLULAR LOCATION: Cytoplasm {ECO:0000269|PubMed:11435423}. Nucleus {ECO:0000250|UniProtKB:Q9UNE7}. Mitochondrion {ECO:0000250|UniProtKB:A6HD62}. Note=Translocates to the nucleus in response to inflammatory signals in regulatory T-cells (Treg). Localizes to mitochondria following oxygen and glucose deprivation-induced cellular stress (By similarity). {ECO:0000250|UniProtKB:A6HD62, ECO:0000250|…	cytoplasm [GO:0005737]; cytosol [GO:0005829]; endoplasmic reticulum [GO:0005783]; mitochondrion [GO:0005739]; nuclear inclusion body [GO:0042405]; nucleoplasm [GO:0005654]; protein folding chaperone complex [GO:0101031]; ubiquitin conjugating enzyme complex [GO:0031371]; ubiquitin ligase complex [GO:0000151]; Z disc [GO:0030018]
O08539	O08539|Q6P1B9|A0A3Q4EBK4|A0A3Q4EBR8|A0A5F8MQ05|S4R270|D3Z6Q9|S4R1B8|S4R2J8	Bin1	Myc box-dependent-interacting protein 1	MOUSE	15	64697.2	0.520167	0.000212912	O08539	–	–	SUBCELLULAR LOCATION: Nucleus {ECO:0000250|UniProtKB:O00499}. Cytoplasm {ECO:0000269|PubMed:12668730}. Endosome {ECO:0000269|PubMed:12668730}. Cell membrane, sarcolemma, T-tubule {ECO:0000250|UniProtKB:O08839}.	axon [GO:0030424]; axon initial segment [GO:0043194]; dendrite [GO:0030425]; endosome [GO:0005768]; glutamatergic synapse [GO:0098978]; I band [GO:0031674]; lipid tube [GO:0060987]; microtubule [GO:0005874]; node of Ranvier [GO:0033268]; nuclear envelope [GO:0005635]; nucleus [GO:0005634]; postsynapse [GO:0098794]; presynapse [GO:0098793]; RNA polymerase II transcription repressor complex [GO:009…
Q9JL04	Q9JL04|A0A0A6YY57	Fmn2	Formin-2	MOUSE	10	168696	0.519833	0.00504395	Q9JL04	–	–	SUBCELLULAR LOCATION: Cytoplasm, cytoskeleton {ECO:0000269|PubMed:19062278, ECO:0000269|PubMed:21620703}. Cytoplasm, cytosol {ECO:0000250|UniProtKB:Q9NZ56}. Cytoplasm, perinuclear region {ECO:0000269|PubMed:21620703}. Nucleus {ECO:0000250|UniProtKB:Q9NZ56}. Nucleus, nucleolus {ECO:0000250|UniProtKB:Q9NZ56}. Cell membrane {ECO:0000269|PubMed:21705804}; Peripheral membrane protein {ECO:0000269|PubM…	actin filament [GO:0005884]; cell cortex [GO:0005938]; cytoplasmic vesicle membrane [GO:0030659]; cytosol [GO:0005829]; endoplasmic reticulum [GO:0005783]; endoplasmic reticulum membrane [GO:0005789]; microvillus [GO:0005902]; nucleolus [GO:0005730]; nucleus [GO:0005634]; perinuclear region of cytoplasm [GO:0048471]; plasma membrane [GO:0005886]; spindle [GO:0005819]
G3X9V4	G3X9V4|Q01097|A0A0G2JEA7	Grin2b	Glutamate receptor	MOUSE	35	167701	0.518167	0.000762064	G3X9V4	SP	TM	SUBCELLULAR LOCATION: Lysosome {ECO:0000256|ARBA:ARBA00004371}. Postsynaptic cell membrane {ECO:0000256|ARBA:ARBA00034104, ECO:0000256|RuleBase:RU367118}; Multi-pass membrane protein {ECO:0000256|ARBA:ARBA00034104, ECO:0000256|RuleBase:RU367118}.	cell surface [GO:0009986]; endoplasmic reticulum membrane [GO:0005789]; lysosome [GO:0005764]; NMDA selective glutamate receptor complex [GO:0017146]; postsynaptic density membrane [GO:0098839]; presynaptic membrane [GO:0042734]
G3X8Y3	G3X8Y3|Q80UM3|A0A0A6YW80|A0A0A6YX86|A0A0A6YXF4|Q9DBB4|E9PZ53	Naa15	N-alpha-acetyltransferase 15, NatA auxiliary subunit	MOUSE	12	102406	0.516833	0.00107981	G3X8Y3	–	–		cytosol [GO:0005829]; NatA complex [GO:0031415]; nuclear body [GO:0016604]; transcription regulator complex [GO:0005667]
F7AA26	F7AA26|A2API8|O54931|G3X9P1	Pakap	Paralemmin A kinase anchor protein (Fragment)	MOUSE	9	126773	0.516167	0.000555181	F7AA26	–	–	SUBCELLULAR LOCATION: Cell membrane {ECO:0000256|ARBA:ARBA00004342}; Lipid-anchor {ECO:0000256|ARBA:ARBA00004342}; Cytoplasmic side {ECO:0000256|ARBA:ARBA00004342}.	plasma membrane [GO:0005886]
A3KGB4	A3KGB4|A0A0A6YXU3	Tbc1d8b	TBC1 domain family member 8B	MOUSE	3	129088	0.515833	0.000136428	A3KGB4	–	–	SUBCELLULAR LOCATION: Cytoplasm, cytosol {ECO:0000250|UniProtKB:Q0IIM8}.	cytosol [GO:0005829]
Q9CZC8	Q9CZC8|A0A0N4SWD0|D3YXW0	Scrn1	Secernin-1	MOUSE	10	46952.6	0.515167	0.000750711	Q9CZC8	–	–	SUBCELLULAR LOCATION: Cytoplasm {ECO:0000250}.	cytoplasm [GO:0005737]; nuclear membrane [GO:0031965]; presynapse [GO:0098793]
F8VPK0	F8VPK0|A0A286YCU6|A0A286YD75|A0A286YDT1	Ttc37	Tetratricopeptide repeat domain 37	MOUSE	7	176278	0.510833	0.00100405	F8VPK0	–	–	SUBCELLULAR LOCATION: Cytoplasm {ECO:0000250|UniProtKB:Q6PGP7}. Nucleus {ECO:0000250|UniProtKB:Q6PGP7}.	cytosol [GO:0005829]; euchromatin [GO:0000791]; nucleoplasm [GO:0005654]; Ski complex [GO:0055087]
Q7TSJ2	Q7TSJ2|A0A140LIT9|D3Z6W1	Map6	Microtubule-associated protein 6	MOUSE	58	96733.3	0.509833	0.00137989	Q7TSJ2	–	–	SUBCELLULAR LOCATION: Cytoplasm, cytoskeleton {ECO:0000269|PubMed:9600916}. Golgi apparatus {ECO:0000269|PubMed:16837464}. Cell projection, axon {ECO:0000250|UniProtKB:Q63560}. Cell projection, dendrite {ECO:0000250|UniProtKB:Q63560}. Cytoplasmic vesicle, secretory vesicle membrane {ECO:0000250|UniProtKB:Q63560}; Lipid-anchor {ECO:0000250|UniProtKB:Q63560}; Cytoplasmic side {ECO:0000250|UniProtKB…	axon [GO:0030424]; dendrite [GO:0030425]; Golgi apparatus [GO:0005794]; microtubule [GO:0005874]; perinuclear region of cytoplasm [GO:0048471]; transport vesicle membrane [GO:0030658]
E9QAM5	A2AS03|E9QAM5|A2AS05	Helz2	Helicase with zinc finger domain 2	MOUSE	3	336236	0.509167	0.000168046	E9QAM5	–	–	SUBCELLULAR LOCATION: Cytoplasm {ECO:0000250|UniProtKB:Q9BYK8}.	cytoplasm [GO:0005737]; nucleoplasm [GO:0005654]
Q3UIU2	Q3UIU2|A2AP32	Ndufb6	NADH dehydrogenase [ubiquinone] 1 beta subcomplex subunit 6	MOUSE	4	15514.8	0.508833	0.000276254	Q3UIU2	–	TM	SUBCELLULAR LOCATION: Mitochondrion inner membrane {ECO:0000269|PubMed:38575788}; Single-pass membrane protein {ECO:0000255}; Matrix side {ECO:0000269|PubMed:38575788}.	mitochondrial inner membrane [GO:0005743]; mitochondrion [GO:0005739]; nucleoplasm [GO:0005654]; respiratory chain complex I [GO:0045271]
E9QPU1	E9QPU1|Q8CIZ8	Vwf	von Willebrand factor	MOUSE	11	322559	0.508833	0.000925431	E9QPU1	SP	–	SUBCELLULAR LOCATION: Secreted, extracellular space, extracellular matrix {ECO:0000256|ARBA:ARBA00004498, ECO:0000256|PIRNR:PIRNR002495}. Secreted {ECO:0000256|PIRNR:PIRNR002495}. Note=Localized to storage granules. {ECO:0000256|PIRNR:PIRNR002495}.	cell periphery [GO:0071944]; endoplasmic reticulum [GO:0005783]; extracellular region [GO:0005576]; Weibel-Palade body [GO:0033093]
Q80X90	Q80X90	Flnb	Filamin-B	MOUSE	14	280273	0.508833	0.000323825	Q80X90	–	–	SUBCELLULAR LOCATION: Cytoplasm, cell cortex. Cytoplasm, cytoskeleton. Cytoplasm, cytoskeleton, stress fiber {ECO:0000250|UniProtKB:O75369}. Cytoplasm, myofibril, sarcomere, Z line {ECO:0000269|PubMed:26343497}.	brush border [GO:0005903]; cell cortex [GO:0005938]; cytoplasm [GO:0005737]; cytosol [GO:0005829]; focal adhesion [GO:0005925]; neuronal cell body [GO:0043025]; phagocytic vesicle [GO:0045335]; plasma membrane [GO:0005886]; stress fiber [GO:0001725]; Z disc [GO:0030018]
Q9QYI3	Q9QYI3|A0A6I8MWY7|F7BTP8|A0A6I8MX31|A0A6I8MWW2|A0A6I8MWZ5|A0A6I8MWX8|A0A6I8MX00|A2A5E1|A0A6I8MWZ1|A0A6I8MWZ9	Dnajc7	DnaJ homolog subfamily C member 7	MOUSE	3	57273.6	0.508167	0.0140729	Q9QYI3	–	–	SUBCELLULAR LOCATION: Cytoplasm {ECO:0000269|PubMed:14573755}. Nucleus {ECO:0000250|UniProtKB:Q99615}. Cytoplasm, cytoskeleton {ECO:0000269|PubMed:14573755}. Note=Colocalizes with NR1I3 at microtubules. {ECO:0000269|PubMed:14573755}.	cytoskeleton [GO:0005856]; cytosol [GO:0005829]; nucleoplasm [GO:0005654]
A6H8H2	A6H8H2|E9Q449	Dennd4c	DENN domain-containing protein 4C	MOUSE	10	213907	0.5065	4.4961e-05	A6H8H2	–	–	SUBCELLULAR LOCATION: Cytoplasmic vesicle membrane {ECO:0000269|PubMed:21454697}. Cell membrane {ECO:0000269|PubMed:21454697}. Cytoplasm, cytosol {ECO:0000269|PubMed:21454697}. Note=Associates with SLC2A4/GLUT4 storage vesicles.	cytoplasmic vesicle membrane [GO:0030659]; cytosol [GO:0005829]; Golgi apparatus [GO:0005794]; insulin-responsive compartment [GO:0032593]; plasma membrane [GO:0005886]; retromer complex [GO:0030904]
Q80XI4	Q80XI4	Pip4k2b	Phosphatidylinositol 5-phosphate 4-kinase type-2 beta	MOUSE	14	47717.5	0.5065	4.82129e-05	Q80XI4	–	–	SUBCELLULAR LOCATION: Endoplasmic reticulum membrane {ECO:0000250}; Peripheral membrane protein {ECO:0000250}. Cell membrane {ECO:0000250}; Peripheral membrane protein {ECO:0000250}. Nucleus {ECO:0000250}. Cytoplasm {ECO:0000250}. Note=Associated with the plasma membrane and the endoplasmic reticulum. {ECO:0000250}.	autophagosome [GO:0005776]; endoplasmic reticulum membrane [GO:0005789]; nucleoplasm [GO:0005654]; plasma membrane [GO:0005886]
Q8K296	Q8K296|R4GML8|B1ATD4|B1ATD5|M0QW74	Mtmr3	Myotubularin-related protein 3	MOUSE	9	136405	0.505167	0.000636895	Q8K296	–	–	SUBCELLULAR LOCATION: Cytoplasm, cytosol {ECO:0000250|UniProtKB:Q13615}. Membrane {ECO:0000250|UniProtKB:Q13615}; Peripheral membrane protein {ECO:0000250|UniProtKB:Q13615}.	cytoplasm [GO:0005737]; cytosol [GO:0005829]; membrane [GO:0016020]
Q922S4	Q922S4|Q5PR72|F7D3W5|A0A1B0GRJ9|A0A1B0GT58	Pde2a	cGMP-dependent 3',5'-cyclic phosphodiesterase	MOUSE	30	107328	0.502167	0.00330655	Q922S4	–	–	SUBCELLULAR LOCATION: [Isoform PDE2A1]: Cytoplasm {ECO:0000250|UniProtKB:O00408}.; SUBCELLULAR LOCATION: [Isoform PDE2A2]: Mitochondrion matrix {ECO:0000269|PubMed:21724846}. Mitochondrion inner membrane {ECO:0000250|UniProtKB:O00408}. Mitochondrion outer membrane {ECO:0000250|UniProtKB:O00408}.; SUBCELLULAR LOCATION: [Isoform PDE2A3]: Cell membrane {ECO:0000250|UniProtKB:O00408}; Lipid-anchor {E…	axon [GO:0030424]; cytoplasm [GO:0005737]; cytosol [GO:0005829]; dendrite [GO:0030425]; endoplasmic reticulum [GO:0005783]; Golgi apparatus [GO:0005794]; mitochondrial inner membrane [GO:0005743]; mitochondrial matrix [GO:0005759]; mitochondrial outer membrane [GO:0005741]; mitochondrion [GO:0005739]; nucleus [GO:0005634]; perinuclear region of cytoplasm [GO:0048471]; plasma membrane [GO:0005886]…
Q9D6R2	A0A1L1STE6|Q9D6R2	Idh3a	Isocitrate dehydrogenase [NAD] subunit alpha, mitochondrial	MOUSE	17	40094.5	0.502167	0.000147298	Q9D6R2	–	–	SUBCELLULAR LOCATION: Mitochondrion {ECO:0000250}.	isocitrate dehydrogenase complex (NAD+) [GO:0045242]; mitochondrion [GO:0005739]; myelin sheath [GO:0043209]
Q99KG3	Q99KG3	Rbm10	RNA-binding protein 10	MOUSE	2	103834	0.5015	0.0323017	Q99KG3	–	–	SUBCELLULAR LOCATION: Nucleus {ECO:0000250}.	nuclear speck [GO:0016607]; protein-containing complex [GO:0032991]

## Sheet: TableS3B_12w
UniProt-ID	UniProt-ID-Group	Gene-Symbol	Protein-Name	Species	Unique-Peptide-Number	Protein-Molecular-Weight	log2-Fold-Change(+/–WGA)_12w	p-Value_Fold-Change(+/–WGA)_12w	UniProt-ID	UniProt-Annotated-Signal-Peptide	UniProt-Annotated-Transmembrane-Domain	UniProt-Annotated-Subcellular-Localization	GO-Annotated-Subcellular-Localization
P0CW02	A0A087WNZ5|P0CW02|A0A087WRP7|P0CW03	Ly6c1	Lymphocyte antigen 6C1	MOUSE	3	14876.9	2.90417	5.85986e-07	P0CW02	SP	–	SUBCELLULAR LOCATION: Cell membrane {ECO:0000305}; Lipid-anchor, GPI-anchor {ECO:0000305}.	cell surface [GO:0009986]; external side of plasma membrane [GO:0009897]
Q9R0M4	Q9R0M4	Podxl	Podocalyxin	MOUSE	13	53787.8	2.6395	2.97845e-06	Q9R0M4	SP	TM	SUBCELLULAR LOCATION: Apical cell membrane {ECO:0000269|PubMed:17311105}. Cell projection, microvillus {ECO:0000269|PubMed:17311105}. Membrane raft {ECO:0000250}. Cell projection, lamellipodium {ECO:0000250}. Cell projection, filopodium {ECO:0000250}. Cell projection, ruffle {ECO:0000250}. Membrane {ECO:0000305}; Single-pass type I membrane protein {ECO:0000305}. Note=In single attached epithelia…	apical plasma membrane [GO:0016324]; cytoplasm [GO:0005737]; filopodium [GO:0030175]; glutamatergic synapse [GO:0098978]; lamellipodium [GO:0030027]; membrane raft [GO:0045121]; microvillus membrane [GO:0031528]; plasma membrane [GO:0005886]; presynaptic membrane [GO:0042734]; ruffle [GO:0001726]; slit diaphragm [GO:0036057]
Q9CQZ6	Q9CQZ6	Ndufb3	NADH dehydrogenase [ubiquinone] 1 beta subcomplex subunit 3	MOUSE	4	11692	2.6205	0.000884123	Q9CQZ6	–	TM	SUBCELLULAR LOCATION: Mitochondrion inner membrane {ECO:0000269|PubMed:38575788}; Single-pass membrane protein {ECO:0000250|UniProtKB:O43676}; Matrix side {ECO:0000250|UniProtKB:O43676}.	mitochondrial inner membrane [GO:0005743]; mitochondrion [GO:0005739]; respiratory chain complex I [GO:0045271]
Q8CIS0	Q8CIS0	Card11	Caspase recruitment domain-containing protein 11	MOUSE	3	135407	2.60083	0.0138975	Q8CIS0	–	–	SUBCELLULAR LOCATION: Cytoplasm {ECO:0000250|UniProtKB:Q9BXL7}. Membrane raft {ECO:0000250|UniProtKB:Q9BXL7}. Note=Colocalized with DPP4 in membrane rafts. {ECO:0000250|UniProtKB:Q9BXL7}.	CBM complex [GO:0032449]; cytoplasm [GO:0005737]; immunological synapse [GO:0001772]; membrane raft [GO:0045121]; plasma membrane [GO:0005886]
Q9D6J5	Q9D6J5|Q3V406|E9Q9J5|F6VCY0	Ndufb8	NADH dehydrogenase [ubiquinone] 1 beta subcomplex subunit 8, mitochondrial	MOUSE	5	21932.5	2.56883	7.89719e-09	Q9D6J5	–	TM	SUBCELLULAR LOCATION: Mitochondrion inner membrane {ECO:0000269|PubMed:38575788}; Single-pass membrane protein {ECO:0000255}; Matrix side {ECO:0000269|PubMed:38575788}.	mitochondrial inner membrane [GO:0005743]; mitochondrion [GO:0005739]; respiratory chain complex I [GO:0045271]
A0A0R4J0B6	A0A0R4J0B6|Q7TMS5|S4R2E1|D3Z150|A0A0N4SWA2|D3YZX5	Abcg2	ATP-binding cassette sub-family G member 2	MOUSE	8	73591.1	2.4795	1.56089e-07	A0A0R4J0B6	–	TM	SUBCELLULAR LOCATION: Apical cell membrane {ECO:0000256|ARBA:ARBA00004424}; Multi-pass membrane protein {ECO:0000256|ARBA:ARBA00004424}. Mitochondrion membrane {ECO:0000256|ARBA:ARBA00004225}; Multi-pass membrane protein {ECO:0000256|ARBA:ARBA00004225}.	external side of apical plasma membrane [GO:0098591]; mitochondrial membrane [GO:0031966]
O35632	O35632|Q8C309|A0A0A6YX37|A0A0A6YXJ6|A0A0A6YXZ3	Hyal2	Hyaluronidase-2	MOUSE	3	54244.2	2.3655	0.00372172	O35632	SP	–	SUBCELLULAR LOCATION: Cell membrane {ECO:0000269|PubMed:26515055}; Lipid-anchor, GPI-anchor {ECO:0000250|UniProtKB:Q12891}.	apical plasma membrane [GO:0016324]; cell surface [GO:0009986]; cytoplasmic vesicle [GO:0031410]; cytosol [GO:0005829]; endocytic vesicle [GO:0030139]; Golgi membrane [GO:0000139]; lysosome [GO:0005764]; membrane raft [GO:0045121]; microvillus [GO:0005902]; perinuclear region of cytoplasm [GO:0048471]; plasma membrane [GO:0005886]; RNA polymerase II transcription regulator complex [GO:0090575]; s…
Q9CQJ8	Q9CQJ8	Ndufb9	NADH dehydrogenase [ubiquinone] 1 beta subcomplex subunit 9	MOUSE	17	22268.9	2.33717	1.16387e-07	Q9CQJ8	–	–	SUBCELLULAR LOCATION: Mitochondrion inner membrane {ECO:0000269|PubMed:38575788}; Peripheral membrane protein {ECO:0000269|PubMed:38575788}; Matrix side {ECO:0000269|PubMed:38575788}.	mitochondrial inner membrane [GO:0005743]; mitochondrion [GO:0005739]; respiratory chain complex I [GO:0045271]
Q8CI61	Q8CI61	Bag4	BAG family molecular chaperone regulator 4	MOUSE	4	49322	2.2995	0.000803537	Q8CI61	–	–	SUBCELLULAR LOCATION: Cytoplasm.	cytosol [GO:0005829]; nucleus [GO:0005634]; plasma membrane [GO:0005886]
Q9CQH3	Q9CQH3|D3Z568|D3Z6W9|D3YX99|F6Y6V5	Ndufb5	NADH dehydrogenase [ubiquinone] 1 beta subcomplex subunit 5, mitochondrial	MOUSE	6	21766.8	2.2845	6.18597e-06	Q9CQH3	–	TM	SUBCELLULAR LOCATION: Mitochondrion inner membrane {ECO:0000269|PubMed:38575788}; Single-pass membrane protein {ECO:0000250|UniProtKB:O43674}; Matrix side {ECO:0000250|UniProtKB:O43674}.	mitochondrial inner membrane [GO:0005743]; mitochondrion [GO:0005739]; nucleoplasm [GO:0005654]; respiratory chain complex I [GO:0045271]
P03921	P03921	Mtnd5	NADH-ubiquinone oxidoreductase chain 5	MOUSE	3	68815.9	2.27717	1.04978e-06	P03921	–	TM	SUBCELLULAR LOCATION: Mitochondrion inner membrane {ECO:0000269|PubMed:38575788}; Multi-pass membrane protein {ECO:0000255}.	mitochondrial inner membrane [GO:0005743]; mitochondrion [GO:0005739]; respiratory chain complex I [GO:0045271]
Q64314	Q64314	Cd34	Hematopoietic progenitor cell antigen CD34	MOUSE	10	41381.3	2.0985	1.68645e-07	Q64314	SP	TM	SUBCELLULAR LOCATION: Membrane; Single-pass type I membrane protein.	apical plasma membrane [GO:0016324]; basal plasma membrane [GO:0009925]; cell periphery [GO:0071944]; cell surface [GO:0009986]; cytoplasm [GO:0005737]; external side of plasma membrane [GO:0009897]; extracellular region [GO:0005576]; glomerular endothelium fenestra [GO:0036053]; intercellular bridge [GO:0045171]; lysosome [GO:0005764]; membrane [GO:0016020]; perinuclear region of cytoplasm [GO:0…
P55772	P55772|Q8CDV7|D6RHQ2|F7B9M9|D6RFA9	Entpd1	Ectonucleoside triphosphate diphosphohydrolase 1	MOUSE	9	57831.8	2.01617	5.31769e-08	P55772	–	TM	SUBCELLULAR LOCATION: Membrane {ECO:0000250|UniProtKB:P49961}; Multi-pass membrane protein {ECO:0000250|UniProtKB:P49961}. Membrane, caveola {ECO:0000250|UniProtKB:P49961}.	basement membrane [GO:0005604]; caveola [GO:0005901]; external side of plasma membrane [GO:0009897]; plasma membrane [GO:0005886]
Q5ND28	Q5ND28|B7ZC28	Scarf1	Scavenger receptor class F member 1	MOUSE	2	91913	1.98717	0.000262675	Q5ND28	SP	TM	SUBCELLULAR LOCATION: Membrane {ECO:0000305}; Single-pass type I membrane protein {ECO:0000305}.	plasma membrane [GO:0005886]
Q00897	Q00897|P22599|Q00898	Serpina1d	Alpha-1-antitrypsin 1-4	MOUSE	11	46168.7	1.9405	0.001677	Q00897	SP	–	SUBCELLULAR LOCATION: Secreted {ECO:0000269|PubMed:11961105, ECO:0000269|PubMed:8619829}.	extracellular region [GO:0005576]; extracellular space [GO:0005615]
F8VPN4	F8VPN4|A0A0G2JGI9|F6XXE6|E0CYU6|E0CX86|F7CSZ6	Agl	4-alpha-glucanotransferase	MOUSE	71	176737	1.92683	1.46553e-08	F8VPN4	–	–	SUBCELLULAR LOCATION: Cytoplasm {ECO:0000256|ARBA:ARBA00004496}.	cytoplasm [GO:0005737]; cytosol [GO:0005829]; inclusion body [GO:0016234]; nucleus [GO:0005634]; sarcoplasmic reticulum [GO:0016529]
Q8K274	Q8K274	Fn3krp	Ketosamine-3-kinase	MOUSE	18	34695.9	1.88517	1.89033e-07	Q8K274	–	–		cytosol [GO:0005829]
Q63912	G3XA53|Q63912	Omg	Oligodendrocyte-myelin glycoprotein	MOUSE	4	49739.1	1.7015	4.10041e-05	Q63912	SP	–	SUBCELLULAR LOCATION: Cell membrane; Lipid-anchor, GPI-anchor.	myelin sheath [GO:0043209]; plasma membrane [GO:0005886]; side of membrane [GO:0098552]
Q61545	Q5SUS9|Q61545|Q5SUT0	Ewsr1	RNA-binding protein EWS	MOUSE	5	68746.3	1.69883	0.000114144	Q61545	–	–	SUBCELLULAR LOCATION: Nucleus {ECO:0000250}. Cytoplasm {ECO:0000250}. Cell membrane {ECO:0000250}. Note=Relocates from cytoplasm to ribosomes upon PTK2B/FAK2 activation. {ECO:0000250}.	cytoplasm [GO:0005737]; nucleus [GO:0005634]; plasma membrane [GO:0005886]
G5E8G5	G5E8G5|G3X9J8|A0A0G2JDH9|Q8CDK8|Q8R056|O54990|A0A0R4J0B0|A0A0G2JE50|A0A0G2JE90	Prom1	Prominin-1	MOUSE	9	98338.7	1.6985	5.55174e-06	G5E8G5	SP	TM	SUBCELLULAR LOCATION: Cell projection, microvillus membrane {ECO:0000256|ARBA:ARBA00004475}; Multi-pass membrane protein {ECO:0000256|ARBA:ARBA00004475}.	cell surface [GO:0009986]; endoplasmic reticulum [GO:0005783]; endoplasmic reticulum-Golgi intermediate compartment [GO:0005793]; extracellular exosome [GO:0070062]; microvillus membrane [GO:0031528]; photoreceptor outer segment membrane [GO:0042622]
P56959	P56959|Q8CFQ9|G3UXT7|Q91VQ2|G3UZD2|F6QCI0	Fus	RNA-binding protein FUS	MOUSE	10	52900.5	1.69383	3.54455e-06	P56959	–	–	SUBCELLULAR LOCATION: Nucleus {ECO:0000250|UniProtKB:P35637}. Note=Displays a punctate pattern inside the nucleus and is excluded from nucleoli. {ECO:0000250|UniProtKB:P35637}.	cytoplasm [GO:0005737]; GABA-ergic synapse [GO:0098982]; glutamatergic synapse [GO:0098978]; intracellular membraneless organelle [GO:0043232]; nucleoplasm [GO:0005654]; nucleus [GO:0005634]; postsynaptic cytosol [GO:0099524]; presynaptic cytosol [GO:0099523]
Q1W617	Q1W617	Shroom4	Protein Shroom4	MOUSE	3	165575	1.6275	0.00169841	Q1W617	–	–	SUBCELLULAR LOCATION: Cytoplasm, cytoskeleton {ECO:0000269|PubMed:17009331}. Note=Shows partial colocalization with the cytoplasmic pool of F-actin.	actin cytoskeleton [GO:0015629]; actin filament [GO:0005884]; apical plasma membrane [GO:0016324]; basal plasma membrane [GO:0009925]; cytoplasm [GO:0005737]; cytoplasmic side of plasma membrane [GO:0009898]; focal adhesion [GO:0005925]; GABA-ergic synapse [GO:0098982]; glutamatergic synapse [GO:0098978]; nucleoplasm [GO:0005654]; postsynapse [GO:0098794]; presynapse [GO:0098793]; stress fiber [G…
Q3TEW6	Q3TEW6	Mpzl1	Myelin protein zero-like protein 1	MOUSE	2	29722.5	1.62717	4.25317e-05	Q3TEW6	SP	TM	SUBCELLULAR LOCATION: Membrane {ECO:0000305}; Single-pass type I membrane protein {ECO:0000305}.	membrane [GO:0016020]
O09111	O09111	Ndufb11	NADH dehydrogenase [ubiquinone] 1 beta subcomplex subunit 11, mitochondrial	MOUSE	8	17500.5	1.61617	1.37069e-06	O09111	–	TM	SUBCELLULAR LOCATION: Mitochondrion inner membrane {ECO:0000269|PubMed:38575788}; Single-pass membrane protein {ECO:0000255}. Note=The interaction with BCAP31 mediates mitochondria localization. {ECO:0000250|UniProtKB:Q9NX14}.	mitochondrial inner membrane [GO:0005743]; mitochondrion [GO:0005739]; respiratory chain complex I [GO:0045271]
P09055	P09055|Q9Z0T9|B1AYG6|B1AYG7	Itgb1	Integrin beta-1	MOUSE	10	91481.9	1.56583	1.07288e-05	P09055	SP	TM	SUBCELLULAR LOCATION: Cell membrane {ECO:0000250|UniProtKB:P05556}; Single-pass type I membrane protein {ECO:0000255}. Cell projection, invadopodium membrane {ECO:0000250|UniProtKB:P05556}; Single-pass type I membrane protein {ECO:0000255}. Cell projection, ruffle membrane {ECO:0000250|UniProtKB:P05556}; Single-pass type I membrane protein {ECO:0000255}. Recycling endosome {ECO:0000269|PubMed:217…	cell surface [GO:0009986]; cerebellar climbing fiber to Purkinje cell synapse [GO:0150053]; dendritic spine [GO:0043197]; external side of plasma membrane [GO:0009897]; filopodium [GO:0030175]; focal adhesion [GO:0005925]; glutamatergic synapse [GO:0098978]; integrin alpha1-beta1 complex [GO:0034665]; integrin alpha10-beta1 complex [GO:0034680]; integrin alpha11-beta1 complex [GO:0034681]; integr…
P05533	P05533	Ly6a	Lymphocyte antigen 6A-2/6E-1	MOUSE	2	15061.2	1.5645	7.46269e-07	P05533	SP	–	SUBCELLULAR LOCATION: Cell membrane; Lipid-anchor, GPI-anchor.	external side of plasma membrane [GO:0009897]
Q9R0L6	Q9R0L6	Pcm1	Pericentriolar material 1 protein	MOUSE	2	230269	1.53017	2.78444e-06	Q9R0L6	–	–	SUBCELLULAR LOCATION: Cytoplasm, cytoskeleton {ECO:0000250|UniProtKB:Q8AV28}. Cytoplasm, cytoskeleton, microtubule organizing center, centrosome {ECO:0000269|PubMed:10579718, ECO:0000269|PubMed:12112146, ECO:0000269|PubMed:12403812}. Cytoplasmic granule {ECO:0000269|PubMed:12403812, ECO:0000269|PubMed:12571289}. Cytoplasm, cytoskeleton, microtubule organizing center, centrosome, centriolar satell…	apical part of cell [GO:0045177]; centriolar satellite [GO:0034451]; centriole [GO:0005814]; centrosome [GO:0005813]; ciliary basal body [GO:0036064]; ciliary transition zone [GO:0035869]; cytoplasm [GO:0005737]; cytosol [GO:0005829]; nuclear membrane [GO:0031965]; nucleoplasm [GO:0005654]; pericentriolar material [GO:0000242]; protein-containing complex [GO:0032991]
Q8CHP8	Q8CHP8	Pgp	Glycerol-3-phosphate phosphatase	MOUSE	14	34996.5	1.5005	2.50723e-08	Q8CHP8	–	–
O35449	O35449	Prrt1	Proline-rich transmembrane protein 1	MOUSE	2	31673.6	1.49017	0.000215109	O35449	–	TM	SUBCELLULAR LOCATION: Cell membrane {ECO:0000305|PubMed:22632720}; Single-pass type II membrane protein {ECO:0000250|UniProtKB:Q6MG82}. Synapse {ECO:0000305|PubMed:22632720}.	glutamatergic synapse [GO:0098978]; postsynaptic density membrane [GO:0098839]; synaptic vesicle membrane [GO:0030672]
Q922B9	Q922B9|A2AQD5|A2AQD6	Itprid2	Protein ITPRID2	MOUSE	3	138314	1.47217	0.000309753	Q922B9	–	–	SUBCELLULAR LOCATION: Cytoplasm {ECO:0000269|PubMed:14673706}. Note=Located near the plasma membrane. Associated with actin filaments. May also exist as a membrane-bound form with extracellular regions (By similarity). {ECO:0000250}.	cytosol [GO:0005829]; nucleoplasm [GO:0005654]; plasma membrane [GO:0005886]
O88569	O88569|A0A0N4SUM2	Hnrnpa2b1	Heterogeneous nuclear ribonucleoproteins A2/B1	MOUSE	30	37459.1	1.46517	1.2948e-05	O88569	–	–	SUBCELLULAR LOCATION: Nucleus {ECO:0000269|PubMed:31320558}. Nucleus, nucleoplasm {ECO:0000250|UniProtKB:P22626}. Cytoplasm {ECO:0000269|PubMed:31320558}. Cytoplasmic granule {ECO:0000250|UniProtKB:P22626}. Secreted, extracellular exosome {ECO:0000250|UniProtKB:P22626}. Note=Localized in cytoplasmic mRNP granules containing untranslated mRNAs. Component of ribonucleosomes. Not found in the nucleo…	cytoplasm [GO:0005737]; extracellular exosome [GO:0070062]; nucleoplasm [GO:0005654]; nucleus [GO:0005634]; ribonucleoprotein complex [GO:1990904]; spliceosomal complex [GO:0005681]
Q9R1W5	Q9R1W5	Calcrl	Calcitonin gene-related peptide type 1 receptor	MOUSE	3	54233.8	1.43883	3.61419e-07	Q9R1W5	SP	TM	SUBCELLULAR LOCATION: Cell membrane {ECO:0000250|UniProtKB:Q16602}; Multi-pass membrane protein {ECO:0000250|UniProtKB:Q16602}.	adrenomedullin receptor complex [GO:1903143]; CGRP receptor complex [GO:1990406]; endoplasmic reticulum [GO:0005783]; endosome [GO:0005768]; lysosome [GO:0005764]
B1AWS8	B1AWS8|Q80YS4|Q02858	Tek	Receptor protein-tyrosine kinase	MOUSE	15	127966	1.42983	0.000269021	B1AWS8	SP	TM	SUBCELLULAR LOCATION: Cell junction, focal adhesion {ECO:0000256|ARBA:ARBA00004246}. Cell membrane {ECO:0000256|ARBA:ARBA00004251}; Single-pass type I membrane protein {ECO:0000256|ARBA:ARBA00004251}. Cytoplasm, cytoskeleton {ECO:0000256|ARBA:ARBA00004245}. Secreted {ECO:0000256|ARBA:ARBA00004613}.	actin filament [GO:0005884]; apical plasma membrane [GO:0016324]; basolateral plasma membrane [GO:0016323]; cell surface [GO:0009986]; cell-cell junction [GO:0005911]; centrosome [GO:0005813]; ciliary basal body [GO:0036064]; cytoplasm [GO:0005737]; extracellular region [GO:0005576]; focal adhesion [GO:0005925]; membrane raft [GO:0045121]; microvillus [GO:0005902]; stress fiber [GO:0001725]
P63038	P63038|D3Z2F2|D3Z7J9	Hspd1	60 kDa heat shock protein, mitochondrial	MOUSE	48	61125.6	1.40217	5.24016e-07	P63038	–	–	SUBCELLULAR LOCATION: Mitochondrion matrix {ECO:0000250|UniProtKB:P10809}.	cell surface [GO:0009986]; clathrin-coated pit [GO:0005905]; coated vesicle [GO:0030135]; cytoplasm [GO:0005737]; cytosol [GO:0005829]; early endosome [GO:0005769]; extracellular exosome [GO:0070062]; intracellular membrane-bounded organelle [GO:0043231]; lipopolysaccharide receptor complex [GO:0046696]; membrane [GO:0016020]; migrasome [GO:0140494]; mitochondrial inner membrane [GO:0005743]; mit…
P28652	P28652|Q5SVI3|Q5SVI2|Q5SVI0|Q5SVI9	Camk2b	Calcium/calmodulin-dependent protein kinase type II subunit beta	MOUSE	36	61201.5	1.39117	2.3094e-06	P28652	–	–	SUBCELLULAR LOCATION: Cytoplasm, cytoskeleton. Cytoplasm, cytoskeleton, microtubule organizing center, centrosome. Sarcoplasmic reticulum membrane {ECO:0000250}; Peripheral membrane protein {ECO:0000250}; Cytoplasmic side {ECO:0000250}. Synapse {ECO:0000250|UniProtKB:P08413}.	centrosome [GO:0005813]; cytosol [GO:0005829]; postsynaptic density [GO:0014069]; sarcoplasmic reticulum membrane [GO:0033017]; spindle midzone [GO:0051233]
O70324	O70324	Slc16a2	Monocarboxylate transporter 8	MOUSE	3	60708.7	1.37617	5.52e-06	O70324	–	TM	SUBCELLULAR LOCATION: Cell membrane {ECO:0000269|PubMed:18687783}; Multi-pass membrane protein {ECO:0000255}. Apical cell membrane {ECO:0000269|PubMed:18687783}; Multi-pass membrane protein {ECO:0000255}.	apical plasma membrane [GO:0016324]; plasma membrane [GO:0005886]
P35330	P35330|G5E8M9|G3UWJ5|B1ARJ2	Icam2	Intercellular adhesion molecule 2	MOUSE	6	31846.1	1.3715	5.07604e-05	P35330	SP	TM	SUBCELLULAR LOCATION: Membrane {ECO:0000255}; Single-pass type I membrane protein {ECO:0000255}. Cell projection, microvillus {ECO:0000269|PubMed:9472040}. Note=Co-localizes with RDX, EZR and MSN in microvilli. {ECO:0000269|PubMed:9472040}.	cell periphery [GO:0071944]; cleavage furrow [GO:0032154]; microvillus [GO:0005902]; plasma membrane [GO:0005886]; uropod [GO:0001931]
P55284	P55284	Cdh5	Cadherin-5	MOUSE	17	88186.6	1.3645	9.75656e-07	P55284	SP	TM	SUBCELLULAR LOCATION: Cell junction, adherens junction {ECO:0000269|PubMed:19635461, ECO:0000269|PubMed:24806444, ECO:0000269|PubMed:33972531}. Cell membrane {ECO:0000269|PubMed:19635461}; Single-pass type I membrane protein {ECO:0000269|PubMed:19635461}. Cytoplasm {ECO:0000269|PubMed:24806444}. Note=Found at cell-cell boundaries and probably at cell-matrix boundaries. KRIT1 and CDH5 reciprocally…	adherens junction [GO:0005912]; bicellular tight junction [GO:0005923]; cell junction [GO:0030054]; cell periphery [GO:0071944]; cell-cell junction [GO:0005911]; cytoplasm [GO:0005737]; external side of plasma membrane [GO:0009897]; nuclear membrane [GO:0031965]; nucleoplasm [GO:0005654]; plasma membrane [GO:0005886]
Q6P5F6	Q6P5F6|A0A087WQF7|A0A087WRC8	Slc39a10	Zinc transporter ZIP10	MOUSE	5	95191.3	1.3425	1.65276e-06	Q6P5F6	SP	TM	SUBCELLULAR LOCATION: Cell membrane {ECO:0000269|PubMed:21738690, ECO:0000269|PubMed:25074919}; Multi-pass membrane protein {ECO:0000305}. Apical cell membrane {ECO:0000269|PubMed:30520657}; Multi-pass membrane protein {ECO:0000255}. Note=Expressed at the apical membranes of proximal tubules in the kidney. {ECO:0000269|PubMed:30520657}.	apical plasma membrane [GO:0016324]; plasma membrane [GO:0005886]
P09242	P09242|E9Q7P8|B1AXF5|B1AXF6	Alpl	Alkaline phosphatase, tissue-nonspecific isozyme	MOUSE	11	57855.5	1.34183	1.10605e-06	P09242	SP	–	SUBCELLULAR LOCATION: Cell membrane {ECO:0000250|UniProtKB:P05186}; Lipid-anchor, GPI-anchor {ECO:0000250|UniProtKB:P05186}. Extracellular vesicle membrane {ECO:0000269|PubMed:19874193, ECO:0000269|PubMed:23942722}; Lipid-anchor, GPI-anchor {ECO:0000269|PubMed:33981039}. Mitochondrion membrane {ECO:0000269|PubMed:33981039}; Lipid-anchor, GPI-anchor {ECO:0000269|PubMed:33981039}. Mitochondrion int…	extracellular matrix [GO:0031012]; extracellular membrane-bounded organelle [GO:0065010]; extracellular space [GO:0005615]; mitochondrial intermembrane space [GO:0005758]; mitochondrial membrane [GO:0031966]; plasma membrane [GO:0005886]; side of membrane [GO:0098552]
Q3V3R4	Q3V3R4	Itga1	Integrin alpha-1	MOUSE	13	132234	1.32683	1.51757e-07	Q3V3R4	SP	TM	SUBCELLULAR LOCATION: Membrane {ECO:0000250}; Single-pass type I membrane protein {ECO:0000250}.	acrosomal vesicle [GO:0001669]; basal part of cell [GO:0045178]; cell surface [GO:0009986]; external side of plasma membrane [GO:0009897]; focal adhesion [GO:0005925]; integrin alpha1-beta1 complex [GO:0034665]; perikaryon [GO:0043204]; plasma membrane [GO:0005886]
Q08481	B1ARB3|Q08481|B1ARA9	Pecam1	Platelet endothelial cell adhesion molecule	MOUSE	18	82117	1.3215	1.34135e-07	Q08481	SP	TM	SUBCELLULAR LOCATION: Cell membrane {ECO:0000250|UniProtKB:P16284}; Single-pass type I membrane protein {ECO:0000250|UniProtKB:P16284}. Membrane raft {ECO:0000250|UniProtKB:P16284}. Cell junction {ECO:0000250|UniProtKB:P16284}. Note=Localizes to the lateral border recycling compartment (LBRC) and recycles from the LBRC to the junction in resting endothelial cells. Cell surface expression on neutr…	cell periphery [GO:0071944]; cell-cell contact zone [GO:0044291]; cytoplasm [GO:0005737]; cytosol [GO:0005829]; external side of plasma membrane [GO:0009897]; extracellular space [GO:0005615]; membrane [GO:0016020]; membrane raft [GO:0045121]; nucleolus [GO:0005730]; nucleoplasm [GO:0005654]; plasma membrane [GO:0005886]; protein-containing complex [GO:0032991]; smooth muscle contractile fiber [G…
Q9WU78	Q9WU78	Pdcd6ip	Programmed cell death 6-interacting protein	MOUSE	41	96593	1.31617	4.71341e-07	Q9WU78	–	–	SUBCELLULAR LOCATION: Cytoplasm, cytosol {ECO:0000250|UniProtKB:Q9QZA2}. Melanosome {ECO:0000250|UniProtKB:Q8WUM4}. Cytoplasm, cytoskeleton, microtubule organizing center, centrosome {ECO:0000250|UniProtKB:Q8WUM4}. Secreted, extracellular exosome {ECO:0000269|PubMed:23523921}. Cell junction, tight junction {ECO:0000269|PubMed:27336173}. Midbody, Midbody ring {ECO:0000250|UniProtKB:Q8WUM4}. Note=C…	actomyosin [GO:0042641]; bicellular tight junction [GO:0005923]; centrosome [GO:0005813]; cytosol [GO:0005829]; extracellular exosome [GO:0070062]; Flemming body [GO:0090543]; melanosome [GO:0042470]; myelin sheath [GO:0043209]
P07758	A0A0A0MQA3|P07758|Q00896|A0A0R4J0X5	Serpina1a	Alpha-1-antitrypsin 1-1	MOUSE	10	46172.9	1.30917	0.0190961	P07758	SP	–	SUBCELLULAR LOCATION: Secreted {ECO:0000269|PubMed:11961105, ECO:0000269|PubMed:8619829}.	collagen-containing extracellular matrix [GO:0062023]; extracellular region [GO:0005576]; extracellular space [GO:0005615]
Q60751	Q60751|E9QNX9|Q9WTL4	Igf1r	Insulin-like growth factor 1 receptor	MOUSE	34	158296	1.30883	4.08057e-06	Q60751	SP	TM	SUBCELLULAR LOCATION: Cell membrane {ECO:0000250}; Single-pass type I membrane protein {ECO:0000250}.	glutamatergic synapse [GO:0098978]; membrane [GO:0016020]; plasma membrane [GO:0005886]; postsynapse [GO:0098794]; receptor complex [GO:0043235]; T-tubule [GO:0030315]
Q9QUR8	Q9QUR8	Sema7a	Semaphorin-7A	MOUSE	13	76019.6	1.30617	8.6819e-05	Q9QUR8	SP	–	SUBCELLULAR LOCATION: Cell membrane {ECO:0000269|PubMed:17377534}; Lipid-anchor, GPI-anchor {ECO:0000269|PubMed:17377534}; Extracellular side {ECO:0000269|PubMed:17377534}.	external side of plasma membrane [GO:0009897]; GABA-ergic synapse [GO:0098982]; plasma membrane [GO:0005886]; presynapse [GO:0098793]
Q61147	E9PZD8|G3X8Q5|Q61147|G3X9T8	Cp	Ceruloplasmin	MOUSE	10	121948	1.30083	1.41893e-06	Q61147	SP	–	SUBCELLULAR LOCATION: Secreted {ECO:0000269|PubMed:16906150}. Note=Colocalizes with GCP1 in secretory intracellular compartments. {ECO:0000250|UniProtKB:P13635}.	extracellular space [GO:0005615]
Q9DCS9	Q9DCS9|D3YUK4	Ndufb10	NADH dehydrogenase [ubiquinone] 1 beta subcomplex subunit 10	MOUSE	8	21308.7	1.29117	4.5797e-07	Q9DCS9	–	–	SUBCELLULAR LOCATION: Mitochondrion inner membrane {ECO:0000269|PubMed:38575788}; Peripheral membrane protein {ECO:0000269|PubMed:38575788}; Matrix side {ECO:0000269|PubMed:38575788}.	mitochondrial inner membrane [GO:0005743]; mitochondrion [GO:0005739]; respiratory chain complex I [GO:0045271]
Q91WJ8	Q3UUU2|A0A0G2JFY5|Q91WJ8|A0A0G2JGW9|Q3TUE1|A0A0G2JG00|A0A0G2JFK2	Fubp1	Far upstream element-binding protein 1	MOUSE	5	68709.5	1.29083	0.000340206	Q91WJ8	–	–	SUBCELLULAR LOCATION: Nucleus {ECO:0000305}.	nucleus [GO:0005634]; synapse [GO:0045202]
Q9Z130	Q9Z130|D3YTQ3|F6VQH5	Hnrnpdl	Heterogeneous nuclear ribonucleoprotein D-like	MOUSE	11	33729.3	1.27917	4.83336e-06	Q9Z130	–	–	SUBCELLULAR LOCATION: Nucleus {ECO:0000269|PubMed:10717477, ECO:0000269|PubMed:15190078}. Cytoplasm {ECO:0000250|UniProtKB:O14979}. Note=Shuttles between the nucleus and the cytoplasm in a TNPO1-dependent manner. {ECO:0000250|UniProtKB:O14979}.	cytoplasm [GO:0005737]; nucleus [GO:0005634]; synapse [GO:0045202]
Q76MZ3	Q76MZ3|G3UWS4|H3BKU1|Q3TTF6|Q7TNP2|H3BLQ0|H3BIV7|H3BLE7|G3UWL2|G3UXQ1|H3BK50|H3BJ83	Ppp2r1a	Serine/threonine-protein phosphatase 2A 65 kDa regulatory subunit A alpha isoform	MOUSE	27	66120.2	1.26817	5.50838e-05	Q76MZ3	–	–	SUBCELLULAR LOCATION: Cytoplasm {ECO:0000250|UniProtKB:Q32PI5}. Nucleus {ECO:0000250|UniProtKB:P30153}. Chromosome {ECO:0000250|UniProtKB:P30153}. Chromosome, centromere {ECO:0000250|UniProtKB:P30153}. Lateral cell membrane {ECO:0000250|UniProtKB:P30153}. Cell projection, dendrite {ECO:0000250|UniProtKB:P30153}. Note=Centromeric localization requires the presence of BUB1. Recruited to chromatin a…	chromatin [GO:0000785]; chromosome, centromeric region [GO:0000775]; cytosol [GO:0005829]; dendrite [GO:0030425]; FAR/SIN/STRIPAK complex [GO:0090443]; glutamatergic synapse [GO:0098978]; INTAC complex [GO:0160232]; lateral plasma membrane [GO:0016328]; neuronal cell body [GO:0043025]; nucleus [GO:0005634]; protein phosphatase type 2A complex [GO:0000159]; synapse [GO:0045202]
G5E8Q8	G5E8Q8|A0A286YDT5|A0A286YD74	Adgrf5	Adhesion G protein-coupled receptor F5	MOUSE	21	151723	1.26517	4.24623e-05	G5E8Q8	SP	TM	SUBCELLULAR LOCATION: Cell membrane {ECO:0000269|PubMed:36073784}; Multi-pass membrane protein {ECO:0000255}.	apical part of cell [GO:0045177]; cell surface [GO:0009986]; cytoplasmic vesicle [GO:0031410]; plasma membrane [GO:0005886]
Q9CR61	Q9CR61	Ndufb7	NADH dehydrogenase [ubiquinone] 1 beta subcomplex subunit 7	MOUSE	5	16558.7	1.25583	2.41012e-05	Q9CR61	–	–	SUBCELLULAR LOCATION: Mitochondrion inner membrane {ECO:0000269|PubMed:38575788}; Peripheral membrane protein {ECO:0000269|PubMed:38575788}. Mitochondrion intermembrane space {ECO:0000269|PubMed:38575788}.	mitochondrial inner membrane [GO:0005743]; mitochondrial intermembrane space [GO:0005758]; mitochondrion [GO:0005739]; respiratory chain complex I [GO:0045271]
Q3UPN1	Q3UPN1|P29533|A0A0G2JFP9	Vcam1	Vascular cell adhesion protein 1	MOUSE	15	82456.1	1.2505	1.09873e-05	Q3UPN1	SP	TM	SUBCELLULAR LOCATION: Cell membrane {ECO:0000256|ARBA:ARBA00004251}; Single-pass type I membrane protein {ECO:0000256|ARBA:ARBA00004251}. Secreted {ECO:0000256|ARBA:ARBA00004613}.	alpha9-beta1 integrin-vascular cell adhesion molecule-1 complex [GO:0071065]; apical part of cell [GO:0045177]; early endosome [GO:0005769]; endoplasmic reticulum [GO:0005783]; external side of plasma membrane [GO:0009897]; extracellular space [GO:0005615]; filopodium [GO:0030175]; Golgi apparatus [GO:0005794]; microvillus [GO:0005902]; podosome [GO:0002102]; sarcolemma [GO:0042383]
Q3UMT1	Q3UMT1|F6XWD4	Ppp1r12c	Protein phosphatase 1 regulatory subunit 12C	MOUSE	2	85140.1	1.24517	0.000335274	Q3UMT1	–	–	SUBCELLULAR LOCATION: Cytoplasm {ECO:0000250|UniProtKB:Q9BZL4}. Cytoplasm, cytoskeleton, stress fiber {ECO:0000250|UniProtKB:Q9BZL4}.	cytoplasm [GO:0005737]; stress fiber [GO:0001725]
P09103	P09103|P05307|A6H7J6|E9Q8G8	P4hb	Protein disulfide-isomerase	MOUSE	16	57456.8	1.24117	0.000390353	P09103	SP	–	SUBCELLULAR LOCATION: Endoplasmic reticulum {ECO:0000250|UniProtKB:P07237}. Endoplasmic reticulum lumen {ECO:0000250|UniProtKB:P07237}. Melanosome {ECO:0000250|UniProtKB:P07237}. Cell membrane {ECO:0000269|PubMed:21670307}; Peripheral membrane protein {ECO:0000305}. Note=Highly abundant. In some cell types, seems to be also secreted or associated with the plasma membrane, where it undergoes const…	cytoskeleton [GO:0005856]; cytosol [GO:0005829]; endoplasmic reticulum [GO:0005783]; endoplasmic reticulum chaperone complex [GO:0034663]; endoplasmic reticulum lumen [GO:0005788]; endoplasmic reticulum-Golgi intermediate compartment [GO:0005793]; external side of plasma membrane [GO:0009897]; lamellipodium [GO:0030027]; melanosome [GO:0042470]; procollagen-proline 4-dioxygenase complex [GO:00162…
Q80VX2	Q80VX2|O54901|E9QMY1|Q05D16|E9PZI9	Cd200	CD200 antigen	MOUSE	2	31668.9	1.22317	1.47837e-06	Q80VX2	SP	TM	SUBCELLULAR LOCATION: Cell membrane {ECO:0000256|ARBA:ARBA00004251}; Single-pass type I membrane protein {ECO:0000256|ARBA:ARBA00004251}.	cell surface [GO:0009986]; plasma membrane [GO:0005886]
Q3U0V1	Q3U0V1|A0A3B2WCD8|A0A3B2W465	Khsrp	Far upstream element-binding protein 2	MOUSE	29	77230.5	1.18017	3.53954e-05	Q3U0V1	–	–	SUBCELLULAR LOCATION: Nucleus {ECO:0000250}. Cytoplasm {ECO:0000250}. Note=A small proportion is also found in the cytoplasm of neuronal cell bodies and dendrites. {ECO:0000250}.	cytoplasmic stress granule [GO:0010494]; cytosol [GO:0005829]; nucleoplasm [GO:0005654]
P97801	P97801|B8JJX7	Smn1	Survival motor neuron protein	MOUSE	5	31710	1.1755	7.86058e-07	P97801	–	–	SUBCELLULAR LOCATION: Nucleus, gem {ECO:0000250|UniProtKB:Q16637}. Nucleus, Cajal body {ECO:0000250|UniProtKB:Q16637}. Cytoplasm {ECO:0000269|PubMed:21389246}. Cytoplasmic granule {ECO:0000250|UniProtKB:Q16637}. Perikaryon {ECO:0000250|UniProtKB:Q16637}. Cell projection, neuron projection {ECO:0000250|UniProtKB:Q16637}. Cell projection, axon {ECO:0000269|PubMed:21389246}. Cytoplasm, myofibril, sa…	Cajal body [GO:0015030]; COPI-coated vesicle [GO:0030137]; cytoplasm [GO:0005737]; cytoplasmic ribonucleoprotein granule [GO:0036464]; cytosol [GO:0005829]; Gemini of Cajal bodies [GO:0097504]; Golgi apparatus [GO:0005794]; growth cone [GO:0030426]; neuron projection [GO:0043005]; nucleoplasm [GO:0005654]; nucleus [GO:0005634]; perikaryon [GO:0043204]; SMN complex [GO:0032797]; SMN-Sm protein com…
Q9D1F4	E9QKI4|E9QKI5|Q9D1F4|F6R8S6|A0A140LHA0|D3YWZ1|D3Z4R0|D3Z4W3	Akt1s1	Proline-rich AKT1 substrate 1	MOUSE	2	27711.1	1.1475	0.00262178	Q9D1F4	–	–	SUBCELLULAR LOCATION: Cytoplasm, cytosol {ECO:0000269|PubMed:14973226}. Note=Found in the cytosolic fraction of the brain (PubMed:14973226). Colocalizes with cortical neurons following ischemic/reperfusion injury (PubMed:14973226). {ECO:0000269|PubMed:14973226}.	cytosol [GO:0005829]; TORC1 complex [GO:0031931]
Q9JLJ2	Q9JLJ2|Q3U367	Aldh9a1	4-trimethylaminobutyraldehyde dehydrogenase	MOUSE	27	54483.7	1.1465	1.47511e-07	Q9JLJ2	–	–	SUBCELLULAR LOCATION: Cytoplasm, cytosol {ECO:0000250|UniProtKB:Q9JLJ3}. Cytoplasm {ECO:0000250|UniProtKB:P49189}.	cytosol [GO:0005829]; mitochondrion [GO:0005739]
A0A0R4J083	A0A0R4J083|P51174	Acadl	Long-chain specific acyl-CoA dehydrogenase, mitochondrial	MOUSE	9	48295.4	1.1425	3.77631e-05	A0A0R4J083	–	–	SUBCELLULAR LOCATION: Mitochondrion matrix {ECO:0000256|ARBA:ARBA00004305}.	mitochondrial matrix [GO:0005759]; mitochondrial membrane [GO:0031966]
Q8C0Z1	Q8C0Z1|F6SQM4|D3Z6P3	Fam234a	Protein FAM234A	MOUSE	2	61145.3	1.11817	2.32921e-05	Q8C0Z1	–	TM	SUBCELLULAR LOCATION: Membrane {ECO:0000305}; Single-pass type II membrane protein {ECO:0000305}.	cell surface [GO:0009986]; membrane [GO:0016020]
Q9Z0J1	Q9Z0J1	Reck	Reversion-inducing cysteine-rich protein with Kazal motifs	MOUSE	11	111101	1.10483	5.51032e-06	Q9Z0J1	SP	–	SUBCELLULAR LOCATION: Cell membrane {ECO:0000269|PubMed:28803732}; Lipid-anchor, GPI-anchor {ECO:0000250|UniProtKB:O95980}.	plasma membrane [GO:0005886]; side of membrane [GO:0098552]; Wnt signalosome [GO:1990909]
P11688	P11688	Itga5	Integrin alpha-5	MOUSE	4	116182	1.0985	0.019262	P11688	SP	TM	SUBCELLULAR LOCATION: Cell membrane {ECO:0000250|UniProtKB:P08648}; Single-pass type I membrane protein {ECO:0000255}. Cell junction, focal adhesion {ECO:0000250|UniProtKB:P08648}.	cell surface [GO:0009986]; cell-cell junction [GO:0005911]; cytoplasmic vesicle [GO:0031410]; endoplasmic reticulum [GO:0005783]; external side of plasma membrane [GO:0009897]; focal adhesion [GO:0005925]; glutamatergic synapse [GO:0098978]; Golgi apparatus [GO:0005794]; integrin alpha5-beta1 complex [GO:0034674]; plasma membrane [GO:0005886]; postsynaptic membrane [GO:0045211]; ruffle membrane […
Q7TSY6	Q7TSY6	Celf4	CUGBP Elav-like family member 4	MOUSE	4	52273.7	1.09817	5.54971e-05	Q7TSY6	–	–	SUBCELLULAR LOCATION: Nucleus {ECO:0000250}. Cytoplasm {ECO:0000250}.	cytoplasm [GO:0005737]; nucleoplasm [GO:0005654]; nucleus [GO:0005634]; postsynapse [GO:0098794]
Q99P72	Q99P72	Rtn4	Reticulon-4	MOUSE	34	127125	1.09617	7.25015e-05	Q99P72	–	TM	SUBCELLULAR LOCATION: [Isoform A]: Endoplasmic reticulum membrane {ECO:0000269|PubMed:27786289, ECO:0000269|PubMed:32075961}; Multi-pass membrane protein {ECO:0000255}. Cell membrane {ECO:0000250|UniProtKB:Q9NQC3}; Multi-pass membrane protein {ECO:0000255}; Cytoplasmic side {ECO:0000250|UniProtKB:Q9NQC3}. Synapse {ECO:0000269|PubMed:35771867}. Note=Anchored to the membrane of the endoplasmic reti…	anchoring junction [GO:0070161]; axon [GO:0030424]; cell junction [GO:0030054]; cell projection [GO:0042995]; dendritic growth cone [GO:0044294]; endoplasmic reticulum [GO:0005783]; endoplasmic reticulum membrane [GO:0005789]; endoplasmic reticulum tubular network membrane [GO:0098826]; glutamatergic synapse [GO:0098978]; neuronal cell body [GO:0043025]; nuclear envelope [GO:0005635]; plasma memb…
Q9CWZ7	Q9CWZ7|D3Z4B2|A0A494BA20|A0A494BAE3|A0A494BBF5|A0A494BAX2|A0A494BA49	Napg	Gamma-soluble NSF attachment protein	MOUSE	15	35074	1.09617	6.95239e-05	Q9CWZ7	–	–	SUBCELLULAR LOCATION: Membrane {ECO:0000250|UniProtKB:P81127}; Peripheral membrane protein {ECO:0000250|UniProtKB:P81127}. Golgi apparatus {ECO:0000269|PubMed:9705316}.	Golgi apparatus [GO:0005794]; membrane [GO:0016020]; mitochondrion [GO:0005739]; myelin sheath [GO:0043209]; synapse [GO:0045202]
Q8BFY9	Q8BFY9|Q3TKD0|Q99LG2|J3QMX2|E9PV58	Tnpo1	Transportin-1	MOUSE	8	103839	1.08783	1.54168e-06	Q8BFY9	–	–	SUBCELLULAR LOCATION: Cytoplasm {ECO:0000250}. Nucleus {ECO:0000250}.	cytoplasm [GO:0005737]; nucleolus [GO:0005730]; nucleoplasm [GO:0005654]
Q80XQ8	E9Q917|Q80XQ8|A0A087WNR1|A0A087WSR1	Fam168b	Myelin-associated neurite-outgrowth inhibitor	MOUSE	2	20250.5	1.08683	0.00672486	Q80XQ8	–	TM	SUBCELLULAR LOCATION: Cytoplasm, perinuclear region {ECO:0000250|UniProtKB:D4AEP3}. Cell membrane {ECO:0000269|PubMed:20716133}; Multi-pass membrane protein {ECO:0000269|PubMed:20716133}. Cell projection, axon {ECO:0000269|PubMed:20716133}. Note=Expressed in neuronal cell bodies and axonal fibers. {ECO:0000269|PubMed:20716133}.	axon [GO:0030424]; membrane [GO:0016020]; perinuclear region of cytoplasm [GO:0048471]; plasma membrane [GO:0005886]
P23242	P23242	Gja1	Gap junction alpha-1 protein	MOUSE	14	43517.1	1.08117	9.97203e-06	P23242	–	TM	SUBCELLULAR LOCATION: Cell membrane {ECO:0000269|PubMed:26403541, ECO:0000269|PubMed:28507509}; Multi-pass membrane protein {ECO:0000255}. Cell junction, gap junction {ECO:0000250|UniProtKB:P17302}. Endoplasmic reticulum {ECO:0000269|PubMed:18079109, ECO:0000269|PubMed:20940304}. Note=Localizes at the intercalated disk (ICD) in cardiomyocytes and proper localization at ICD is dependent on TMEM65.…	apical plasma membrane [GO:0016324]; cell junction [GO:0030054]; cell-cell junction [GO:0005911]; connexin complex [GO:0005922]; contractile muscle fiber [GO:0043292]; cytoplasm [GO:0005737]; cytosol [GO:0005829]; endoplasmic reticulum [GO:0005783]; fascia adherens [GO:0005916]; gap junction [GO:0005921]; Golgi apparatus [GO:0005794]; intercalated disc [GO:0014704]; intermediate filament [GO:0005…
Q9CZW5	Q9CZW5	Tomm70	Mitochondrial import receptor subunit TOM70	MOUSE	22	68330.7	1.07817	4.6636e-07	Q9CZW5	–	TM	SUBCELLULAR LOCATION: Mitochondrion outer membrane {ECO:0000250|UniProtKB:O94826}; Single-pass membrane protein {ECO:0000255}.	mitochondrial outer membrane [GO:0005741]; mitochondrion [GO:0005739]
P34914	P34914|A8JYK8	Ephx2	Bifunctional epoxide hydrolase 2	MOUSE	16	63084.7	1.07617	9.49933e-07	P34914	–	–	SUBCELLULAR LOCATION: Cytoplasm {ECO:0000269|PubMed:21217101, ECO:0000269|PubMed:7840649}. Peroxisome.	cytosol [GO:0005829]; peroxisome [GO:0005777]
Q8CG76	Q8CG76	Akr7a2	Aflatoxin B1 aldehyde reductase member 2	MOUSE	10	41067.8	1.06883	9.82553e-06	Q8CG76	–	–	SUBCELLULAR LOCATION: Mitochondrion {ECO:0000255}. Golgi apparatus {ECO:0000250|UniProtKB:Q8CG45}. Cytoplasm {ECO:0000250|UniProtKB:O43488}.	Golgi apparatus [GO:0005794]; mitochondrion [GO:0005739]; nuclear envelope [GO:0005635]
P21447	P21447|P06795|P21440|A0A0G2JF49|A0A0G2JDM4	Abcb1a	ATP-dependent translocase ABCB1	MOUSE	29	141157	1.0495	2.07326e-06	P21447	–	TM	SUBCELLULAR LOCATION: Cell membrane {ECO:0000250|UniProtKB:P08183}; Multi-pass membrane protein {ECO:0000255|PROSITE-ProRule:PRU00441}. Apical cell membrane {ECO:0000269|PubMed:8898203}. Cytoplasm {ECO:0000250|UniProtKB:P08183}. Note=ABCB1 localization is influenced by C1orf115 expression levels (plasma membrane versus cytoplasm). {ECO:0000250|UniProtKB:P08183}.	apical plasma membrane [GO:0016324]; brush border membrane [GO:0031526]; cytoplasm [GO:0005737]; intercellular canaliculus [GO:0046581]; plasma membrane [GO:0005886]
Q6ZQ38	Q6ZQ38|D3YWC5	Cand1	Cullin-associated NEDD8-dissociated protein 1	MOUSE	49	138041	1.03817	7.46589e-07	Q6ZQ38	–	–	SUBCELLULAR LOCATION: Cytoplasm {ECO:0000250|UniProtKB:Q86VP6}. Nucleus {ECO:0000250|UniProtKB:Q86VP6}. Note=Predominantly cytoplasmic. {ECO:0000250|UniProtKB:Q86VP6}.	cullin-RING ubiquitin ligase complex [GO:0031461]; cytoplasm [GO:0005737]; cytosol [GO:0005829]; Golgi apparatus [GO:0005794]; nucleoplasm [GO:0005654]; nucleus [GO:0005634]; ubiquitin ligase complex [GO:0000151]
F8VQK5	F8VQK5|P59808	Sash1	SAM and SH3 domain-containing protein 1	MOUSE	4	136817	1.03717	0.000423499	F8VQK5	–	–	SUBCELLULAR LOCATION: Cytoplasm {ECO:0000256|ARBA:ARBA00004496}.	cytosol [GO:0005829]; nucleoplasm [GO:0005654]; protein-containing complex [GO:0032991]
Q8BQ46	Q8BQ46	Taf15	TAF15 RNA polymerase II, TATA box binding protein (TBP)-associated factor	MOUSE	2	58827.9	1.0355	0.000513989	Q8BQ46	–	–	SUBCELLULAR LOCATION: Nucleus {ECO:0000256|ARBA:ARBA00004123}.	cytoplasm [GO:0005737]; nucleoplasm [GO:0005654]; nucleus [GO:0005634]
Q91YS8	Q91YS8|D3Z368	Camk1	Calcium/calmodulin-dependent protein kinase type 1	MOUSE	4	42194.2	1.0325	8.7375e-05	Q91YS8	–	–	SUBCELLULAR LOCATION: Cytoplasm {ECO:0000250}. Nucleus {ECO:0000250}. Note=Predominantly cytoplasmic. {ECO:0000250}.	cytoplasm [GO:0005737]; nucleus [GO:0005634]
Q8CD76	A0A5F8MPZ2|Q8CD76|Q7TNF4|E9Q7C9|Q5UE59|O88447|Q9DBS5|F6UYN4|Q91W40|D3Z710	Klc1	Kinesin light chain	MOUSE	17	70007.3	1.02817	3.6644e-05	Q8CD76	–	–	SUBCELLULAR LOCATION: Cytoplasm, cytoskeleton {ECO:0000256|ARBA:ARBA00004245, ECO:0000256|RuleBase:RU367020}.	ciliary rootlet [GO:0035253]; cytoplasm [GO:0005737]; kinesin complex [GO:0005871]; microtubule [GO:0005874]; neuron projection [GO:0043005]
P70168	P70168	Kpnb1	Importin subunit beta-1	MOUSE	18	98437.6	1.01617	2.57635e-05	P70168	–	–	SUBCELLULAR LOCATION: Cytoplasm {ECO:0000250|UniProtKB:Q14974}. Nucleus envelope {ECO:0000250|UniProtKB:Q14974}.	cytoplasmic stress granule [GO:0010494]; cytosol [GO:0005829]; endoplasmic reticulum tubular network [GO:0071782]; NLS-dependent protein nuclear import complex [GO:0042564]; nuclear membrane [GO:0031965]; nucleoplasm [GO:0005654]; protein-containing complex [GO:0032991]
Q60668	Q60668|G3X9W0|G5E8G0|F6ZV59|E9Q5B6|F6SHF3|A0A0G2JFL4	Hnrnpd	Heterogeneous nuclear ribonucleoprotein D0	MOUSE	18	38524.6	1.01317	1.28066e-06	Q60668	–	–	SUBCELLULAR LOCATION: Nucleus {ECO:0000250|UniProtKB:Q14103}. Cytoplasm {ECO:0000250|UniProtKB:Q14103}. Note=Localized in cytoplasmic mRNP granules containing untranslated mRNAs. Component of ribonucleosomes. Cytoplasmic localization oscillates diurnally. {ECO:0000250|UniProtKB:Q14103}.	cytosol [GO:0005829]; glutamatergic synapse [GO:0098978]; mCRD-mediated mRNA stability complex [GO:0106002]; nucleoplasm [GO:0005654]; postsynaptic density [GO:0014069]; ribonucleoprotein complex [GO:1990904]; synapse [GO:0045202]
P58871	P58871|Z4YJL4|A0A571BEG9	Tnks1bp1	182 kDa tankyrase-1-binding protein	MOUSE	15	183134	1.00917	9.60166e-05	P58871	–	–	SUBCELLULAR LOCATION: Nucleus {ECO:0000250}. Cytoplasm, cytoskeleton {ECO:0000250}. Chromosome {ECO:0000250}. Note=Colocalizes with chromosomes during mitosis, and in the cytoplasm with cortical actin. {ECO:0000250}.	adherens junction [GO:0005912]; CCR4-NOT complex [GO:0030014]; cytoskeleton [GO:0005856]; cytosol [GO:0005829]; heterochromatin [GO:0000792]; nucleus [GO:0005634]
A0A286YCW8	A0A286YCW8	Camk2g	Calcium/calmodulin-dependent protein kinase type II subunit gamma (Fragment)	MOUSE	22	30322.9	1.00583	4.91205e-05	A0A286YCW8	–	–
A0A0R4J0I9	A0A0R4J0I9|Q91ZX7|Q3U5J2|D3Z5M3	Lrp1	Prolow-density lipoprotein receptor-related protein 1	MOUSE	144	523705	0.996833	3.97052e-05	A0A0R4J0I9	SP	TM	SUBCELLULAR LOCATION: Cell membrane {ECO:0000256|ARBA:ARBA00004296}; Peripheral membrane protein {ECO:0000256|ARBA:ARBA00004296}; Extracellular side {ECO:0000256|ARBA:ARBA00004296}. Cell membrane {ECO:0000256|ARBA:ARBA00004251}; Single-pass type I membrane protein {ECO:0000256|ARBA:ARBA00004251}. Cytoplasm, cytoskeleton, microtubule organizing center {ECO:0000256|ARBA:ARBA00004267}. Golgi outpost…	basolateral plasma membrane [GO:0016323]; clathrin-coated pit [GO:0005905]; cytosol [GO:0005829]; early endosome [GO:0005769]; Golgi apparatus [GO:0005794]; microtubule organizing center [GO:0005815]; nucleolus [GO:0005730]; receptor complex [GO:0043235]
F8WIS9	F8WIS9	Camk2a	Calcium/calmodulin-dependent protein kinase	MOUSE	37	55916.7	0.992167	2.93779e-05	F8WIS9	–	–		calcium- and calmodulin-dependent protein kinase complex [GO:0005954]; dendritic spine [GO:0043197]; organelle [GO:0043226]
Q9ERB5	Q9ERB5|A0A0N4SUZ6|Q66L38|A0A0N4SVD7|A0A0N4SW25	Slco1c1	Solute carrier organic anion transporter family member 1C1	MOUSE	6	79802.2	0.988167	0.000461785	Q9ERB5	–	TM	SUBCELLULAR LOCATION: Cell membrane {ECO:0000269|PubMed:15166123, ECO:0000269|PubMed:18687783}; Multi-pass membrane protein {ECO:0000269|PubMed:18687783}. Note=Expressed at the basolateral membrane of the choroid plexus epithelial cells. {ECO:0000269|PubMed:15166123}.	basolateral plasma membrane [GO:0016323]
A0JNY3	A0JNY3|Q8BUV3	Gphn	Molybdopterin molybdenumtransferase	MOUSE	31	84349	0.971167	9.4945e-06	A0JNY3	–	–	SUBCELLULAR LOCATION: Cell projection, dendrite {ECO:0000256|ARBA:ARBA00004279}. Cytoplasm, cytoskeleton {ECO:0000256|ARBA:ARBA00004245}. Cytoplasm, cytosol {ECO:0000256|ARBA:ARBA00004514}. Postsynaptic cell membrane {ECO:0000256|ARBA:ARBA00060421}; Lipid-anchor {ECO:0000256|ARBA:ARBA00060421}; Cytoplasmic side {ECO:0000256|ARBA:ARBA00060421}. Postsynaptic density {ECO:0000256|ARBA:ARBA00034105}.	cytoplasmic side of plasma membrane [GO:0009898]; cytoskeleton [GO:0005856]; cytosol [GO:0005829]; dendritic spine [GO:0043197]; GABA-ergic synapse [GO:0098982]; glycinergic synapse [GO:0098690]; inhibitory synapse [GO:0060077]; postsynaptic density [GO:0014069]; postsynaptic membrane [GO:0045211]; postsynaptic specialization, intracellular component [GO:0099091]
Q80U19	Q80U19	Daam2	Disheveled-associated activator of morphogenesis 2	MOUSE	6	129166	0.970833	5.29111e-06	Q80U19	–	–
Q80TK0	A0A1D5RL96|Q80TK0|Q3TEG0|F7CG54|D3YUW2	Kiaa1107	AP2-interacting clathrin-endocytosis protein	MOUSE	11	135541	0.966167	7.71873e-05	Q80TK0	–	–	SUBCELLULAR LOCATION: Cell projection, axon {ECO:0000269|PubMed:29262337}. Presynapse {ECO:0000269|PubMed:29262337}. Cytoplasmic vesicle, clathrin-coated vesicle {ECO:0000250|UniProtKB:D4A0X3}. Nucleus {ECO:0000250|UniProtKB:Q5XKL5}. Note=In primary cultures, mainly present at axonal and presynaptic terminal levels of mature neurons. In immature neurons, localizes to the cell body and growing pro…	AP-2 adaptor complex [GO:0030122]; axon [GO:0030424]; extrinsic component of synaptic vesicle membrane [GO:0098850]; neuron projection terminus [GO:0044306]; nucleoplasm [GO:0005654]; nucleus [GO:0005634]
B2RUG9	B2RUG9|Q61315|E9QLQ9|E9Q4H1	Apc	Adenomatosis polyposis coli	MOUSE	18	313157	0.964833	0.000112654	B2RUG9	–	–	SUBCELLULAR LOCATION: Cell junction, adherens junction {ECO:0000256|ARBA:ARBA00004536}. Cell projection, lamellipodium {ECO:0000256|ARBA:ARBA00004510}. Cell projection, ruffle membrane {ECO:0000256|ARBA:ARBA00004632}.	adherens junction [GO:0005912]; axonal growth cone [GO:0044295]; beta-catenin destruction complex [GO:0030877]; bicellular tight junction [GO:0005923]; catenin complex [GO:0016342]; centrosome [GO:0005813]; Golgi apparatus [GO:0005794]; kinetochore [GO:0000776]; lamellipodium [GO:0030027]; lateral plasma membrane [GO:0016328]; microtubule [GO:0005874]; nucleus [GO:0005634]; perinuclear region of …
A2A484	A2A484|A2A482|E9Q8D1|A2A483|Q3U1M7|Q3UH28|A2A485|A2A480|A2A481	Zmynd8	Zinc finger, MYND-type-containing 8	MOUSE	2	138538	0.964167	0.0200175	A2A484	–	–	SUBCELLULAR LOCATION: Chromosome {ECO:0000256|ARBA:ARBA00004286}. Nucleus {ECO:0000256|ARBA:ARBA00004123}.	chromatin [GO:0000785]; cytoplasm [GO:0005737]; dendritic shaft [GO:0043198]; dendritic spine [GO:0043197]; nucleolus [GO:0005730]; nucleoplasm [GO:0005654]; nucleus [GO:0005634]; site of DNA damage [GO:0090734]
D3Z649	D3Z649|D3YTU6|D3Z592	Kcnt2	Potassium channel, subfamily T, member 2	MOUSE	2	132059	0.963167	4.41245e-05	D3Z649	–	TM	SUBCELLULAR LOCATION: Cell membrane {ECO:0000269|PubMed:29124216}; Multi-pass membrane protein {ECO:0000255}.	plasma membrane [GO:0005886]
P28843	P28843	Dpp4	Dipeptidyl peptidase 4	MOUSE	6	88119.8	0.961833	5.42557e-05	P28843	–	TM	SUBCELLULAR LOCATION: [Dipeptidyl peptidase 4 soluble form]: Secreted. Note=Detected in the serum and the seminal fluid. {ECO:0000250}.; SUBCELLULAR LOCATION: Cell membrane; Single-pass type II membrane protein. Apical cell membrane {ECO:0000250}; Single-pass type II membrane protein {ECO:0000250}. Cell projection, invadopodium membrane {ECO:0000250}; Single-pass type II membrane protein {ECO:000…	apical plasma membrane [GO:0016324]; cell surface [GO:0009986]; endocytic vesicle [GO:0030139]; extracellular region [GO:0005576]; intercellular canaliculus [GO:0046581]; lamellipodium [GO:0030027]; lamellipodium membrane [GO:0031258]; membrane raft [GO:0045121]
Q6Y685	F8VQ95|Q6Y685|A0A1B0GRF4|A0A1B0GR30	Tacc1	Transforming acidic coiled-coil-containing protein 1	MOUSE	4	84920.3	0.954833	0.000340059	Q6Y685	–	–	SUBCELLULAR LOCATION: Cytoplasm {ECO:0000250|UniProtKB:O75410}. Nucleus {ECO:0000269|PubMed:20078863}. Cytoplasm, cytoskeleton, microtubule organizing center, centrosome {ECO:0000250|UniProtKB:O75410}. Midbody {ECO:0000250|UniProtKB:O75410}. Note=Nucleus during interphase. Weakly concentrated at centrosomes during mitosis and colocalizes with AURKC at the midbody during cytokinesis. {ECO:0000250|…	centrosome [GO:0005813]; cytoplasm [GO:0005737]; midbody [GO:0030496]; nucleus [GO:0005634]
Q80X50	Q80X50|A0A0G2JDV6|A0A0H2UH17|A0A0G2JFN7|A0A0G2JG47|A0A0G2JGD0|A0A0G2JDT1|A0A0G2JE24|A0A0G2JEC6	Ubap2l	Ubiquitin-associated protein 2-like	MOUSE	16	116911	0.947833	5.7687e-06	Q80X50	–	–	SUBCELLULAR LOCATION: Nucleus {ECO:0000250|UniProtKB:Q14157}. Chromosome {ECO:0000250|UniProtKB:Q14157}. Cytoplasm {ECO:0000250|UniProtKB:Q14157}. Cytoplasm, Stress granule {ECO:0000250|UniProtKB:Q14157}. Note=Associates with nuclear chromatin. {ECO:0000250|UniProtKB:Q14157}.	chromosome [GO:0005694]; cytoplasmic stress granule [GO:0010494]; PcG protein complex [GO:0031519]
P84086	P84086	Cplx2	Complexin-2	MOUSE	5	15508.2	0.9445	3.01284e-06	P84086	–	–	SUBCELLULAR LOCATION: Cytoplasm, cytosol {ECO:0000269|PubMed:7635198}. Presynapse {ECO:0000250|UniProtKB:P84087}. Nucleus {ECO:0000250|UniProtKB:P84087}. Perikaryon {ECO:0000250|UniProtKB:P84087}. Note=Translocated from the perikaryon to the presynaptic terminals during maturation of neuronal cells. In mast cells, cytosol and nucleus. Becomes enriched near plasma membrane following stimulation. {…	calyx of Held [GO:0044305]; cytosol [GO:0005829]; dendrite [GO:0030425]; glutamatergic synapse [GO:0098978]; neuronal cell body [GO:0043025]; nucleus [GO:0005634]; perikaryon [GO:0043204]; postsynapse [GO:0098794]; presynapse [GO:0098793]; synapse [GO:0045202]; synaptobrevin 2-SNAP-25-syntaxin-1a-complexin II complex [GO:0070033]
Q8R1C0	A0A571BG98|Q8R1C0	Kcnc4	Potassium voltage-gated channel subfamily C member 4	MOUSE	6	69681.1	0.938167	4.18602e-06	Q8R1C0	–	TM	SUBCELLULAR LOCATION: Membrane; Multi-pass membrane protein.	axon terminus [GO:0043679]; neuromuscular junction [GO:0031594]; voltage-gated potassium channel complex [GO:0008076]
Q60864	Q60864	Stip1	Stress-induced-phosphoprotein 1	MOUSE	19	63208.6	0.9375	9.58468e-05	Q60864	–	–	SUBCELLULAR LOCATION: Cytoplasm {ECO:0000269|PubMed:8999875}. Nucleus {ECO:0000269|PubMed:8999875}. Dynein axonemal particle {ECO:0000250|UniProtKB:Q7ZWU1}.	cytosol [GO:0005829]; dynein axonemal particle [GO:0120293]; myelin sheath [GO:0043209]; nucleus [GO:0005634]; protein folding chaperone complex [GO:0101031]
Q91XM9	A0A338P6J0|A0A571BEK3|Q91XM9|A0A571BEZ4|E9Q2L2|D3YUZ8|D3YWU0	Dlg2	Disks large homolog 2	MOUSE	41	95334.9	0.935833	7.26488e-06	Q91XM9	–	–	SUBCELLULAR LOCATION: Cell membrane {ECO:0000305|PubMed:11997254}; Lipid-anchor {ECO:0000250|UniProtKB:Q63622}. Postsynaptic density {ECO:0000250|UniProtKB:Q63622}. Synapse {ECO:0000250}. Membrane {ECO:0000250|UniProtKB:Q63622}. Cell projection, axon {ECO:0000250|UniProtKB:Q63622}. Perikaryon {ECO:0000250|UniProtKB:Q63622}. Note=Concentrated in soma and postsynaptic density of a subset of neurons…	axon cytoplasm [GO:1904115]; axon initial segment [GO:0043194]; cell junction [GO:0030054]; cytoplasm [GO:0005737]; glutamatergic synapse [GO:0098978]; juxtaparanode region of axon [GO:0044224]; neuromuscular junction [GO:0031594]; nucleus [GO:0005634]; perikaryon [GO:0043204]; plasma membrane [GO:0005886]; postsynaptic density [GO:0014069]; postsynaptic membrane [GO:0045211]; synaptic vesicle me…
Q5FWI3	Q5FWI3	Cemip2	Cell surface hyaluronidase	MOUSE	2	155224	0.932167	0.00222586	Q5FWI3	–	TM	SUBCELLULAR LOCATION: Cell membrane {ECO:0000269|PubMed:28246172}; Single-pass type II membrane protein {ECO:0000269|PubMed:28246172}.	cytosol [GO:0005829]; nucleolus [GO:0005730]; plasma membrane [GO:0005886]
D3Z6I8	D3Z6I8|E9Q7Q3|F8WID5|E9Q5J9|E9Q454|P21107|A0A0R4J1P2|E9Q450|Q8BP43|E9Q448|Q8BSH3|P58771|B7ZNL3|E9Q452|D3Z2H9|E9Q455|G5E8R2|E9Q456|G5E8R1|E9Q453|G5E8R0|A2AIM4|P58774|S4R2U0|A2AIM5|D3YVR0	Tpm3	Tropomyosin alpha-3 chain	MOUSE	5	28836.7	0.927833	0.000402763	D3Z6I8	–	–	SUBCELLULAR LOCATION: Cytoplasm, cytoskeleton {ECO:0000256|ARBA:ARBA00004245}.	actin cytoskeleton [GO:0015629]; cytoplasm [GO:0005737]
F8VQD7	F8VQD7|Q05909|E9Q6E7|D6RD11	Ptprg	Protein-tyrosine-phosphatase	MOUSE	11	162431	0.927833	8.53579e-06	F8VQD7	–	–
Q9Z1Z0	Q9Z1Z0|A0A0J9YUG0	Uso1	General vesicular transport factor p115	MOUSE	24	108065	0.9275	4.7401e-06	Q9Z1Z0	–	–	SUBCELLULAR LOCATION: Cytoplasm, cytosol {ECO:0000250}. Golgi apparatus membrane {ECO:0000250}; Peripheral membrane protein {ECO:0000250}. Note=Recycles between the cytosol and the Golgi apparatus during interphase. {ECO:0000250}.	cytosol [GO:0005829]; fibrillar center [GO:0001650]; Golgi membrane [GO:0000139]; perinuclear region of cytoplasm [GO:0048471]
A3KGU9	A3KGU9|A3KGU7|E9Q447|A3KGU5|P16546|A3KGU4|P08032	Sptan1	Spectrin alpha chain, non-erythrocytic 1	MOUSE	114	288454	0.9265	7.75642e-05	A3KGU9	–	–	SUBCELLULAR LOCATION: Cytoplasm, cell cortex {ECO:0000256|ARBA:ARBA00004544}. Cytoplasm, cytoskeleton {ECO:0000256|ARBA:ARBA00004245}.	cuticular plate [GO:0032437]; intracellular membrane-bounded organelle [GO:0043231]; microtubule cytoskeleton [GO:0015630]
Q09143	Q09143|E9Q3N1|D3Z161	Slc7a1	High affinity cationic amino acid transporter 1	MOUSE	3	68003.6	0.926167	9.39882e-05	Q09143	–	TM	SUBCELLULAR LOCATION: Cell membrane {ECO:0000269|PubMed:25683716, ECO:0000269|PubMed:28973536}; Multi-pass membrane protein {ECO:0000255}. Note=In the absence of SCO1 in cardiomyocytes a mislocalization to the cytoplasm is seen. {ECO:0000269|PubMed:28973536}.	apical plasma membrane [GO:0016324]; basolateral plasma membrane [GO:0016323]; membrane [GO:0016020]; protein-containing complex [GO:0032991]
Q9QUR6	Q9QUR6	Prep	Prolyl endopeptidase	MOUSE	23	81720	0.925833	3.281e-06	Q9QUR6	–	–	SUBCELLULAR LOCATION: Cytoplasm {ECO:0000269|PubMed:37189369}.	cytoplasm [GO:0005737]; cytosol [GO:0005829]; extracellular region [GO:0005576]; nucleus [GO:0005634]
O70252	O70252|D3YX62|D3Z4A2|D3YXN4	Hmox2	Heme oxygenase 2	MOUSE	3	35909.1	0.9255	1.81331e-06	O70252	–	TM	SUBCELLULAR LOCATION: Microsome membrane {ECO:0000250|UniProtKB:P30519}; Single-pass type IV membrane protein {ECO:0000255}; Cytoplasmic side {ECO:0000250|UniProtKB:P09601}. Endoplasmic reticulum membrane {ECO:0000250|UniProtKB:P09601}; Single-pass type IV membrane protein {ECO:0000255}; Cytoplasmic side {ECO:0000250|UniProtKB:P09601}.	endoplasmic reticulum membrane [GO:0005789]; plasma membrane [GO:0005886]
P11798	P11798|F8WHB5|F6WHR9|D3Z7K9|D6RDQ8|E9QAJ4	Camk2a	Calcium/calmodulin-dependent protein kinase type II subunit alpha	MOUSE	42	54684.3	0.916833	9.16757e-06	P11798	–	–	SUBCELLULAR LOCATION: [Isoform Alpha KAP]: Cytoplasm {ECO:0000305|PubMed:8524307}.; SUBCELLULAR LOCATION: Synapse {ECO:0000269|PubMed:28642476}. Postsynaptic density {ECO:0000250|UniProtKB:P11275}. Cell projection, dendritic spine {ECO:0000250|UniProtKB:Q9UQM7}. Cell projection, dendrite {ECO:0000250|UniProtKB:Q9UQM7}. Note=Postsynaptic lipid rafts. {ECO:0000250|UniProtKB:P11275}.	calcium- and calmodulin-dependent protein kinase complex [GO:0005954]; dendritic spine [GO:0043197]; mitochondrion [GO:0005739]; postsynaptic density [GO:0014069]; Schaffer collateral - CA1 synapse [GO:0098685]; synapse [GO:0045202]
Q5I012	Q5I012|J3QNE8	Slc38a10	Putative sodium-coupled neutral amino acid transporter 10	MOUSE	3	117762	0.913833	0.0401038	Q5I012	–	TM	SUBCELLULAR LOCATION: Membrane {ECO:0000305|PubMed:28593130}; Multi-pass membrane protein {ECO:0000255}.	Golgi apparatus [GO:0005794]; membrane [GO:0016020]
Q80YN3	Q80YN3|F7BNZ5|E9Q8Q5|A2AVX1	Bcas1	Breast carcinoma-amplified sequence 1 homolog	MOUSE	10	67832.8	0.908833	8.19107e-05	Q80YN3	–	–	SUBCELLULAR LOCATION: Cytoplasm {ECO:0000250|UniProtKB:Q3ZB98}.	cytoplasm [GO:0005737]; cytosol [GO:0005829]
Q9ES97	Q9ES97	Rtn3	Reticulon-3	MOUSE	32	104504	0.908833	1.69775e-05	Q9ES97	–	TM	SUBCELLULAR LOCATION: Endoplasmic reticulum membrane {ECO:0000269|PubMed:15350194}; Multi-pass membrane protein {ECO:0000269|PubMed:15350194}. Golgi apparatus membrane {ECO:0000250|UniProtKB:O95197}; Multi-pass membrane protein {ECO:0000255}.	endoplasmic reticulum [GO:0005783]; endoplasmic reticulum membrane [GO:0005789]; Golgi apparatus [GO:0005794]; Golgi membrane [GO:0000139]; synapse [GO:0045202]
Q9Z2W0	Q3TVK3|Q9Z2W0|Q8BPW9|A0A087WSE6|A0A087WS31|A0A087WRC1|A0A087WSD3|A0A087WNX3	Dnpep	Aspartyl aminopeptidase	MOUSE	9	52776.5	0.9065	9.71647e-07	Q9Z2W0	–	–	SUBCELLULAR LOCATION: Cytoplasm.	cytosol [GO:0005829]
Q63961	Q63961|Q3UAM9|F7A1B4|F7BZW0	Eng	Endoglin	MOUSE	12	70932.3	0.9025	9.88429e-07	Q63961	SP	TM	SUBCELLULAR LOCATION: Cell membrane {ECO:0000269|PubMed:8125301}; Single-pass type I membrane protein {ECO:0000305|PubMed:8125301}.	endothelial microparticle [GO:0072563]; external side of plasma membrane [GO:0009897]; nuclear body [GO:0016604]; receptor complex [GO:0043235]
Q60803	Q60803|Q3UHJ1|D3Z343	Traf3	TNF receptor-associated factor 3	MOUSE	16	65890.3	0.8905	3.34069e-06	Q60803	–	–	SUBCELLULAR LOCATION: Cytoplasm {ECO:0000269|PubMed:19898473}. Endosome {ECO:0000269|PubMed:19898473}. Mitochondrion {ECO:0000250|UniProtKB:Q13114}. Note=Undergoes endocytosis together with TLR4 upon LPS signaling (PubMed:19898473). Co-localized to mitochondria with TRIM35 (By similarity). {ECO:0000250|UniProtKB:Q13114, ECO:0000269|PubMed:19898473}.	CD40 receptor complex [GO:0035631]; cytoplasmic side of plasma membrane [GO:0009898]; endosome membrane [GO:0010008]; mitochondrion [GO:0005739]
E9PUQ9	F7AC58|E2JF22|E9PUQ9	Piezo1	Piezo-type mechanosensitive ion channel component	MOUSE	5	295238	0.8895	0.000778045	E9PUQ9	–	TM	SUBCELLULAR LOCATION: Cell membrane {ECO:0000256|ARBA:ARBA00004651}; Multi-pass membrane protein {ECO:0000256|ARBA:ARBA00004651}.	endoplasmic reticulum [GO:0005783]; plasma membrane [GO:0005886]
Q68FG2	Q68FG2|A0A494BBH5|A0A5F8MPM8	Sptbn2	Spectrin beta chain	MOUSE	122	272173	0.888833	1.32226e-05	Q68FG2	–	–	SUBCELLULAR LOCATION: Cytoplasm, cell cortex {ECO:0000256|ARBA:ARBA00004544}. Cytoplasm, cytoskeleton {ECO:0000256|ARBA:ARBA00004245}.	apical plasma membrane [GO:0016324]; cell junction [GO:0030054]; cell projection [GO:0042995]; cortical actin cytoskeleton [GO:0030864]; cytosol [GO:0005829]; glutamatergic synapse [GO:0098978]; intracellular membrane-bounded organelle [GO:0043231]; neuronal cell body [GO:0043025]; parallel fiber to Purkinje cell synapse [GO:0098688]; paranodal junction [GO:0033010]; photoreceptor inner segment […
Q9QZ08	Q9D997|Q9QZ08|D3YXG2	Nagk	N-acetyl-D-glucosamine kinase	MOUSE	4	37610.1	0.887167	0.000151735	Q9QZ08	–	–
Q9ER67	Q9ER67|A2AG46|A2AG47	Maged2	MAGE family member D2	MOUSE	5	65627.5	0.881833	0.00745914	Q9ER67	–	–	SUBCELLULAR LOCATION: Cell membrane {ECO:0000256|ARBA:ARBA00004202}; Peripheral membrane protein {ECO:0000256|ARBA:ARBA00004202}.	cytosol [GO:0005829]; nucleolus [GO:0005730]; nucleoplasm [GO:0005654]; nucleus [GO:0005634]; plasma membrane [GO:0005886]
Q9CQA3	Q9CQA3	Sdhb	Succinate dehydrogenase [ubiquinone] iron-sulfur subunit, mitochondrial	MOUSE	15	32612.1	0.8745	2.46803e-05	Q9CQA3	–	–	SUBCELLULAR LOCATION: Mitochondrion inner membrane {ECO:0000250|UniProtKB:Q9YHT2}; Peripheral membrane protein {ECO:0000250|UniProtKB:Q9YHT2}; Matrix side {ECO:0000250|UniProtKB:Q9YHT2}.	mitochondrial inner membrane [GO:0005743]; mitochondrion [GO:0005739]; nucleoplasm [GO:0005654]; plasma membrane [GO:0005886]; respiratory chain complex II (succinate dehydrogenase) [GO:0045273]
Q3UJB0	Q3UJB0|A0A494B9S9	Sf3b2	Splicing factor 3b, subunit 2	MOUSE	4	98310.8	0.871167	0.00037473	Q3UJB0	–	–	SUBCELLULAR LOCATION: Nucleus {ECO:0000250|UniProtKB:Q13435}. Nucleus speckle {ECO:0000250|UniProtKB:Q13435}.	catalytic step 2 spliceosome [GO:0071013]; nuclear speck [GO:0016607]; nucleus [GO:0005634]; spliceosomal complex [GO:0005681]; U12-type spliceosomal complex [GO:0005689]; U2-type precatalytic spliceosome [GO:0071005]; U2-type spliceosomal complex [GO:0005684]
P38060	P38060	Hmgcl	Hydroxymethylglutaryl-CoA lyase, mitochondrial	MOUSE	11	34694.7	0.8695	1.87036e-05	P38060	–	–	SUBCELLULAR LOCATION: Mitochondrion matrix {ECO:0000269|PubMed:7527399}. Peroxisome {ECO:0000269|PubMed:7527399}. Note=Unprocessed form is peroxisomal.	mitochondrial inner membrane [GO:0005743]; mitochondrial matrix [GO:0005759]; mitochondrion [GO:0005739]; peroxisome [GO:0005777]; protein-containing complex [GO:0032991]
Q925F2	Q925F2	Esam	Endothelial cell-selective adhesion molecule	MOUSE	2	42094.7	0.8695	0.00158433	Q925F2	SP	TM	SUBCELLULAR LOCATION: Cell junction, adherens junction {ECO:0000305}. Cell junction, tight junction {ECO:0000305}. Cell membrane {ECO:0000250|UniProtKB:Q96AP7}; Single-pass type I membrane protein {ECO:0000305}.	adherens junction [GO:0005912]; bicellular tight junction [GO:0005923]; plasma membrane [GO:0005886]; protein-containing complex [GO:0032991]
Q7TN33	D3YU11|Q7TN33|D6RHP1|D3YX51|D6RGB9	Celf6	CUGBP Elav-like family member 6	MOUSE	5	48604.4	0.867833	0.000809993	Q7TN33	–	–	SUBCELLULAR LOCATION: Nucleus {ECO:0000250}. Cytoplasm {ECO:0000250}.	cytoplasm [GO:0005737]; nucleus [GO:0005634]; synapse [GO:0045202]
Q61753	Q61753|F6ZSB7	Phgdh	D-3-phosphoglycerate dehydrogenase	MOUSE	24	57383.3	0.866167	3.80527e-05	Q61753	–	–		myelin sheath [GO:0043209]
Q8BYI9	Q8BYI9|A0A0A6YWD9	Tnr	Tenascin-R	MOUSE	45	151926	0.860833	8.13948e-05	Q8BYI9	SP	–	SUBCELLULAR LOCATION: Secreted, extracellular space, extracellular matrix.	cell surface [GO:0009986]; extracellular matrix [GO:0031012]; extracellular region [GO:0005576]; glutamatergic synapse [GO:0098978]; membrane raft [GO:0045121]; perineuronal net [GO:0072534]; Schaffer collateral - CA1 synapse [GO:0098685]; tenascin complex [GO:0090733]
Q64735	Q64735|A0A0A6YY75|A0A0A6YXR6|A0A0A6YXN9|A0A0A6YVT1	Cr1l	Complement component receptor 1-like protein	MOUSE	8	55016.8	0.8575	0.000792738	Q64735	SP	TM	SUBCELLULAR LOCATION: Membrane; Single-pass type I membrane protein.	basolateral plasma membrane [GO:0016323]; cell surface [GO:0009986]; external side of plasma membrane [GO:0009897]; receptor complex [GO:0043235]
F6RWZ9	F6RWZ9	Camk2d	Calcium/calmodulin-dependent protein kinase type II subunit delta (Fragment)	MOUSE	8	19134.1	0.8535	6.67771e-06	F6RWZ9	–	–
Q6ZQ93	F6WJB7|Q6ZQ93|Z4YLQ1	Usp34	Ubiquitin carboxyl-terminal hydrolase 34	MOUSE	3	413970	0.853167	0.00868586	Q6ZQ93	–	–
Q8K0T0	Q8K0T0	Rtn1	Reticulon-1	MOUSE	15	83913.3	0.852167	2.23886e-05	Q8K0T0	–	TM	SUBCELLULAR LOCATION: Endoplasmic reticulum membrane {ECO:0000269|PubMed:12036513}; Multi-pass membrane protein {ECO:0000255}. Golgi apparatus membrane {ECO:0000250|UniProtKB:Q16799}; Multi-pass membrane protein {ECO:0000255}.	dendrite [GO:0030425]; endoplasmic reticulum [GO:0005783]; endoplasmic reticulum membrane [GO:0005789]; Golgi membrane [GO:0000139]; neuronal cell body [GO:0043025]; nuclear body [GO:0016604]; smooth endoplasmic reticulum [GO:0005790]
P09470	P09470|F6QCP8|D0G895	Ace	Angiotensin-converting enzyme	MOUSE	12	151771	0.850833	5.07305e-05	P09470	SP	TM	SUBCELLULAR LOCATION: [Isoform Somatic]: Cell membrane {ECO:0000269|PubMed:23535237}; Single-pass type I membrane protein {ECO:0000255}. Cytoplasm {ECO:0000269|PubMed:23535237}. Note=Detected in both cell membrane and cytoplasm in neurons. {ECO:0000269|PubMed:23535237}.; SUBCELLULAR LOCATION: [Angiotensin-converting enzyme, soluble form]: Secreted {ECO:0000250|UniProtKB:P12821}.; SUBCELLULAR LOCA…	cytoplasm [GO:0005737]; endosome [GO:0005768]; external side of plasma membrane [GO:0009897]; extracellular exosome [GO:0070062]; extracellular region [GO:0005576]; extracellular space [GO:0005615]; lysosome [GO:0005764]; plasma membrane [GO:0005886]
A0A1C7CYU5	A0A1C7CYU5|Q3U2I3	Fam160a2	FTS and Hook-interacting protein	MOUSE	2	108992	0.849167	0.0183713	A0A1C7CYU5	–	–		FHF complex [GO:0070695]
Q9JM13	Q9JM13|D3Z2L2|D3YWB4	Rabgef1	Rab5 GDP/GTP exchange factor	MOUSE	3	57609.5	0.848833	1.71123e-05	Q9JM13	–	–	SUBCELLULAR LOCATION: Cytoplasm {ECO:0000250}. Early endosome {ECO:0000250}. Recycling endosome {ECO:0000250}.	cytosol [GO:0005829]; dendrite [GO:0030425]; early endosome [GO:0005769]; nucleolus [GO:0005730]; presynaptic endosome [GO:0098830]; recycling endosome [GO:0055037]; vesicle [GO:0031982]
Q9QYR6	A2ARP8|Q9QYR6	Map1a	Microtubule-associated protein 1A	MOUSE	115	301504	0.847833	1.18219e-05	Q9QYR6	–	–	SUBCELLULAR LOCATION: Cytoplasm, cytoskeleton {ECO:0000305}.	axon cytoplasm [GO:1904115]; axon initial segment [GO:0043194]; cytosol [GO:0005829]; dendrite [GO:0030425]; dendritic microtubule [GO:1901588]; neuronal cell body [GO:0043025]; photoreceptor outer segment [GO:0001750]; postsynaptic density [GO:0014069]
P27773	P27773|A5D7E8|P38657|F6Q404	Pdia3	Protein disulfide-isomerase A3	MOUSE	30	57133.7	0.847833	0.00101523	P27773	SP	–	SUBCELLULAR LOCATION: Endoplasmic reticulum {ECO:0000250|UniProtKB:P30101}. Endoplasmic reticulum lumen {ECO:0000250|UniProtKB:P11598}. Melanosome {ECO:0000250|UniProtKB:P30101}.	cell surface [GO:0009986]; endoplasmic reticulum [GO:0005783]; endoplasmic reticulum lumen [GO:0005788]; extracellular space [GO:0005615]; melanosome [GO:0042470]; myelin sheath [GO:0043209]; Tapasin-ERp57 complex [GO:0061779]
Q62261	Q62261|A0A0A0MQG2	Sptbn1	Spectrin beta chain, non-erythrocytic 1	MOUSE	102	275074	0.847167	7.67591e-05	Q62261	–	–	SUBCELLULAR LOCATION: Cytoplasm, cytoskeleton {ECO:0000305}. Endomembrane system {ECO:0000269|PubMed:15262991}. Cytoplasm, myofibril, sarcomere, M line {ECO:0000269|PubMed:15262991}. Cytoplasm, cytosol {ECO:0000250|UniProtKB:Q01082}. Cell membrane {ECO:0000250|UniProtKB:Q01082}. Note=Colocalizes with ANK2 in a distinct intracellular compartment of neonatal cardiomyocytes. {ECO:0000269|PubMed:1526…	axolemma [GO:0030673]; cortical cytoskeleton [GO:0030863]; cuticular plate [GO:0032437]; cytosol [GO:0005829]; endomembrane system [GO:0012505]; glutamatergic synapse [GO:0098978]; M band [GO:0031430]; membrane [GO:0016020]; nucleolus [GO:0005730]; nucleus [GO:0005634]; plasma membrane [GO:0005886]; postsynaptic density [GO:0014069]; spectrin [GO:0008091]
A0A2I3BRX8	A0A2I3BRX8	Mbnl2	Muscleblind-like protein 2 (Fragment)	MOUSE	3	27162.9	0.8455	0.000475571	A0A2I3BRX8	–	–	SUBCELLULAR LOCATION: Cytoplasm {ECO:0000256|ARBA:ARBA00004496}. Nucleus {ECO:0000256|ARBA:ARBA00004123}.	cytoplasm [GO:0005737]; nucleus [GO:0005634]
Q8BWS5	Q8BWS5	Gprin3	G protein-regulated inducer of neurite outgrowth 3	MOUSE	5	81396	0.8455	5.34763e-05	Q8BWS5	–	–		synapse [GO:0045202]
Q91VX2	Q91VX2|A2AMY5|A2AMY7|F6PYV5	Ubap2	Ubiquitin-associated protein 2	MOUSE	7	118363	0.842167	8.92326e-05	Q91VX2	–	–	SUBCELLULAR LOCATION: Nucleus {ECO:0000250|UniProtKB:Q5T6F2}. Chromosome {ECO:0000250|UniProtKB:Q5T6F2}. Cytoplasm {ECO:0000250|UniProtKB:Q5T6F2}. Note=Associates with nuclear chromatin. {ECO:0000250|UniProtKB:Q5T6F2}.	chromosome [GO:0005694]; cytoplasm [GO:0005737]; nucleus [GO:0005634]
E9Q9K8	E9Q9K8|Q6PGB9	Akap6	A kinase (PRKA) anchor protein 6	MOUSE	4	256886	0.837167	0.00164176	E9Q9K8	–	–	SUBCELLULAR LOCATION: Nucleus membrane {ECO:0000256|ARBA:ARBA00004126}. Sarcoplasmic reticulum {ECO:0000256|ARBA:ARBA00004369}.	calcium channel complex [GO:0034704]; nuclear envelope [GO:0005635]; nuclear membrane [GO:0031965]; perinuclear region of cytoplasm [GO:0048471]; sarcoplasmic reticulum [GO:0016529]
P48318	P48318|D3Z5S3|D3Z1L8	Gad1	Glutamate decarboxylase 1	MOUSE	14	67388.8	0.837167	1.35181e-05	P48318	–	–		axon [GO:0030424]; axon terminus [GO:0043679]; cell cortex [GO:0005938]; clathrin-sculpted gamma-aminobutyric acid transport vesicle membrane [GO:0061202]; cytoplasm [GO:0005737]; GABA-ergic synapse [GO:0098982]; inhibitory synapse [GO:0060077]; mitochondrion [GO:0005739]; neuron projection terminus [GO:0044306]; perinuclear region of cytoplasm [GO:0048471]; presynapse [GO:0098793]; presynaptic a…
Q9R0B6	Q9R0B6|A2ATM9	Lamc3	Laminin subunit gamma-3	MOUSE	2	178196	0.833167	0.0409044	Q9R0B6	SP	–	SUBCELLULAR LOCATION: Secreted, extracellular space, extracellular matrix, basement membrane.	basement membrane [GO:0005604]; extracellular region [GO:0005576]
Q61548	Q61548|E9QLK9|A0A5F8MPL3|E9QQ05|E9Q9A3|Q3TWS4|A0A087WSI9	Snap91	Clathrin coat assembly protein AP180	MOUSE	15	92135	0.8315	2.13865e-05	Q61548	–	–	SUBCELLULAR LOCATION: Cell membrane. Membrane, coated pit; Peripheral membrane protein; Cytoplasmic side. Note=Component of the coat surrounding the cytoplasmic face of coated vesicles in the plasma membrane.	AP-2 adaptor complex [GO:0030122]; presynapse [GO:0098793]
Q62108	A0A338P6I6|Q62108|A0A338P6E5|G3UZL5|A0A338P6H5|A0A338P6L4|B1AR31|A0A338P7H1|A0A338P713|E9Q3Z8|J3QMR8|F6TPQ6|A0A338P746|J3KMS4	Dlg4	Disks large homolog 4	MOUSE	38	80813.2	0.826833	7.40248e-06	Q62108	–	–	SUBCELLULAR LOCATION: Cell membrane {ECO:0000250|UniProtKB:P31016}; Lipid-anchor {ECO:0000250|UniProtKB:P31016}; Cytoplasmic side {ECO:0000250|UniProtKB:P31016}. Postsynaptic density {ECO:0000269|PubMed:26931375, ECO:0000269|PubMed:29199957, ECO:0000269|PubMed:31651360}. Synapse {ECO:0000269|PubMed:24153177}. Cytoplasm {ECO:0000250|UniProtKB:P31016}. Cell projection, axon {ECO:0000250|UniProtKB:P…	AMPA glutamate receptor complex [GO:0032281]; cell junction [GO:0030054]; cell periphery [GO:0071944]; cerebellar mossy fiber [GO:0044300]; cortical cytoskeleton [GO:0030863]; cytoplasm [GO:0005737]; dendrite [GO:0030425]; dendrite cytoplasm [GO:0032839]; dendritic spine [GO:0043197]; endoplasmic reticulum [GO:0005783]; excitatory synapse [GO:0060076]; glutamatergic synapse [GO:0098978]; juxtapar…
Q6PHP4	Q6PHP4|B7ZCR6	Zfp512b	Zinc finger protein 512B (Fragment)	MOUSE	2	97727.4	0.826167	0.000106184	Q6PHP4	–	–	SUBCELLULAR LOCATION: Nucleus {ECO:0000256|ARBA:ARBA00004123}.	nucleus [GO:0005634]
Q9D415	Q9D415|D3Z709|D3Z508|Q3UVU8|D3Z6F4|A0A3B2WD59	Dlgap1	Disks large-associated protein 1	MOUSE	35	111627	0.826167	1.22389e-06	Q9D415	–	–	SUBCELLULAR LOCATION: Cell membrane {ECO:0000250}; Peripheral membrane protein {ECO:0000250}. Postsynaptic density {ECO:0000250}. Synapse {ECO:0000269|PubMed:24153177}.	plasma membrane [GO:0005886]; postsynaptic density [GO:0014069]; synapse [GO:0045202]
Q60865	Q60865	Caprin1	Caprin-1	MOUSE	4	78338.7	0.8255	1.84226e-06	Q60865	–	–	SUBCELLULAR LOCATION: Cytoplasm, Cytoplasmic ribonucleoprotein granule {ECO:0000269|PubMed:17210633}. Cytoplasm, cytosol {ECO:0000269|PubMed:14764709, ECO:0000269|PubMed:17210633}. Cell projection, dendrite {ECO:0000250|UniProtKB:Q5M9G3}. Cell projection, lamellipodium {ECO:0000250|UniProtKB:Q14444}. Note=Mediates formation and localizes to cytoplasmic ribonucleoprotein membraneless compartments …	cell leading edge [GO:0031252]; cytoplasmic stress granule [GO:0010494]; cytosol [GO:0005829]; dendrite [GO:0030425]; lamellipodium [GO:0030027]; P-body [GO:0000932]; synapse [GO:0045202]
B1AZP2	B1AZP2|B7ZNS2|E9PUF2|F6YMR0|I1E4X0|H3BJW9|H3BJD4|H3BKJ0	Dlgap4	Disks large-associated protein 4	MOUSE	25	109005	0.822167	7.78459e-06	B1AZP2	–	–	SUBCELLULAR LOCATION: Membrane {ECO:0000250}; Peripheral membrane protein {ECO:0000250}.	cholinergic synapse [GO:0098981]; glutamatergic synapse [GO:0098978]; membrane [GO:0016020]; neuromuscular junction [GO:0031594]; postsynaptic specialization [GO:0099572]; synapse [GO:0045202]
Q62318	Q62318	Trim28	Transcription intermediary factor 1-beta	MOUSE	18	90614.2	0.820833	0.000428609	Q62318	–	–	SUBCELLULAR LOCATION: Nucleus {ECO:0000269|PubMed:10330177, ECO:0000269|PubMed:11154279, ECO:0000269|PubMed:12154074, ECO:0000269|PubMed:22110054}. Note=Associated with centromeric heterochromatin during cell differentiation through CBX1 (PubMed:10330177). Localizes to sites of DNA damage (By similarity). {ECO:0000250|UniProtKB:Q13263, ECO:0000269|PubMed:10330177}.	chromatin [GO:0000785]; euchromatin [GO:0000791]; heterochromatin [GO:0000792]; nucleoplasm [GO:0005654]; nucleus [GO:0005634]; RNA polymerase II transcription regulator complex [GO:0090575]
P14824	P14824|F8WIT2	Anxa6	Annexin A6	MOUSE	37	76340.4	0.8205	2.35489e-05	P14824	–	–	SUBCELLULAR LOCATION: Cytoplasm {ECO:0000250}. Melanosome {ECO:0000250}.	collagen-containing extracellular matrix [GO:0062023]; cytosol [GO:0005829]; late endosome membrane [GO:0031902]; lysosomal membrane [GO:0005765]; melanosome [GO:0042470]; membrane [GO:0016020]; mitochondrion [GO:0005739]; perinuclear region of cytoplasm [GO:0048471]
B9EJA2	B9EJA2|D3Z1E3|D3Z551|F6Q1W8	Cttnbp2	Cortactin-binding protein 2	MOUSE	20	181052	0.818833	1.45994e-05	B9EJA2	–	–	SUBCELLULAR LOCATION: Cytoplasm, cell cortex {ECO:0000269|PubMed:22262902, ECO:0000269|PubMed:23015759}. Cell projection, dendritic spine {ECO:0000269|PubMed:22262902, ECO:0000269|PubMed:23015759}. Note=Remains associated with dendritic spines even after glutamate stimulation. {ECO:0000269|PubMed:22262902, ECO:0000269|PubMed:23015759}.	cell cortex [GO:0005938]; dendritic spine [GO:0043197]; FAR/SIN/STRIPAK complex [GO:0090443]; glutamatergic synapse [GO:0098978]; postsynaptic actin cytoskeleton [GO:0098871]; synaptic vesicle [GO:0008021]
P01901	P01901|Q3TH01|A0A494BA33|A0A494BAT0|G3UXW2|P04223|P03991|P14428|P14426|A0A494B9G8|A0A0B4J1G3|G3UZP7|P14427|P01900|P06339|P01899|P01897|Q4KN81|Q8HWB2|P14429|P14430|P79568|E9QJR9|E9PWT4|L7N260|P14431	H2-K1	H-2 class I histocompatibility antigen, K-B alpha chain	MOUSE	5	41700.5	0.816833	7.61159e-06	P01901	SP	TM	SUBCELLULAR LOCATION: Membrane; Single-pass type I membrane protein.	external side of plasma membrane [GO:0009897]; lumenal side of endoplasmic reticulum membrane [GO:0098553]; MHC class I protein complex [GO:0042612]; phagocytic vesicle membrane [GO:0030670]
Q08331	Q08331|Q8CCS7	Calb2	Calretinin	MOUSE	12	31486.2	0.8155	0.000354172	Q08331	–	–	SUBCELLULAR LOCATION: Synapse {ECO:0000269|PubMed:35165172}. Cell projection, dendrite {ECO:0000269|PubMed:33488348}. Note=Located in dendrioles, small dendrites that makes up a brush structure found as the terminal specialization of a dendrite of a unipolar brush cell. {ECO:0000269|PubMed:33488348}.	cytosol [GO:0005829]; dendriole [GO:0044293]; gap junction [GO:0005921]; parallel fiber to Purkinje cell synapse [GO:0098688]; presynapse [GO:0098793]
P56873	P56873|E0CYU9	Znrd2	Protein ZNRD2	MOUSE	4	21735	0.815167	2.22484e-05	P56873	–	–	SUBCELLULAR LOCATION: Cytoplasm {ECO:0000250|UniProtKB:O60232}.	cytoplasm [GO:0005737]
E9Q616	E9Q616|A0A494BBD5	Ahnak	AHNAK nucleoprotein (desmoyokin)	MOUSE	8	605041	0.814833	2.97861e-05	E9Q616	–	–	SUBCELLULAR LOCATION: Nucleus {ECO:0000256|ARBA:ARBA00004123}.	actin cytoskeleton [GO:0015629]; cell-cell contact zone [GO:0044291]; cell-cell junction [GO:0005911]; costamere [GO:0043034]; cytoplasm [GO:0005737]; cytosol [GO:0005829]; extracellular exosome [GO:0070062]; membrane raft [GO:0045121]; nucleus [GO:0005634]; plasma membrane [GO:0005886]; plasma membrane protein complex [GO:0098797]; sarcolemma [GO:0042383]; vesicle [GO:0031982]
Q9WTR1	Q9WTR1	Trpv2	Transient receptor potential cation channel subfamily V member 2	MOUSE	2	86762.6	0.813833	0.000936479	Q9WTR1	–	TM	SUBCELLULAR LOCATION: Cell membrane {ECO:0000269|PubMed:10559903}; Multi-pass membrane protein {ECO:0000255}. Cytoplasm {ECO:0000269|PubMed:10559903}. Melanosome {ECO:0000250|UniProtKB:Q9Y5S1}. Note=Translocates from the cytoplasm to the plasma membrane upon ligand stimulation. {ECO:0000269|PubMed:10559903}.	axon [GO:0030424]; axonal growth cone [GO:0044295]; cell body [GO:0044297]; cell surface [GO:0009986]; growth cone membrane [GO:0032584]; melanosome [GO:0042470]; plasma membrane [GO:0005886]
Q9ESN9	K3W4S4|J3QNR6|Q9ESN9|E9Q6E0|E9Q6B6|D3YWH6	Mapk8ip3	C-Jun-amino-terminal kinase-interacting protein 3	MOUSE	22	148814	0.810833	0.000452061	Q9ESN9	–	–	SUBCELLULAR LOCATION: Cytoplasm {ECO:0000269|PubMed:10629060}. Golgi apparatus {ECO:0000269|PubMed:11106729}. Cytoplasmic vesicle {ECO:0000269|PubMed:11106729}. Cell projection, growth cone {ECO:0000269|PubMed:10629060}. Cell projection, axon {ECO:0000269|PubMed:25944905}. Cell projection, dendrite {ECO:0000250|UniProtKB:E9PSK7}. Cytoplasm, perinuclear region {ECO:0000250|UniProtKB:E9PSK7}. Note=…	axolemma [GO:0030673]; axon [GO:0030424]; axon cytoplasm [GO:1904115]; cell body [GO:0044297]; cytoplasm [GO:0005737]; cytoplasmic vesicle [GO:0031410]; dendrite [GO:0030425]; Golgi membrane [GO:0000139]; growth cone [GO:0030426]; perinuclear region of cytoplasm [GO:0048471]; plasma membrane [GO:0005886]; smooth endoplasmic reticulum [GO:0005790]
A6H5Z3	A6H5Z3	Exoc6b	Exocyst complex component 6B	MOUSE	3	94869.6	0.804833	3.38879e-05	A6H5Z3	–	–		exocyst [GO:0000145]
P97315	P97315	Csrp1	Cysteine and glycine-rich protein 1	MOUSE	9	21438.8	0.802167	4.03568e-05	P97315	–	–	SUBCELLULAR LOCATION: Nucleus {ECO:0000250|UniProtKB:P21291}.	actin cytoskeleton [GO:0015629]; nucleoplasm [GO:0005654]
A0A0R4J0U4	A0A0R4J0U4|G3XA27|A0A1B0GT60|Q9JM61	Thsd1	Thrombospondin type-1 domain-containing protein 1	MOUSE	5	96091.5	0.801167	1.60967e-06	A0A0R4J0U4	SP	TM		cytosol [GO:0005829]; endosome [GO:0005768]; focal adhesion [GO:0005925]; membrane [GO:0016020]
Q8C0M9	Q8C0M9	Asrgl1	Isoaspartyl peptidase/L-asparaginase	MOUSE	12	34405.8	0.799833	1.41847e-05	Q8C0M9	–	–	SUBCELLULAR LOCATION: Cytoplasm {ECO:0000250|UniProtKB:Q7L266}. Note=Midpiece of sperm tail. In retina localizes in photoreceptor inner segment (PubMed:27106100). {ECO:0000250|UniProtKB:Q7L266, ECO:0000269|PubMed:27106100}.	cytoplasm [GO:0005737]; photoreceptor inner segment [GO:0001917]
Q62523	Q62523|Q7TQE2|A0A0N4SVP4|A0A0N4SUX7|A0A0N4SVD2	Zyx	Zyxin	MOUSE	6	61857	0.796833	1.33138e-05	Q62523	–	–	SUBCELLULAR LOCATION: Cytoplasm {ECO:0000250}. Cytoplasm, cytoskeleton {ECO:0000250}. Cell junction, focal adhesion {ECO:0000250}. Nucleus {ECO:0000250}. Note=Associates with the actin cytoskeleton near the adhesion plaques. Enters the nucleus in the presence of HESX1 (By similarity). {ECO:0000250}.	adherens junction [GO:0005912]; cytosol [GO:0005829]; focal adhesion [GO:0005925]; nucleus [GO:0005634]; phagocytic vesicle [GO:0045335]; plasma membrane [GO:0005886]; stress fiber [GO:0001725]
P59325	P59325|Q8BVV6|A0A1Y7VJG2|A0A1Y7VNP4	Eif5	Eukaryotic translation initiation factor 5	MOUSE	2	49424	0.796167	8.58634e-06	P59325	–	–	SUBCELLULAR LOCATION: Cytoplasm {ECO:0000305}.	cytosol [GO:0005829]; plasma membrane [GO:0005886]; synapse [GO:0045202]
Q91YS4	Q91YS4|D3YXZ3|O88448|D3Z5Y7	Klc2	Kinesin light chain	MOUSE	12	68818.1	0.795833	0.000408992	Q91YS4	–	–	SUBCELLULAR LOCATION: Cytoplasm, cytoskeleton {ECO:0000256|ARBA:ARBA00004245, ECO:0000256|RuleBase:RU367020}.	ciliary rootlet [GO:0035253]; cytosol [GO:0005829]; kinesin complex [GO:0005871]; microtubule [GO:0005874]; mitochondrion [GO:0005739]; neuron projection [GO:0043005]; nucleoplasm [GO:0005654]; plasma membrane [GO:0005886]
Q4VBE8	Q4VBE8	Wdr18	WD repeat-containing protein 18	MOUSE	6	48009.2	0.790833	1.64216e-05	Q4VBE8	–	–	SUBCELLULAR LOCATION: Nucleus, nucleolus {ECO:0000250|UniProtKB:Q9BV38}. Nucleus, nucleoplasm {ECO:0000269|PubMed:22872859}. Cytoplasm {ECO:0000269|PubMed:22872859}. Dynein axonemal particle {ECO:0000250|UniProtKB:A0A1L8HX76}. Note=Mainly found in the nucleoplasm, with low levels detected in the cytoplasmic and chromatin fractions. {ECO:0000269|PubMed:22872859}.	dynein axonemal particle [GO:0120293]; nucleolus [GO:0005730]; nucleoplasm [GO:0005654]
O35188	O35188	Cx3cl1	Fractalkine	MOUSE	2	42554.3	0.7885	5.47751e-06	O35188	SP	TM	SUBCELLULAR LOCATION: Cell membrane {ECO:0000269|PubMed:9177350}; Single-pass type I membrane protein {ECO:0000255}.; SUBCELLULAR LOCATION: [Processed fractalkine]: Secreted {ECO:0000269|PubMed:10382755}.	cell body [GO:0044297]; cell surface [GO:0009986]; extracellular space [GO:0005615]; neuron projection [GO:0043005]; neuronal cell body [GO:0043025]; plasma membrane [GO:0005886]
P17809	P17809	Slc2a1	Solute carrier family 2, facilitated glucose transporter member 1	MOUSE	8	54325.9	0.7855	0.000102058	P17809	–	TM	SUBCELLULAR LOCATION: Cell membrane {ECO:0000269|PubMed:17320047, ECO:0000269|PubMed:30197081, ECO:0000269|PubMed:35810171}; Multi-pass membrane protein {ECO:0000255}. Photoreceptor inner segment {ECO:0000269|PubMed:25957687}.	apical plasma membrane [GO:0016324]; basolateral plasma membrane [GO:0016323]; caveola [GO:0005901]; cortical actin cytoskeleton [GO:0030864]; cytoplasm [GO:0005737]; cytosol [GO:0005829]; female germ cell nucleus [GO:0001674]; female pronucleus [GO:0001939]; glucose transporter complex [GO:1990350]; Golgi membrane [GO:0000139]; intercalated disc [GO:0014704]; membrane [GO:0016020]; membrane raft…
P12658	P12658	Calb1	Calbindin	MOUSE	10	30221.7	0.784167	0.000171112	P12658	–	–		axon [GO:0030424]; calyx of Held [GO:0044305]; cuticular plate [GO:0032437]; cytoplasm [GO:0005737]; cytosol [GO:0005829]; dendrite [GO:0030425]; GABA-ergic synapse [GO:0098982]; glutamatergic synapse [GO:0098978]; hippocampal mossy fiber to CA3 synapse [GO:0098686]; neuron projection [GO:0043005]; neuronal cell body [GO:0043025]; nucleus [GO:0005634]; postsynaptic cytosol [GO:0099524]; presynapt…
Q8BRT1	Q08EB6|Q8BRT1|E9Q8N5|Q08EB5	Clasp2	CLIP-associating protein 2	MOUSE	50	141649	0.7825	0.000121224	Q8BRT1	–	–	SUBCELLULAR LOCATION: Cytoplasm, cytoskeleton {ECO:0000269|PubMed:11290329, ECO:0000269|PubMed:28550165}. Cytoplasm, cytoskeleton, microtubule organizing center, centrosome. Chromosome, centromere, kinetochore. Cytoplasm, cytoskeleton, spindle. Cytoplasm, cytoskeleton, spindle pole. Golgi apparatus {ECO:0000269|PubMed:11290329}. Golgi apparatus, trans-Golgi network {ECO:0000250|UniProtKB:O75122}.…	cell cortex [GO:0005938]; cell leading edge [GO:0031252]; centrosome [GO:0005813]; Golgi apparatus [GO:0005794]; kinetochore [GO:0000776]; microtubule [GO:0005874]; microtubule cytoskeleton [GO:0015630]; plasma membrane [GO:0005886]; ruffle membrane [GO:0032587]; spindle pole [GO:0000922]; trans-Golgi network [GO:0005802]
E9Q8T7	E9Q8T7	Dnah1	Dynein heavy chain 1, axonemal	MOUSE	3	491055	0.779833	0.000122142	E9Q8T7	–	–	SUBCELLULAR LOCATION: Cytoplasm, cytoskeleton, cilium axoneme {ECO:0000250|UniProtKB:Q9P2D7}. Cell projection, cilium, flagellum {ECO:0000269|PubMed:11371505}.	extracellular region [GO:0005576]; inner dynein arm [GO:0036156]; microtubule [GO:0005874]; sperm flagellum [GO:0036126]
Q9DCT8	Q9DCT8|A0A0G2JF37	Crip2	Cysteine-rich protein 2	MOUSE	6	23525.3	0.779833	0.000939318	Q9DCT8	–	–		cell cortex [GO:0005938]
O88737	O88737|V9GX98	Bsn	Protein bassoon	MOUSE	111	420832	0.779167	1.57007e-05	O88737	–	–	SUBCELLULAR LOCATION: Cytoplasm {ECO:0000250|UniProtKB:O88778}. Presynaptic active zone {ECO:0000269|PubMed:12628168, ECO:0000269|PubMed:12628169}. Cytoplasm, cytoskeleton {ECO:0000250|UniProtKB:O88778}. Cytoplasmic vesicle, secretory vesicle, synaptic vesicle membrane {ECO:0000269|PubMed:12628169}; Peripheral membrane protein {ECO:0000250|UniProtKB:O88778}. Note=In retina, is localized in the ou…	axon [GO:0030424]; cell surface [GO:0009986]; cochlear hair cell ribbon synapse [GO:0098683]; cytoskeleton [GO:0005856]; cytosol [GO:0005829]; dendrite [GO:0030425]; excitatory synapse [GO:0060076]; extrinsic component of membrane [GO:0019898]; GABA-ergic synapse [GO:0098982]; glutamatergic synapse [GO:0098978]; neuron projection terminus [GO:0044306]; postsynaptic density [GO:0014069]; presynaps…
A2AG68	A2AG68|Q64430	Atp7a	P-type Cu(+) transporter	MOUSE	2	163510	0.775833	0.000265919	A2AG68	–	TM	SUBCELLULAR LOCATION: Cell membrane {ECO:0000256|ARBA:ARBA00004651}; Multi-pass membrane protein {ECO:0000256|ARBA:ARBA00004651}. Cell projection, axon {ECO:0000256|ARBA:ARBA00004489}. Cell projection, dendrite {ECO:0000256|ARBA:ARBA00004279}. Early endosome membrane {ECO:0000256|ARBA:ARBA00004520}; Multi-pass membrane protein {ECO:0000256|ARBA:ARBA00004520}. Golgi apparatus, trans-Golgi network …	axon [GO:0030424]; dendrite [GO:0030425]; early endosome membrane [GO:0031901]; melanosome membrane [GO:0033162]; plasma membrane [GO:0005886]; postsynaptic density [GO:0014069]; trans-Golgi network membrane [GO:0032588]
A4GZ26	E9QAD8|A4GZ26|Q5DU25|D3Z5I6|D3Z6V7	Iqsec2	ARF6 guanine nucleotide exchange factor IQArfGEF	MOUSE	51	162682	0.775167	3.44499e-06	A4GZ26	–	–	SUBCELLULAR LOCATION: Cytoplasm {ECO:0000256|ARBA:ARBA00004496}.	cytoplasm [GO:0005737]; postsynaptic density, intracellular component [GO:0099092]
A0A1D5RLG3	A0A1D5RLG3	Rab3gap1	Rab3 GTPase-activating protein catalytic subunit	MOUSE	32	112212	0.773833	5.42209e-06	A0A1D5RLG3	–	–	SUBCELLULAR LOCATION: Cytoplasm {ECO:0000256|ARBA:ARBA00004496}. Endoplasmic reticulum {ECO:0000256|ARBA:ARBA00004240}. Golgi apparatus, cis-Golgi network {ECO:0000256|ARBA:ARBA00004222}.	cis-Golgi network [GO:0005801]; endoplasmic reticulum tubular network [GO:0071782]; lipid droplet [GO:0005811]; protein-containing complex [GO:0032991]
D3Z588	D3Z588|D3Z4C5	Celf5	CUGBP, Elav-like family member 5	MOUSE	8	34266.5	0.773833	0.000339938	D3Z588	–	–		cytoplasm [GO:0005737]; nucleus [GO:0005634]
Q5DTY9	Q5DTY9|A0A494BB17	Kctd16	BTB/POZ domain-containing protein KCTD16	MOUSE	23	49827.3	0.7725	1.64678e-05	Q5DTY9	–	–	SUBCELLULAR LOCATION: Presynaptic cell membrane {ECO:0000269|PubMed:20400944}. Postsynaptic cell membrane {ECO:0000269|PubMed:20400944}. Note=Colocalizes with GABBR1. {ECO:0000269|PubMed:20400944}.	cell projection [GO:0042995]; postsynaptic membrane [GO:0045211]; presynaptic membrane [GO:0042734]; receptor complex [GO:0043235]
Q9Z2X1	Q9Z2X1|J3QM80|J3QMT0	Hnrnpf	Heterogeneous nuclear ribonucleoprotein F	MOUSE	11	46071.4	0.770833	0.000170603	Q9Z2X1	–	–	SUBCELLULAR LOCATION: Nucleus, nucleoplasm {ECO:0000250}.	catalytic step 2 spliceosome [GO:0071013]; cytosol [GO:0005829]; nucleoplasm [GO:0005654]; synapse [GO:0045202]
E9QN14	E9QN14|F8VPQ4|Q812A2|F7D9F7	Srgap3	SLIT-ROBO Rho GTPase-activating protein 3	MOUSE	31	122635	0.7655	0.000167574	E9QN14	–	–
Q6IRU5	Q6IRU5|F7BHJ0	Cltb	Clathrin light chain B	MOUSE	6	25285.2	0.7635	4.10392e-05	Q6IRU5	–	–	SUBCELLULAR LOCATION: Cytoplasmic vesicle membrane; Peripheral membrane protein; Cytoplasmic side. Membrane, coated pit; Peripheral membrane protein; Cytoplasmic side. Note=Cytoplasmic face of coated pits and vesicles.	ciliary membrane [GO:0060170]; clathrin coat [GO:0030118]; clathrin coat of coated pit [GO:0030132]; clathrin coat of trans-Golgi network vesicle [GO:0030130]; cytosol [GO:0005829]; plasma membrane [GO:0005886]; presynaptic endocytic zone membrane [GO:0098835]; synaptic vesicle membrane [GO:0030672]; trans-Golgi network [GO:0005802]
A2AWI7	A2AWI7|Q8R3V5|A2AWI9	Sh3glb2	Endophilin-B2	MOUSE	13	45192.3	0.758833	1.87592e-05	A2AWI7	–	–	SUBCELLULAR LOCATION: Cytoplasm {ECO:0000256|ARBA:ARBA00004496}.	cytosol [GO:0005829]; nucleoplasm [GO:0005654]
Q91W90	Q91W90|E9PXX7|A0A0R4J1Y7	Txndc5	Thioredoxin domain-containing protein 5	MOUSE	4	47099.3	0.7565	0.000896275	Q91W90	SP	–	SUBCELLULAR LOCATION: Endoplasmic reticulum lumen {ECO:0000255|PROSITE-ProRule:PRU10138, ECO:0000269|PubMed:12930873}.	endoplasmic reticulum lumen [GO:0005788]
G3UXW9	G3UXW9|Q3MIA8|Q99LD4|A0A140LJB7|B1ATU4	Gps1	COP9 signalosome complex subunit 1	MOUSE	7	59487.6	0.7535	3.60292e-05	G3UXW9	–	–	SUBCELLULAR LOCATION: Cytoplasm {ECO:0000256|ARBA:ARBA00004496}. Nucleus {ECO:0000256|ARBA:ARBA00004123}.	COP9 signalosome [GO:0008180]; cytosol [GO:0005829]; nucleoplasm [GO:0005654]
O89026	A0A338P6F7|O89026|G5E843	Robo1	Roundabout homolog 1	MOUSE	2	177659	0.749833	0.00109723	O89026	SP	TM	SUBCELLULAR LOCATION: Cell membrane {ECO:0000269|PubMed:24560577}; Single-pass type I membrane protein {ECO:0000305}. Cell projection, axon {ECO:0000269|PubMed:24560577}. Endoplasmic reticulum-Golgi intermediate compartment membrane {ECO:0000250|UniProtKB:O55005}; Single-pass membrane protein {ECO:0000250|UniProtKB:O55005}. Note=Detected at growth cones in thalamus neurons (PubMed:24560577). PRRG…	axolemma [GO:0030673]; endoplasmic reticulum-Golgi intermediate compartment membrane [GO:0033116]; plasma membrane [GO:0005886]
Q61739	A0A5F8MPB5|Q61739|F6VSK8	Itga6	Integrin alpha-6	MOUSE	6	123298	0.7475	0.00013128	Q61739	SP	TM	SUBCELLULAR LOCATION: Cell membrane {ECO:0000250|UniProtKB:P23229}; Single-pass type I membrane protein {ECO:0000255}. Cell membrane {ECO:0000250|UniProtKB:P23229}; Lipid-anchor {ECO:0000250|UniProtKB:P23229}.	basal part of cell [GO:0045178]; basal plasma membrane [GO:0009925]; basement membrane [GO:0005604]; basolateral plasma membrane [GO:0016323]; cell surface [GO:0009986]; external side of plasma membrane [GO:0009897]; hemidesmosome [GO:0030056]; integrin complex [GO:0008305]; plasma membrane [GO:0005886]
Q9DCL9	Q9DCL9|D6RCU8|D3Z6P1	Paics	Multifunctional protein ADE2	MOUSE	15	47746.9	0.7455	8.37725e-05	Q9DCL9	–	–		cytoplasm [GO:0005737]
P07724	P07724	Alb	Albumin	MOUSE	18	70745.2	0.741167	0.000937727	P07724	SP	–	SUBCELLULAR LOCATION: Secreted.	cytoplasm [GO:0005737]; endoplasmic reticulum [GO:0005783]; extracellular exosome [GO:0070062]; extracellular region [GO:0005576]; extracellular space [GO:0005615]; Golgi apparatus [GO:0005794]; myelin sheath [GO:0043209]; protein-containing complex [GO:0032991]
A0A2I3BPW0	A0A2I3BPW0|A0A2I3BPL1|A0A2I3BS20	Ndrg2	Protein NDRG2 (Fragment)	MOUSE	13	30717.3	0.7395	6.73997e-05	A0A2I3BPW0	–	–	SUBCELLULAR LOCATION: Cell projection, growth cone {ECO:0000256|ARBA:ARBA00004624}. Cytoplasm {ECO:0000256|ARBA:ARBA00004496}.	cytoplasm [GO:0005737]; growth cone [GO:0030426]
Q99020	Q20BD0|Q80XR6|Q99020	Hnrnpab	Heterogeneous nuclear ribonucleoprotein A/B	MOUSE	12	30944.8	0.7395	4.55129e-05	Q99020	–	–	SUBCELLULAR LOCATION: Nucleus {ECO:0000305}. Cytoplasm {ECO:0000250}. Note=Localized in cytoplasmic mRNP granules containing untranslated mRNAs. {ECO:0000250}.	cytoplasm [GO:0005737]; glutamatergic synapse [GO:0098978]; mRNA editing complex [GO:0045293]; nucleus [GO:0005634]; postsynapse [GO:0098794]; presynaptic cytosol [GO:0099523]; ribonucleoprotein complex [GO:1990904]; RNA polymerase II transcription regulator complex [GO:0090575]
Q80X90	Q80X90	Flnb	Filamin-B	MOUSE	14	280273	0.7365	1.59392e-05	Q80X90	–	–	SUBCELLULAR LOCATION: Cytoplasm, cell cortex. Cytoplasm, cytoskeleton. Cytoplasm, cytoskeleton, stress fiber {ECO:0000250|UniProtKB:O75369}. Cytoplasm, myofibril, sarcomere, Z line {ECO:0000269|PubMed:26343497}.	brush border [GO:0005903]; cell cortex [GO:0005938]; cytoplasm [GO:0005737]; cytosol [GO:0005829]; focal adhesion [GO:0005925]; neuronal cell body [GO:0043025]; phagocytic vesicle [GO:0045335]; plasma membrane [GO:0005886]; stress fiber [GO:0001725]; Z disc [GO:0030018]
Q91VC4	Q91VC4|G3X924	Plvap	Plasmalemma vesicle-associated protein	MOUSE	2	50503	0.7365	0.00751096	Q91VC4	–	TM	SUBCELLULAR LOCATION: Cell membrane {ECO:0000250|UniProtKB:Q9WV78}; Single-pass type II membrane protein {ECO:0000255}. Membrane, caveola {ECO:0000250|UniProtKB:Q9WV78}; Single-pass type II membrane protein {ECO:0000255}. Cytoplasm, perinuclear region {ECO:0000250|UniProtKB:Q9WV78}. Note=Membrane-associated protein of caveolae. Found in fenestral and stomatal diaphragms in fenestrated endothelia …	caveola [GO:0005901]; perinuclear region of cytoplasm [GO:0048471]
O89103	O89103	Cd93	Complement component C1q receptor	MOUSE	7	71806.6	0.731833	4.00764e-06	O89103	SP	TM	SUBCELLULAR LOCATION: Cell membrane {ECO:0000269|PubMed:38441970}; Single-pass type I membrane protein {ECO:0000250|UniProtKB:Q9NPY3}.	cell surface [GO:0009986]; cytoplasmic vesicle [GO:0031410]; plasma membrane [GO:0005886]
Q62172	Q62172|A0A3B2WCS4|A0A3B2W7X3	Ralbp1	RalA-binding protein 1	MOUSE	6	75498.3	0.730833	0.00025998	Q62172	–	–	SUBCELLULAR LOCATION: Cell membrane {ECO:0000250|UniProtKB:Q15311}; Peripheral membrane protein {ECO:0000250|UniProtKB:Q15311}. Cytoplasm, cytosol {ECO:0000250|UniProtKB:Q15311}. Cytoplasm, cytoskeleton, spindle pole {ECO:0000250|UniProtKB:Q62796}. Nucleus {ECO:0000250|UniProtKB:Q15311}. Mitochondrion {ECO:0000250|UniProtKB:Q15311}. Note=Cytosolic protein that transiently associates with the mito…	cytosol [GO:0005829]; membrane [GO:0016020]; mitochondrion [GO:0005739]; nuclear body [GO:0016604]; plasma membrane [GO:0005886]; spindle pole [GO:0000922]
O88998	Q8R357|O88998|G3X9Q7|A3KGE4	Olfm1	Noelin	MOUSE	7	55739.1	0.728833	7.75374e-06	O88998	SP	–	SUBCELLULAR LOCATION: Secreted {ECO:0000269|PubMed:22923615, ECO:0000305|PubMed:22632720}. Synapse {ECO:0000305|PubMed:22632720}. Endoplasmic reticulum {ECO:0000269|PubMed:22923615}. Cell projection, axon {ECO:0000269|PubMed:22923615, ECO:0000269|PubMed:26107991}. Perikaryon {ECO:0000269|PubMed:22923615}.; SUBCELLULAR LOCATION: [Isoform 1]: Endoplasmic reticulum {ECO:0000269|PubMed:9473566, ECO:0…	AMPA glutamate receptor complex [GO:0032281]; axon [GO:0030424]; axonal growth cone [GO:0044295]; endoplasmic reticulum [GO:0005783]; extracellular space [GO:0005615]; extrinsic component of postsynaptic density membrane [GO:0099147]; extrinsic component of synaptic membrane [GO:0099243]; glutamatergic synapse [GO:0098978]; neuronal cell body [GO:0043025]; perikaryon [GO:0043204]; synaptic membra…
Q8R502	Q8R502	Lrrc8c	Volume-regulated anion channel subunit LRRC8C	MOUSE	3	93396.9	0.7275	0.000460544	Q8R502	–	TM	SUBCELLULAR LOCATION: Cell membrane {ECO:0000269|PubMed:29769723}; Multi-pass membrane protein {ECO:0000250|UniProtKB:Q8TDW0}. Endoplasmic reticulum membrane {ECO:0000250|UniProtKB:Q8TDW0}. Note=In the absence of LRRC8A, resides primarily in a cytoplasmic compartment, probably the endoplasmic reticulum. Requires LRRC8A for expression at the cell membrane. {ECO:0000250|UniProtKB:Q8TDW0}.	endoplasmic reticulum [GO:0005783]; endoplasmic reticulum membrane [GO:0005789]; monoatomic ion channel complex [GO:0034702]; plasma membrane [GO:0005886]
P62482	P62482|Q3UPV6|A0A571BGH0|A0A571BF54|E0CXZ9|A0A571BEM7|E0CXI4|E0CYS2|A0A571BE49|A0A571BFX6	Kcnab2	Voltage-gated potassium channel subunit beta-2	MOUSE	14	41305.8	0.7245	1.36569e-06	P62482	–	–	SUBCELLULAR LOCATION: Cytoplasm {ECO:0000250|UniProtKB:P62483}. Membrane {ECO:0000269|PubMed:21357749, ECO:0000269|PubMed:8576199}; Peripheral membrane protein {ECO:0000305}; Cytoplasmic side {ECO:0000305}. Cell membrane {ECO:0000250|UniProtKB:P62483}; Peripheral membrane protein {ECO:0000305}; Cytoplasmic side {ECO:0000305}. Cell projection, axon {ECO:0000269|PubMed:11825900}. Synapse, synaptoso…	axon [GO:0030424]; axon initial segment [GO:0043194]; axon terminus [GO:0043679]; cytoplasmic side of plasma membrane [GO:0009898]; cytoskeleton [GO:0005856]; cytosol [GO:0005829]; juxtaparanode region of axon [GO:0044224]; membrane [GO:0016020]; pinceau fiber [GO:1990031]; postsynaptic density [GO:0014069]; potassium channel complex [GO:0034705]
Q60767	A2AW86|Q60767	Ly75	Lymphocyte antigen 75	MOUSE	21	200943	0.723167	0.0151245	Q60767	SP	TM	SUBCELLULAR LOCATION: Membrane {ECO:0000269|PubMed:7553896}; Single-pass type I membrane protein {ECO:0000269|PubMed:7553896}.	external side of plasma membrane [GO:0009897]
P56399	P56399|Q3U4W8|D3YYA5|D3Z4K7	Usp5	Ubiquitin carboxyl-terminal hydrolase 5	MOUSE	28	96744.4	0.7225	1.90734e-05	P56399	–	–	SUBCELLULAR LOCATION: Cytoplasm {ECO:0000250|UniProtKB:P45974}. Cytoplasm, Stress granule {ECO:0000250|UniProtKB:P45974}. Nucleus {ECO:0000250|UniProtKB:P45974}.	presynapse [GO:0098793]
Q8R5M8	E9PYN1|Q8R5M8|E0CY16|A0A668KLV1	Cadm1	Cell adhesion molecule 1	MOUSE	5	50244	0.7225	0.00289509	Q8R5M8	SP	TM	SUBCELLULAR LOCATION: Cell membrane {ECO:0000269|PubMed:12826663, ECO:0000269|PubMed:19752223, ECO:0000269|PubMed:20739279, ECO:0000269|PubMed:24687959}; Single-pass type I membrane protein {ECO:0000269|PubMed:12826663, ECO:0000269|PubMed:20739279}. Synaptic cell membrane {ECO:0000269|PubMed:20739279, ECO:0000269|PubMed:23209303}; Single-pass type I membrane protein {ECO:0000305}. Note=Localized …	axon [GO:0030424]; basolateral plasma membrane [GO:0016323]; cell body fiber [GO:0070852]; cell-cell junction [GO:0005911]; dendrite [GO:0030425]; glutamatergic synapse [GO:0098978]; plasma membrane [GO:0005886]; postsynaptic membrane [GO:0045211]; presynaptic membrane [GO:0042734]; Schaffer collateral - CA1 synapse [GO:0098685]; synapse [GO:0045202]; synaptic vesicle [GO:0008021]; varicosity [GO…
K3W4R5	K3W4R5|A2AGT5|A0A0R4J0K2|Z4YL78	Ckap5	Cytoskeleton-associated protein 5	MOUSE	41	227286	0.722167	4.68457e-06	K3W4R5	–	–	SUBCELLULAR LOCATION: Chromosome, centromere, kinetochore {ECO:0000256|ARBA:ARBA00004629}. Cytoplasm, cytoskeleton, microtubule organizing center, centrosome {ECO:0000256|ARBA:ARBA00004300}. Cytoplasm, cytoskeleton, spindle pole {ECO:0000256|ARBA:ARBA00004647}.	centrosome [GO:0005813]; ciliary basal body [GO:0036064]; cytoplasm [GO:0005737]; kinetochore [GO:0000776]; microtubule plus-end [GO:0035371]; mitotic spindle [GO:0072686]; nucleolus [GO:0005730]; plasma membrane [GO:0005886]; protein-containing complex [GO:0032991]; spindle pole [GO:0000922]
Q9DCX2	Q9DCX2|B1ASE2	Atp5pd	ATP synthase subunit d, mitochondrial	MOUSE	9	18806.2	0.722167	4.46099e-05	Q9DCX2	–	–	SUBCELLULAR LOCATION: Mitochondrion. Mitochondrion inner membrane.	mitochondrial inner membrane [GO:0005743]; mitochondrion [GO:0005739]; myelin sheath [GO:0043209]; proton-transporting ATP synthase complex [GO:0045259]
Q9WTX5	Q9WTX5|E9PUV4	Skp1	S-phase kinase-associated protein 1	MOUSE	2	18842.9	0.720833	4.08509e-06	Q9WTX5	–	–		centrosome [GO:0005813]; Cul7-RING ubiquitin ligase complex [GO:0031467]; cytosol [GO:0005829]; PcG protein complex [GO:0031519]; SCF ubiquitin ligase complex [GO:0019005]
Q8R1F1	Q8R1F1	Niban2	Protein Niban 2	MOUSE	3	85444.6	0.719833	0.00021663	Q8R1F1	–	–	SUBCELLULAR LOCATION: Cytoplasm, cytosol {ECO:0000269|PubMed:21148485}. Cell junction, adherens junction {ECO:0000250}. Membrane {ECO:0000250|UniProtKB:Q96TA1}; Lipid-anchor {ECO:0000250|UniProtKB:Q96TA1}. Note=In exponentially growing cells, exclusively cytoplasmic. Cell membrane localization is observed when cells reach confluency and during telophase (By similarity). Phosphorylation may play a…	adherens junction [GO:0005912]; cytosol [GO:0005829]; plasma membrane [GO:0005886]
Q6GQW0	Q6GQW0|H7BWX5|E9QJW1	Btbd11	Ankyrin repeat and BTB/POZ domain-containing protein BTBD11	MOUSE	6	123270	0.718167	0.000718578	Q6GQW0	–	TM	SUBCELLULAR LOCATION: Membrane {ECO:0000305}; Single-pass membrane protein {ECO:0000305}.	glutamatergic synapse [GO:0098978]; membrane [GO:0016020]
P03911	P03911	Mtnd4	NADH-ubiquinone oxidoreductase chain 4	MOUSE	3	52052.1	0.716833	0.00411402	P03911	–	TM	SUBCELLULAR LOCATION: Mitochondrion inner membrane {ECO:0000269|PubMed:38575788}; Multi-pass membrane protein {ECO:0000269|PubMed:38575788}.	mitochondrial inner membrane [GO:0005743]; mitochondrion [GO:0005739]; respiratory chain complex I [GO:0045271]
A2AG50	A2AG50|A2AG51|Q8C0A6	Map7d2	MAP7 domain-containing protein 2	MOUSE	14	86447.5	0.7145	3.70725e-05	A2AG50	–	–	SUBCELLULAR LOCATION: Cytoplasm, cytoskeleton, microtubule organizing center, centrosome {ECO:0000269|PubMed:35470240}. Midbody {ECO:0000269|PubMed:35470240}. Cytoplasm, cytoskeleton {ECO:0000269|PubMed:35470240}. Cell projection, neuron projection {ECO:0000269|PubMed:35470240}. Cell projection, axon {ECO:0000250|UniProtKB:Q96T17}. Note=Strongly localizes to the centrosome and partially on microt…	axon [GO:0030424]; centrosome [GO:0005813]; microtubule [GO:0005874]; midbody [GO:0030496]; neuron projection [GO:0043005]
Q8BJH1	Q8BJH1	Zc2hc1a	Zinc finger C2HC domain-containing protein 1A	MOUSE	15	35779.1	0.709833	0.00242711	Q8BJH1	–	–
Q6DIC6	Q6DIC6|E9Q886|E9Q098|E9Q160|E9Q1Q4|A2AFN3	Tro	Tro protein	MOUSE	9	206746	0.7095	0.00941896	Q6DIC6	–	–	SUBCELLULAR LOCATION: Cell membrane {ECO:0000256|ARBA:ARBA00004202}; Peripheral membrane protein {ECO:0000256|ARBA:ARBA00004202}.	cytoplasm [GO:0005737]; nucleus [GO:0005634]; plasma membrane [GO:0005886]
A0A1D5RM83	A0A1D5RM83|Q8R0S2|A0A5F8MPT9|A0A0R4J1U6	Iqsec1	IQ motif and SEC7 domain-containing protein 1	MOUSE	58	118783	0.709167	3.31773e-06	A0A1D5RM83	–	–	SUBCELLULAR LOCATION: Cytoplasm {ECO:0000256|ARBA:ARBA00004496}.	cytoplasm [GO:0005737]; postsynaptic density, intracellular component [GO:0099092]
A2BEE9	A2BEE9|Q52KF7|P70175|A2BEF2	Dlg3	Disks large homolog 3	MOUSE	33	92683.9	0.705167	1.40903e-05	A2BEE9	–	–		glutamatergic synapse [GO:0098978]; neuromuscular junction [GO:0031594]; neuron projection [GO:0043005]; plasma membrane [GO:0005886]
Q99K51	B1AX58|Q99K51|A0A1C7CYV0|Q61233	Pls3	Plastin-3	MOUSE	13	71254.2	0.705167	8.32308e-06	Q99K51	–	–	SUBCELLULAR LOCATION: Cytoplasm {ECO:0000250}.	cytoplasm [GO:0005737]; cytosol [GO:0005829]; neuromuscular junction [GO:0031594]; plasma membrane [GO:0005886]
Q6NZF1	Q6NZF1	Zc3h11a	Zinc finger CCCH domain-containing protein 11A	MOUSE	2	87346	0.704833	0.00420882	Q6NZF1	–	–	SUBCELLULAR LOCATION: Nucleus speckle {ECO:0000269|PubMed:37252988}.	nuclear speck [GO:0016607]
Q6ZPS6	Q6ZPS6|A0A0G2JEA0	Ankib1	Ankyrin repeat and IBR domain-containing protein 1	MOUSE	5	123984	0.704167	0.00128845	Q6ZPS6	–	–
A0A0G2JDL2	A0A0G2JDL2|A0A0G2JGX2|A0A0G2JDX3|A0A0G2JFA4|A0A0G2JF00	Celf3	CUGBP Elav-like family member 3	MOUSE	3	42105.1	0.703833	0.0205329	A0A0G2JDL2	–	–		cytoplasm [GO:0005737]; nucleus [GO:0005634]
Q6PB66	Q6PB66|F6V2A3	Lrpprc	Leucine-rich PPR motif-containing protein, mitochondrial	MOUSE	42	157867	0.7035	4.55923e-05	Q6PB66	–	–	SUBCELLULAR LOCATION: Mitochondrion {ECO:0000250}. Nucleus {ECO:0000269|PubMed:12071956}. Nucleus, nucleoplasm {ECO:0000250}. Nucleus inner membrane {ECO:0000250}. Nucleus outer membrane {ECO:0000250}.	condensed nuclear chromosome [GO:0000794]; cytoplasm [GO:0005737]; cytoskeleton [GO:0005856]; microtubule [GO:0005874]; mitochondrial nucleoid [GO:0042645]; mitochondrion [GO:0005739]; nuclear inner membrane [GO:0005637]; nuclear outer membrane [GO:0005640]; nucleoplasm [GO:0005654]; nucleus [GO:0005634]; perinuclear region of cytoplasm [GO:0048471]; ribonucleoprotein complex [GO:1990904]
Q14C51	Q14C51|A0A0U1RQ61	Ptcd3	Pentatricopeptide repeat domain-containing protein 3, mitochondrial	MOUSE	4	78365.3	0.703167	0.000509703	Q14C51	–	–	SUBCELLULAR LOCATION: Mitochondrion {ECO:0000250}.	cytosol [GO:0005829]; mitochondrial inner membrane [GO:0005743]; mitochondrial small ribosomal subunit [GO:0005763]; mitochondrion [GO:0005739]; nucleoplasm [GO:0005654]; plasma membrane [GO:0005886]
Q80UJ7	Q80UJ7	Rab3gap1	Rab3 GTPase-activating protein catalytic subunit	MOUSE	32	111451	0.700833	0.00168433	Q80UJ7	–	–	SUBCELLULAR LOCATION: Cytoplasm {ECO:0000250|UniProtKB:Q15042}. Endoplasmic reticulum {ECO:0000250|UniProtKB:Q15042}. Golgi apparatus, cis-Golgi network {ECO:0000250|UniProtKB:Q15042}. Note=In neurons, it is enriched in the synaptic soluble fraction. {ECO:0000250|UniProtKB:Q15042}.	cis-Golgi network [GO:0005801]; cytoplasm [GO:0005737]; endoplasmic reticulum tubular network [GO:0071782]; postsynapse [GO:0098794]; protein-containing complex [GO:0032991]
P63040	P63040	Cplx1	Complexin-1	MOUSE	4	15178.9	0.700167	4.17291e-05	P63040	–	–	SUBCELLULAR LOCATION: Cytoplasm, cytosol {ECO:0000269|PubMed:15126625, ECO:0000269|PubMed:7635198}. Perikaryon {ECO:0000269|PubMed:7635198}. Presynapse {ECO:0000269|PubMed:7635198}. Note=Enriched at synaptic-releasing sites in mature neurons. {ECO:0000269|PubMed:7635198}.	calyx of Held [GO:0044305]; cytosol [GO:0005829]; dendrite [GO:0030425]; glutamatergic synapse [GO:0098978]; neuronal cell body [GO:0043025]; perikaryon [GO:0043204]; postsynapse [GO:0098794]; presynapse [GO:0098793]; Schaffer collateral - CA1 synapse [GO:0098685]; SNARE complex [GO:0031201]; synapse [GO:0045202]; synaptobrevin 2-SNAP-25-syntaxin-1a-complexin I complex [GO:0070032]
E9Q912	E9Q912|A0A0G2JGC8|A0A0G2JF70	Rap1gds1	Rap1 GTPase-GDP dissociation stimulator 1	MOUSE	15	66817	0.699833	1.61648e-05	E9Q912	–	–	SUBCELLULAR LOCATION: Cytoplasm, cytosol {ECO:0000250|UniProtKB:P52306}. Endoplasmic reticulum {ECO:0000250|UniProtKB:P52306}. Mitochondrion {ECO:0000250|UniProtKB:P52306}. Nucleus {ECO:0000250|UniProtKB:P52306}. Note=Nuclear import is dependent on complexing with a GTPase containing a C-terminal polybasic region. {ECO:0000250|UniProtKB:P52306}.	cytosol [GO:0005829]; endoplasmic reticulum [GO:0005783]; extracellular space [GO:0005615]; mitochondrion [GO:0005739]; nucleus [GO:0005634]
Q9Z2W1	Q9Z2W1|Q99KH8|Q99JT2|A2AD84|D3Z359	Stk25	Serine/threonine-protein kinase 25	MOUSE	2	48385.1	0.698167	0.000119822	Q9Z2W1	–	–	SUBCELLULAR LOCATION: Cytoplasm {ECO:0000250}. Golgi apparatus {ECO:0000250}. Note=Localizes to the Golgi apparatus. {ECO:0000250}.	FAR/SIN/STRIPAK complex [GO:0090443]; Golgi apparatus [GO:0005794]
O08553	O08553	Dpysl2	Dihydropyrimidinase-related protein 2	MOUSE	30	62675.8	0.6975	0.00753609	O08553	–	–	SUBCELLULAR LOCATION: Cytoplasm, cytosol {ECO:0000250}. Cytoplasm, cytoskeleton {ECO:0000250}. Membrane {ECO:0000250}. Note=Tightly but non-covalently associated with membranes. {ECO:0000250}.	axon [GO:0030424]; cilium [GO:0005929]; cytosol [GO:0005829]; dendrite [GO:0030425]; mitochondrion [GO:0005739]; mitotic spindle [GO:0072686]; myelin sheath [GO:0043209]; neuronal cell body [GO:0043025]; plasma membrane [GO:0005886]; postsynaptic density [GO:0014069]; Schaffer collateral - CA1 synapse [GO:0098685]
Q9QY30	Q9QY30|J3QNY6	Abcb11	Bile salt export pump	MOUSE	2	147830	0.697167	0.000561292	Q9QY30	–	TM	SUBCELLULAR LOCATION: Apical cell membrane {ECO:0000250|UniProtKB:O70127}; Multi-pass membrane protein {ECO:0000250|UniProtKB:O70127}. Recycling endosome membrane {ECO:0000250|UniProtKB:O70127}; Multi-pass membrane protein {ECO:0000250|UniProtKB:O70127}. Endosome {ECO:0000250|UniProtKB:O70127}. Cell membrane {ECO:0000250|UniProtKB:O70127}; Multi-pass membrane protein {ECO:0000250|UniProtKB:O70127…	apical part of cell [GO:0045177]; apical plasma membrane [GO:0016324]; cell surface [GO:0009986]; endosome [GO:0005768]; intercellular canaliculus [GO:0046581]; intracellular canaliculus [GO:0046691]; membrane [GO:0016020]; plasma membrane [GO:0005886]; recycling endosome [GO:0055037]; recycling endosome membrane [GO:0055038]
Q9QYG0	Q9QYG0|A0A2I3BQR5|A0A2I3BQM5	Ndrg2	Protein NDRG2	MOUSE	17	41130.8	0.695833	8.21507e-05	Q9QYG0	–	–	SUBCELLULAR LOCATION: Cytoplasm {ECO:0000269|PubMed:14985363, ECO:0000269|PubMed:16520977}. Cytoplasm, perinuclear region {ECO:0000250}. Cell projection, growth cone {ECO:0000250}. Note=In neurons, seems to concentrate at axonal growth cone. Perinuclear in neurons (By similarity). {ECO:0000250}.	cytoplasm [GO:0005737]; Golgi apparatus [GO:0005794]; growth cone [GO:0030426]; nucleus [GO:0005634]; perinuclear region of cytoplasm [GO:0048471]
E9Q236	E9Q236|E9Q467	Abcc4	ATP-binding cassette sub-family C member 4	MOUSE	12	149741	0.689833	7.72459e-05	E9Q236	–	TM	SUBCELLULAR LOCATION: Basolateral cell membrane {ECO:0000269|PubMed:12883481, ECO:0000269|PubMed:15314169}; Multi-pass membrane protein {ECO:0000255}. Apical cell membrane {ECO:0000269|PubMed:15314169}; Multi-pass membrane protein {ECO:0000255}. Note=Its localization to the basolateral or apical membranes is tissue-dependent. {ECO:0000269|PubMed:15314169}.	apical plasma membrane [GO:0016324]; basolateral plasma membrane [GO:0016323]; Golgi apparatus [GO:0005794]; membrane [GO:0016020]; nucleolus [GO:0005730]; plasma membrane [GO:0005886]; platelet dense granule membrane [GO:0031088]
B9EKR1	B9EKR1|B2RXS8|A0A0J9YVD2	Ptprz1	Receptor-type tyrosine-protein phosphatase zeta	MOUSE	14	255656	0.689167	0.000431513	B9EKR1	SP	TM	SUBCELLULAR LOCATION: Cell membrane {ECO:0000269|PubMed:21969550}; Single-pass type I membrane protein {ECO:0000269|PubMed:21969550}. Secreted {ECO:0000269|PubMed:21969550}. Note=A secreted form is apparently generated by shedding of the extracellular domain.	extracellular matrix [GO:0031012]; extracellular region [GO:0005576]; perineuronal net [GO:0072534]; plasma membrane [GO:0005886]; synapse [GO:0045202]
Q3UHU5	Q3UHU5|H3BL83|B8JJI7	Mtcl1	Microtubule cross-linking factor 1	MOUSE	18	215456	0.689167	1.43518e-05	Q3UHU5	–	–	SUBCELLULAR LOCATION: [Isoform 1]: Lateral cell membrane {ECO:0000269|PubMed:23902687}. Apical cell membrane {ECO:0000269|PubMed:23902687}. Cytoplasm, cytoskeleton, spindle pole {ECO:0000269|PubMed:23902687}. Midbody {ECO:0000269|PubMed:23902687}. Cytoplasm, cytoskeleton {ECO:0000269|PubMed:23902687}. Note=Colocalized with microtubules at the base of cilia. Gradually accumulates on the apicobasal…	apical plasma membrane [GO:0016324]; apicolateral plasma membrane [GO:0016327]; cytoplasm [GO:0005737]; cytoskeleton [GO:0005856]; extracellular space [GO:0005615]; kinetochore [GO:0000776]; lateral plasma membrane [GO:0016328]; microtubule bundle [GO:0097427]; midbody [GO:0030496]; spindle microtubule [GO:0005876]; spindle pole [GO:0000922]
Q64521	A2AQR0|Q64521	Gpd2	Glycerol-3-phosphate dehydrogenase, mitochondrial	MOUSE	29	81465.8	0.689167	7.0767e-05	Q64521	–	–	SUBCELLULAR LOCATION: Mitochondrion inner membrane.	mitochondrial inner membrane [GO:0005743]; mitochondrion [GO:0005739]
P35700	P35700|B1AXW6|B1AXW5|B1AXW4|B1AZS9	Prdx1	Peroxiredoxin-1	MOUSE	18	22404.3	0.688833	7.49004e-06	P35700	–	–	SUBCELLULAR LOCATION: Cytoplasm {ECO:0000250|UniProtKB:Q06830}.	cytoplasm [GO:0005737]; cytosol [GO:0005829]; mitochondrion [GO:0005739]; myelin sheath [GO:0043209]; nucleus [GO:0005634]
Q8BKC5	Q8BKC5	Ipo5	Importin-5	MOUSE	11	125072	0.686833	5.25173e-05	Q8BKC5	–	–	SUBCELLULAR LOCATION: Cytoplasm {ECO:0000269|PubMed:17143267}. Nucleus {ECO:0000269|PubMed:17143267}.	cytoplasm [GO:0005737]; cytosol [GO:0005829]; Golgi apparatus [GO:0005794]; nuclear membrane [GO:0031965]; nucleoplasm [GO:0005654]; nucleus [GO:0005634]
Q8BFW7	Q8BFW7	Lpp	Lipoma-preferred partner homolog	MOUSE	8	67430	0.6845	0.000358845	Q8BFW7	–	–	SUBCELLULAR LOCATION: Nucleus {ECO:0000250}. Cytoplasm {ECO:0000250}. Cell junction {ECO:0000250}. Note=Found in the nucleus, in the cytoplasm and at cell adhesion sites. {ECO:0000250}.	cytosol [GO:0005829]; focal adhesion [GO:0005925]; nucleus [GO:0005634]; plasma membrane [GO:0005886]
A0A140LJB0	A0A140LJB0|B1AWQ4|Q9ET47|B1AWQ3|B1AWQ1|B1AWP8|B1AWQ0	Espn	Espin	MOUSE	3	155574	0.6815	0.00475202	A0A140LJB0	–	–	SUBCELLULAR LOCATION: Cell projection, dendritic spine {ECO:0000256|ARBA:ARBA00004552}. Cell projection, microvillus {ECO:0000256|ARBA:ARBA00004105}. Cell projection, stereocilium {ECO:0000256|ARBA:ARBA00004645}. Cytoplasm, cytoskeleton {ECO:0000256|ARBA:ARBA00004245}.	cytoplasm [GO:0005737]; cytoskeleton [GO:0005856]; dendritic spine [GO:0043197]; microvillus [GO:0005902]; stereocilium [GO:0032420]
Q6PAL7	Q6PAL7	Ahdc1	AT-hook DNA-binding motif-containing protein 1	MOUSE	11	169732	0.6785	0.00029129	Q6PAL7	–	–	SUBCELLULAR LOCATION: Nucleus {ECO:0000250|UniProtKB:Q5TGY3}. Chromosome {ECO:0000250|UniProtKB:Q5TGY3}. Note=Associates with promoter and enhancer regions. {ECO:0000250|UniProtKB:Q5TGY3}.	chromosome [GO:0005694]; nucleus [GO:0005634]
Q14B80	Q14B80|A0A1W2P796|A0A1W2P7B9	Kcnc2	Potassium voltage-gated channel subfamily C member 2	MOUSE	5	71414.6	0.677167	9.21062e-05	Q14B80	–	TM	SUBCELLULAR LOCATION: Cell membrane {ECO:0000269|PubMed:10531438, ECO:0000269|PubMed:11124984, ECO:0000269|PubMed:15317859, ECO:0000269|PubMed:17761775, ECO:0000269|PubMed:21414897, ECO:0000269|PubMed:22539821}; Multi-pass membrane protein {ECO:0000255}. Membrane {ECO:0000269|PubMed:12000114}; Multi-pass membrane protein {ECO:0000255}. Perikaryon {ECO:0000269|PubMed:10531438, ECO:0000269|PubMed:1…	apical plasma membrane [GO:0016324]; axolemma [GO:0030673]; axon [GO:0030424]; basolateral plasma membrane [GO:0016323]; cell body [GO:0044297]; dendrite [GO:0030425]; GABA-ergic synapse [GO:0098982]; membrane [GO:0016020]; neuronal cell body membrane [GO:0032809]; perikaryon [GO:0043204]; plasma membrane [GO:0005886]; postsynaptic membrane [GO:0045211]; presynaptic membrane [GO:0042734]; synapse…
P20357	A0A668KLC6|P20357|G3UZK9|G3UZE9|Q80ZL4|Q80X35|Q3TLQ0|G3UZV6|F7ALC8|G3UWW1|E9Q8Y2	Map2	Microtubule-associated protein 2	MOUSE	106	199528	0.676833	4.249e-05	P20357	–	–	SUBCELLULAR LOCATION: Cytoplasm, cytoskeleton {ECO:0000305}. Cell projection, dendrite {ECO:0000269|PubMed:17984326}.	apical dendrite [GO:0097440]; axon hillock [GO:0043203]; axon initial segment [GO:0043194]; CA3 pyramidal cell dendrite [GO:0097442]; cell body [GO:0044297]; cytoplasm [GO:0005737]; dendrite [GO:0030425]; dendritic shaft [GO:0043198]; microtubule [GO:0005874]; microtubule associated complex [GO:0005875]; neuron projection [GO:0043005]; neuronal cell body [GO:0043025]; nuclear periphery [GO:003439…
D3Z3B8	D3Z3B8|E9Q9H0|Q811D0|H7BWY4|F6UDT8|S4R2T8	Dlg1	Disks large homolog 1	MOUSE	25	92020.6	0.6745	9.58918e-06	D3Z3B8	–	–	SUBCELLULAR LOCATION: Membrane {ECO:0000256|ARBA:ARBA00004170}; Peripheral membrane protein {ECO:0000256|ARBA:ARBA00004170}.	glutamatergic synapse [GO:0098978]; neuromuscular junction [GO:0031594]; neuron projection [GO:0043005]; plasma membrane [GO:0005886]
Q9DCU2	Q9DCU2	Pllp	Plasmolipin	MOUSE	2	19915.2	0.6745	0.00891822	Q9DCU2	–	TM	SUBCELLULAR LOCATION: Membrane {ECO:0000269|PubMed:11707781}; Multi-pass membrane protein {ECO:0000255}. Cell membrane {ECO:0000250|UniProtKB:Q9Y342}; Multi-pass membrane protein {ECO:0000255}. Myelin membrane {ECO:0000250|UniProtKB:P47987}; Multi-pass membrane protein {ECO:0000255}. Apical cell membrane {ECO:0000250|UniProtKB:P47987}; Multi-pass membrane protein {ECO:0000255}. Note=In polarized …	apical plasma membrane [GO:0016324]; myelin sheath [GO:0043209]
Q9CQ65	Q9CQ65	Mtap	S-methyl-5'-thioadenosine phosphorylase	MOUSE	4	31631.9	0.673833	2.28598e-05	Q9CQ65	–	–	SUBCELLULAR LOCATION: Cytoplasm. Nucleus {ECO:0000255|HAMAP-Rule:MF_03155}.	cytosol [GO:0005829]; nucleoplasm [GO:0005654]
A0A0N4SVS6	A0A0N4SVS6	Cnbp	Cellular nucleic acid-binding protein	MOUSE	8	20053.9	0.672833	0.00214944	A0A0N4SVS6	–	–	SUBCELLULAR LOCATION: Cytoplasm {ECO:0000256|ARBA:ARBA00004496}. Endoplasmic reticulum {ECO:0000256|ARBA:ARBA00004240}. Nucleus {ECO:0000256|ARBA:ARBA00004123}.	endoplasmic reticulum [GO:0005783]; nucleus [GO:0005634]
Q8BGC0	Q8BGC0	Htatsf1	HIV Tat-specific factor 1 homolog	MOUSE	2	86694.8	0.6705	0.00624805	Q8BGC0	–	–	SUBCELLULAR LOCATION: Nucleus {ECO:0000250|UniProtKB:O43719}. Chromosome {ECO:0000250|UniProtKB:O43719}. Note=Recruited to DNA damage sites during S-phase following interaction with poly-ADP-ribosylated RPA1. {ECO:0000250|UniProtKB:O43719}.	nucleoplasm [GO:0005654]; site of double-strand break [GO:0035861]; U2-type spliceosomal complex [GO:0005684]
P10493	P10493	Nid1	Nidogen-1	MOUSE	14	139388	0.6695	0.00293994	P10493	SP	–	SUBCELLULAR LOCATION: Secreted, extracellular space, extracellular matrix, basement membrane.	basement membrane [GO:0005604]; cell periphery [GO:0071944]; collagen-containing extracellular matrix [GO:0062023]; extracellular matrix [GO:0031012]; extracellular region [GO:0005576]; protein complex involved in cell-matrix adhesion [GO:0098637]
O08539	O08539|Q6P1B9|A0A3Q4EBK4|A0A3Q4EBR8|A0A5F8MQ05|S4R270|D3Z6Q9|S4R1B8|S4R2J8	Bin1	Myc box-dependent-interacting protein 1	MOUSE	15	64697.2	0.6685	4.12798e-05	O08539	–	–	SUBCELLULAR LOCATION: Nucleus {ECO:0000250|UniProtKB:O00499}. Cytoplasm {ECO:0000269|PubMed:12668730}. Endosome {ECO:0000269|PubMed:12668730}. Cell membrane, sarcolemma, T-tubule {ECO:0000250|UniProtKB:O08839}.	axon [GO:0030424]; axon initial segment [GO:0043194]; dendrite [GO:0030425]; endosome [GO:0005768]; glutamatergic synapse [GO:0098978]; I band [GO:0031674]; lipid tube [GO:0060987]; microtubule [GO:0005874]; node of Ranvier [GO:0033268]; nuclear envelope [GO:0005635]; nucleus [GO:0005634]; postsynapse [GO:0098794]; presynapse [GO:0098793]; RNA polymerase II transcription repressor complex [GO:009…
Q9Z0E0	Q9Z0E0	Ncdn	Neurochondrin	MOUSE	27	80320.2	0.6655	5.13174e-06	Q9Z0E0	–	–	SUBCELLULAR LOCATION: Cytoplasm, cytosol {ECO:0000250|UniProtKB:O35095}. Endosome membrane {ECO:0000250|UniProtKB:O35095}; Lipid-anchor {ECO:0000250|UniProtKB:O35095}. Cell projection, dendrite {ECO:0000250|UniProtKB:O35095}. Postsynapse {ECO:0000250|UniProtKB:O35095}. Note=Localizes to somatic regions of neurons. Localization to endosome membrane requires palmitoylation. {ECO:0000250|UniProtKB:O…	cytosol [GO:0005829]; dendrite [GO:0030425]; endosome membrane [GO:0010008]; glutamatergic synapse [GO:0098978]; neuron projection [GO:0043005]; neuronal cell body [GO:0043025]; perikaryon [GO:0043204]; postsynapse [GO:0098794]
A0A1Y7VK09	A0A1Y7VK09	Ryr2	Ryanodine receptor 2 (Fragment)	MOUSE	12	43449.9	0.6635	0.00137968	A0A1Y7VK09	–	–
Q62419	Q62419|A0A3B2W7K0	Sh3gl1	Endophilin-A2	MOUSE	6	41745.7	0.662833	0.0035119	Q62419	–	–	SUBCELLULAR LOCATION: Cytoplasm {ECO:0000250}. Early endosome membrane {ECO:0000250}; Peripheral membrane protein {ECO:0000250}. Cell projection, podosome {ECO:0000250}. Note=Associated with postsynaptic endosomes in hippocampal neurons. {ECO:0000250}.	anchoring junction [GO:0070161]; cell projection [GO:0042995]; cytosol [GO:0005829]; early endosome membrane [GO:0031901]; podosome [GO:0002102]
Q3TES0	Q3TES0|A0A0N4SWH8|D6RHQ8	Iqsec3	IQ motif and SEC7 domain-containing protein 3	MOUSE	27	130600	0.6615	2.67751e-06	Q3TES0	–	–	SUBCELLULAR LOCATION: Cytoplasm {ECO:0000250|UniProtKB:Q9UPP2}. Postsynaptic density {ECO:0000269|PubMed:27609886}.	cytosol [GO:0005829]; GABA-ergic synapse [GO:0098982]; glycinergic synapse [GO:0098690]; inhibitory synapse [GO:0060077]; nucleoplasm [GO:0005654]; postsynaptic density [GO:0014069]; postsynaptic membrane [GO:0045211]; postsynaptic specialization of symmetric synapse [GO:0099629]
P97370	P97370	Atp1b3	Sodium/potassium-transporting ATPase subunit beta-3	MOUSE	11	32117.4	0.6595	0.00199211	P97370	–	TM	SUBCELLULAR LOCATION: Apical cell membrane {ECO:0000250|UniProtKB:Q63377}; Single-pass type II membrane protein {ECO:0000255}. Basolateral cell membrane {ECO:0000250|UniProtKB:Q63377}; Single-pass type II membrane protein {ECO:0000255}. Melanosome {ECO:0000250|UniProtKB:P54709}. Note=Identified by mass spectrometry in melanosome fractions from stage I to stage IV. {ECO:0000250|UniProtKB:P54709}.	apical plasma membrane [GO:0016324]; basolateral plasma membrane [GO:0016323]; cytoplasm [GO:0005737]; melanosome [GO:0042470]; sodium:potassium-exchanging ATPase complex [GO:0005890]; sperm flagellum [GO:0036126]
Q571F8	Q571F8|F6WPK7	Gls2	Glutaminase liver isoform, mitochondrial	MOUSE	2	67220.6	0.6585	8.10052e-05	Q571F8	–	–	SUBCELLULAR LOCATION: Mitochondrion {ECO:0000250|UniProtKB:Q9UI32}.	mitochondrion [GO:0005739]
Q61001	Q61001	Lama5	Laminin subunit alpha-5	MOUSE	13	416427	0.6585	0.00380975	Q61001	SP	–	SUBCELLULAR LOCATION: Secreted, extracellular space, extracellular matrix, basement membrane. Note=Major component.	basement membrane [GO:0005604]; collagen-containing extracellular matrix [GO:0062023]; extracellular matrix [GO:0031012]; extracellular matrix of synaptic cleft [GO:0098965]; extracellular region [GO:0005576]; extracellular space [GO:0005615]; glutamatergic synapse [GO:0098978]; laminin-10 complex [GO:0043259]; laminin-5 complex [GO:0005610]; neuromuscular junction [GO:0031594]; synaptic cleft [G…
Q9JJV2	Q9JJV2|D3YWS3	Pfn2	Profilin-2	MOUSE	4	15374.3	0.657167	0.000191589	Q9JJV2	–	–	SUBCELLULAR LOCATION: Cytoplasm, cytoskeleton.	cytoskeleton [GO:0005856]; cytosol [GO:0005829]; glutamatergic synapse [GO:0098978]; postsynapse [GO:0098794]; presynapse [GO:0098793]; Schaffer collateral - CA1 synapse [GO:0098685]; terminal bouton [GO:0043195]
Q8BI84	Q8BI84|J3KMG3|J3KMH5|A0A0R4J2D3	Mia3	Transport and Golgi organization protein 1 homolog	MOUSE	2	214299	0.655833	0.00303359	Q8BI84	SP	TM	SUBCELLULAR LOCATION: Endoplasmic reticulum membrane {ECO:0000250|UniProtKB:Q5JRA6}; Single-pass membrane protein {ECO:0000250|UniProtKB:Q5JRA6}. Note=Localizes at endoplasmic reticulum exit sites (ERES), also known as transitional endoplasmic reticulum (tER). SEC16A is required for its proper localization to ERES. After loading of COL7A1 into transport carriers, it is not incorporated into COPII…	endoplasmic reticulum exit site [GO:0070971]; endoplasmic reticulum membrane [GO:0005789]; membrane [GO:0016020]
A0A2I3BQP6	A0A2I3BQP6|A0A286YCH4|A0A286YCI7	Camk2g	Calcium/calmodulin-dependent protein kinase	MOUSE	32	63923.4	0.654833	0.000238492	A0A2I3BQP6	–	–		glutamatergic synapse [GO:0098978]; organelle [GO:0043226]; postsynaptic cytosol [GO:0099524]
Q99L47	Q99L47|F8WJK8|E9Q1V0	St13	Hsc70-interacting protein	MOUSE	5	41826.4	0.6545	0.000773024	Q99L47	–	–	SUBCELLULAR LOCATION: Cytoplasm {ECO:0000250}.	cytosol [GO:0005829]
A2ARS0	A2ARS0	Ankrd63	Ankyrin repeat domain-containing protein 63	MOUSE	4	41409.3	0.6515	0.000215802	A2ARS0	–	–
Q9CQU0	Q9CQU0	Txndc12	Thioredoxin domain-containing protein 12	MOUSE	4	19219.4	0.650833	0.00736553	Q9CQU0	SP	–	SUBCELLULAR LOCATION: Endoplasmic reticulum lumen {ECO:0000255|PROSITE-ProRule:PRU10138, ECO:0000269|PubMed:12930873}.	endoplasmic reticulum [GO:0005783]; endoplasmic reticulum lumen [GO:0005788]
Q02053	Q02053|P31254	Uba1	Ubiquitin-like modifier-activating enzyme 1	MOUSE	41	119005	0.6495	0.00111512	Q02053	–	–	SUBCELLULAR LOCATION: Cytoplasm {ECO:0000250|UniProtKB:P22314}. Mitochondrion {ECO:0000250|UniProtKB:P22314}. Nucleus {ECO:0000250|UniProtKB:P22314}.	cytoplasm [GO:0005737]; cytosol [GO:0005829]; desmosome [GO:0030057]; endosome membrane [GO:0010008]; heterochromatin [GO:0000792]; lysosomal membrane [GO:0005765]; mitochondrion [GO:0005739]; nucleoplasm [GO:0005654]; nucleus [GO:0005634]; rough endoplasmic reticulum membrane [GO:0030867]
Q9QXS6	Q9QXS6|A0A0R4J1E3|F7CPL2	Dbn1	Drebrin	MOUSE	23	78027.1	0.6475	3.17336e-05	Q9QXS6	–	–	SUBCELLULAR LOCATION: Cytoplasm {ECO:0000250|UniProtKB:Q16643}. Cell projection, dendrite {ECO:0000250|UniProtKB:Q16643}. Cytoplasm, cell cortex {ECO:0000250|UniProtKB:Q16643}. Cell junction {ECO:0000250|UniProtKB:Q16643}. Cell projection {ECO:0000269|PubMed:24720729}. Cell projection, growth cone {ECO:0000269|PubMed:24720729}. Note=In the absence of antigen, evenly distributed throughout subcort…	actin cytoskeleton [GO:0015629]; cell cortex [GO:0005938]; cell-cell junction [GO:0005911]; cytoplasm [GO:0005737]; dendrite [GO:0030425]; gap junction [GO:0005921]; glutamatergic synapse [GO:0098978]; growth cone [GO:0030426]; membrane [GO:0016020]; plasma membrane [GO:0005886]; postsynaptic cytosol [GO:0099524]; postsynaptic density [GO:0014069]; postsynaptic membrane [GO:0045211]
Q6PFA2	Q6PFA2|B1AWE0|B1AWD9|B1AWD8|O08585|B1AWE1	Clta	Clathrin light chain	MOUSE	6	23689.4	0.646833	0.000145495	Q6PFA2	–	–	SUBCELLULAR LOCATION: Cytoplasmic vesicle membrane {ECO:0000256|ARBA:ARBA00004180, ECO:0000256|RuleBase:RU363137}; Peripheral membrane protein {ECO:0000256|ARBA:ARBA00004180, ECO:0000256|RuleBase:RU363137}; Cytoplasmic side {ECO:0000256|ARBA:ARBA00004180, ECO:0000256|RuleBase:RU363137}. Membrane, coated pit {ECO:0000256|RuleBase:RU363137}; Peripheral membrane protein {ECO:0000256|RuleBase:RU36313…	clathrin coat of coated pit [GO:0030132]; clathrin coat of trans-Golgi network vesicle [GO:0030130]
Q8BG32	Q8BG32|G3UYH2|G3UXL5|G3UWW7|G3UZ28|G3UYL3|G3UYI4|G3UYL8|G3UX15|G3UWV7|G3UX67	Psmd11	26S proteasome non-ATPase regulatory subunit 11	MOUSE	4	47721.2	0.645167	0.00294848	Q8BG32	–	–		proteasome accessory complex [GO:0022624]; proteasome regulatory particle [GO:0005838]
Q61644	Q61644|A0A338P6K4|A0A384DVB1	Pacsin1	Protein kinase C and casein kinase substrate in neurons protein 1	MOUSE	15	50916.7	0.644167	0.000802013	Q61644	–	–	SUBCELLULAR LOCATION: Cytoplasm. Cell projection {ECO:0000250}. Synapse, synaptosome {ECO:0000250}. Cell projection, ruffle membrane. Membrane; Peripheral membrane protein. Cytoplasmic vesicle membrane; Peripheral membrane protein. Synapse. Cytoplasm, cytosol. Cell membrane {ECO:0000250}; Peripheral membrane protein {ECO:0000250}; Cytoplasmic side {ECO:0000250}. Note=In primary neuronal cultures,…	axon terminus [GO:0043679]; COPI-coated vesicle [GO:0030137]; cytoplasm [GO:0005737]; cytoplasmic vesicle membrane [GO:0030659]; cytosol [GO:0005829]; myelin sheath [GO:0043209]; photoreceptor ribbon synapse [GO:0098684]; presynaptic endocytic zone [GO:0098833]; ruffle membrane [GO:0032587]
Q8C0L0	Q8C0L0|A2ARI0	Tmx4	Thioredoxin-related transmembrane protein 4	MOUSE	4	37530	0.644167	0.000129903	Q8C0L0	SP	TM	SUBCELLULAR LOCATION: Nucleus inner membrane {ECO:0000269|PubMed:31142202}; Single-pass type I membrane protein {ECO:0000255}. Endoplasmic reticulum membrane {ECO:0000250|UniProtKB:Q9H1E5}; Single-pass type I membrane protein {ECO:0000255}.	endoplasmic reticulum [GO:0005783]; endoplasmic reticulum membrane [GO:0005789]; nuclear inner membrane [GO:0005637]
Q65CL1	Q65CL1	Ctnna3	Catenin alpha-3	MOUSE	3	100714	0.6435	0.0075368	Q65CL1	–	–	SUBCELLULAR LOCATION: Cytoplasm, cytoskeleton {ECO:0000250}. Cell junction, desmosome {ECO:0000269|PubMed:17535849}. Note=Localizes to intercalated disks of cardiomyocytes and in peritubular myoid cells of testis, and colocalizes with CTNNA1 and CTNNA2. Colocalizes with PKP2 at intercalated disks in the heart (PubMed:17535849). {ECO:0000250, ECO:0000269|PubMed:17535849}.	adherens junction [GO:0005912]; cytoplasm [GO:0005737]; cytoskeleton [GO:0005856]; desmosome [GO:0030057]; fascia adherens [GO:0005916]; lamellipodium [GO:0030027]
P28828	Q68FM4|P28828|A0A286YDL1|A0A286YCW9|B1AUH1	Ptprm	Receptor-type tyrosine-protein phosphatase mu	MOUSE	22	165419	0.641833	2.86934e-05	P28828	SP	TM	SUBCELLULAR LOCATION: Cell membrane {ECO:0000250|UniProtKB:P28827}; Single-pass type I membrane protein {ECO:0000250|UniProtKB:P28827}. Note=Localizes in regions of cell-cell contact. {ECO:0000250|UniProtKB:P28827}.	adherens junction [GO:0005912]; lamellipodium [GO:0030027]; perinuclear region of cytoplasm [GO:0048471]; plasma membrane [GO:0005886]
P70398	P70398|Q4FE56|E9PWA9|F8VPU6|G3UY52|G3UZS3	Usp9x	Probable ubiquitin carboxyl-terminal hydrolase FAF-X	MOUSE	75	294243	0.640167	1.20272e-05	P70398	–	–	SUBCELLULAR LOCATION: Cytoplasm, cytosol {ECO:0000250|UniProtKB:Q93008}. Cell projection, growth cone {ECO:0000269|PubMed:24607389}. Cytoplasm, cytoskeleton, cilium axoneme {ECO:0000250|UniProtKB:Q93008}.	apical part of cell [GO:0045177]; cilium [GO:0005929]; cytoplasm [GO:0005737]; cytoskeleton [GO:0005856]; cytosol [GO:0005829]; growth cone [GO:0030426]; postsynapse [GO:0098794]
Q8BFU3	Q8BFU3	Rnf214	RING finger protein 214	MOUSE	9	74422.2	0.640167	6.85561e-05	Q8BFU3	–	–
P49312	Q5EBP8|P49312|V9GXF8	Hnrnpa1	Heterogeneous nuclear ribonucleoprotein A1	MOUSE	19	34309.7	0.638167	0.000605008	P49312	–	–	SUBCELLULAR LOCATION: Nucleus {ECO:0000250|UniProtKB:P09651}. Cytoplasm {ECO:0000250|UniProtKB:P09651}. Note=Localized in cytoplasmic mRNP granules containing untranslated mRNAs. Shuttles continuously between the nucleus and the cytoplasm along with mRNA. Component of ribonucleosomes. {ECO:0000250|UniProtKB:P09651}.	catalytic step 2 spliceosome [GO:0071013]; cytoplasm [GO:0005737]; nucleoplasm [GO:0005654]; nucleus [GO:0005634]; ribonucleoprotein complex [GO:1990904]; spliceosomal complex [GO:0005681]; synapse [GO:0045202]
Q7TSJ2	Q7TSJ2|A0A140LIT9|D3Z6W1	Map6	Microtubule-associated protein 6	MOUSE	58	96733.3	0.637167	1.34581e-05	Q7TSJ2	–	–	SUBCELLULAR LOCATION: Cytoplasm, cytoskeleton {ECO:0000269|PubMed:9600916}. Golgi apparatus {ECO:0000269|PubMed:16837464}. Cell projection, axon {ECO:0000250|UniProtKB:Q63560}. Cell projection, dendrite {ECO:0000250|UniProtKB:Q63560}. Cytoplasmic vesicle, secretory vesicle membrane {ECO:0000250|UniProtKB:Q63560}; Lipid-anchor {ECO:0000250|UniProtKB:Q63560}; Cytoplasmic side {ECO:0000250|UniProtKB…	axon [GO:0030424]; dendrite [GO:0030425]; Golgi apparatus [GO:0005794]; microtubule [GO:0005874]; perinuclear region of cytoplasm [GO:0048471]; transport vesicle membrane [GO:0030658]
Q8CFC2	B0R0C1|Q8CFC2|F6SWU2|F7CGS5	Myt1	Myelin transcription factor 1	MOUSE	2	125343	0.635833	0.00104298	Q8CFC2	–	–	SUBCELLULAR LOCATION: Nucleus {ECO:0000250}.	nucleus [GO:0005634]
P51125	P51125|A0A338P6J9|Q8CE80|Q8CE04|Q8C281|Q921U7|A0A1Y7VJN8	Cast	Calpastatin	MOUSE	3	85148.4	0.6335	0.00230104	P51125	–	–		membrane [GO:0016020]
Q9JK45	E9Q9F1|Q9JK45|G3UYG5|G3UYP4|G3UZ84	Kcnq5	Potassium voltage-gated channel subfamily KQT member 5	MOUSE	3	103226	0.632833	0.00264275	Q9JK45	–	TM	SUBCELLULAR LOCATION: Cell membrane {ECO:0000269|PubMed:15963599}; Multi-pass membrane protein {ECO:0000255}.	clathrin coat [GO:0030118]; plasma membrane [GO:0005886]; voltage-gated potassium channel complex [GO:0008076]
Q9R111	Q9R111|A0A494B982|D3YU09	Gda	Guanine deaminase	MOUSE	14	51525.6	0.6315	9.44551e-05	Q9R111	–	–		cytosol [GO:0005829]
P97447	A2AEX6|A2AEX8|P97447|A2AEY2|A2AEY1|A2AEX7|A2AEY0|A2AEX9|Q8CDC8	Fhl1	Four and a half LIM domains protein 1	MOUSE	14	33828	0.630833	2.65644e-05	P97447	–	–	SUBCELLULAR LOCATION: [Isoform 1]: Cytoplasm.; SUBCELLULAR LOCATION: [Isoform 2]: Nucleus.	cytoplasm [GO:0005737]; nucleus [GO:0005634]
E0CX65	E0CX65	Sirpa	Tyrosine-protein phosphatase non-receptor type substrate 1	MOUSE	2	19117.5	0.6305	0.0382085	E0CX65	SP	TM		membrane [GO:0016020]
P33609	P33609	Pola1	DNA polymerase alpha catalytic subunit	MOUSE	2	169391	0.627167	0.000463813	P33609	–	–	SUBCELLULAR LOCATION: Nucleus {ECO:0000250|UniProtKB:P09884}. Cytoplasm, cytosol {ECO:0000250|UniProtKB:P09884}. Note=In the cytosol, colocalizes with RNA:DNA hybrids with a speckled pattern. {ECO:0000250|UniProtKB:P09884}.	alpha DNA polymerase:primase complex [GO:0005658]; chromatin [GO:0000785]; cytosol [GO:0005829]; nuclear envelope [GO:0005635]; nuclear matrix [GO:0016363]; nucleolus [GO:0005730]; nucleoplasm [GO:0005654]; nucleus [GO:0005634]
B2RXT3	B2RXT3|E9Q7L0	Ogdhl	Ogdhl protein	MOUSE	37	115528	0.625167	2.17483e-05	B2RXT3	–	–	SUBCELLULAR LOCATION: Mitochondrion matrix {ECO:0000256|ARBA:ARBA00004305}.	mitochondrial matrix [GO:0005759]; mitochondrion [GO:0005739]; oxoglutarate dehydrogenase complex [GO:0045252]
E9QKE4	E9QKE4|A0A0A6YWM5|Q8BMG7	Rab3gap2	Rab3 GTPase-activating protein non-catalytic subunit	MOUSE	39	156235	0.623833	7.99984e-06	E9QKE4	–	–	SUBCELLULAR LOCATION: Cytoplasm {ECO:0000256|ARBA:ARBA00004496}.	cytosol [GO:0005829]; plasma membrane [GO:0005886]; protein-containing complex [GO:0032991]
A0A140LHX7	A0A140LHX7	Srcin1	SRC kinase-signaling inhibitor 1 (Fragment)	MOUSE	4	10518.6	0.6235	5.17285e-05	A0A140LHX7	–	–
Q8CCB4	Q8CCB4|E9PXG9|E9PYD3|E9Q648|F6Z4G7	Vps53	Vacuolar protein sorting-associated protein 53 homolog	MOUSE	9	95277.3	0.6235	6.58633e-05	Q8CCB4	–	–	SUBCELLULAR LOCATION: Golgi apparatus, trans-Golgi network membrane {ECO:0000250|UniProtKB:Q5VIR6}; Peripheral membrane protein {ECO:0000250|UniProtKB:Q5VIR6}. Endosome membrane {ECO:0000250|UniProtKB:Q5VIR6}; Peripheral membrane protein {ECO:0000250|UniProtKB:Q5VIR6}. Recycling endosome {ECO:0000250|UniProtKB:Q5VIR6}. Note=Localizes to the trans-Golgi network as part of the GARP complex, while i…	cytosol [GO:0005829]; EARP complex [GO:1990745]; endosome membrane [GO:0010008]; GARP complex [GO:0000938]; membrane [GO:0016020]; perinuclear region of cytoplasm [GO:0048471]; recycling endosome [GO:0055037]; trans-Golgi network [GO:0005802]
Q8R5H6	Q8R5H6	Wasf1	Wiskott-Aldrich syndrome protein family member 1	MOUSE	10	61793.1	0.6225	0.000323821	Q8R5H6	–	–	SUBCELLULAR LOCATION: Cytoplasm, cytoskeleton {ECO:0000250|UniProtKB:Q92558}. Synapse {ECO:0000269|PubMed:24153177}. Cell junction, focal adhesion {ECO:0000250|UniProtKB:Q92558}. Note=Dot-like pattern in the cytoplasm. Concentrated in Rac-regulated membrane-ruffling areas. Partial translocation to focal adhesion sites might be mediated by interaction with SORBS2. In neurons, colocalizes with acti…	cytoplasm [GO:0005737]; cytoskeleton [GO:0005856]; dendrite cytoplasm [GO:0032839]; focal adhesion [GO:0005925]; lamellipodium [GO:0030027]; mitochondrial outer membrane [GO:0005741]; mitochondrion [GO:0005739]; postsynapse [GO:0098794]; SCAR complex [GO:0031209]
Q6P9J5	Q6P9J5	Kank4	KN motif and ankyrin repeat domain-containing protein 4	MOUSE	2	111144	0.6215	0.000143678	Q6P9J5	–	–	SUBCELLULAR LOCATION: Cytoplasm {ECO:0000250|UniProtKB:Q5T7N3}.	cytoplasm [GO:0005737]; cytosol [GO:0005829]; microtubule cytoskeleton [GO:0015630]
F8WIA1	F8WIA1|D3Z2Z1|D3Z3M7|F6RCU2|Q922J3|Q8C0S5	Clip1	CAP-Gly domain-containing linker protein 1	MOUSE	10	161861	0.6195	0.00334675	F8WIA1	–	–	SUBCELLULAR LOCATION: Cytoplasm, cytoskeleton {ECO:0000256|ARBA:ARBA00004245}.	centrosome [GO:0005813]; macropinosome [GO:0044354]; microtubule plus-end [GO:0035371]
Q61423	Q61423	Kcna4	Potassium voltage-gated channel subfamily A member 4	MOUSE	8	74267.1	0.6195	0.000114944	Q61423	–	TM	SUBCELLULAR LOCATION: Cell membrane {ECO:0000269|PubMed:8020965}; Multi-pass membrane protein {ECO:0000255}. Cell projection, axon {ECO:0000250|UniProtKB:P15385}.	axon [GO:0030424]; axon initial segment [GO:0043194]; membrane [GO:0016020]; plasma membrane [GO:0005886]; voltage-gated potassium channel complex [GO:0008076]
Q80WG5	Q80WG5|Q8BGR2	Lrrc8a	Volume-regulated anion channel subunit LRRC8A	MOUSE	17	95030.7	0.6185	6.08551e-06	Q80WG5	–	TM	SUBCELLULAR LOCATION: Cell membrane {ECO:0000269|PubMed:24782309, ECO:0000269|PubMed:29769723, ECO:0000269|PubMed:30135305}; Multi-pass membrane protein {ECO:0000269|PubMed:29769723, ECO:0000269|PubMed:30775971}. Lysosome membrane {ECO:0000250|UniProtKB:Q8IWT6}; Multi-pass membrane protein {ECO:0000269|PubMed:29769723, ECO:0000269|PubMed:30775971}. Note=Mainly localizes to the cell membrane, with…	cell surface [GO:0009986]; lysosomal membrane [GO:0005765]; monoatomic ion channel complex [GO:0034702]; plasma membrane [GO:0005886]
O35927	O35927|E9QKH8|B7ZNF6|A0A2I3BQV6	Ctnnd2	Catenin delta-2	MOUSE	34	136081	0.617833	3.20744e-05	O35927	–	–	SUBCELLULAR LOCATION: Nucleus {ECO:0000269|PubMed:15282317}. Cell junction, adherens junction {ECO:0000269|PubMed:10753311}. Cell projection, dendrite {ECO:0000250|UniProtKB:O35116}. Perikaryon {ECO:0000250|UniProtKB:O35116}.	adherens junction [GO:0005912]; dendrite [GO:0030425]; nucleus [GO:0005634]; perikaryon [GO:0043204]; postsynaptic density [GO:0014069]
Q9R069	Q9R069|D3YTK7	Bcam	Basal cell adhesion molecule	MOUSE	5	68467.7	0.6175	5.35042e-05	Q9R069	SP	TM	SUBCELLULAR LOCATION: Cell membrane {ECO:0000250|UniProtKB:P50895}; Single-pass type I membrane protein {ECO:0000250|UniProtKB:P50895}.	cell surface [GO:0009986]; plasma membrane [GO:0005886]
Q6PER3	Q6PER3|A0A0J9YVB9	Mapre3	Microtubule-associated protein RP/EB family member 3	MOUSE	18	32250.9	0.6165	5.70428e-05	Q6PER3	–	–	SUBCELLULAR LOCATION: Cytoplasm, cytoskeleton {ECO:0000269|PubMed:24706950}. Note=Associated with the microtubule network. Detected at the plus end of microtubules. {ECO:0000269|PubMed:24706950}.	cytoplasm [GO:0005737]; microtubule cytoskeleton [GO:0015630]; microtubule plus-end [GO:0035371]; midbody [GO:0030496]; mitotic spindle astral microtubule end [GO:1905721]
F6SEU4	F6SEU4|J3QQ18|A0A2R8VHH2|A0A0A6YVS6|A0A140T8K9|A0A0J9YVH8|A0A0J9YUM2|A0A338P799|A0A2R8VH83|A0A0J9YUZ2|A0A0J9YUY7|A0A0J9YUZ5|A0A0J9YV63	Syngap1	Ras/Rap GTPase-activating protein SynGAP	MOUSE	65	149205	0.614833	1.29754e-05	F6SEU4	–	–	SUBCELLULAR LOCATION: Membrane {ECO:0000250}; Peripheral membrane protein {ECO:0000250}. Synapse {ECO:0000250}. Note=Mostly in excitatory glutamatergic synapses (By similarity). receptor activation or SYNGAP1/MPDZ complex disruption. Phosphorylation by PLK2 promotes its activity (By similarity). {ECO:0000250}.	dendritic shaft [GO:0043198]; glutamatergic synapse [GO:0098978]; membrane [GO:0016020]; plasma membrane [GO:0005886]; postsynaptic density [GO:0014069]
Q6P069	Q6P069	Sri	Sorcin	MOUSE	4	21912.2	0.613833	0.00377649	Q6P069	–	–	SUBCELLULAR LOCATION: Cytoplasm {ECO:0000269|PubMed:12824171}. Sarcoplasmic reticulum membrane {ECO:0000269|PubMed:12824171}; Peripheral membrane protein {ECO:0000269|PubMed:12824171}; Cytoplasmic side {ECO:0000269|PubMed:12824171}. Note=Relocates to the sarcoplasmic reticulum membrane in response to elevated calcium levels.	chromaffin granule membrane [GO:0042584]; cytosol [GO:0005829]; extracellular exosome [GO:0070062]; nucleoplasm [GO:0005654]; plasma membrane [GO:0005886]; sarcoplasmic reticulum membrane [GO:0033017]; vesicle [GO:0031982]; Z disc [GO:0030018]
Q80U23	Q80U23|Z4YN82|Q8BHS8	Snph	Syntaphilin	MOUSE	13	54607.9	0.613167	8.89243e-05	Q80U23	–	TM	SUBCELLULAR LOCATION: Membrane {ECO:0000305}; Single-pass membrane protein {ECO:0000305}. Synapse, synaptosome.	cytoplasmic microtubule [GO:0005881]; membrane [GO:0016020]; mitochondrion [GO:0005739]; neuron projection [GO:0043005]; synapse [GO:0045202]
Q8QZT2	Q8QZT2	Ccsap	Centriole, cilia and spindle-associated protein	MOUSE	5	28606.3	0.6125	8.66426e-05	Q8QZT2	–	–	SUBCELLULAR LOCATION: Cytoplasm, cytoskeleton, microtubule organizing center, centrosome, centriole {ECO:0000250|UniProtKB:Q6IQ19}. Cytoplasm, cytoskeleton, spindle {ECO:0000250|UniProtKB:Q6IQ19}. Cytoplasm, cytoskeleton {ECO:0000250|UniProtKB:Q6IQ19}. Cytoplasm, cytoskeleton, cilium basal body {ECO:0000250|UniProtKB:Q6IQ19}. Cytoplasm, cytoskeleton, cilium axoneme {ECO:0000250|UniProtKB:Q6IQ19}.…	axon [GO:0030424]; axoneme [GO:0005930]; centriole [GO:0005814]; centrosome [GO:0005813]; ciliary basal body [GO:0036064]; ciliary transition zone [GO:0035869]; cilium [GO:0005929]; mitotic spindle [GO:0072686]; mitotic spindle astral microtubule [GO:0061673]; spindle [GO:0005819]
A0A2I3BPX3	A0A2I3BPX3|Q6P9J9|A0A2I3BPY8|A0A2I3BRD2	Ano6	Anoctamin	MOUSE	4	109663	0.6085	3.15227e-05	A0A2I3BPX3	–	TM	SUBCELLULAR LOCATION: Cell membrane {ECO:0000256|ARBA:ARBA00004651}; Multi-pass membrane protein {ECO:0000256|ARBA:ARBA00004651}. Membrane {ECO:0000256|RuleBase:RU280814}; Multi-pass membrane protein {ECO:0000256|RuleBase:RU280814}.	chloride channel complex [GO:0034707]; cytosol [GO:0005829]; plasma membrane [GO:0005886]
A2AHC3	A0A0A0MQE5|A2AHC3|A2AHC4|V9GXT0	Camsap1	Calmodulin-regulated spectrin-associated protein 1	MOUSE	17	177310	0.607167	0.000232415	A2AHC3	–	–	SUBCELLULAR LOCATION: Cytoplasm, cytoskeleton {ECO:0000250|UniProtKB:Q5T5Y3}. Note=Associates with the minus-end of microtubules. In contrast to CAMSAP2 and CAMSAP3, does not form stretches of decorated microtubule minus-ends. {ECO:0000250|UniProtKB:Q5T5Y3}.	cytoplasm [GO:0005737]; microtubule [GO:0005874]
G3X9V4	G3X9V4|Q01097|A0A0G2JEA7	Grin2b	Glutamate receptor	MOUSE	35	167701	0.6055	9.96802e-06	G3X9V4	SP	TM	SUBCELLULAR LOCATION: Lysosome {ECO:0000256|ARBA:ARBA00004371}. Postsynaptic cell membrane {ECO:0000256|ARBA:ARBA00034104, ECO:0000256|RuleBase:RU367118}; Multi-pass membrane protein {ECO:0000256|ARBA:ARBA00034104, ECO:0000256|RuleBase:RU367118}.	cell surface [GO:0009986]; endoplasmic reticulum membrane [GO:0005789]; lysosome [GO:0005764]; NMDA selective glutamate receptor complex [GO:0017146]; postsynaptic density membrane [GO:0098839]; presynaptic membrane [GO:0042734]
Q9JI18	Q9JI18|A2API5|E9Q202|A0A0N4SVX0|F6YDG9	Lrp1b	Low-density lipoprotein receptor-related protein 1B	MOUSE	37	533366	0.602833	0.000122753	Q9JI18	SP	TM	SUBCELLULAR LOCATION: Membrane {ECO:0000305}; Single-pass type I membrane protein {ECO:0000305}.	membrane [GO:0016020]; receptor complex [GO:0043235]
Q5DTX6	Q5DTX6	Jcad	Junctional protein associated with coronary artery disease	MOUSE	22	145993	0.601167	1.90654e-05	Q5DTX6	–	–	SUBCELLULAR LOCATION: Cell junction, adherens junction {ECO:0000269|PubMed:21884682}. Note=Colocalizes with CDH5/VE-Cadherin in endothelial cells but not in epithelial cells. {ECO:0000269|PubMed:21884682}.	adherens junction [GO:0005912]; cell junction [GO:0030054]; cell-cell junction [GO:0005911]; perinuclear region of cytoplasm [GO:0048471]; ruffle membrane [GO:0032587]
Q8CGB6	Q8CGB6|A0A2R8VHQ0	Tns2	Tensin-2	MOUSE	15	153950	0.601167	1.97221e-05	Q8CGB6	–	–	SUBCELLULAR LOCATION: Cell junction, focal adhesion {ECO:0000269|PubMed:31723089}. Cell membrane {ECO:0000250|UniProtKB:Q63HR2}; Peripheral membrane protein {ECO:0000250|UniProtKB:Q63HR2}; Cytoplasmic side {ECO:0000250|UniProtKB:Q63HR2}. Cytoplasm {ECO:0000250|UniProtKB:Q63HR2}. Note=Detected at the end of actin stress fibers. Detected in cytoplasmic punctate bodies. Localizes to both focal adhes…	cytoplasm [GO:0005737]; focal adhesion [GO:0005925]; plasma membrane [GO:0005886]
D3Z4J3	D3Z4J3|D3YZ62|Q99104|F6TDE5|F6Z2S4|B8JK05|E9Q1F5|G3X9Y9|P21271|G5E8G6|A0A1L1SUF0|D6RFU0|D3Z135	Myo5a	Unconventional myosin-Va	MOUSE	119	217176	0.597833	1.07307e-05	D3Z4J3	–	–		actomyosin [GO:0042641]; myosin complex [GO:0016459]; neuronal cell body [GO:0043025]; secretory granule [GO:0030141]
Q9CXL6	Q9CXL6	Dcx	Neuronal migration protein doublecortin	MOUSE	20	40268.6	0.596167	0.0341692	Q9CXL6	–	–	SUBCELLULAR LOCATION: Cell projection {ECO:0000256|ARBA:ARBA00004316}. Cytoplasm {ECO:0000256|ARBA:ARBA00004496}.	cytoplasm [GO:0005737]; neuron projection [GO:0043005]
P15208	P15208|B8Q3N4	Insr	Insulin receptor	MOUSE	26	158289	0.5955	0.000168508	P15208	SP	TM	SUBCELLULAR LOCATION: Cell membrane {ECO:0000269|PubMed:27322061}; Single-pass type I membrane protein {ECO:0000305}. Recycling endosome membrane {ECO:0000269|PubMed:27322061}. Late endosome {ECO:0000269|PubMed:27322061}. Lysosome {ECO:0000305|PubMed:27322061}. Note=Binding of insulin to INSR induces internalization and lysosomal degradation of the receptor, a means for down-regulating this signa…	caveola [GO:0005901]; insulin receptor complex [GO:0005899]; late endosome [GO:0005770]; lysosome [GO:0005764]; membrane [GO:0016020]; nuclear envelope [GO:0005635]; nuclear lumen [GO:0031981]; plasma membrane [GO:0005886]; receptor complex [GO:0043235]; recycling endosome membrane [GO:0055038]
P62774	P62774	Mtpn	Myotrophin	MOUSE	2	13031.7	0.594833	0.00022233	P62774	–	–	SUBCELLULAR LOCATION: Cytoplasm {ECO:0000305}. Nucleus {ECO:0000250}. Cytoplasm, perinuclear region {ECO:0000250}.	cytosol [GO:0005829]; F-actin capping protein complex [GO:0008290]; nucleus [GO:0005634]; perinuclear region of cytoplasm [GO:0048471]
Q69ZR9	Q69ZR9	Tasor	Protein TASOR	MOUSE	2	183162	0.5925	0.0269452	Q69ZR9	–	–	SUBCELLULAR LOCATION: Nucleus {ECO:0000269|PubMed:24781204}. Chromosome {ECO:0000250|UniProtKB:Q9UK61}. Note=Localizes to chromatin. {ECO:0000250|UniProtKB:Q9UK61}.	heterochromatin [GO:0000792]; nucleoplasm [GO:0005654]
O88735	D3YWN7|O88735|E9QMU3	Map7	Ensconsin	MOUSE	3	82134.2	0.591167	0.000831145	O88735	–	–	SUBCELLULAR LOCATION: Cytoplasm, perinuclear region {ECO:0000269|PubMed:14517216}. Basolateral cell membrane {ECO:0000269|PubMed:14517216}. Cytoplasm, cytoskeleton {ECO:0000269|PubMed:14517216}. Note=Colocalized on microtubules. An intracellular redistribution is triggered during induction of keratinocyte terminal differentiation from microtubules with a perinuclear localization to cortical micro…	basolateral plasma membrane [GO:0016323]; microtubule [GO:0005874]; perinuclear region of cytoplasm [GO:0048471]; plasma membrane [GO:0005886]
Q91VN4	Q91VN4|E9Q4M4	Chchd6	MICOS complex subunit Mic25	MOUSE	6	30193.7	0.5905	0.00220656	Q91VN4	–	–	SUBCELLULAR LOCATION: Mitochondrion inner membrane {ECO:0000250|UniProtKB:Q9BRQ6}; Lipid-anchor {ECO:0000250|UniProtKB:Q9BRQ6}. Mitochondrion {ECO:0000250|UniProtKB:Q9BRQ6}.	cytosol [GO:0005829]; MICOS complex [GO:0061617]; mitochondrial inner membrane [GO:0005743]; mitochondrion [GO:0005739]
Q9D554	Q9D554	Sf3a3	Splicing factor 3A subunit 3	MOUSE	3	59183.1	0.589167	0.000168777	Q9D554	–	–	SUBCELLULAR LOCATION: Nucleus speckle {ECO:0000250|UniProtKB:Q12874}. Nucleus {ECO:0000250|UniProtKB:Q12874}.	catalytic step 2 spliceosome [GO:0071013]; nuclear speck [GO:0016607]; U2 snRNP [GO:0005686]; U2-type precatalytic spliceosome [GO:0071005]
Q8R0A7	Q8R0A7|Q3TA40|Q8BQB5|D3YUS2	Kiaa0513	Uncharacterized protein KIAA0513	MOUSE	8	46774	0.588833	5.19529e-05	Q8R0A7	–	–
E9PVA8	E9PVA8	Gcn1	eIF-2-alpha kinase activator GCN1	MOUSE	35	295811	0.5885	0.000174193	E9PVA8	–	–	SUBCELLULAR LOCATION: Cytoplasm {ECO:0000269|PubMed:32324833, ECO:0000305|PubMed:23447528}. Note=Associates with ribosomes in undifferentiated neuroblastoma cells and increases after neuronal differentiation (PubMed:23447528). {ECO:0000269|PubMed:23447528}.	cytoplasm [GO:0005737]; cytosol [GO:0005829]; cytosolic ribosome [GO:0022626]
P02469	E9QN70|P02469|E9Q512|Q8BVJ9|H3BJH8	Lamb1	Laminin subunit beta-1	MOUSE	2	204333	0.5885	0.00012779	P02469	SP	–	SUBCELLULAR LOCATION: Secreted, extracellular space, extracellular matrix, basement membrane. Note=Major component.	basement membrane [GO:0005604]; collagen-containing extracellular matrix [GO:0062023]; extracellular matrix [GO:0031012]; extracellular region [GO:0005576]; extracellular space [GO:0005615]; laminin complex [GO:0043256]; laminin-1 complex [GO:0005606]; laminin-10 complex [GO:0043259]; laminin-2 complex [GO:0005607]; laminin-8 complex [GO:0043257]; nucleus [GO:0005634]; perinuclear region of cytop…
B9EI38	B9EI38|A2AFI8|Q80XA6	Reps2	RalBP1-associated Eps domain-containing protein 2	MOUSE	10	71181.6	0.586833	3.63699e-05	B9EI38	–	–
F7DCH5	F7DCH5|A0A1L1ST22|Q8BSE7|A0A1L1SRY3	Clasp2	CLIP-associating protein 2	MOUSE	51	143818	0.5855	0.000767304	F7DCH5	–	–	SUBCELLULAR LOCATION: Chromosome, centromere, kinetochore {ECO:0000256|ARBA:ARBA00004629}. Cytoplasm, cytoskeleton, microtubule organizing center, centrosome {ECO:0000256|ARBA:ARBA00004300}. Cytoplasm, cytoskeleton, spindle {ECO:0000256|ARBA:ARBA00004186}. Golgi apparatus, trans-Golgi network {ECO:0000256|ARBA:ARBA00004601}.	centrosome [GO:0005813]; cytosol [GO:0005829]; Golgi apparatus [GO:0005794]; kinetochore [GO:0000776]; microtubule [GO:0005874]; spindle [GO:0005819]
Q6P9K8	Q6P9K8	Caskin1	Caskin-1	MOUSE	23	151063	0.5855	9.9909e-05	Q6P9K8	–	–	SUBCELLULAR LOCATION: Cytoplasm {ECO:0000250}.	cytoplasm [GO:0005737]; glutamatergic synapse [GO:0098978]; postsynapse [GO:0098794]
E9Q735	G3X9Y5|E9Q735|E9Q442|Q8VDS1|A0A1L1SUX2|A0A1L1SRI7|A0A1L1SV76|D3YXR7|D6RGN7|A0A1L1SV29	Ube4a	Ubiquitin conjugation factor E4 A	MOUSE	12	119280	0.583167	3.52604e-05	E9Q735	–	–	SUBCELLULAR LOCATION: Cytoplasm {ECO:0000269|PubMed:11435423}.	cytoplasm [GO:0005737]; ubiquitin ligase complex [GO:0000151]
Q8K4I3	F6WMJ3|Q8K4I3|A2AFJ8	Arhgef6	Rho guanine nucleotide exchange factor 6	MOUSE	5	88362.2	0.583167	0.000292455	Q8K4I3	–	–	SUBCELLULAR LOCATION: Cell projection, lamellipodium {ECO:0000269|PubMed:18325335}.	cell-cell junction [GO:0005911]; lamellipodium [GO:0030027]
Q8CGU1	Q8CGU1|E9Q7U2|A0A2R8VHU8|A0A2R8VKP5|A0A2R8VKE2	Calcoco1	Calcium-binding and coiled-coil domain-containing protein 1	MOUSE	10	77849.4	0.5825	0.000249294	Q8CGU1	–	–	SUBCELLULAR LOCATION: Cytoplasm {ECO:0000269|PubMed:16931570}. Nucleus {ECO:0000269|PubMed:16931570}. Note=Shuttles between nucleus and cytoplasm.	chromatin [GO:0000785]; cytosol [GO:0005829]; nucleus [GO:0005634]
Q6ZQ58	Z4YJT3|Q6ZQ58	Larp1	La-related protein 1	MOUSE	9	121522	0.582167	0.000919867	Q6ZQ58	–	–	SUBCELLULAR LOCATION: Cytoplasm {ECO:0000269|PubMed:10878606}. Cytoplasmic granule {ECO:0000250|UniProtKB:Q6PKG0}. Note=Colocalizes with RPTOR and PABPC1 in cytoplasmic granules that resemble stress granules. {ECO:0000250|UniProtKB:Q6PKG0}.	cytoplasm [GO:0005737]; cytoplasmic stress granule [GO:0010494]; TORC1 complex [GO:0031931]
B1AQX7	B1AQX7|B1AQX6|B1AQX8	Srcin1	SRC kinase-signaling inhibitor 1	MOUSE	71	130038	0.580833	0.00184719	B1AQX7	–	–	SUBCELLULAR LOCATION: Cytoplasm, cytoskeleton {ECO:0000256|ARBA:ARBA00004245}.	cytoplasm [GO:0005737]; cytoskeleton [GO:0005856]
Q63810	Q63810	Ppp3r1	Calcineurin subunit B type 1	MOUSE	8	19413.7	0.580833	8.1245e-05	Q63810	–	–	SUBCELLULAR LOCATION: Cytoplasm, cytosol {ECO:0000269|PubMed:20639889}. Cell membrane {ECO:0000269|PubMed:20639889}. Cell membrane, sarcolemma {ECO:0000269|PubMed:20639889}. Cell membrane {ECO:0000250|UniProtKB:P63098}; Lipid-anchor {ECO:0000250|UniProtKB:P63098}. Note=Translocates from the cytosol to the sarcolemma in a CIB1-dependent manner during cardiomyocyte hypertrophy. {ECO:0000269|PubMed:…	calcineurin complex [GO:0005955]; cytosol [GO:0005829]; glutamatergic synapse [GO:0098978]; hippocampal mossy fiber to CA3 synapse [GO:0098686]; parallel fiber to Purkinje cell synapse [GO:0098688]; postsynapse [GO:0098794]; protein serine/threonine phosphatase complex [GO:0008287]; sarcolemma [GO:0042383]; Schaffer collateral - CA1 synapse [GO:0098685]; synapse [GO:0045202]
A0A0A6YWT4	A0A0A6YWT4|A0A0A6YY35	Rabgap1l	Rab GTPase-activating protein 1-like (Fragment)	MOUSE	3	26994.3	0.579167	0.000616198	A0A0A6YWT4	–	–
Q9DBR0	Q9DBR0|A0A494B9I1|A0A494BAZ0	Akap8	A-kinase anchor protein 8	MOUSE	2	76863.1	0.577167	0.000150919	Q9DBR0	–	–	SUBCELLULAR LOCATION: Nucleus matrix {ECO:0000269|PubMed:16751186}. Nucleus, nucleolus {ECO:0000250|UniProtKB:O43823}. Cytoplasm {ECO:0000269|PubMed:19531803}. Note=Associated with the nuclear matrix (By similarity). Exhibits partial localization to the nucleolus in interphase, possibly to the fibrillary center and/or to the dense fibrillary component (By similarity). Redistributed and detached f…	chromatin [GO:0000785]; condensed chromosome [GO:0000793]; cytoplasm [GO:0005737]; female pronucleus [GO:0001939]; nuclear matrix [GO:0016363]; nucleolus [GO:0005730]; nucleoplasm [GO:0005654]; nucleus [GO:0005634]
P10637	A2A5Y6|A0A0A0MQC7|P10637|B1AQW5|B1AQW6	Mapt	Microtubule-associated protein tau	MOUSE	21	76584.4	0.576833	0.000296621	P10637	–	–	SUBCELLULAR LOCATION: Cytoplasm, cytosol {ECO:0000250|UniProtKB:P10636}. Cell membrane {ECO:0000250|UniProtKB:P10636}; Peripheral membrane protein {ECO:0000250|UniProtKB:P10636}; Cytoplasmic side {ECO:0000250|UniProtKB:P10636}. Cytoplasm, cytoskeleton {ECO:0000250|UniProtKB:P10636}. Cell projection, axon {ECO:0000250|UniProtKB:P10636}. Cell projection, dendrite {ECO:0000250|UniProtKB:P10636}. Sec…	axon [GO:0030424]; axoneme [GO:0005930]; cell body [GO:0044297]; cytoplasm [GO:0005737]; cytosol [GO:0005829]; dendrite [GO:0030425]; extracellular region [GO:0005576]; glial cell projection [GO:0097386]; growth cone [GO:0030426]; membrane raft [GO:0045121]; microtubule [GO:0005874]; microtubule cytoskeleton [GO:0015630]; nucleus [GO:0005634]; plasma membrane [GO:0005886]; postsynaptic density [G…
Q9WVG6	D3YUP1|Q9WVG6|D6RFA7	Carm1	Histone-arginine methyltransferase CARM1	MOUSE	9	66423	0.574833	6.05556e-05	Q9WVG6	–	–	SUBCELLULAR LOCATION: Nucleus {ECO:0000269|PubMed:11713257, ECO:0000269|PubMed:19843527, ECO:0000269|PubMed:30366907}. Cytoplasm {ECO:0000269|PubMed:11713257, ECO:0000269|PubMed:19843527, ECO:0000269|PubMed:30366907}. Chromosome {ECO:0000250|UniProtKB:Q86X55}. Note=Mainly nuclear during the G1, S and G2 phases of the cell cycle. Cytoplasmic during mitosis, after breakup of the nuclear membrane. L…	cytosol [GO:0005829]; nuclear replication fork [GO:0043596]; nucleus [GO:0005634]; protein-containing complex [GO:0032991]; RNA polymerase II transcription regulator complex [GO:0090575]
Q8BLU0	Q8BLU0	Flrt2	Leucine-rich repeat transmembrane protein FLRT2	MOUSE	7	74802.3	0.572167	0.000991189	Q8BLU0	SP	TM	SUBCELLULAR LOCATION: Cell membrane {ECO:0000269|PubMed:16872596, ECO:0000269|PubMed:22405201, ECO:0000269|PubMed:24585683, ECO:0000269|PubMed:25374360}; Single-pass membrane protein {ECO:0000305}. Endoplasmic reticulum membrane {ECO:0000305|PubMed:16872596, ECO:0000305|PubMed:24585683}. Cell junction, focal adhesion {ECO:0000269|PubMed:16872596}. Secreted, extracellular space, extracellular matr…	cell-cell junction [GO:0005911]; endoplasmic reticulum membrane [GO:0005789]; extracellular space [GO:0005615]; focal adhesion [GO:0005925]; glutamatergic synapse [GO:0098978]; neuron projection [GO:0043005]; plasma membrane [GO:0005886]; postsynaptic membrane [GO:0045211]; presynaptic membrane [GO:0042734]
Q5SVJ1	Q5SVJ1	Camk2b	Calcium/calmodulin-dependent protein kinase	MOUSE	33	57194	0.571833	9.54729e-05	Q5SVJ1	–	–		organelle [GO:0043226]
Q9CXY6	Q9CXY6	Ilf2	Interleukin enhancer-binding factor 2	MOUSE	9	43289.6	0.571833	3.30224e-05	Q9CXY6	–	–	SUBCELLULAR LOCATION: Nucleus, nucleolus {ECO:0000250|UniProtKB:Q12905}. Cytoplasm {ECO:0000250|UniProtKB:Q12905}. Nucleus {ECO:0000250|UniProtKB:Q12905}. Note=Localized in cytoplasmic mRNP granules containing untranslated mRNAs. {ECO:0000250|UniProtKB:Q12905}.	cytosol [GO:0005829]; nucleolus [GO:0005730]; nucleoplasm [GO:0005654]; nucleus [GO:0005634]; ribonucleoprotein complex [GO:1990904]
P27546	P27546|A0A140T8T5|A0A0G2JFH2|Q78TF3	Map4	Microtubule-associated protein 4	MOUSE	37	117998	0.571167	0.000615247	P27546	–	–	SUBCELLULAR LOCATION: Cytoplasm, cytoskeleton {ECO:0000250|UniProtKB:P27816}. Cytoplasm, cytoskeleton, microtubule organizing center {ECO:0000250|UniProtKB:P27816}. Note=Recruitment to microtubule is inhibited by microtubules polyglutamylation. {ECO:0000250|UniProtKB:P27816}.	cytoplasm [GO:0005737]; microtubule [GO:0005874]; microtubule organizing center [GO:0005815]; mitotic spindle [GO:0072686]; postsynaptic density [GO:0014069]
P47941	P47941|A0A338P675|A0A338P6Q0	Crkl	Crk-like protein	MOUSE	11	33943.5	0.5705	3.66461e-05	P47941	–	–		cytosol [GO:0005829]; extrinsic component of postsynaptic membrane [GO:0098890]; neuromuscular junction [GO:0031594]; nucleoplasm [GO:0005654]; protein-containing complex [GO:0032991]; synapse [GO:0045202]
Q6PFD5	Q6PFD5|B1AS06	Dlgap3	Disks large-associated protein 3	MOUSE	31	106841	0.568833	2.50839e-05	Q6PFD5	–	–	SUBCELLULAR LOCATION: Cell membrane {ECO:0000269|PubMed:15024750}; Peripheral membrane protein {ECO:0000269|PubMed:15024750}. Postsynaptic density {ECO:0000269|PubMed:15024750}. Synapse {ECO:0000269|PubMed:15024750}. Note=Postsynaptic density of neuronal cells.	cholinergic synapse [GO:0098981]; glutamatergic synapse [GO:0098978]; neuromuscular junction [GO:0031594]; plasma membrane [GO:0005886]; postsynaptic density [GO:0014069]; postsynaptic specialization [GO:0099572]; synapse [GO:0045202]
Q921M3	Q921M3	Sf3b3	Splicing factor 3B subunit 3	MOUSE	21	136632	0.5685	0.000426716	Q921M3	–	–	SUBCELLULAR LOCATION: Nucleus {ECO:0000250|UniProtKB:Q15393}.	catalytic step 2 spliceosome [GO:0071013]; nucleolus [GO:0005730]; nucleoplasm [GO:0005654]; nucleus [GO:0005634]; SAGA complex [GO:0000124]; U12-type spliceosomal complex [GO:0005689]; U2-type precatalytic spliceosome [GO:0071005]; U2-type spliceosomal complex [GO:0005684]
Q9WTR5	Q9WTR5	Cdh13	Cadherin-13	MOUSE	4	78583.6	0.5675	0.000434996	Q9WTR5	SP	–	SUBCELLULAR LOCATION: Cell membrane {ECO:0000269|PubMed:27834691}; Lipid-anchor, GPI-anchor {ECO:0000255}. Cytoplasm {ECO:0000269|PubMed:27834691}.	caveola [GO:0005901]; external side of plasma membrane [GO:0009897]; extracellular space [GO:0005615]; GABA-ergic synapse [GO:0098982]; neuron projection [GO:0043005]; perinuclear region of cytoplasm [GO:0048471]; plasma membrane [GO:0005886]
Q8CI32	Q8CI32	Bag5	BAG family molecular chaperone regulator 5	MOUSE	2	51512.1	0.5655	5.50104e-05	Q8CI32	–	–	SUBCELLULAR LOCATION: Note=In cardiomyocytes, localized at specialized membrane contact sites between T-tubules and the sarcoplasmic reticulum, known as junctional membrane complexes. {ECO:0000269|PubMed:35044787}.	cytosol [GO:0005829]; inclusion body [GO:0016234]; junctional membrane complex [GO:0030314]; mitochondrion [GO:0005739]; nucleus [GO:0005634]; perinuclear region of cytoplasm [GO:0048471]
Q9JLC8	E9QNY8|Q9JLC8|A0A0R4J125|D3Z3H1|B2RRL5|A0A2I3BR28	Sacs	Sacsin	MOUSE	70	526266	0.5655	8.71653e-06	Q9JLC8	–	–	SUBCELLULAR LOCATION: Cytoplasm {ECO:0000250}. Note=Predominantly cytoplasmic, a small portion is present in the nucleus and also shows a partial mitochondrial overlap with the mitochondrial marker Hsp60. {ECO:0000250}.	cytoplasm [GO:0005737]
Q8C120	Q8C120	Sh3rf3	E3 ubiquitin-protein ligase SH3RF3	MOUSE	2	94269.2	0.565167	0.00607549	Q8C120	–	–
Q9DB05	Q9DB05|A0A1B0GR35	Napa	Alpha-soluble NSF attachment protein	MOUSE	14	33645.5	0.564833	3.34525e-05	Q9DB05	–	–	SUBCELLULAR LOCATION: Cell membrane {ECO:0000250|UniProtKB:P54920}; Peripheral membrane protein {ECO:0000250|UniProtKB:P54920}.	glutamatergic synapse [GO:0098978]; myelin sheath [GO:0043209]; neuromuscular junction [GO:0031594]; postsynapse [GO:0098794]; presynaptic active zone membrane [GO:0048787]; synaptobrevin 2-SNAP-25-syntaxin-1a complex [GO:0070044]
D3Z7P3	D3Z7P3|D3Z7P4|F7B327|F6U529|F6RDM4	Gls	Glutaminase kidney isoform, mitochondrial	MOUSE	27	74818.2	0.562833	1.46152e-05	D3Z7P3	–	–	SUBCELLULAR LOCATION: [Isoform 1]: Mitochondrion {ECO:0000250|UniProtKB:P13264}. Cytoplasm, cytosol {ECO:0000250|UniProtKB:P13264}. Note=The 74-kDa cytosolic precursor is translocated into the mitochondria and processed via a 72-kDa intermediate to yield the mature 68- and 65-kDa subunits. {ECO:0000250|UniProtKB:P13264}.; SUBCELLULAR LOCATION: [Isoform 2]: Mitochondrion {ECO:0000269|PubMed:166412…	cytosol [GO:0005829]; mitochondrial matrix [GO:0005759]; synapse [GO:0045202]
Q3UFQ8	Q3UFQ8|A0A2I3BRA2|A0A2I3BPR2	Carmil3	Capping protein, Arp2/3 and myosin-I linker protein 3	MOUSE	6	152068	0.5625	0.00636178	Q3UFQ8	–	–	SUBCELLULAR LOCATION: Cytoplasm {ECO:0000250|UniProtKB:Q8ND23}. Cell membrane {ECO:0000250|UniProtKB:Q8ND23}.	cytoplasm [GO:0005737]; glutamatergic synapse [GO:0098978]; plasma membrane [GO:0005886]; postsynapse [GO:0098794]
Q148V7	Q148V7|E9QM90|G3X9J4|A0A087WRM8	Relch	RAB11-binding protein RELCH	MOUSE	17	135440	0.562167	4.21379e-05	Q148V7	–	–	SUBCELLULAR LOCATION: Recycling endosome {ECO:0000269|PubMed:29514919}. Golgi apparatus, trans-Golgi network {ECO:0000250|UniProtKB:Q9P260}. Note=Colocalization with RAB11A in recycling endosomes (PubMed:29514919). Translocated to the trans-Golgi network area in an OSBP-dependent manner (By similarity). {ECO:0000250|UniProtKB:Q9P260, ECO:0000269|PubMed:29514919}.	recycling endosome [GO:0055037]; trans-Golgi network [GO:0005802]
E9QKI2	E9QKI2|Q63959|A0A140LHT3|A0A140LHI4|A0A140LIW8|A0A140LHN2	Kcnc3	Potassium voltage-gated channel subfamily C member 3	MOUSE	13	83070.2	0.561833	4.51297e-05	E9QKI2	–	TM	SUBCELLULAR LOCATION: Cell membrane {ECO:0000256|ARBA:ARBA00004651}; Multi-pass membrane protein {ECO:0000256|ARBA:ARBA00004651}. Presynaptic cell membrane {ECO:0000256|ARBA:ARBA00034111}.	axon [GO:0030424]; cell cortex [GO:0005938]; dendrite [GO:0030425]; neuronal cell body membrane [GO:0032809]; presynaptic membrane [GO:0042734]; voltage-gated potassium channel complex [GO:0008076]
P12849	P12849|D3Z0V6	Prkar1b	cAMP-dependent protein kinase type I-beta regulatory subunit	MOUSE	11	43622.7	0.561833	0.00260492	P12849	–	–	SUBCELLULAR LOCATION: Cell membrane {ECO:0000250}.	cAMP-dependent protein kinase complex [GO:0005952]; cytoplasm [GO:0005737]; glutamatergic synapse [GO:0098978]; hippocampal mossy fiber to CA3 synapse [GO:0098686]; multivesicular body [GO:0005771]; plasma membrane [GO:0005886]; postsynapse [GO:0098794]; Schaffer collateral - CA1 synapse [GO:0098685]; synapse [GO:0045202]
Q6NS60	Q6NS60	Fbxo41	F-box only protein 41	MOUSE	33	95812.7	0.560167	2.40917e-05	Q6NS60	–	–		synapse [GO:0045202]
P24547	P24547|A0A0A6YY72|A0A0A6YXS4	Impdh2	Inosine-5'-monophosphate dehydrogenase 2	MOUSE	7	56213.4	0.558833	2.26077e-05	P24547	–	–	SUBCELLULAR LOCATION: Cytoplasm {ECO:0000250|UniProtKB:P12268}. Nucleus {ECO:0000250|UniProtKB:P12268}. Cytoplasm, cytosol {ECO:0000250|UniProtKB:P12268}. Note=Can form fiber-like subcellular structures termed 'cytoophidia' in response to intracellular guanine-nucleotide depletion. {ECO:0000250|UniProtKB:P12268}.	cytoplasm [GO:0005737]; cytosol [GO:0005829]; nucleus [GO:0005634]
F8VPK0	F8VPK0|A0A286YCU6|A0A286YD75|A0A286YDT1	Ttc37	Tetratricopeptide repeat domain 37	MOUSE	7	176278	0.558167	5.51637e-05	F8VPK0	–	–	SUBCELLULAR LOCATION: Cytoplasm {ECO:0000250|UniProtKB:Q6PGP7}. Nucleus {ECO:0000250|UniProtKB:Q6PGP7}.	cytosol [GO:0005829]; euchromatin [GO:0000791]; nucleoplasm [GO:0005654]; Ski complex [GO:0055087]
Q8C1A5	A0A0R4IZY0|Q8C1A5	Thop1	Thimet oligopeptidase	MOUSE	10	78823.3	0.5565	0.00203113	Q8C1A5	–	–	SUBCELLULAR LOCATION: Cytoplasm {ECO:0000250|UniProtKB:P47788}.	cytoplasm [GO:0005737]
Q7TSC1	Q7TSC1|G3UX48	Prrc2a	Protein PRRC2A	MOUSE	6	229769	0.555833	0.000221976	Q7TSC1	–	–	SUBCELLULAR LOCATION: Cytoplasm {ECO:0000250}. Nucleus {ECO:0000250}.	cytosol [GO:0005829]; nucleoplasm [GO:0005654]; plasma membrane [GO:0005886]
Q62351	Q62351|Q8C872	Tfrc	Transferrin receptor protein 1	MOUSE	43	86129.2	0.5555	0.0306846	Q62351	–	TM	SUBCELLULAR LOCATION: Cell membrane {ECO:0000250|UniProtKB:P02786}; Single-pass type II membrane protein {ECO:0000250|UniProtKB:P02786}. Melanosome {ECO:0000250|UniProtKB:P02786}.	basolateral plasma membrane [GO:0016323]; cell surface [GO:0009986]; clathrin-coated pit [GO:0005905]; cytoplasmic vesicle [GO:0031410]; early endosome [GO:0005769]; endosome [GO:0005768]; external side of plasma membrane [GO:0009897]; extracellular exosome [GO:0070062]; glutamatergic synapse [GO:0098978]; HFE-transferrin receptor complex [GO:1990712]; melanosome [GO:0042470]; membrane [GO:001602…
Q9CWE0	Q9CWE0|D3YW54|D3Z0X8|D6RCX5	Mtfr1l	Mitochondrial fission regulator 1-like	MOUSE	4	32182	0.5555	0.00111559	Q9CWE0	–	–	SUBCELLULAR LOCATION: Mitochondrion outer membrane {ECO:0000269|PubMed:36367943}; Peripheral membrane protein {ECO:0000269|PubMed:36367943}; Cytoplasmic side {ECO:0000269|PubMed:36367943}.	mitochondrial outer membrane [GO:0005741]
E9Q7L1	E9Q7L1|G3UX45	Urb2	URB2 ribosome biogenesis 2 homolog (S. cerevisiae)	MOUSE	3	173842	0.554167	0.0279908	E9Q7L1	–	–		aggresome [GO:0016235]; midbody [GO:0030496]; nucleolus [GO:0005730]
Q6NXJ0	Q6NXJ0	Wwc2	Protein WWC2	MOUSE	2	133587	0.552833	0.000176256	Q6NXJ0	–	–	SUBCELLULAR LOCATION: Cytoplasm, cytosol {ECO:0000250|UniProtKB:Q6AWC2}.	cytosol [GO:0005829]
Q8CCT4	Q8CCT4|Q9DB24|Q8R0A5|A2AEC2	Tceal5	Transcription elongation factor A protein-like 5	MOUSE	4	22094.7	0.5525	0.000401438	Q8CCT4	–	–	SUBCELLULAR LOCATION: Nucleus {ECO:0000305}.	nucleus [GO:0005634]
Q68FF6	Q68FF6|D3Z1I2|J3QK07|Q80XR8|F7BIK4|F6WV69|D3Z409	Git1	ARF GTPase-activating protein GIT1	MOUSE	33	86097.3	0.549833	7.41504e-05	Q68FF6	–	–	SUBCELLULAR LOCATION: Cytoplasm {ECO:0000250|UniProtKB:Q9Y2X7}. Presynapse {ECO:0000250|UniProtKB:Q9Z272}. Postsynapse {ECO:0000269|PubMed:24297929}. Postsynaptic density {ECO:0000250|UniProtKB:Q9Z272}. Cell junction, focal adhesion {ECO:0000269|PubMed:15923189}. Cell projection, lamellipodium {ECO:0000250|UniProtKB:Q9Y2X7}. Cytoplasm, cytoskeleton, microtubule organizing center, centrosome {ECO:…	calyx of Held [GO:0044305]; centrosome [GO:0005813]; cytosol [GO:0005829]; dendrite [GO:0030425]; endosome [GO:0005768]; excitatory synapse [GO:0060076]; focal adhesion [GO:0005925]; GABA-ergic synapse [GO:0098982]; glutamatergic synapse [GO:0098978]; growth cone [GO:0030426]; inhibitory synapse [GO:0060077]; lamellipodium [GO:0030027]; mitochondrion [GO:0005739]; mitotic spindle pole [GO:0097431…
Q50H33	Q50H33	Kctd8	BTB/POZ domain-containing protein KCTD8	MOUSE	6	53337.9	0.5495	0.000356691	Q50H33	–	–	SUBCELLULAR LOCATION: Presynaptic cell membrane {ECO:0000250}. Postsynaptic cell membrane {ECO:0000250}.	cell projection [GO:0042995]; postsynapse [GO:0098794]; postsynaptic membrane [GO:0045211]; presynaptic active zone membrane [GO:0048787]; presynaptic membrane [GO:0042734]; receptor complex [GO:0043235]
Q9CQJ6	Q9CQJ6|E9Q0G1	Denr	Density-regulated protein	MOUSE	2	22565.1	0.5485	0.000464188	Q9CQJ6	–	–	SUBCELLULAR LOCATION: Cytoplasm {ECO:0000250|UniProtKB:O43583}.	cytoplasm [GO:0005737]
P42567	H3BK65|P42567|Q5JC28|F6W2Q5|H3BJB8|A0A0R4J0A0	Eps15	Epidermal growth factor receptor substrate 15	MOUSE	3	98982.7	0.548167	0.000322124	P42567	–	–	SUBCELLULAR LOCATION: Cytoplasm. Cell membrane; Peripheral membrane protein; Cytoplasmic side. Membrane, clathrin-coated pit. Note=Recruited to the plasma membrane upon EGFR activation and localizes to coated pits. Colocalizes with UBQLN1 in ubiquitin-rich cytoplasmic aggregates that are not endocytic compartments and in cytoplasmic juxtanuclear structures called aggresomes. {ECO:0000250|UniProtK…	aggresome [GO:0016235]; AP-2 adaptor complex [GO:0030122]; apical plasma membrane [GO:0016324]; basal plasma membrane [GO:0009925]; ciliary membrane [GO:0060170]; clathrin coat of coated pit [GO:0030132]; clathrin-coated pit [GO:0005905]; clathrin-coated vesicle [GO:0030136]; cytosol [GO:0005829]; early endosome membrane [GO:0031901]; glutamatergic synapse [GO:0098978]; plasma membrane [GO:000588…
P10287	P10287	Cdh3	Cadherin-3	MOUSE	10	90952.3	0.547833	0.000144756	P10287	SP	TM	SUBCELLULAR LOCATION: Cell membrane; Single-pass type I membrane protein.	adherens junction [GO:0005912]; plasma membrane [GO:0005886]
Q80TS7	Q80TS7	Ddn	Dendrin	MOUSE	5	77090.5	0.547833	0.000122624	Q80TS7	–	–	SUBCELLULAR LOCATION: Cell projection, dendritic spine membrane {ECO:0000250}; Peripheral membrane protein {ECO:0000250}. Cytoplasm. Endoplasmic reticulum membrane {ECO:0000250}; Peripheral membrane protein {ECO:0000250}; Cytoplasmic side {ECO:0000250}. Perikaryon {ECO:0000250}. Nucleus. Note=Enriched at the cytoplasmic insertion of the slit diaphragm into the foot process of podocytes and associ…	dendrite [GO:0030425]; dendritic spine membrane [GO:0032591]; endoplasmic reticulum membrane [GO:0005789]; nucleus [GO:0005634]; perikaryon [GO:0043204]; plasma membrane [GO:0005886]; postsynaptic membrane [GO:0045211]; presynapse [GO:0098793]
Q5KU39	Q5KU39	Vps41	Vacuolar protein sorting-associated protein 41 homolog	MOUSE	4	99798.4	0.547167	0.000101134	Q5KU39	–	–	SUBCELLULAR LOCATION: Endosome membrane {ECO:0000250|UniProtKB:P49754}; Peripheral membrane protein {ECO:0000250|UniProtKB:P49754}. Late endosome membrane {ECO:0000250|UniProtKB:P49754}; Peripheral membrane protein {ECO:0000250|UniProtKB:P49754}. Early endosome membrane {ECO:0000250|UniProtKB:P49754}; Peripheral membrane protein {ECO:0000250|UniProtKB:P49754}. Lysosome membrane {ECO:0000250|UniPr…	AP-3 adaptor complex [GO:0030123]; clathrin complex [GO:0071439]; clathrin-coated vesicle [GO:0030136]; cytosol [GO:0005829]; early endosome [GO:0005769]; early endosome membrane [GO:0031901]; Golgi apparatus [GO:0005794]; HOPS complex [GO:0030897]; late endosome [GO:0005770]; late endosome membrane [GO:0031902]; lysosomal HOPS complex [GO:1902501]; lysosome [GO:0005764]; microtubule cytoskeleton…
A0A0N4SVL0	A0A0N4SVL0|Q80XI3|A2AMI2|A0A0R4J112|Z4YKC4|A2AMI7|A2AMI6	Eif4g3	Eukaryotic translation initiation factor 4 gamma 3	MOUSE	31	194127	0.546833	0.000176149	A0A0N4SVL0	–	–
P84075	P84075|E9PV73|A2A7R5|A2A7R6	Hpca	Neuron-specific calcium-binding protein hippocalcin	MOUSE	11	22541.1	0.546833	5.92148e-05	P84075	–	–	SUBCELLULAR LOCATION: Cytoplasm, cytosol {ECO:0000250|UniProtKB:P84074, ECO:0000250|UniProtKB:P84076}. Membrane {ECO:0000250|UniProtKB:P84076}; Peripheral membrane protein {ECO:0000250|UniProtKB:P84076}. Note=Association with membranes is calcium-dependent (By similarity). Enriched in the perinuclear region, probably at the trans Golgi network in response to calcium (By similarity). {ECO:0000250|…	cytoplasm [GO:0005737]; cytosol [GO:0005829]; membrane [GO:0016020]
Q9Z0H8	Q9Z0H8	Clip2	CAP-Gly domain-containing linker protein 2	MOUSE	25	116422	0.546833	0.000104307	Q9Z0H8	–	–	SUBCELLULAR LOCATION: Cytoplasm {ECO:0000250|UniProtKB:O55156}. Cytoplasm, cytoskeleton {ECO:0000269|PubMed:16954346}. Note=Localizes preferentially to the ends of tyrosinated microtubules. {ECO:0000269|PubMed:16954346}.	cytoplasm [GO:0005737]; microtubule cytoskeleton [GO:0015630]; microtubule plus-end [GO:0035371]
Q6P9S0	Q6P9S0|D3YWC9|F7D291|F6S054	Mtss2	Protein MTSS 2	MOUSE	3	77356.1	0.546833	0.00226236	Q6P9S0	–	–	SUBCELLULAR LOCATION: Cytoplasm {ECO:0000250|UniProtKB:Q765P7}. Cell projection, ruffle {ECO:0000250|UniProtKB:Q765P7}. Note=Colocalizes with RAC1 within membrane ruffles. {ECO:0000250|UniProtKB:Q765P7}.	cortical actin cytoskeleton [GO:0030864]; lamellipodium [GO:0030027]; plasma membrane [GO:0005886]; ruffle [GO:0001726]; ruffle membrane [GO:0032587]
A0A087WQQ5	A0A087WQQ5|A0A087WS23|A0A087WQI3|A0A087WNW3|A0A087WQG4|A0A087WS29|A0A087WS04|A0A087WQF8|F8VQC7|A0A087WPX0|A0A087WP14|A0A087WP85|A0A087WRS1|A0A087WQ25|A0A087WPW5|A0A087WQD0|A0A087WP48|Q61595	Ktn1	Kinectin	MOUSE	12	147004	0.5455	0.00112442	A0A087WQQ5	–	TM	SUBCELLULAR LOCATION: Endoplasmic reticulum membrane {ECO:0000256|ARBA:ARBA00004389}; Single-pass membrane protein {ECO:0000256|ARBA:ARBA00004389}.	endoplasmic reticulum membrane [GO:0005789]
Q61024	Q61024|D3Z0C2|D3YYR0|D3Z028	Asns	Asparagine synthetase [glutamine-hydrolyzing]	MOUSE	12	64909.1	0.545167	4.61306e-05	Q61024	–	–		cytosol [GO:0005829]
P70340	P70340|P97454|Q8C3Y6	Smad1	Mothers against decapentaplegic homolog 1	MOUSE	2	52954.8	0.544833	0.0104166	P70340	–	–	SUBCELLULAR LOCATION: Cytoplasm {ECO:0000269|PubMed:25755279}. Nucleus {ECO:0000269|PubMed:25755279, ECO:0000269|PubMed:34995814}. Note=Cytoplasmic in the absence of ligand. Migrates to the nucleus when complexed with SMAD4. Co-localizes with LEMD3 at the nucleus inner membrane (By similarity). Exported from the nucleus to the cytoplasm when dephosphorylated PubMed:25755279. {ECO:0000250|UniProtK…	chromatin [GO:0000785]; cytoplasm [GO:0005737]; heteromeric SMAD protein complex [GO:0071144]; homomeric SMAD protein complex [GO:0071142]; male germ cell nucleus [GO:0001673]; nuclear inner membrane [GO:0005637]; nucleoplasm [GO:0005654]; nucleus [GO:0005634]; protein-containing complex [GO:0032991]; transcription regulator complex [GO:0005667]
D3YTT6	D3YTT6|D3Z194	Osbpl3	Oxysterol-binding protein	MOUSE	2	101408	0.544167	4.09408e-05	D3YTT6	–	–	SUBCELLULAR LOCATION: Cell membrane {ECO:0000256|ARBA:ARBA00004202}; Peripheral membrane protein {ECO:0000256|ARBA:ARBA00004202}. Cell projection, filopodium tip {ECO:0000256|ARBA:ARBA00004495}. Cytoplasm, cytosol {ECO:0000256|ARBA:ARBA00004514}. Endoplasmic reticulum membrane {ECO:0000256|ARBA:ARBA00004406}; Peripheral membrane protein {ECO:0000256|ARBA:ARBA00004406}. Nucleus membrane {ECO:00002…	cytosol [GO:0005829]; endoplasmic reticulum membrane [GO:0005789]; filopodium tip [GO:0032433]; nuclear membrane [GO:0031965]; perinuclear endoplasmic reticulum [GO:0097038]; plasma membrane [GO:0005886]
Q8VHM5	Q8VHM5|F7B5B5|A2AW41|S4R1E9|V9GWW3|G3UXU5	Hnrnpr	Heterogeneous nuclear ribonucleoprotein R	MOUSE	17	71172	0.541833	0.000107098	Q8VHM5	–	–	SUBCELLULAR LOCATION: Cytoplasm {ECO:0000256|ARBA:ARBA00004496}. Microsome {ECO:0000256|ARBA:ARBA00004144}. Nucleus, nucleoplasm {ECO:0000256|ARBA:ARBA00004642}.	catalytic step 2 spliceosome [GO:0071013]; endoplasmic reticulum [GO:0005783]; nucleoplasm [GO:0005654]; nucleus [GO:0005634]; ribonucleoprotein complex [GO:1990904]
Q9Z0L0	Q9Z0L0	Tpbg	Trophoblast glycoprotein	MOUSE	2	47021	0.541167	0.0292797	Q9Z0L0	SP	TM	SUBCELLULAR LOCATION: Cell membrane {ECO:0000250}; Single-pass type I membrane protein {ECO:0000250}.	axon terminus [GO:0043679]; cytoplasm [GO:0005737]; dendrite [GO:0030425]; endoplasmic reticulum [GO:0005783]; plasma membrane [GO:0005886]
Q3V3R1	Q3V3R1	Mthfd1l	Monofunctional C1-tetrahydrofolate synthase, mitochondrial	MOUSE	27	106583	0.540833	3.60038e-05	Q3V3R1	–	–	SUBCELLULAR LOCATION: Mitochondrion {ECO:0000305|PubMed:15611115}.	mitochondrial matrix [GO:0005759]; mitochondrion [GO:0005739]
P17751	P17751|H7BXC3	Tpi1	Triosephosphate isomerase	MOUSE	14	27054.5	0.537833	0.00363441	P17751	–	–	SUBCELLULAR LOCATION: Cytoplasm {ECO:0000255|PROSITE-ProRule:PRU10127}.	cytosol [GO:0005829]
Q8BJ42	Q8BJ42|Q0VF59	Dlgap2	Disks large-associated protein 2	MOUSE	33	120441	0.5375	1.67463e-05	Q8BJ42	–	–	SUBCELLULAR LOCATION: Cell membrane {ECO:0000250}; Peripheral membrane protein {ECO:0000250}. Postsynaptic density {ECO:0000250}. Synapse {ECO:0000250}. Note=Postsynaptic density of neuronal cells. {ECO:0000250}.	glutamatergic synapse [GO:0098978]; plasma membrane [GO:0005886]; postsynaptic density, intracellular component [GO:0099092]
Q9QY39	Q9QY39|A2AFG3	Pdzd4	PDZ domain-containing protein 4	MOUSE	3	87444.6	0.537167	0.000153395	Q9QY39	–	–	SUBCELLULAR LOCATION: Cytoplasm, cell cortex {ECO:0000250}. Note=Mainly localized under the plasma membrane. {ECO:0000250}.	cell cortex [GO:0005938]
Q923X1	Q923X1|A0A0G2JGY1	Adgrl4	Adhesion G protein-coupled receptor L4	MOUSE	5	84526.8	0.5365	7.98733e-05	Q923X1	SP	TM	SUBCELLULAR LOCATION: Cell membrane {ECO:0000269|PubMed:23871637}; Multi-pass membrane protein {ECO:0000255}.	cytoplasmic vesicle [GO:0031410]; plasma membrane [GO:0005886]
O55017	A2AIR7|O55017|A2AIR9|A2AIS0|A2AIZ9	Cacna1b	Voltage-dependent N-type calcium channel subunit alpha-1B	MOUSE	19	263702	0.536167	0.000306942	O55017	–	TM	SUBCELLULAR LOCATION: Membrane {ECO:0000250|UniProtKB:Q00975}; Multi-pass membrane protein {ECO:0000255}.	dendrite [GO:0030425]; membrane [GO:0016020]; neuronal cell body [GO:0043025]; presynaptic active zone [GO:0048786]; voltage-gated calcium channel complex [GO:0005891]
Q6P5F9	Q6P5F9|F6YA11|A2AKT6	Xpo1	Exportin-1	MOUSE	13	124232	0.535833	0.000130399	Q6P5F9	–	–	SUBCELLULAR LOCATION: Cytoplasm {ECO:0000250}. Nucleus, nucleoplasm {ECO:0000250}. Nucleus, Cajal body {ECO:0000250}. Nucleus, nucleolus {ECO:0000250}. Note=Located in the nucleoplasm, Cajal bodies and nucleoli. Shuttles between the nucleus/nucleolus and the cytoplasm (By similarity). {ECO:0000250}.	annulate lamellae [GO:0005642]; Cajal body [GO:0015030]; cytosol [GO:0005829]; kinetochore [GO:0000776]; nuclear membrane [GO:0031965]; nucleolus [GO:0005730]; nucleus [GO:0005634]; ribonucleoprotein complex [GO:1990904]
Q8BIF2	Q8BIF2|A2A4W9|B7ZC11	Rbfox3	RNA binding protein fox-1 homolog 3	MOUSE	8	40780.9	0.5355	0.00168826	Q8BIF2	–	–	SUBCELLULAR LOCATION: Nucleus. Cytoplasm.; SUBCELLULAR LOCATION: [Isoform 1]: Nucleus.; SUBCELLULAR LOCATION: [Isoform 4]: Cytoplasm.; SUBCELLULAR LOCATION: [Isoform 5]: Nucleus.	cytoplasm [GO:0005737]; neuronal cell body [GO:0043025]; nucleoplasm [GO:0005654]; nucleus [GO:0005634]; perikaryon [GO:0043204]
Q8C547	Q8C547|A0A3B2W7H8	Heatr5b	HEAT repeat-containing protein 5B	MOUSE	9	226940	0.5355	7.59061e-05	Q8C547	–	–	SUBCELLULAR LOCATION: Cytoplasm, perinuclear region {ECO:0000250|UniProtKB:Q9P2D3}. Cytoplasmic vesicle, clathrin-coated vesicle {ECO:0000250|UniProtKB:Q9P2D3}. Note=Localization at clathrin-coated vesicles depends on AFTPH/aftiphilin. {ECO:0000250|UniProtKB:Q9P2D3}.	clathrin-coated vesicle [GO:0030136]; cytosol [GO:0005829]; Golgi apparatus [GO:0005794]; nucleoplasm [GO:0005654]; perinuclear region of cytoplasm [GO:0048471]
Q9EQH3	Q9EQH3	Vps35	Vacuolar protein sorting-associated protein 35	MOUSE	17	92510.1	0.535167	1.17232e-05	Q9EQH3	–	–	SUBCELLULAR LOCATION: Cytoplasm {ECO:0000250}. Membrane {ECO:0000250}; Peripheral membrane protein {ECO:0000250}. Endosome {ECO:0000250|UniProtKB:Q96QK1}. Early endosome {ECO:0000305}. Late endosome {ECO:0000305}.	cytoplasm [GO:0005737]; cytosol [GO:0005829]; dopaminergic synapse [GO:0098691]; early endosome [GO:0005769]; endosome [GO:0005768]; endosome membrane [GO:0010008]; glutamatergic synapse [GO:0098978]; late endosome [GO:0005770]; lysosome [GO:0005764]; membrane [GO:0016020]; mitochondrion [GO:0005739]; mitochondrion-derived vesicle [GO:0099073]; neuron projection [GO:0043005]; neuronal cell body […
P54822	P54822|E9Q242|E9Q3T7|A0A140LHU1|E9Q0A0|A0A0G2JFI8|A0A0G2JFL8	Adsl	Adenylosuccinate lyase	MOUSE	13	55607	0.5345	4.7684e-05	P54822	–	–		cytosol [GO:0005829]; mitochondrion [GO:0005739]; protein-containing complex [GO:0032991]
Q9Z1K5	Q9Z1K5|H9KV21	Arih1	E3 ubiquitin-protein ligase ARIH1	MOUSE	9	65841.3	0.532167	0.000145261	Q9Z1K5	–	–	SUBCELLULAR LOCATION: Cytoplasm {ECO:0000250|UniProtKB:Q9Y4X5}. Nucleus {ECO:0000250|UniProtKB:Q9Y4X5}. Nucleus, Cajal body {ECO:0000250|UniProtKB:Q9Y4X5}. Note=Mainly cytoplasmic. Present in Lewy body. {ECO:0000250|UniProtKB:Q9Y4X5}.	Cajal body [GO:0015030]; Cul2-RING ubiquitin ligase complex [GO:0031462]; Cul3-RING ubiquitin ligase complex [GO:0031463]; Cul4A-RING E3 ubiquitin ligase complex [GO:0031464]; cytoplasm [GO:0005737]; Lewy body [GO:0097413]; nuclear body [GO:0016604]; SCF ubiquitin ligase complex [GO:0019005]
G5E870	G5E870|A0A087WNZ7|A0A0B4J1N9|A0A087WRV6|A0A087WP92|A0A087WQ02|Q3TP48|A0A087WS65|A0A087WSG4	Trip12	E3 ubiquitin-protein ligase TRIP12	MOUSE	12	226235	0.5315	6.26229e-05	G5E870	–	–	SUBCELLULAR LOCATION: Nucleus, nucleoplasm {ECO:0000250|UniProtKB:Q14669}.	nuclear speck [GO:0016607]; nucleoplasm [GO:0005654]
Q8C0V0	Q8C0V0	Tlk1	Serine/threonine-protein kinase tousled-like 1	MOUSE	3	87192.5	0.529833	0.000201036	Q8C0V0	–	–	SUBCELLULAR LOCATION: Nucleus {ECO:0000250}.	nucleoplasm [GO:0005654]; nucleus [GO:0005634]
Q9JJ43	Q9JJ43|A0A2R8VK79|A0A2R8VI79|A0A2R8W6K5|A0A2R8VHB5|A0A2I3BR20	Rbfox1	RNA binding protein fox-1 homolog 1	MOUSE	11	42791.5	0.528833	0.000394986	Q9JJ43	–	–	SUBCELLULAR LOCATION: Nucleus. Cytoplasm. Note=Predominantly nuclear.	cytoplasm [GO:0005737]; nucleoplasm [GO:0005654]; nucleus [GO:0005634]
Q62219	Q62219|E9Q1D5	Tgfb1i1	Transforming growth factor beta-1-induced transcript 1 protein	MOUSE	4	51697.2	0.5275	2.41458e-05	Q62219	–	–	SUBCELLULAR LOCATION: Cell junction, focal adhesion. Nucleus matrix. Cytoplasm, cytoskeleton. Note=Associated with the actin cytoskeleton, colocalizes with stress fibers.	cytoskeleton [GO:0005856]; cytosol [GO:0005829]; focal adhesion [GO:0005925]; nuclear matrix [GO:0016363]
Q9Z2A5	Q9Z2A5|Q4FCQ7|A0A1L1SQ41|J3QNU1|A0A140LJ98	Ate1	Arginyl-tRNA--protein transferase 1	MOUSE	14	60115.2	0.527167	5.12754e-05	Q9Z2A5	–	–	SUBCELLULAR LOCATION: Nucleus {ECO:0000269|PubMed:16002466}. Cytoplasm {ECO:0000269|PubMed:16002466}.; SUBCELLULAR LOCATION: [Isoform ATE1-1]: Nucleus {ECO:0000269|PubMed:9858543}. Cytoplasm {ECO:0000269|PubMed:33443146, ECO:0000269|PubMed:9858543}.; SUBCELLULAR LOCATION: [Isoform ATE1-2]: Cytoplasm {ECO:0000269|PubMed:9858543}.	cytoplasm [GO:0005737]; nucleus [GO:0005634]
E9Q9Q2	E9Q9Q2|Q80ZH9|A0A087WPF0|A0A087WQF6|Q3URW7	R3hdm1	R3H domain-containing 1	MOUSE	6	125070	0.526167	0.0109162	E9Q9Q2	–	–
Q3UYK3	Q3UYK3	Tbc1d9	TBC1 domain family member 9	MOUSE	2	144390	0.5255	0.000431629	Q3UYK3	–	–
A0A140LJD2	A0A140LJD2	Tanc2	Protein TANC2 (Fragment)	MOUSE	3	16483.2	0.525167	0.000377912	A0A140LJD2	–	–
Q9Z1K6	Q9Z1K6|A0A0A6YXB0	Arih2	E3 ubiquitin-protein ligase ARIH2	MOUSE	3	59293.3	0.523167	0.000126607	Q9Z1K6	–	–	SUBCELLULAR LOCATION: Nucleus {ECO:0000250|UniProtKB:O95376}. Cytoplasm {ECO:0000250|UniProtKB:O95376}.	Cul5-RING ubiquitin ligase complex [GO:0031466]; cytoplasm [GO:0005737]; nucleoplasm [GO:0005654]; nucleus [GO:0005634]
[truncated: 32 more rows]

## Sheet: TableS3C_80w
UniProt-ID	UniProt-ID-Group	Gene-Symbol	Protein-Name	Species	Unique-Peptide-Number	Protein-Molecular-Weight	log2-Fold-Change(+/–WGA)_80w	p-Value_Fold-Change(+/–WGA)_80w	UniProt-ID	UniProt-Annotated-Signal-Peptide	UniProt-Annotated-Transmembrane-Domain	UniProt-Annotated-Subcellular-Localization	GO-Annotated-Subcellular-Localization
[truncated: 194 more rows]

## Sheet: TableS3D_All
UniProt-ID	UniProt-ID-Group	Gene-Symbol	Protein-Name	Species	Unique-Peptide-Number	Protein-Molecular-Weight	log2-Fold-Change(+/–WGA)_14d	p-Value_Fold-Change(+/–WGA)_14d	log2-Fold-Change(+/–WGA)_12w	p-Value_Fold-Change(+/–WGA)_12w	log2-Fold-Change(+/–WGA)_80w	p-Value_Fold-Change(+/–WGA)_80w	UniProt-ID	UniProt-Annotated-Signal-Peptide	UniProt-Annotated-Transmembrane-Domain	UniProt-Annotated-Subcellular-Localization	GO-Annotated-Subcellular-Localization
[truncated: 583 more rows]

[truncated: 1 more sheets: TableS3E_Shared]
