# Supplementary material for: Luminal surface proteome of the brain vasculature uncovers blood-brain barrier regulators
Source: Science. Author manuscript; Available in PMC 2026 Jul 15. (PMC13372101; doi:10.1126/science.aea2100)
Supplement: aea2100_Suppl Excel_seq4_v2 [file NIHMS2191341-supplement-aea2100_Suppl_Excel_seq4_v2.xlsx]

## Sheet: TableS4
UniProt-ID	UniProt-ID-Group	Gene-Symbol	Protein-Name	Species	Unique-Peptide-Number	Protein-Molecular-Weight	log2-Fold-Change(14d/12w)	p-Value_Fold-Change(14d/12w)	log2-Fold-Change(14d/80w)	p-Value_Fold-Change(14d/80w)	log2-Fold-Change(12w/80w)	p-Value_Fold-Change(12w/80w)	UniProt-ID	UniProt-Annotated-Signal-Peptide	UniProt-Annotated-Transmembrane-Domain	UniProt-Annotated-Subcellular-Localization	GO-Annotated-Subcellular-Localization
Q09143	Q09143|E9Q3N1|D3Z161	Slc7a1	High affinity cationic amino acid transporter 1	MOUSE	3	68003.6	2.30033	8.79e-09	2.86983	4.15e-10	0.5695	0.0129449	Q09143	–	TM	SUBCELLULAR LOCATION: Cell membrane {ECO:0000269|PubMed:25683716, ECO:0000269|PubMed:28973536}; Multi-pass membrane protein {ECO:0000255}. Note=In the absence of SCO1 in cardiomyocytes a mislocalization to the cytoplasm is seen. {ECO:0000269|PubMed:28973536}.	apical plasma membrane [GO:0016324]; basolateral plasma membrane [GO:0016323]; membrane [GO:0016020]; protein-containing complex [GO:0032991]
Q62351	Q62351|Q8C872	Tfrc	Transferrin receptor protein 1	MOUSE	43	86129.2	2.06233	2.08e-07	2.3935	2.98e-08	0.331167	0.170872	Q62351	–	TM	SUBCELLULAR LOCATION: Cell membrane {ECO:0000250|UniProtKB:P02786}; Single-pass type II membrane protein {ECO:0000250|UniProtKB:P02786}. Melanosome {ECO:0000250|UniProtKB:P02786}.	basolateral plasma membrane [GO:0016323]; cell surface [GO:0009986]; clathrin-coated pit [GO:0005905]; cytoplasmic vesicle [GO:0031410]; early endosome [GO:0005769]; endosome [GO:0005768]; external side of plasma membrane [GO:0009897]; extracellular exosome [GO:0070062]; glutamatergic synapse [GO:0098978]; HFE-transferrin receptor complex [GO:1990712]; melanosome [GO:0042470]; membrane [GO:001602…
A8DUK4	A8DUK4|E9Q223|P02088|P02089|D4QBB3|P02070|P02081|P02104	Hbb-bs	Beta-globin	MOUSE	6	15804.8	1.99167	0.0894016	1.18083	0.298457	-0.810833	0.470913	A8DUK4	–	–		haptoglobin-hemoglobin complex [GO:0031838]; hemoglobin complex [GO:0005833]
Q91VB8	Q91VB8|P01942|P01966	Hba-a1	Alpha globin 1	MOUSE	6	15169	1.862	0.0613415	1.09317	0.253358	-0.768833	0.416526	Q91VB8	–	–		hemoglobin complex [GO:0005833]
Q63961	Q63961|Q3UAM9|F7A1B4|F7BZW0	Eng	Endoglin	MOUSE	12	70932.3	1.699	1.59e-07	1.5275	6.11e-07	-0.1715	0.370444	Q63961	SP	TM	SUBCELLULAR LOCATION: Cell membrane {ECO:0000269|PubMed:8125301}; Single-pass type I membrane protein {ECO:0000305|PubMed:8125301}.	endothelial microparticle [GO:0072563]; external side of plasma membrane [GO:0009897]; nuclear body [GO:0016604]; receptor complex [GO:0043235]
Q6GQX2	Q6GQX2	Nckap5l	Nck-associated protein 5-like	MOUSE	2	139479	1.61	0.0184028	1.0305	0.111014	-0.5795	0.35586	Q6GQX2	–	–	SUBCELLULAR LOCATION: Cytoplasm, cytoskeleton, microtubule organizing center, centrosome {ECO:0000250|UniProtKB:Q9HCH0}. Note=Localizes to microtubule plus ends. Associates with centrosomes during interphase, but dissociates from these structures from the onset of mitosis. {ECO:0000250|UniProtKB:Q9HCH0}.	centrosome [GO:0005813]; cytoplasm [GO:0005737]; microtubule plus-end [GO:0035371]
P11688	P11688	Itga5	Integrin alpha-5	MOUSE	4	116182	1.50467	0.000871373	1.94517	8.07e-05	0.4405	0.244014	P11688	SP	TM	SUBCELLULAR LOCATION: Cell membrane {ECO:0000250|UniProtKB:P08648}; Single-pass type I membrane protein {ECO:0000255}. Cell junction, focal adhesion {ECO:0000250|UniProtKB:P08648}.	cell surface [GO:0009986]; cell-cell junction [GO:0005911]; cytoplasmic vesicle [GO:0031410]; endoplasmic reticulum [GO:0005783]; external side of plasma membrane [GO:0009897]; focal adhesion [GO:0005925]; glutamatergic synapse [GO:0098978]; Golgi apparatus [GO:0005794]; integrin alpha5-beta1 complex [GO:0034674]; plasma membrane [GO:0005886]; postsynaptic membrane [GO:0045211]; ruffle membrane […
P18572	P18572|K3W4Q8|J3QP71	Bsg	Basigin	MOUSE	6	42900.4	1.49633	7.96e-05	1.7165	1.86e-05	0.220167	0.442698	P18572	SP	TM	SUBCELLULAR LOCATION: [Isoform 1]: Cell membrane {ECO:0000269|PubMed:11273674, ECO:0000269|PubMed:25957687}; Single-pass type I membrane protein {ECO:0000250|UniProtKB:P26453}. Photoreceptor inner segment {ECO:0000269|PubMed:11853760, ECO:0000269|PubMed:25957687}. Cell projection, cilium, photoreceptor outer segment {ECO:0000269|PubMed:25957687}.; SUBCELLULAR LOCATION: [Isoform 2]: Cell membrane …	acrosomal membrane [GO:0002080]; basolateral plasma membrane [GO:0016323]; endoplasmic reticulum membrane [GO:0005789]; photoreceptor inner segment [GO:0001917]; photoreceptor outer segment [GO:0001750]; plasma membrane [GO:0005886]; sarcolemma [GO:0042383]
P05064	A6ZI44|P05064|P00883|D3YWI1|A0A0U1RPN8|D3Z510|A0A0U1RPT5|D3YV98|A6ZI47	Aldoa	Fructose-bisphosphate aldolase A	MOUSE	25	39811.6	1.49533	0.000202338	1.98083	1.08e-05	0.4855	0.13442	P05064	–	–	SUBCELLULAR LOCATION: Cytoplasm, myofibril, sarcomere, I band {ECO:0000250|UniProtKB:P00883}. Cytoplasm, myofibril, sarcomere, M line {ECO:0000250|UniProtKB:P00883}. Note=In skeletal muscle, accumulates around the M line and within the I band, colocalizing with FBP2 on both sides of the Z line in the absence of Ca(2+). {ECO:0000250|UniProtKB:P00883}.	cytoplasm [GO:0005737]; cytosol [GO:0005829]; extracellular space [GO:0005615]; M band [GO:0031430]; membrane [GO:0016020]; myelin sheath [GO:0043209]; plasma membrane [GO:0005886]; protein-containing complex [GO:0032991]; sperm fibrous sheath [GO:0035686]; Z disc [GO:0030018]
Q9Z0L0	Q9Z0L0	Tpbg	Trophoblast glycoprotein	MOUSE	2	47021	1.43167	0.0179929	1.03583	0.073777	-0.395833	0.4737	Q9Z0L0	SP	TM	SUBCELLULAR LOCATION: Cell membrane {ECO:0000250}; Single-pass type I membrane protein {ECO:0000250}.	axon terminus [GO:0043679]; cytoplasm [GO:0005737]; dendrite [GO:0030425]; endoplasmic reticulum [GO:0005783]; plasma membrane [GO:0005886]
Q3TEW6	Q3TEW6	Mpzl1	Myelin protein zero-like protein 1	MOUSE	2	29722.5	1.425	0.0160896	2.10717	0.00114767	0.682167	0.213533	Q3TEW6	SP	TM	SUBCELLULAR LOCATION: Membrane {ECO:0000305}; Single-pass type I membrane protein {ECO:0000305}.	membrane [GO:0016020]
O89103	O89103	Cd93	Complement component C1q receptor	MOUSE	7	71806.6	1.39267	1.53e-09	1.42883	1.07e-09	0.0361667	0.74149	O89103	SP	TM	SUBCELLULAR LOCATION: Cell membrane {ECO:0000269|PubMed:38441970}; Single-pass type I membrane protein {ECO:0000250|UniProtKB:Q9NPY3}.	cell surface [GO:0009986]; cytoplasmic vesicle [GO:0031410]; plasma membrane [GO:0005886]
Q80T14	Q80T14	Fras1	Extracellular matrix organizing protein FRAS1	MOUSE	10	453772	1.381	1.55e-06	1.55317	3.64e-07	0.172167	0.357141	Q80T14	SP	TM	SUBCELLULAR LOCATION: Cell membrane {ECO:0000269|PubMed:12766769, ECO:0000269|PubMed:32333816}; Single-pass type I membrane protein {ECO:0000305}; Extracellular side {ECO:0000269|PubMed:12766769, ECO:0000269|PubMed:32333816}.	basement membrane [GO:0005604]; collagen-containing extracellular matrix [GO:0062023]; plasma membrane [GO:0005886]
Q60767	A2AW86|Q60767	Ly75	Lymphocyte antigen 75	MOUSE	21	200943	1.355	2.75e-05	1.53083	7.08e-06	0.175833	0.453425	Q60767	SP	TM	SUBCELLULAR LOCATION: Membrane {ECO:0000269|PubMed:7553896}; Single-pass type I membrane protein {ECO:0000269|PubMed:7553896}.	external side of plasma membrane [GO:0009897]
Q8R2Y2	Q8R2Y2|F7ATH5|A0A1L1SQC5	Mcam	Cell surface glycoprotein MUC18	MOUSE	3	72514.1	1.35333	2.54e-05	0.746167	0.00490849	-0.607167	0.0170911	Q8R2Y2	SP	TM	SUBCELLULAR LOCATION: Membrane {ECO:0000250}; Single-pass type I membrane protein {ECO:0000250}.	external side of plasma membrane [GO:0009897]; extracellular space [GO:0005615]; plasma membrane [GO:0005886]
D3Z4T1	D3Z4T1|D3Z580|A0A5F8MPH2|D3Z4K9	Celf5	CUGBP, Elav-like family member 5	MOUSE	9	42991.5	1.30667	1.68e-07	1.2565	2.77e-07	-0.0501667	0.731427	D3Z4T1	–	–	SUBCELLULAR LOCATION: Cytoplasm {ECO:0000256|ARBA:ARBA00004496}. Nucleus {ECO:0000256|ARBA:ARBA00004123}.	cytoplasm [GO:0005737]; nucleus [GO:0005634]
G3UWF0	G3UWF0	Fam168b	Myelin-associated neurite-outgrowth inhibitor	MOUSE	2	21681.2	1.14967	9.79e-05	1.01917	0.000311817	-0.1305	0.560147	G3UWF0	–	–
D3Z588	D3Z588|D3Z4C5	Celf5	CUGBP, Elav-like family member 5	MOUSE	8	34266.5	1.14633	6.08e-05	1.16217	5.27e-05	0.0158333	0.940428	D3Z588	–	–		cytoplasm [GO:0005737]; nucleus [GO:0005634]
P53986	P53986	Slc16a1	Monocarboxylate transporter 1	MOUSE	7	53893.8	1.10067	9.31e-07	1.2515	1.86e-07	0.150833	0.293282	P53986	–	TM	SUBCELLULAR LOCATION: Cell membrane {ECO:0000269|PubMed:21792931, ECO:0000269|PubMed:8603082}; Multi-pass membrane protein {ECO:0000250|UniProtKB:P53985}. Basolateral cell membrane {ECO:0000250|UniProtKB:P53987}; Multi-pass membrane protein {ECO:0000250|UniProtKB:P53985}. Apical cell membrane {ECO:0000250|UniProtKB:P53985}; Multi-pass membrane protein {ECO:0000250|UniProtKB:P53985}. Note=Expressi…	apical plasma membrane [GO:0016324]; basolateral plasma membrane [GO:0016323]; centrosome [GO:0005813]; lateral plasma membrane [GO:0016328]; mitochondrion [GO:0005739]; plasma membrane [GO:0005886]; synapse [GO:0045202]
Q921I1	Q921I1|Q2HJF0|D3YYR8|E9Q2Q7	Tf	Serotransferrin	MOUSE	4	78890.5	1.09633	0.000112697	0.743833	0.0031451	-0.3525	0.116806	Q921I1	SP	–	SUBCELLULAR LOCATION: Secreted.	apical plasma membrane [GO:0016324]; basal plasma membrane [GO:0009925]; cell surface [GO:0009986]; clathrin-coated pit [GO:0005905]; dense body [GO:0097433]; early endosome [GO:0005769]; endocytic vesicle [GO:0030139]; endosome [GO:0005768]; extracellular space [GO:0005615]; HFE-transferrin receptor complex [GO:1990712]; late endosome [GO:0005770]; membrane [GO:0016020]; perinuclear region of cy…
Q8K4G1	Q8K4G1|E9QPS5|D3Z598	Ltbp4	Latent-transforming growth factor beta-binding protein 4	MOUSE	5	187824	1.09333	0.00114421	1.07983	0.00126541	-0.0135	0.9612	Q8K4G1	SP	–	SUBCELLULAR LOCATION: Secreted, extracellular space, extracellular matrix {ECO:0000250|UniProtKB:Q8N2S1}.	collagen-containing extracellular matrix [GO:0062023]; extracellular matrix [GO:0031012]; extracellular region [GO:0005576]; microfibril [GO:0001527]
P15116	P15116|D3YYT0	Cdh2	Cadherin-2	MOUSE	6	100251	1.09167	3.16e-07	1.37717	1.52e-08	0.2855	0.0386253	P15116	SP	TM	SUBCELLULAR LOCATION: Cell membrane {ECO:0000269|PubMed:17988630, ECO:0000269|PubMed:26403541, ECO:0000269|PubMed:9655503}; Single-pass type I membrane protein {ECO:0000255}. Cell membrane, sarcolemma {ECO:0000269|PubMed:23392350}. Cell junction {ECO:0000269|PubMed:26750727}. Cell junction, adherens junction {ECO:0000269|PubMed:15479741}. Cell junction, desmosome {ECO:0000269|PubMed:15479741}. Ce…	adherens junction [GO:0005912]; apical plasma membrane [GO:0016324]; apicolateral plasma membrane [GO:0016327]; basolateral plasma membrane [GO:0016323]; catenin complex [GO:0016342]; cell surface [GO:0009986]; cell-cell junction [GO:0005911]; cortical actin cytoskeleton [GO:0030864]; desmosome [GO:0030057]; fascia adherens [GO:0005916]; intercalated disc [GO:0014704]; lamellipodium [GO:0030027];…
B2RU80	A0A1W2P7W3|B2RU80	Ptprb	Receptor-type tyrosine-protein phosphatase beta	MOUSE	6	225975	1.088	7.96e-07	0.929833	5.23e-06	-0.158167	0.260184	B2RU80	SP	TM	SUBCELLULAR LOCATION: Membrane {ECO:0000305}; Single-pass type I membrane protein {ECO:0000305}.	membrane [GO:0016020]; receptor complex [GO:0043235]
Q5U4D8	Q5U4D8	Slc5a6	Sodium-dependent multivitamin transporter	MOUSE	3	69422.5	1.08367	1.99e-06	1.45617	4.78e-08	0.3725	0.0214918	Q5U4D8	–	TM	SUBCELLULAR LOCATION: Cell membrane {ECO:0000250|UniProtKB:Q9Y289}; Multi-pass membrane protein {ECO:0000255}. Apical cell membrane {ECO:0000250|UniProtKB:Q9Y289}; Multi-pass membrane protein {ECO:0000255}.	apical plasma membrane [GO:0016324]; brush border membrane [GO:0031526]; plasma membrane [GO:0005886]
P10852	P10852|A0A0U1RP98|A0A0U1RPK4|A0A0U1RP32|A0A0U1RPG5|A0A0U1RPL8|A0A0U1RPQ7	Slc3a2	4F2 cell-surface antigen heavy chain	MOUSE	25	58449.6	1.01033	4.25e-06	1.0395	3.04e-06	0.0291667	0.842503	P10852	–	TM	SUBCELLULAR LOCATION: Apical cell membrane {ECO:0000250|UniProtKB:P08195}. Cell membrane {ECO:0000269|PubMed:9915839}; Single-pass type II membrane protein {ECO:0000250|UniProtKB:P08195}. Cell junction {ECO:0000269|PubMed:9915839}. Lysosome membrane {ECO:0000250|UniProtKB:P08195}. Melanosome {ECO:0000250|UniProtKB:P08195}. Basolateral cell membrane {ECO:0000269|PubMed:10574970}. Note=Localized at…	amino acid transport complex [GO:1990184]; anchoring junction [GO:0070161]; apical plasma membrane [GO:0016324]; apical pole of neuron [GO:0044225]; basolateral plasma membrane [GO:0016323]; cell surface [GO:0009986]; lysosomal membrane [GO:0005765]; melanosome [GO:0042470]; neuronal cell body [GO:0043025]; nucleoplasm [GO:0005654]; plasma membrane [GO:0005886]; synapse [GO:0045202]
P28843	P28843	Dpp4	Dipeptidyl peptidase 4	MOUSE	6	88119.8	0.995333	6.57e-05	1.67583	1.49e-07	0.6805	0.00199759	P28843	–	TM	SUBCELLULAR LOCATION: [Dipeptidyl peptidase 4 soluble form]: Secreted. Note=Detected in the serum and the seminal fluid. {ECO:0000250}.; SUBCELLULAR LOCATION: Cell membrane; Single-pass type II membrane protein. Apical cell membrane {ECO:0000250}; Single-pass type II membrane protein {ECO:0000250}. Cell projection, invadopodium membrane {ECO:0000250}; Single-pass type II membrane protein {ECO:000…	apical plasma membrane [GO:0016324]; cell surface [GO:0009986]; endocytic vesicle [GO:0030139]; extracellular region [GO:0005576]; intercellular canaliculus [GO:0046581]; lamellipodium [GO:0030027]; lamellipodium membrane [GO:0031258]; membrane raft [GO:0045121]
A2ACQ1	A2ACQ1|Q8K1G9	Dhx35	RNA helicase	MOUSE	2	79309	0.992	0.278529	1.43217	0.125437	0.440167	0.625025	A2ACQ1	–	–		catalytic step 2 spliceosome [GO:0071013]
A2A484	A2A484|A2A482|E9Q8D1|A2A483|Q3U1M7|Q3UH28|A2A485|A2A480|A2A481	Zmynd8	Zinc finger, MYND-type-containing 8	MOUSE	2	138538	0.982667	0.0826512	1.3725	0.0202517	0.389833	0.471827	A2A484	–	–	SUBCELLULAR LOCATION: Chromosome {ECO:0000256|ARBA:ARBA00004286}. Nucleus {ECO:0000256|ARBA:ARBA00004123}.	chromatin [GO:0000785]; cytoplasm [GO:0005737]; dendritic shaft [GO:0043198]; dendritic spine [GO:0043197]; nucleolus [GO:0005730]; nucleoplasm [GO:0005654]; nucleus [GO:0005634]; site of DNA damage [GO:0090734]
O88322	O88322|A0A286YCQ5	Nid2	Nidogen-2	MOUSE	9	156706	0.961667	0.000142915	1.28617	6.43e-06	0.3245	0.108822	O88322	SP	–	SUBCELLULAR LOCATION: Secreted, extracellular space, extracellular matrix, basement membrane.	basement membrane [GO:0005604]; cell surface [GO:0009986]; collagen-containing extracellular matrix [GO:0062023]; extracellular matrix [GO:0031012]; extracellular region [GO:0005576]; plasma membrane [GO:0005886]
Q9Z127	Q9Z127	Slc7a5	Large neutral amino acids transporter small subunit 1	MOUSE	4	56555.9	0.952333	0.000196566	1.10483	4.43e-05	0.1525	0.445929	Q9Z127	–	TM	SUBCELLULAR LOCATION: Apical cell membrane {ECO:0000250|UniProtKB:Q01650}; Multi-pass membrane protein {ECO:0000250|UniProtKB:Q01650}. Cell membrane {ECO:0000269|PubMed:9915839}; Multi-pass membrane protein {ECO:0000250|UniProtKB:Q01650}. Lysosome membrane {ECO:0000250|UniProtKB:Q01650}; Multi-pass membrane protein {ECO:0000250|UniProtKB:Q01650}. Note=Located to the plasma membrane by SLC3A2/4F2h…	amino acid transport complex [GO:1990184]; apical plasma membrane [GO:0016324]; basolateral plasma membrane [GO:0016323]; cytosol [GO:0005829]; external side of apical plasma membrane [GO:0098591]; lysosomal membrane [GO:0005765]; membrane [GO:0016020]; microvillus membrane [GO:0031528]; plasma membrane [GO:0005886]
Q91VX2	Q91VX2|A2AMY5|A2AMY7|F6PYV5	Ubap2	Ubiquitin-associated protein 2	MOUSE	7	118363	0.838333	2.82e-06	1.1065	8.84e-08	0.268167	0.0348622	Q91VX2	–	–	SUBCELLULAR LOCATION: Nucleus {ECO:0000250|UniProtKB:Q5T6F2}. Chromosome {ECO:0000250|UniProtKB:Q5T6F2}. Cytoplasm {ECO:0000250|UniProtKB:Q5T6F2}. Note=Associates with nuclear chromatin. {ECO:0000250|UniProtKB:Q5T6F2}.	chromosome [GO:0005694]; cytoplasm [GO:0005737]; nucleus [GO:0005634]
P35330	P35330|G5E8M9|G3UWJ5|B1ARJ2	Icam2	Intercellular adhesion molecule 2	MOUSE	6	31846.1	0.834667	0.0269401	1.09917	0.00562038	0.2645	0.449256	P35330	SP	TM	SUBCELLULAR LOCATION: Membrane {ECO:0000255}; Single-pass type I membrane protein {ECO:0000255}. Cell projection, microvillus {ECO:0000269|PubMed:9472040}. Note=Co-localizes with RDX, EZR and MSN in microvilli. {ECO:0000269|PubMed:9472040}.	cell periphery [GO:0071944]; cleavage furrow [GO:0032154]; microvillus [GO:0005902]; plasma membrane [GO:0005886]; uropod [GO:0001931]
Q4VBE8	Q4VBE8	Wdr18	WD repeat-containing protein 18	MOUSE	6	48009.2	0.832333	1.8e-05	1.09417	7.29e-07	0.261833	0.0714061	Q4VBE8	–	–	SUBCELLULAR LOCATION: Nucleus, nucleolus {ECO:0000250|UniProtKB:Q9BV38}. Nucleus, nucleoplasm {ECO:0000269|PubMed:22872859}. Cytoplasm {ECO:0000269|PubMed:22872859}. Dynein axonemal particle {ECO:0000250|UniProtKB:A0A1L8HX76}. Note=Mainly found in the nucleoplasm, with low levels detected in the cytoplasmic and chromatin fractions. {ECO:0000269|PubMed:22872859}.	dynein axonemal particle [GO:0120293]; nucleolus [GO:0005730]; nucleoplasm [GO:0005654]
Q9ERB5	Q9ERB5|A0A0N4SUZ6|Q66L38|A0A0N4SVD7|A0A0N4SW25	Slco1c1	Solute carrier organic anion transporter family member 1C1	MOUSE	6	79802.2	0.828667	0.000994197	0.986167	0.000211918	0.1575	0.450626	Q9ERB5	–	TM	SUBCELLULAR LOCATION: Cell membrane {ECO:0000269|PubMed:15166123, ECO:0000269|PubMed:18687783}; Multi-pass membrane protein {ECO:0000269|PubMed:18687783}. Note=Expressed at the basolateral membrane of the choroid plexus epithelial cells. {ECO:0000269|PubMed:15166123}.	basolateral plasma membrane [GO:0016323]
Q8BGZ2	A0A140LIJ1|Q8BGZ2|A0A140LJ81	Fam168a	Protein FAM168A	MOUSE	8	26240.9	0.803667	2.79e-06	0.9375	4.25e-07	0.133833	0.245553	Q8BGZ2	–	–
Q61001	Q61001	Lama5	Laminin subunit alpha-5	MOUSE	13	416427	0.781	0.00291313	1.2385	4.8e-05	0.4575	0.0551807	Q61001	SP	–	SUBCELLULAR LOCATION: Secreted, extracellular space, extracellular matrix, basement membrane. Note=Major component.	basement membrane [GO:0005604]; collagen-containing extracellular matrix [GO:0062023]; extracellular matrix [GO:0031012]; extracellular matrix of synaptic cleft [GO:0098965]; extracellular region [GO:0005576]; extracellular space [GO:0005615]; glutamatergic synapse [GO:0098978]; laminin-10 complex [GO:0043259]; laminin-5 complex [GO:0005610]; neuromuscular junction [GO:0031594]; synaptic cleft [G…
P97370	P97370	Atp1b3	Sodium/potassium-transporting ATPase subunit beta-3	MOUSE	11	32117.4	0.763333	0.000208835	1.0375	8.39e-06	0.274167	0.101491	P97370	–	TM	SUBCELLULAR LOCATION: Apical cell membrane {ECO:0000250|UniProtKB:Q63377}; Single-pass type II membrane protein {ECO:0000255}. Basolateral cell membrane {ECO:0000250|UniProtKB:Q63377}; Single-pass type II membrane protein {ECO:0000255}. Melanosome {ECO:0000250|UniProtKB:P54709}. Note=Identified by mass spectrometry in melanosome fractions from stage I to stage IV. {ECO:0000250|UniProtKB:P54709}.	apical plasma membrane [GO:0016324]; basolateral plasma membrane [GO:0016323]; cytoplasm [GO:0005737]; melanosome [GO:0042470]; sodium:potassium-exchanging ATPase complex [GO:0005890]; sperm flagellum [GO:0036126]
B1AWS8	B1AWS8|Q80YS4|Q02858	Tek	Receptor protein-tyrosine kinase	MOUSE	15	127966	0.753333	0.0617618	0.758167	0.0602939	0.00483333	0.98983	B1AWS8	SP	TM	SUBCELLULAR LOCATION: Cell junction, focal adhesion {ECO:0000256|ARBA:ARBA00004246}. Cell membrane {ECO:0000256|ARBA:ARBA00004251}; Single-pass type I membrane protein {ECO:0000256|ARBA:ARBA00004251}. Cytoplasm, cytoskeleton {ECO:0000256|ARBA:ARBA00004245}. Secreted {ECO:0000256|ARBA:ARBA00004613}.	actin filament [GO:0005884]; apical plasma membrane [GO:0016324]; basolateral plasma membrane [GO:0016323]; cell surface [GO:0009986]; cell-cell junction [GO:0005911]; centrosome [GO:0005813]; ciliary basal body [GO:0036064]; cytoplasm [GO:0005737]; extracellular region [GO:0005576]; focal adhesion [GO:0005925]; membrane raft [GO:0045121]; microvillus [GO:0005902]; stress fiber [GO:0001725]
A0A0R4J0U4	A0A0R4J0U4|G3XA27|A0A1B0GT60|Q9JM61	Thsd1	Thrombospondin type-1 domain-containing protein 1	MOUSE	5	96091.5	0.75	7.4e-05	1.1415	6.19e-07	0.3915	0.0129963	A0A0R4J0U4	SP	TM		cytosol [GO:0005829]; endosome [GO:0005768]; focal adhesion [GO:0005925]; membrane [GO:0016020]
Q6NVD0	Q6NVD0	Frem2	FRAS1-related extracellular matrix protein 2	MOUSE	11	352345	0.737667	0.00154068	0.707833	0.00212029	-0.0298333	0.878022	Q6NVD0	SP	TM	SUBCELLULAR LOCATION: Cell membrane {ECO:0000250|UniProtKB:Q5SZK8}; Single-pass type I membrane protein {ECO:0000255}.	basement membrane [GO:0005604]; collagen-containing extracellular matrix [GO:0062023]; plasma membrane [GO:0005886]
Q7TSY6	Q7TSY6	Celf4	CUGBP Elav-like family member 4	MOUSE	4	52273.7	0.73	0.0871236	1.03783	0.0200597	0.307833	0.45197	Q7TSY6	–	–	SUBCELLULAR LOCATION: Nucleus {ECO:0000250}. Cytoplasm {ECO:0000250}.	cytoplasm [GO:0005737]; nucleoplasm [GO:0005654]; nucleus [GO:0005634]; postsynapse [GO:0098794]
Q8CFC2	B0R0C1|Q8CFC2|F6SWU2|F7CGS5	Myt1	Myelin transcription factor 1	MOUSE	2	125343	0.727	0.00150628	0.6285	0.00441309	-0.0985	0.607588	Q8CFC2	–	–	SUBCELLULAR LOCATION: Nucleus {ECO:0000250}.	nucleus [GO:0005634]
Q9CQU0	Q9CQU0	Txndc12	Thioredoxin domain-containing protein 12	MOUSE	4	19219.4	0.717333	0.00937787	1.01983	0.000721062	0.3025	0.228359	Q9CQU0	SP	–	SUBCELLULAR LOCATION: Endoplasmic reticulum lumen {ECO:0000255|PROSITE-ProRule:PRU10138, ECO:0000269|PubMed:12930873}.	endoplasmic reticulum [GO:0005783]; endoplasmic reticulum lumen [GO:0005788]
A6ZI46	A6ZI46|Q9CPQ9	Aldoart1	Fructose-bisphosphate aldolase	MOUSE	17	45913.3	0.706333	0.00423363	1.18783	4.51e-05	0.4815	0.0365548	A6ZI46	–	–		cytosol [GO:0005829]; sperm fibrous sheath [GO:0035686]
Q80XQ8	E9Q917|Q80XQ8|A0A087WNR1|A0A087WSR1	Fam168b	Myelin-associated neurite-outgrowth inhibitor	MOUSE	2	20250.5	0.701667	0.0586588	1.2885	0.0018993	0.586833	0.107582	Q80XQ8	–	TM	SUBCELLULAR LOCATION: Cytoplasm, perinuclear region {ECO:0000250|UniProtKB:D4AEP3}. Cell membrane {ECO:0000269|PubMed:20716133}; Multi-pass membrane protein {ECO:0000269|PubMed:20716133}. Cell projection, axon {ECO:0000269|PubMed:20716133}. Note=Expressed in neuronal cell bodies and axonal fibers. {ECO:0000269|PubMed:20716133}.	axon [GO:0030424]; membrane [GO:0016020]; perinuclear region of cytoplasm [GO:0048471]; plasma membrane [GO:0005886]
E9PUQ9	F7AC58|E2JF22|E9PUQ9	Piezo1	Piezo-type mechanosensitive ion channel component	MOUSE	5	295238	0.692333	0.00280897	1.15883	2.56e-05	0.4665	0.0296233	E9PUQ9	–	TM	SUBCELLULAR LOCATION: Cell membrane {ECO:0000256|ARBA:ARBA00004651}; Multi-pass membrane protein {ECO:0000256|ARBA:ARBA00004651}.	endoplasmic reticulum [GO:0005783]; plasma membrane [GO:0005886]
Q9WV91	Q9WV91	Ptgfrn	Prostaglandin F2 receptor negative regulator	MOUSE	3	99689.8	0.671333	0.0047197	0.681167	0.00427235	0.00983333	0.961925	Q9WV91	SP	TM	SUBCELLULAR LOCATION: Endoplasmic reticulum membrane {ECO:0000250}; Single-pass type I membrane protein {ECO:0000250}. Golgi apparatus, trans-Golgi network membrane {ECO:0000250}; Single-pass type I membrane protein {ECO:0000250}.	endoplasmic reticulum membrane [GO:0005789]; Golgi apparatus [GO:0005794]
Q91W90	Q91W90|E9PXX7|A0A0R4J1Y7	Txndc5	Thioredoxin domain-containing protein 5	MOUSE	4	47099.3	0.664667	0.00210623	1.05217	3.08e-05	0.3875	0.0472402	Q91W90	SP	–	SUBCELLULAR LOCATION: Endoplasmic reticulum lumen {ECO:0000255|PROSITE-ProRule:PRU10138, ECO:0000269|PubMed:12930873}.	endoplasmic reticulum lumen [GO:0005788]
Q3V3R4	Q3V3R4	Itga1	Integrin alpha-1	MOUSE	13	132234	0.664333	0.00164865	0.700167	0.00108244	0.0358333	0.839234	Q3V3R4	SP	TM	SUBCELLULAR LOCATION: Membrane {ECO:0000250}; Single-pass type I membrane protein {ECO:0000250}.	acrosomal vesicle [GO:0001669]; basal part of cell [GO:0045178]; cell surface [GO:0009986]; external side of plasma membrane [GO:0009897]; focal adhesion [GO:0005925]; integrin alpha1-beta1 complex [GO:0034665]; perikaryon [GO:0043204]; plasma membrane [GO:0005886]
Q9ERR1	Q9ERR1	Ndel1	Nuclear distribution protein nudE-like 1	MOUSE	2	38593.4	0.662667	0.000152412	0.620833	0.000283118	-0.0418333	0.755715	Q9ERR1	–	–	SUBCELLULAR LOCATION: Cytoplasm, cytoskeleton. Cytoplasm, cytoskeleton, microtubule organizing center, centrosome. Chromosome, centromere, kinetochore {ECO:0000250}. Cytoplasm, cytoskeleton, spindle. Note=Localizes to the kinetochore in a CENPF-dependent manner. Colocalizes with DISC1 in the perinuclear region, including the centrosome (By similarity). Localizes to the interphase centrosome and t…	axon [GO:0030424]; axon cytoplasm [GO:1904115]; axon hillock [GO:0043203]; cell leading edge [GO:0031252]; centrosome [GO:0005813]; kinetochore [GO:0000776]; microtubule [GO:0005874]; microtubule associated complex [GO:0005875]; microtubule organizing center [GO:0005815]; neurofilament cytoskeleton [GO:0060053]; nuclear envelope [GO:0005635]; spindle [GO:0005819]; synaptic vesicle [GO:0008021]
A0A338P6S8	A0A338P6S8|Q59IW6|Q59IW5|Q59IW7|Q59IW9|E9Q8E3|A0A338P6W9	Abi3bp	ABI family member 3-binding protein	MOUSE	3	180137	0.659667	0.114071	0.6655	0.111166	0.00583333	0.988352	A0A338P6S8	SP	–		extracellular matrix [GO:0031012]; interstitial matrix [GO:0005614]
Q00560	Q00560|V9GX00|V9GXA2|V9GXT4|V9GX52	Il6st	Interleukin-6 receptor subunit beta	MOUSE	3	103419	0.646333	0.00124589	0.663167	0.00100997	0.0168333	0.919133	Q00560	SP	TM	SUBCELLULAR LOCATION: Cell membrane {ECO:0000250|UniProtKB:P40189}; Single-pass type I membrane protein {ECO:0000255}.	cell body [GO:0044297]; ciliary neurotrophic factor receptor complex [GO:0070110]; dendrite [GO:0030425]; external side of plasma membrane [GO:0009897]; interleukin-6 receptor complex [GO:0005896]; membrane raft [GO:0045121]; neuronal cell body [GO:0043025]; oncostatin-M receptor complex [GO:0005900]
Q68ED7	Q68ED7	Crtc1	CREB-regulated transcription coactivator 1	MOUSE	3	67058.2	0.642333	0.0221141	0.7545	0.0090173	0.112167	0.662243	Q68ED7	–	–	SUBCELLULAR LOCATION: Cytoplasm {ECO:0000269|PubMed:17360587, ECO:0000269|PubMed:23993098}. Nucleus {ECO:0000269|PubMed:17360587, ECO:0000269|PubMed:23699513, ECO:0000269|PubMed:23993098}. Note=Cytoplasmic when phosphorylated by SIK or AMPK and when sequestered by 14-3-3 proteins (By similarity). Translocated to the nucleus on Ser-151 dephosphorylation, instigated by a number of factors including…	cytoplasm [GO:0005737]; cytosol [GO:0005829]; nuclear body [GO:0016604]; nucleus [GO:0005634]; plasma membrane [GO:0005886]
A0A6I8MX12	A0A6I8MX12|Q8BWL5|G3UYP9|G3UY10|G3UZJ9|E9PZ21|Q91W59	Rbms3	RNA-binding motif, single-stranded-interacting protein 3	MOUSE	5	58658.2	0.635667	7.05e-05	0.694833	2.77e-05	0.0591667	0.621089	A0A6I8MX12	–	–		ribonucleoprotein complex [GO:1990904]
P51125	P51125|A0A338P6J9|Q8CE80|Q8CE04|Q8C281|Q921U7|A0A1Y7VJN8	Cast	Calpastatin	MOUSE	3	85148.4	0.629333	0.00416529	0.503167	0.016511	-0.126167	0.508964	P51125	–	–		membrane [GO:0016020]
Q9DCT8	Q9DCT8|A0A0G2JF37	Crip2	Cysteine-rich protein 2	MOUSE	6	23525.3	0.596	0.00869147	0.8585	0.00057835	0.2625	0.203984	Q9DCT8	–	–		cell cortex [GO:0005938]
P55284	P55284	Cdh5	Cadherin-5	MOUSE	17	88186.6	0.595333	0.00334528	0.3925	0.0365369	-0.202833	0.253971	P55284	SP	TM	SUBCELLULAR LOCATION: Cell junction, adherens junction {ECO:0000269|PubMed:19635461, ECO:0000269|PubMed:24806444, ECO:0000269|PubMed:33972531}. Cell membrane {ECO:0000269|PubMed:19635461}; Single-pass type I membrane protein {ECO:0000269|PubMed:19635461}. Cytoplasm {ECO:0000269|PubMed:24806444}. Note=Found at cell-cell boundaries and probably at cell-matrix boundaries. KRIT1 and CDH5 reciprocally…	adherens junction [GO:0005912]; bicellular tight junction [GO:0005923]; cell junction [GO:0030054]; cell periphery [GO:0071944]; cell-cell junction [GO:0005911]; cytoplasm [GO:0005737]; external side of plasma membrane [GO:0009897]; nuclear membrane [GO:0031965]; nucleoplasm [GO:0005654]; plasma membrane [GO:0005886]
Q8C863	Q8C863	Itch	E3 ubiquitin-protein ligase Itchy	MOUSE	16	99733.4	0.572	7.12e-05	0.8905	4.46e-07	0.3185	0.00867421	Q8C863	–	–	SUBCELLULAR LOCATION: Cell membrane {ECO:0000250|UniProtKB:Q96J02}; Peripheral membrane protein {ECO:0000250|UniProtKB:Q96J02}; Cytoplasmic side {ECO:0000250|UniProtKB:Q96J02}. Cytoplasm {ECO:0000250|UniProtKB:Q96J02}. Nucleus {ECO:0000250|UniProtKB:Q96J02}. Early endosome membrane {ECO:0000250|UniProtKB:Q96J02}; Peripheral membrane protein {ECO:0000250|UniProtKB:Q96J02}; Cytoplasmic side {ECO:00…	cell cortex [GO:0005938]; cytoplasm [GO:0005737]; cytoplasmic vesicle [GO:0031410]; cytosol [GO:0005829]; early endosome membrane [GO:0031901]; membrane [GO:0016020]; nucleoplasm [GO:0005654]; nucleus [GO:0005634]; plasma membrane [GO:0005886]; ubiquitin ligase complex [GO:0000151]
E9Q7L1	E9Q7L1|G3UX45	Urb2	URB2 ribosome biogenesis 2 homolog (S. cerevisiae)	MOUSE	3	173842	0.569667	0.262825	0.4215	0.40283	-0.148167	0.766297	E9Q7L1	–	–		aggresome [GO:0016235]; midbody [GO:0030496]; nucleolus [GO:0005730]
Q64314	Q64314	Cd34	Hematopoietic progenitor cell antigen CD34	MOUSE	10	41381.3	0.566333	0.0178032	0.7915	0.00205835	0.225167	0.306857	Q64314	SP	TM	SUBCELLULAR LOCATION: Membrane; Single-pass type I membrane protein.	apical plasma membrane [GO:0016324]; basal plasma membrane [GO:0009925]; cell periphery [GO:0071944]; cell surface [GO:0009986]; cytoplasm [GO:0005737]; external side of plasma membrane [GO:0009897]; extracellular region [GO:0005576]; glomerular endothelium fenestra [GO:0036053]; intercellular bridge [GO:0045171]; lysosome [GO:0005764]; membrane [GO:0016020]; perinuclear region of cytoplasm [GO:0…
O54692	O54692|A0A1L1SST9	Zw10	Centromere/kinetochore protein zw10 homolog	MOUSE	2	89202.2	0.560333	0.0502821	0.7665	0.0107376	0.206167	0.445743	O54692	–	–	SUBCELLULAR LOCATION: Cytoplasm {ECO:0000250|UniProtKB:O43264}. Endoplasmic reticulum membrane {ECO:0000250|UniProtKB:O43264}; Peripheral membrane protein {ECO:0000250|UniProtKB:O43264}. Chromosome, centromere, kinetochore {ECO:0000250|UniProtKB:O43264}. Cytoplasm, cytoskeleton, spindle {ECO:0000250|UniProtKB:O43264}. Lipid droplet {ECO:0000250|UniProtKB:O43264}. Note=Dynamic pattern of localizat…	cytosol [GO:0005829]; Dsl1/NZR complex [GO:0070939]; endoplasmic reticulum [GO:0005783]; endoplasmic reticulum membrane [GO:0005789]; kinetochore [GO:0000776]; kinetochore microtubule [GO:0005828]; lipid droplet [GO:0005811]; nucleus [GO:0005634]; RZZ complex [GO:1990423]; spindle pole [GO:0000922]
P15208	P15208|B8Q3N4	Insr	Insulin receptor	MOUSE	26	158289	0.554667	0.00124427	0.391167	0.01356	-0.1635	0.260736	P15208	SP	TM	SUBCELLULAR LOCATION: Cell membrane {ECO:0000269|PubMed:27322061}; Single-pass type I membrane protein {ECO:0000305}. Recycling endosome membrane {ECO:0000269|PubMed:27322061}. Late endosome {ECO:0000269|PubMed:27322061}. Lysosome {ECO:0000305|PubMed:27322061}. Note=Binding of insulin to INSR induces internalization and lysosomal degradation of the receptor, a means for down-regulating this signa…	caveola [GO:0005901]; insulin receptor complex [GO:0005899]; late endosome [GO:0005770]; lysosome [GO:0005764]; membrane [GO:0016020]; nuclear envelope [GO:0005635]; nuclear lumen [GO:0031981]; plasma membrane [GO:0005886]; receptor complex [GO:0043235]; recycling endosome membrane [GO:0055038]
P10287	P10287	Cdh3	Cadherin-3	MOUSE	10	90952.3	0.545667	0.000188761	0.864167	1.22e-06	0.3185	0.0117894	P10287	SP	TM	SUBCELLULAR LOCATION: Cell membrane; Single-pass type I membrane protein.	adherens junction [GO:0005912]; plasma membrane [GO:0005886]
A0A0G2JDL2	A0A0G2JDL2|A0A0G2JGX2|A0A0G2JDX3|A0A0G2JFA4|A0A0G2JF00	Celf3	CUGBP Elav-like family member 3	MOUSE	3	42105.1	0.529667	0.0625431	0.780167	0.00966341	0.2505	0.356423	A0A0G2JDL2	–	–		cytoplasm [GO:0005737]; nucleus [GO:0005634]
Q3UH93	Q3UH93|F6T0L5	Plxnd1	Plexin-D1	MOUSE	19	214970	0.526	0.000134547	0.660833	1.22e-05	0.134833	0.21216	Q3UH93	SP	TM	SUBCELLULAR LOCATION: Cell membrane {ECO:0000269|PubMed:17318185, ECO:0000269|PubMed:19027330}; Single-pass membrane protein {ECO:0000269|PubMed:17318185, ECO:0000269|PubMed:19027330}. Cell projection, lamellipodium membrane {ECO:0000250|UniProtKB:Q9Y4D7}.	axon [GO:0030424]; cell body [GO:0044297]; glutamatergic synapse [GO:0098978]; lamellipodium membrane [GO:0031258]; plasma membrane [GO:0005886]
Q6P5F6	Q6P5F6|A0A087WQF7|A0A087WRC8	Slc39a10	Zinc transporter ZIP10	MOUSE	5	95191.3	0.523333	0.042167	0.649167	0.0147345	0.125833	0.601151	Q6P5F6	SP	TM	SUBCELLULAR LOCATION: Cell membrane {ECO:0000269|PubMed:21738690, ECO:0000269|PubMed:25074919}; Multi-pass membrane protein {ECO:0000305}. Apical cell membrane {ECO:0000269|PubMed:30520657}; Multi-pass membrane protein {ECO:0000255}. Note=Expressed at the apical membranes of proximal tubules in the kidney. {ECO:0000269|PubMed:30520657}.	apical plasma membrane [GO:0016324]; plasma membrane [GO:0005886]
Q9WVH9	A0A1Y7VJW9|Q9WVH9	Fbln5	Fibulin-5	MOUSE	3	52474.7	0.522	0.00256924	0.705833	0.000199099	0.183833	0.22292	Q9WVH9	SP	–	SUBCELLULAR LOCATION: Secreted {ECO:0000250|UniProtKB:Q9UBX5}. Secreted, extracellular space, extracellular matrix {ECO:0000269|PubMed:14745449}. Note=co-localizes with ELN in elastic fibers. {ECO:0000250|UniProtKB:Q9UBX5}.	collagen-containing extracellular matrix [GO:0062023]; extracellular region [GO:0005576]; extracellular space [GO:0005615]
P02469	E9QN70|P02469|E9Q512|Q8BVJ9|H3BJH8	Lamb1	Laminin subunit beta-1	MOUSE	2	204333	0.517667	0.0237586	0.529833	0.0211316	0.0121667	0.953634	P02469	SP	–	SUBCELLULAR LOCATION: Secreted, extracellular space, extracellular matrix, basement membrane. Note=Major component.	basement membrane [GO:0005604]; collagen-containing extracellular matrix [GO:0062023]; extracellular matrix [GO:0031012]; extracellular region [GO:0005576]; extracellular space [GO:0005615]; laminin complex [GO:0043256]; laminin-1 complex [GO:0005606]; laminin-10 complex [GO:0043259]; laminin-2 complex [GO:0005607]; laminin-8 complex [GO:0043257]; nucleus [GO:0005634]; perinuclear region of cytop…
Q62318	Q62318	Trim28	Transcription intermediary factor 1-beta	MOUSE	18	90614.2	0.515333	0.00283291	0.854833	2.86e-05	0.3395	0.0330579	Q62318	–	–	SUBCELLULAR LOCATION: Nucleus {ECO:0000269|PubMed:10330177, ECO:0000269|PubMed:11154279, ECO:0000269|PubMed:12154074, ECO:0000269|PubMed:22110054}. Note=Associated with centromeric heterochromatin during cell differentiation through CBX1 (PubMed:10330177). Localizes to sites of DNA damage (By similarity). {ECO:0000250|UniProtKB:Q13263, ECO:0000269|PubMed:10330177}.	chromatin [GO:0000785]; euchromatin [GO:0000791]; heterochromatin [GO:0000792]; nucleoplasm [GO:0005654]; nucleus [GO:0005634]; RNA polymerase II transcription regulator complex [GO:0090575]
Q9Z2X1	Q9Z2X1|J3QM80|J3QMT0	Hnrnpf	Heterogeneous nuclear ribonucleoprotein F	MOUSE	11	46071.4	0.513	0.00222777	0.681167	0.00019739	0.168167	0.246372	Q9Z2X1	–	–	SUBCELLULAR LOCATION: Nucleus, nucleoplasm {ECO:0000250}.	catalytic step 2 spliceosome [GO:0071013]; cytosol [GO:0005829]; nucleoplasm [GO:0005654]; synapse [GO:0045202]
Q6P9S0	Q6P9S0|D3YWC9|F7D291|F6S054	Mtss2	Protein MTSS 2	MOUSE	3	77356.1	0.508333	0.0291033	0.540167	0.0216067	0.0318333	0.88193	Q6P9S0	–	–	SUBCELLULAR LOCATION: Cytoplasm {ECO:0000250|UniProtKB:Q765P7}. Cell projection, ruffle {ECO:0000250|UniProtKB:Q765P7}. Note=Colocalizes with RAC1 within membrane ruffles. {ECO:0000250|UniProtKB:Q765P7}.	cortical actin cytoskeleton [GO:0030864]; lamellipodium [GO:0030027]; plasma membrane [GO:0005886]; ruffle [GO:0001726]; ruffle membrane [GO:0032587]
G5E8G5	G5E8G5|G3X9J8|A0A0G2JDH9|Q8CDK8|Q8R056|O54990|A0A0R4J0B0|A0A0G2JE50|A0A0G2JE90	Prom1	Prominin-1	MOUSE	9	98338.7	0.504333	0.014614	0.689167	0.00185171	0.184833	0.327965	G5E8G5	SP	TM	SUBCELLULAR LOCATION: Cell projection, microvillus membrane {ECO:0000256|ARBA:ARBA00004475}; Multi-pass membrane protein {ECO:0000256|ARBA:ARBA00004475}.	cell surface [GO:0009986]; endoplasmic reticulum [GO:0005783]; endoplasmic reticulum-Golgi intermediate compartment [GO:0005793]; extracellular exosome [GO:0070062]; microvillus membrane [GO:0031528]; photoreceptor outer segment membrane [GO:0042622]
Q6PDG5	Q6PDG5|Q3UID0|A0A1W2P6N7|P97496|Q3UNN4	Smarcc2	SWI/SNF complex subunit SMARCC2	MOUSE	5	133001	0.503667	0.000231616	0.699167	7.47e-06	0.1955	0.0818759	Q6PDG5	–	–	SUBCELLULAR LOCATION: Nucleus.	bBAF complex [GO:0140092]; brahma complex [GO:0035060]; chromatin [GO:0000785]; kinetochore [GO:0000776]; nBAF complex [GO:0071565]; npBAF complex [GO:0071564]; nuclear matrix [GO:0016363]; nucleoplasm [GO:0005654]; RSC-type complex [GO:0016586]; SWI/SNF complex [GO:0016514]
P09055	P09055|Q9Z0T9|B1AYG6|B1AYG7	Itgb1	Integrin beta-1	MOUSE	10	91481.9	0.502333	0.0164907	0.9105	0.000195218	0.408167	0.0444811	P09055	SP	TM	SUBCELLULAR LOCATION: Cell membrane {ECO:0000250|UniProtKB:P05556}; Single-pass type I membrane protein {ECO:0000255}. Cell projection, invadopodium membrane {ECO:0000250|UniProtKB:P05556}; Single-pass type I membrane protein {ECO:0000255}. Cell projection, ruffle membrane {ECO:0000250|UniProtKB:P05556}; Single-pass type I membrane protein {ECO:0000255}. Recycling endosome {ECO:0000269|PubMed:217…	cell surface [GO:0009986]; cerebellar climbing fiber to Purkinje cell synapse [GO:0150053]; dendritic spine [GO:0043197]; external side of plasma membrane [GO:0009897]; filopodium [GO:0030175]; focal adhesion [GO:0005925]; glutamatergic synapse [GO:0098978]; integrin alpha1-beta1 complex [GO:0034665]; integrin alpha10-beta1 complex [GO:0034680]; integrin alpha11-beta1 complex [GO:0034681]; integr…
O35598	O35598|E9PYF2|D3Z1E6	Adam10	Disintegrin and metalloproteinase domain-containing protein 10	MOUSE	8	86020.6	0.497333	0.00372768	0.7045	0.000208851	0.207167	0.173672	O35598	SP	TM	SUBCELLULAR LOCATION: Cell membrane {ECO:0000269|PubMed:23676497, ECO:0000269|PubMed:26668317, ECO:0000269|PubMed:28068307, ECO:0000269|PubMed:30463011}; Single-pass type I membrane protein {ECO:0000305}. Golgi apparatus membrane {ECO:0000250|UniProtKB:O14672}; Single-pass type I membrane protein {ECO:0000305}. Cytoplasmic vesicle, clathrin-coated vesicle {ECO:0000250|UniProtKB:O14672}. Cell proj…	adherens junction [GO:0005912]; axon [GO:0030424]; cell surface [GO:0009986]; clathrin-coated vesicle [GO:0030136]; collagen-containing extracellular matrix [GO:0062023]; cytoplasm [GO:0005737]; dendrite [GO:0030425]; glutamatergic synapse [GO:0098978]; Golgi apparatus [GO:0005794]; Golgi membrane [GO:0000139]; Golgi-associated vesicle [GO:0005798]; nucleus [GO:0005634]; perinuclear endoplasmic r…
Q8BH75	Q8BH75	Rnf41	E3 ubiquitin-protein ligase NRDP1	MOUSE	3	36689.3	0.495333	0.0687789	0.928167	0.00225699	0.432833	0.107274	Q8BH75	–	–		endoplasmic reticulum tubular network [GO:0071782]; perinuclear region of cytoplasm [GO:0048471]
Q61249	Q61249|A0A0B4J1F7|Q9QZ29	Igbp1	Immunoglobulin-binding protein 1	MOUSE	3	39141.4	0.492667	0.00943638	0.466833	0.0129473	-0.0258333	0.878111	Q61249	–	–	SUBCELLULAR LOCATION: Cytoplasm {ECO:0000305}.	cytoplasm [GO:0005737]; microtubule [GO:0005874]
B2RUG9	B2RUG9|Q61315|E9QLQ9|E9Q4H1	Apc	Adenomatosis polyposis coli	MOUSE	18	313157	0.484667	0.00132443	0.888833	2.99e-06	0.404167	0.00505161	B2RUG9	–	–	SUBCELLULAR LOCATION: Cell junction, adherens junction {ECO:0000256|ARBA:ARBA00004536}. Cell projection, lamellipodium {ECO:0000256|ARBA:ARBA00004510}. Cell projection, ruffle membrane {ECO:0000256|ARBA:ARBA00004632}.	adherens junction [GO:0005912]; axonal growth cone [GO:0044295]; beta-catenin destruction complex [GO:0030877]; bicellular tight junction [GO:0005923]; catenin complex [GO:0016342]; centrosome [GO:0005813]; Golgi apparatus [GO:0005794]; kinetochore [GO:0000776]; lamellipodium [GO:0030027]; lateral plasma membrane [GO:0016328]; microtubule [GO:0005874]; nucleus [GO:0005634]; perinuclear region of …
Q91Z67	Q91Z67|A0A087WNM1|A0A087WSQ1|A0A087WS59|A0A087WRV4|A0A087WS73|A0A087WNR5	Srgap2	SLIT-ROBO Rho GTPase-activating protein 2	MOUSE	17	121994	0.483	2.32e-05	0.605167	1.74e-06	0.122167	0.148344	Q91Z67	–	–	SUBCELLULAR LOCATION: Cell membrane {ECO:0000269|PubMed:19737524}. Cell projection, dendritic spine {ECO:0000269|PubMed:27373832}. Postsynaptic density {ECO:0000269|PubMed:22559944}. Postsynaptic cell membrane {ECO:0000269|PubMed:22559944}. Cell projection, lamellipodium {ECO:0000250|UniProtKB:O75044}. Cytoplasmic vesicle, phagosome {ECO:0000269|PubMed:21148482}. Nucleus {ECO:0000250|UniProtKB:D4…	cytosol [GO:0005829]; dendritic spine [GO:0043197]; dendritic spine head [GO:0044327]; glutamatergic synapse [GO:0098978]; lamellipodium [GO:0030027]; mitochondrial inner membrane [GO:0005743]; nucleus [GO:0005634]; phagocytic vesicle [GO:0045335]; plasma membrane [GO:0005886]; postsynaptic density [GO:0014069]; postsynaptic membrane [GO:0045211]
Q9D1F4	E9QKI4|E9QKI5|Q9D1F4|F6R8S6|A0A140LHA0|D3YWZ1|D3Z4R0|D3Z4W3	Akt1s1	Proline-rich AKT1 substrate 1	MOUSE	2	27711.1	0.478333	0.18657	1.05717	0.00795345	0.578833	0.114662	Q9D1F4	–	–	SUBCELLULAR LOCATION: Cytoplasm, cytosol {ECO:0000269|PubMed:14973226}. Note=Found in the cytosolic fraction of the brain (PubMed:14973226). Colocalizes with cortical neurons following ischemic/reperfusion injury (PubMed:14973226). {ECO:0000269|PubMed:14973226}.	cytosol [GO:0005829]; TORC1 complex [GO:0031931]
Q6ZPR1	E9Q1K1|Q6ZPR1|E9Q0S9|E9PZJ3	Cfap97	Cilia- and flagella-associated protein 97	MOUSE	2	61235	0.475667	0.118579	0.0631667	0.828954	-0.4125	0.171615	Q6ZPR1	–	–
Q3UFQ8	Q3UFQ8|A0A2I3BRA2|A0A2I3BPR2	Carmil3	Capping protein, Arp2/3 and myosin-I linker protein 3	MOUSE	6	152068	0.465333	0.0308596	0.712833	0.00237049	0.2475	0.224409	Q3UFQ8	–	–	SUBCELLULAR LOCATION: Cytoplasm {ECO:0000250|UniProtKB:Q8ND23}. Cell membrane {ECO:0000250|UniProtKB:Q8ND23}.	cytoplasm [GO:0005737]; glutamatergic synapse [GO:0098978]; plasma membrane [GO:0005886]; postsynapse [GO:0098794]
Q61554	Q61554	Fbn1	Fibrillin-1	MOUSE	8	332890	0.464333	0.158176	0.7865	0.0237484	0.322167	0.31909	Q61554	SP	–	SUBCELLULAR LOCATION: Secreted {ECO:0000250|UniProtKB:P35555}. Note=Fibrillin-1 and Asprosin chains are still linked together during the secretion from cells, but are subsequently separated by furin. {ECO:0000250|UniProtKB:P35555}.; SUBCELLULAR LOCATION: [Fibrillin-1]: Secreted, extracellular space, extracellular matrix {ECO:0000269|PubMed:24039232}.; SUBCELLULAR LOCATION: [Asprosin]: Secreted {E…	basement membrane [GO:0005604]; collagen-containing extracellular matrix [GO:0062023]; extracellular region [GO:0005576]; extracellular space [GO:0005615]; microfibril [GO:0001527]
Q6PHP4	Q6PHP4|B7ZCR6	Zfp512b	Zinc finger protein 512B (Fragment)	MOUSE	2	97727.4	0.455333	0.0180142	0.7555	0.00051148	0.300167	0.100516	Q6PHP4	–	–	SUBCELLULAR LOCATION: Nucleus {ECO:0000256|ARBA:ARBA00004123}.	nucleus [GO:0005634]
Q925F2	Q925F2	Esam	Endothelial cell-selective adhesion molecule	MOUSE	2	42094.7	0.449	0.0810245	0.519833	0.0468453	0.0708333	0.771952	Q925F2	SP	TM	SUBCELLULAR LOCATION: Cell junction, adherens junction {ECO:0000305}. Cell junction, tight junction {ECO:0000305}. Cell membrane {ECO:0000250|UniProtKB:Q96AP7}; Single-pass type I membrane protein {ECO:0000305}.	adherens junction [GO:0005912]; bicellular tight junction [GO:0005923]; plasma membrane [GO:0005886]; protein-containing complex [GO:0032991]
Q5ND28	Q5ND28|B7ZC28	Scarf1	Scavenger receptor class F member 1	MOUSE	2	91913	0.446	0.210268	0.8835	0.0203846	0.4375	0.218638	Q5ND28	SP	TM	SUBCELLULAR LOCATION: Membrane {ECO:0000305}; Single-pass type I membrane protein {ECO:0000305}.	plasma membrane [GO:0005886]
Q60675	Q60675|A0A087WRP2|A0A5F8MPG7	Lama2	Laminin subunit alpha-2	MOUSE	3	353052	0.445	0.0101869	0.0868333	0.575007	-0.358167	0.0319731	Q60675	SP	–	SUBCELLULAR LOCATION: Secreted, extracellular space, extracellular matrix, basement membrane. Note=Major component.	basement membrane [GO:0005604]; collagen-containing extracellular matrix [GO:0062023]; dendritic spine [GO:0043197]; extracellular region [GO:0005576]; neuromuscular junction [GO:0031594]; protein complex involved in cell-matrix adhesion [GO:0098637]; sarcolemma [GO:0042383]; synaptic cleft [GO:0043083]
P33609	P33609	Pola1	DNA polymerase alpha catalytic subunit	MOUSE	2	169391	0.442333	0.0162242	0.704167	0.000619466	0.261833	0.129905	P33609	–	–	SUBCELLULAR LOCATION: Nucleus {ECO:0000250|UniProtKB:P09884}. Cytoplasm, cytosol {ECO:0000250|UniProtKB:P09884}. Note=In the cytosol, colocalizes with RNA:DNA hybrids with a speckled pattern. {ECO:0000250|UniProtKB:P09884}.	alpha DNA polymerase:primase complex [GO:0005658]; chromatin [GO:0000785]; cytosol [GO:0005829]; nuclear envelope [GO:0005635]; nuclear matrix [GO:0016363]; nucleolus [GO:0005730]; nucleoplasm [GO:0005654]; nucleus [GO:0005634]
Q8VBT0	Q8VBT0|F6V084	Tmx1	Thioredoxin-related transmembrane protein 1	MOUSE	4	31794.6	0.425333	0.0108112	0.524167	0.0027124	0.0988333	0.509475	Q8VBT0	SP	TM	SUBCELLULAR LOCATION: Endoplasmic reticulum membrane {ECO:0000250|UniProtKB:Q9H3N1}; Single-pass type I membrane protein {ECO:0000255}. Mitochondrion membrane {ECO:0000250|UniProtKB:Q9H3N1}; Single-pass type I membrane protein {ECO:0000255}. Secreted {ECO:0000250|UniProtKB:Q9H3N1}. Note=Predominantly found in the endoplasmic reticulum. Secreted in the extracellular space following thrombin stimul…	endoplasmic reticulum membrane [GO:0005789]; extracellular region [GO:0005576]; mitochondria-associated endoplasmic reticulum membrane contact site [GO:0044233]; mitochondrial membrane [GO:0031966]
A0A0R4J0I9	A0A0R4J0I9|Q91ZX7|Q3U5J2|D3Z5M3	Lrp1	Prolow-density lipoprotein receptor-related protein 1	MOUSE	144	523705	0.42	0.0100273	0.455833	0.00600447	0.0358333	0.805007	A0A0R4J0I9	SP	TM	SUBCELLULAR LOCATION: Cell membrane {ECO:0000256|ARBA:ARBA00004296}; Peripheral membrane protein {ECO:0000256|ARBA:ARBA00004296}; Extracellular side {ECO:0000256|ARBA:ARBA00004296}. Cell membrane {ECO:0000256|ARBA:ARBA00004251}; Single-pass type I membrane protein {ECO:0000256|ARBA:ARBA00004251}. Cytoplasm, cytoskeleton, microtubule organizing center {ECO:0000256|ARBA:ARBA00004267}. Golgi outpost…	basolateral plasma membrane [GO:0016323]; clathrin-coated pit [GO:0005905]; cytosol [GO:0005829]; early endosome [GO:0005769]; Golgi apparatus [GO:0005794]; microtubule organizing center [GO:0005815]; nucleolus [GO:0005730]; receptor complex [GO:0043235]
P70168	P70168	Kpnb1	Importin subunit beta-1	MOUSE	18	98437.6	0.419667	0.022079	0.718833	0.000546016	0.299167	0.0888158	P70168	–	–	SUBCELLULAR LOCATION: Cytoplasm {ECO:0000250|UniProtKB:Q14974}. Nucleus envelope {ECO:0000250|UniProtKB:Q14974}.	cytoplasmic stress granule [GO:0010494]; cytosol [GO:0005829]; endoplasmic reticulum tubular network [GO:0071782]; NLS-dependent protein nuclear import complex [GO:0042564]; nuclear membrane [GO:0031965]; nucleoplasm [GO:0005654]; protein-containing complex [GO:0032991]
Q571F8	Q571F8|F6WPK7	Gls2	Glutaminase liver isoform, mitochondrial	MOUSE	2	67220.6	0.414	0.411587	0.719167	0.163067	0.305167	0.54288	Q571F8	–	–	SUBCELLULAR LOCATION: Mitochondrion {ECO:0000250|UniProtKB:Q9UI32}.	mitochondrion [GO:0005739]
Q8BLU0	Q8BLU0	Flrt2	Leucine-rich repeat transmembrane protein FLRT2	MOUSE	7	74802.3	0.413	0.00277661	0.7375	1.24e-05	0.3245	0.0132682	Q8BLU0	SP	TM	SUBCELLULAR LOCATION: Cell membrane {ECO:0000269|PubMed:16872596, ECO:0000269|PubMed:22405201, ECO:0000269|PubMed:24585683, ECO:0000269|PubMed:25374360}; Single-pass membrane protein {ECO:0000305}. Endoplasmic reticulum membrane {ECO:0000305|PubMed:16872596, ECO:0000305|PubMed:24585683}. Cell junction, focal adhesion {ECO:0000269|PubMed:16872596}. Secreted, extracellular space, extracellular matr…	cell-cell junction [GO:0005911]; endoplasmic reticulum membrane [GO:0005789]; extracellular space [GO:0005615]; focal adhesion [GO:0005925]; glutamatergic synapse [GO:0098978]; neuron projection [GO:0043005]; plasma membrane [GO:0005886]; postsynaptic membrane [GO:0045211]; presynaptic membrane [GO:0042734]
Q62083	Q62083|E9PUZ5|E9QAC6	Pick1	PRKCA-binding protein	MOUSE	4	47109.7	0.410667	0.00462747	0.733833	2.71e-05	0.323167	0.0194857	Q62083	–	–	SUBCELLULAR LOCATION: Cytoplasm, perinuclear region {ECO:0000250|UniProtKB:Q9EP80}. Membrane {ECO:0000250|UniProtKB:Q9EP80}; Peripheral membrane protein {ECO:0000250|UniProtKB:Q9EP80}. Membrane {ECO:0000269|PubMed:24068808}; Lipid-anchor {ECO:0000269|PubMed:24068808}. Postsynaptic density {ECO:0000269|PubMed:24069373}. Synapse, synaptosome {ECO:0000250|UniProtKB:Q9EP80}. Cytoplasm, cytoskeleton {…	cytoplasm [GO:0005737]; cytoskeleton [GO:0005856]; Golgi apparatus [GO:0005794]; mitochondrion [GO:0005739]; neuron projection [GO:0043005]; perinuclear region of cytoplasm [GO:0048471]; plasma membrane [GO:0005886]; postsynaptic density [GO:0014069]; presynaptic membrane [GO:0042734]; synapse [GO:0045202]
Q9R0B6	Q9R0B6|A2ATM9	Lamc3	Laminin subunit gamma-3	MOUSE	2	178196	0.407	0.271632	0.2895	0.429592	-0.1175	0.746339	Q9R0B6	SP	–	SUBCELLULAR LOCATION: Secreted, extracellular space, extracellular matrix, basement membrane.	basement membrane [GO:0005604]; extracellular region [GO:0005576]
Q8BIF2	Q8BIF2|A2A4W9|B7ZC11	Rbfox3	RNA binding protein fox-1 homolog 3	MOUSE	8	40780.9	0.405	0.015803	0.542167	0.00241071	0.137167	0.371486	Q8BIF2	–	–	SUBCELLULAR LOCATION: Nucleus. Cytoplasm.; SUBCELLULAR LOCATION: [Isoform 1]: Nucleus.; SUBCELLULAR LOCATION: [Isoform 4]: Cytoplasm.; SUBCELLULAR LOCATION: [Isoform 5]: Nucleus.	cytoplasm [GO:0005737]; neuronal cell body [GO:0043025]; nucleoplasm [GO:0005654]; nucleus [GO:0005634]; perikaryon [GO:0043204]
Q9DBR0	Q9DBR0|A0A494B9I1|A0A494BAZ0	Akap8	A-kinase anchor protein 8	MOUSE	2	76863.1	0.404667	0.00750101	0.642167	0.000192209	0.2375	0.0900156	Q9DBR0	–	–	SUBCELLULAR LOCATION: Nucleus matrix {ECO:0000269|PubMed:16751186}. Nucleus, nucleolus {ECO:0000250|UniProtKB:O43823}. Cytoplasm {ECO:0000269|PubMed:19531803}. Note=Associated with the nuclear matrix (By similarity). Exhibits partial localization to the nucleolus in interphase, possibly to the fibrillary center and/or to the dense fibrillary component (By similarity). Redistributed and detached f…	chromatin [GO:0000785]; condensed chromosome [GO:0000793]; cytoplasm [GO:0005737]; female pronucleus [GO:0001939]; nuclear matrix [GO:0016363]; nucleolus [GO:0005730]; nucleoplasm [GO:0005654]; nucleus [GO:0005634]
Q5FWI3	Q5FWI3	Cemip2	Cell surface hyaluronidase	MOUSE	2	155224	0.403	0.134587	-0.201167	0.442123	-0.604167	0.031551	Q5FWI3	–	TM	SUBCELLULAR LOCATION: Cell membrane {ECO:0000269|PubMed:28246172}; Single-pass type II membrane protein {ECO:0000269|PubMed:28246172}.	cytosol [GO:0005829]; nucleolus [GO:0005730]; plasma membrane [GO:0005886]
P55772	P55772|Q8CDV7|D6RHQ2|F7B9M9|D6RFA9	Entpd1	Ectonucleoside triphosphate diphosphohydrolase 1	MOUSE	9	57831.8	0.400667	0.0349682	0.202833	0.258869	-0.197833	0.270298	P55772	–	TM	SUBCELLULAR LOCATION: Membrane {ECO:0000250|UniProtKB:P49961}; Multi-pass membrane protein {ECO:0000250|UniProtKB:P49961}. Membrane, caveola {ECO:0000250|UniProtKB:P49961}.	basement membrane [GO:0005604]; caveola [GO:0005901]; external side of plasma membrane [GO:0009897]; plasma membrane [GO:0005886]
Q91WJ8	Q3UUU2|A0A0G2JFY5|Q91WJ8|A0A0G2JGW9|Q3TUE1|A0A0G2JG00|A0A0G2JFK2	Fubp1	Far upstream element-binding protein 1	MOUSE	5	68709.5	0.393	0.224546	0.551167	0.0959077	0.158167	0.61759	Q91WJ8	–	–	SUBCELLULAR LOCATION: Nucleus {ECO:0000305}.	nucleus [GO:0005634]; synapse [GO:0045202]
A0A0A6YY83	A0A0A6YY83|E9Q2S0|A2RS43|A0A0A6YY48|A0A0A6YW34|A0A0G2JG16	Pcdh7	Protocadherin 7	MOUSE	8	137568	0.391667	0.0953525	0.721833	0.00505763	0.330167	0.154259	A0A0A6YY83	SP	TM	SUBCELLULAR LOCATION: Cell membrane {ECO:0000256|ARBA:ARBA00004251}; Single-pass type I membrane protein {ECO:0000256|ARBA:ARBA00004251}.	glutamatergic synapse [GO:0098978]; plasma membrane [GO:0005886]; postsynaptic density [GO:0014069]
P07758	A0A0A0MQA3|P07758|Q00896|A0A0R4J0X5	Serpina1a	Alpha-1-antitrypsin 1-1	MOUSE	10	46172.9	0.391667	0.53915	0.570167	0.37476	0.1785	0.778461	P07758	SP	–	SUBCELLULAR LOCATION: Secreted {ECO:0000269|PubMed:11961105, ECO:0000269|PubMed:8619829}.	collagen-containing extracellular matrix [GO:0062023]; extracellular region [GO:0005576]; extracellular space [GO:0005615]
E9Q6P9	O88427|E9Q6P9|E0CYZ3|E9Q6E4	Cacna1h	Voltage-dependent T-type calcium channel subunit alpha-1H	MOUSE	5	264661	0.391	0.0305118	-0.121167	0.470664	-0.512167	0.00690297	E9Q6P9	–	TM	SUBCELLULAR LOCATION: Cell membrane {ECO:0000256|ARBA:ARBA00004651}; Multi-pass membrane protein {ECO:0000256|ARBA:ARBA00004651}.	voltage-gated calcium channel complex [GO:0005891]
Q6PAL7	Q6PAL7	Ahdc1	AT-hook DNA-binding motif-containing protein 1	MOUSE	11	169732	0.381333	0.00307033	0.721833	7.47e-06	0.3405	0.00665548	Q6PAL7	–	–	SUBCELLULAR LOCATION: Nucleus {ECO:0000250|UniProtKB:Q5TGY3}. Chromosome {ECO:0000250|UniProtKB:Q5TGY3}. Note=Associates with promoter and enhancer regions. {ECO:0000250|UniProtKB:Q5TGY3}.	chromosome [GO:0005694]; nucleus [GO:0005634]
F8WIA1	F8WIA1|D3Z2Z1|D3Z3M7|F6RCU2|Q922J3|Q8C0S5	Clip1	CAP-Gly domain-containing linker protein 1	MOUSE	10	161861	0.374667	0.166615	0.580167	0.0397991	0.2055	0.437681	F8WIA1	–	–	SUBCELLULAR LOCATION: Cytoplasm, cytoskeleton {ECO:0000256|ARBA:ARBA00004245}.	centrosome [GO:0005813]; macropinosome [GO:0044354]; microtubule plus-end [GO:0035371]
F7BGR7	F7BGR7|B0LM42|Q8C7Q4|Q8VE92|A0A494B9W4|F6TBN8	Gm21992	Predicted gene 21992	MOUSE	6	53475	0.370333	0.0581101	0.3695	0.0586131	-0.000833333	0.996378	F7BGR7	–	–	SUBCELLULAR LOCATION: Cytoplasm {ECO:0000256|ARBA:ARBA00004496}. Nucleus, nucleolus {ECO:0000256|ARBA:ARBA00004604}.	cytoplasm [GO:0005737]; nucleolus [GO:0005730]
P09470	P09470|F6QCP8|D0G895	Ace	Angiotensin-converting enzyme	MOUSE	12	151771	0.369333	0.0580439	-0.2505	0.18428	-0.619833	0.00361621	P09470	SP	TM	SUBCELLULAR LOCATION: [Isoform Somatic]: Cell membrane {ECO:0000269|PubMed:23535237}; Single-pass type I membrane protein {ECO:0000255}. Cytoplasm {ECO:0000269|PubMed:23535237}. Note=Detected in both cell membrane and cytoplasm in neurons. {ECO:0000269|PubMed:23535237}.; SUBCELLULAR LOCATION: [Angiotensin-converting enzyme, soluble form]: Secreted {ECO:0000250|UniProtKB:P12821}.; SUBCELLULAR LOCA…	cytoplasm [GO:0005737]; endosome [GO:0005768]; external side of plasma membrane [GO:0009897]; extracellular exosome [GO:0070062]; extracellular region [GO:0005576]; extracellular space [GO:0005615]; lysosome [GO:0005764]; plasma membrane [GO:0005886]
A0A0R4J225	A0A0R4J225|E0CXJ2|Q9Z2E9	Bscl2	Seipin	MOUSE	2	50050.6	0.365333	0.0106246	0.4955	0.00126726	0.130167	0.315158	A0A0R4J225	–	TM	SUBCELLULAR LOCATION: Endoplasmic reticulum membrane {ECO:0000256|ARBA:ARBA00004477}; Multi-pass membrane protein {ECO:0000256|ARBA:ARBA00004477}.	endoplasmic reticulum membrane [GO:0005789]; lipid droplet [GO:0005811]
Q8BWS5	Q8BWS5	Gprin3	G protein-regulated inducer of neurite outgrowth 3	MOUSE	5	81396	0.365	0.226044	0.6455	0.0412294	0.2805	0.347323	Q8BWS5	–	–		synapse [GO:0045202]
P10493	P10493	Nid1	Nidogen-1	MOUSE	14	139388	0.364333	0.0550659	0.4565	0.0198419	0.0921667	0.606426	P10493	SP	–	SUBCELLULAR LOCATION: Secreted, extracellular space, extracellular matrix, basement membrane.	basement membrane [GO:0005604]; cell periphery [GO:0071944]; collagen-containing extracellular matrix [GO:0062023]; extracellular matrix [GO:0031012]; extracellular region [GO:0005576]; protein complex involved in cell-matrix adhesion [GO:0098637]
Q9Z0H8	Q9Z0H8	Clip2	CAP-Gly domain-containing linker protein 2	MOUSE	25	116422	0.362333	0.000541548	0.458167	5.72e-05	0.0958333	0.265159	Q9Z0H8	–	–	SUBCELLULAR LOCATION: Cytoplasm {ECO:0000250|UniProtKB:O55156}. Cytoplasm, cytoskeleton {ECO:0000269|PubMed:16954346}. Note=Localizes preferentially to the ends of tyrosinated microtubules. {ECO:0000269|PubMed:16954346}.	cytoplasm [GO:0005737]; microtubule cytoskeleton [GO:0015630]; microtubule plus-end [GO:0035371]
G5E8Q8	G5E8Q8|A0A286YDT5|A0A286YD74	Adgrf5	Adhesion G protein-coupled receptor F5	MOUSE	21	151723	0.361667	0.0815478	0.0628333	0.75013	-0.298833	0.14372	G5E8Q8	SP	TM	SUBCELLULAR LOCATION: Cell membrane {ECO:0000269|PubMed:36073784}; Multi-pass membrane protein {ECO:0000255}.	apical part of cell [GO:0045177]; cell surface [GO:0009986]; cytoplasmic vesicle [GO:0031410]; plasma membrane [GO:0005886]
Q9D554	Q9D554	Sf3a3	Splicing factor 3A subunit 3	MOUSE	3	59183.1	0.361	0.0210899	0.681167	0.000207744	0.320167	0.0373296	Q9D554	–	–	SUBCELLULAR LOCATION: Nucleus speckle {ECO:0000250|UniProtKB:Q12874}. Nucleus {ECO:0000250|UniProtKB:Q12874}.	catalytic step 2 spliceosome [GO:0071013]; nuclear speck [GO:0016607]; U2 snRNP [GO:0005686]; U2-type precatalytic spliceosome [GO:0071005]
Q6DIC6	Q6DIC6|E9Q886|E9Q098|E9Q160|E9Q1Q4|A2AFN3	Tro	Tro protein	MOUSE	9	206746	0.360667	0.0925015	0.6755	0.00424641	0.314833	0.137591	Q6DIC6	–	–	SUBCELLULAR LOCATION: Cell membrane {ECO:0000256|ARBA:ARBA00004202}; Peripheral membrane protein {ECO:0000256|ARBA:ARBA00004202}.	cytoplasm [GO:0005737]; nucleus [GO:0005634]; plasma membrane [GO:0005886]
P19096	P19096|A0A0U1RNJ1|A0A0U1RPP5	Fasn	Fatty acid synthase	MOUSE	121	275162	0.358333	0.000413629	0.662167	5.15e-07	0.303833	0.00165523	P19096	–	–	SUBCELLULAR LOCATION: Cytoplasm {ECO:0000250}. Melanosome {ECO:0000250}.	cytosol [GO:0005829]; glycogen granule [GO:0042587]; Golgi apparatus [GO:0005794]; melanosome [GO:0042470]; mitochondrion [GO:0005739]; plasma membrane [GO:0005886]
Q9QUR6	Q9QUR6	Prep	Prolyl endopeptidase	MOUSE	23	81720	0.357667	0.00877422	0.601167	0.000140705	0.2435	0.0582853	Q9QUR6	–	–	SUBCELLULAR LOCATION: Cytoplasm {ECO:0000269|PubMed:37189369}.	cytoplasm [GO:0005737]; cytosol [GO:0005829]; extracellular region [GO:0005576]; nucleus [GO:0005634]
Q6ZQ58	Z4YJT3|Q6ZQ58	Larp1	La-related protein 1	MOUSE	9	121522	0.35	0.0219011	0.669167	0.000196654	0.319167	0.0340783	Q6ZQ58	–	–	SUBCELLULAR LOCATION: Cytoplasm {ECO:0000269|PubMed:10878606}. Cytoplasmic granule {ECO:0000250|UniProtKB:Q6PKG0}. Note=Colocalizes with RPTOR and PABPC1 in cytoplasmic granules that resemble stress granules. {ECO:0000250|UniProtKB:Q6PKG0}.	cytoplasm [GO:0005737]; cytoplasmic stress granule [GO:0010494]; TORC1 complex [GO:0031931]
E9Q912	E9Q912|A0A0G2JGC8|A0A0G2JF70	Rap1gds1	Rap1 GTPase-GDP dissociation stimulator 1	MOUSE	15	66817	0.342667	0.0626751	0.503167	0.00987857	0.1605	0.361205	E9Q912	–	–	SUBCELLULAR LOCATION: Cytoplasm, cytosol {ECO:0000250|UniProtKB:P52306}. Endoplasmic reticulum {ECO:0000250|UniProtKB:P52306}. Mitochondrion {ECO:0000250|UniProtKB:P52306}. Nucleus {ECO:0000250|UniProtKB:P52306}. Note=Nuclear import is dependent on complexing with a GTPase containing a C-terminal polybasic region. {ECO:0000250|UniProtKB:P52306}.	cytosol [GO:0005829]; endoplasmic reticulum [GO:0005783]; extracellular space [GO:0005615]; mitochondrion [GO:0005739]; nucleus [GO:0005634]
P37889	P37889	Fbln2	Fibulin-2	MOUSE	2	137936	0.342333	0.505141	-0.823167	0.121546	-1.1655	0.0346616	P37889	SP	–	SUBCELLULAR LOCATION: Secreted, extracellular space, extracellular matrix.	collagen-containing extracellular matrix [GO:0062023]; extracellular region [GO:0005576]
Q6PHQ8	Q6PHQ8|F7A8R0|F6UFC8	Naa35	N-alpha-acetyltransferase 35, NatC auxiliary subunit	MOUSE	4	84331.3	0.340667	0.0700175	0.4995	0.0119129	0.158833	0.377452	Q6PHQ8	–	–	SUBCELLULAR LOCATION: Cytoplasm {ECO:0000269|PubMed:16484612}.	cytoplasm [GO:0005737]; cytosol [GO:0005829]; NatC complex [GO:0031417]; nucleoplasm [GO:0005654]; plasma membrane [GO:0005886]
Q9Z1K5	Q9Z1K5|H9KV21	Arih1	E3 ubiquitin-protein ligase ARIH1	MOUSE	9	65841.3	0.339333	0.00520545	0.554167	8.34e-05	0.214833	0.056349	Q9Z1K5	–	–	SUBCELLULAR LOCATION: Cytoplasm {ECO:0000250|UniProtKB:Q9Y4X5}. Nucleus {ECO:0000250|UniProtKB:Q9Y4X5}. Nucleus, Cajal body {ECO:0000250|UniProtKB:Q9Y4X5}. Note=Mainly cytoplasmic. Present in Lewy body. {ECO:0000250|UniProtKB:Q9Y4X5}.	Cajal body [GO:0015030]; Cul2-RING ubiquitin ligase complex [GO:0031462]; Cul3-RING ubiquitin ligase complex [GO:0031463]; Cul4A-RING E3 ubiquitin ligase complex [GO:0031464]; cytoplasm [GO:0005737]; Lewy body [GO:0097413]; nuclear body [GO:0016604]; SCF ubiquitin ligase complex [GO:0019005]
O88735	D3YWN7|O88735|E9QMU3	Map7	Ensconsin	MOUSE	3	82134.2	0.326333	0.135169	0.204833	0.33733	-0.1215	0.565335	O88735	–	–	SUBCELLULAR LOCATION: Cytoplasm, perinuclear region {ECO:0000269|PubMed:14517216}. Basolateral cell membrane {ECO:0000269|PubMed:14517216}. Cytoplasm, cytoskeleton {ECO:0000269|PubMed:14517216}. Note=Colocalized on microtubules. An intracellular redistribution is triggered during induction of keratinocyte terminal differentiation from microtubules with a perinuclear localization to cortical micro…	basolateral plasma membrane [GO:0016323]; microtubule [GO:0005874]; perinuclear region of cytoplasm [GO:0048471]; plasma membrane [GO:0005886]
O35668	O35668|G3UYE4|G3UXU7	Hap1	Huntingtin-associated protein 1	MOUSE	9	70457.1	0.319333	0.0378238	0.520167	0.002095	0.200833	0.172539	O35668	–	–	SUBCELLULAR LOCATION: Cytoplasm {ECO:0000250|UniProtKB:P54256}. Presynapse {ECO:0000250|UniProtKB:P54256}. Cytoplasm, cytoskeleton {ECO:0000250|UniProtKB:P54256}. Cell projection, dendritic spine {ECO:0000250|UniProtKB:P54256}. Cell projection, dendrite {ECO:0000250|UniProtKB:P54256}. Cell projection, axon {ECO:0000250|UniProtKB:P54256}. Lysosome {ECO:0000250|UniProtKB:P54256}. Endoplasmic reticu…	autophagosome [GO:0005776]; axon cytoplasm [GO:1904115]; centriole [GO:0005814]; centrosome [GO:0005813]; cytoplasmic vesicle [GO:0031410]; cytosol [GO:0005829]; dendritic spine [GO:0043197]; early endosome [GO:0005769]; endoplasmic reticulum [GO:0005783]; growth cone [GO:0030426]; inclusion body [GO:0016234]; lysosome [GO:0005764]; mitochondrion [GO:0005739]; nucleolus [GO:0005730]; synaptic ves…
Q6IRU5	Q6IRU5|F7BHJ0	Cltb	Clathrin light chain B	MOUSE	6	25285.2	0.319	0.228147	0.6635	0.0195646	0.3445	0.194866	Q6IRU5	–	–	SUBCELLULAR LOCATION: Cytoplasmic vesicle membrane; Peripheral membrane protein; Cytoplasmic side. Membrane, coated pit; Peripheral membrane protein; Cytoplasmic side. Note=Cytoplasmic face of coated pits and vesicles.	ciliary membrane [GO:0060170]; clathrin coat [GO:0030118]; clathrin coat of coated pit [GO:0030132]; clathrin coat of trans-Golgi network vesicle [GO:0030130]; cytosol [GO:0005829]; plasma membrane [GO:0005886]; presynaptic endocytic zone membrane [GO:0098835]; synaptic vesicle membrane [GO:0030672]; trans-Golgi network [GO:0005802]
Q9QXS6	Q9QXS6|A0A0R4J1E3|F7CPL2	Dbn1	Drebrin	MOUSE	23	78027.1	0.318667	0.018099	0.6395	8.52e-05	0.320833	0.0174578	Q9QXS6	–	–	SUBCELLULAR LOCATION: Cytoplasm {ECO:0000250|UniProtKB:Q16643}. Cell projection, dendrite {ECO:0000250|UniProtKB:Q16643}. Cytoplasm, cell cortex {ECO:0000250|UniProtKB:Q16643}. Cell junction {ECO:0000250|UniProtKB:Q16643}. Cell projection {ECO:0000269|PubMed:24720729}. Cell projection, growth cone {ECO:0000269|PubMed:24720729}. Note=In the absence of antigen, evenly distributed throughout subcort…	actin cytoskeleton [GO:0015629]; cell cortex [GO:0005938]; cell-cell junction [GO:0005911]; cytoplasm [GO:0005737]; dendrite [GO:0030425]; gap junction [GO:0005921]; glutamatergic synapse [GO:0098978]; growth cone [GO:0030426]; membrane [GO:0016020]; plasma membrane [GO:0005886]; postsynaptic cytosol [GO:0099524]; postsynaptic density [GO:0014069]; postsynaptic membrane [GO:0045211]
P42567	H3BK65|P42567|Q5JC28|F6W2Q5|H3BJB8|A0A0R4J0A0	Eps15	Epidermal growth factor receptor substrate 15	MOUSE	3	98982.7	0.316333	0.0257122	0.543167	0.000697295	0.226833	0.0961581	P42567	–	–	SUBCELLULAR LOCATION: Cytoplasm. Cell membrane; Peripheral membrane protein; Cytoplasmic side. Membrane, clathrin-coated pit. Note=Recruited to the plasma membrane upon EGFR activation and localizes to coated pits. Colocalizes with UBQLN1 in ubiquitin-rich cytoplasmic aggregates that are not endocytic compartments and in cytoplasmic juxtanuclear structures called aggresomes. {ECO:0000250|UniProtK…	aggresome [GO:0016235]; AP-2 adaptor complex [GO:0030122]; apical plasma membrane [GO:0016324]; basal plasma membrane [GO:0009925]; ciliary membrane [GO:0060170]; clathrin coat of coated pit [GO:0030132]; clathrin-coated pit [GO:0005905]; clathrin-coated vesicle [GO:0030136]; cytosol [GO:0005829]; early endosome membrane [GO:0031901]; glutamatergic synapse [GO:0098978]; plasma membrane [GO:000588…
A2BEE9	A2BEE9|Q52KF7|P70175|A2BEF2	Dlg3	Disks large homolog 3	MOUSE	33	92683.9	0.315	0.0151418	0.580833	0.000142255	0.265833	0.0352836	A2BEE9	–	–		glutamatergic synapse [GO:0098978]; neuromuscular junction [GO:0031594]; neuron projection [GO:0043005]; plasma membrane [GO:0005886]
O35449	O35449	Prrt1	Proline-rich transmembrane protein 1	MOUSE	2	31673.6	0.308	0.262746	0.9025	0.00387857	0.5945	0.0401883	O35449	–	TM	SUBCELLULAR LOCATION: Cell membrane {ECO:0000305|PubMed:22632720}; Single-pass type II membrane protein {ECO:0000250|UniProtKB:Q6MG82}. Synapse {ECO:0000305|PubMed:22632720}.	glutamatergic synapse [GO:0098978]; postsynaptic density membrane [GO:0098839]; synaptic vesicle membrane [GO:0030672]
P07724	P07724	Alb	Albumin	MOUSE	18	70745.2	0.302667	0.174895	-0.0735	0.73428	-0.376167	0.0970601	P07724	SP	–	SUBCELLULAR LOCATION: Secreted.	cytoplasm [GO:0005737]; endoplasmic reticulum [GO:0005783]; extracellular exosome [GO:0070062]; extracellular region [GO:0005576]; extracellular space [GO:0005615]; Golgi apparatus [GO:0005794]; myelin sheath [GO:0043209]; protein-containing complex [GO:0032991]
Q8BRT1	Q08EB6|Q8BRT1|E9Q8N5|Q08EB5	Clasp2	CLIP-associating protein 2	MOUSE	50	141649	0.299667	0.303595	0.768167	0.0154708	0.4685	0.116558	Q8BRT1	–	–	SUBCELLULAR LOCATION: Cytoplasm, cytoskeleton {ECO:0000269|PubMed:11290329, ECO:0000269|PubMed:28550165}. Cytoplasm, cytoskeleton, microtubule organizing center, centrosome. Chromosome, centromere, kinetochore. Cytoplasm, cytoskeleton, spindle. Cytoplasm, cytoskeleton, spindle pole. Golgi apparatus {ECO:0000269|PubMed:11290329}. Golgi apparatus, trans-Golgi network {ECO:0000250|UniProtKB:O75122}.…	cell cortex [GO:0005938]; cell leading edge [GO:0031252]; centrosome [GO:0005813]; Golgi apparatus [GO:0005794]; kinetochore [GO:0000776]; microtubule [GO:0005874]; microtubule cytoskeleton [GO:0015630]; plasma membrane [GO:0005886]; ruffle membrane [GO:0032587]; spindle pole [GO:0000922]; trans-Golgi network [GO:0005802]
Q9JK45	E9Q9F1|Q9JK45|G3UYG5|G3UYP4|G3UZ84	Kcnq5	Potassium voltage-gated channel subfamily KQT member 5	MOUSE	3	103226	0.295667	0.202582	0.437833	0.0671849	0.142167	0.531377	Q9JK45	–	TM	SUBCELLULAR LOCATION: Cell membrane {ECO:0000269|PubMed:15963599}; Multi-pass membrane protein {ECO:0000255}.	clathrin coat [GO:0030118]; plasma membrane [GO:0005886]; voltage-gated potassium channel complex [GO:0008076]
Q8CD76	A0A5F8MPZ2|Q8CD76|Q7TNF4|E9Q7C9|Q5UE59|O88447|Q9DBS5|F6UYN4|Q91W40|D3Z710	Klc1	Kinesin light chain	MOUSE	17	70007.3	0.295333	0.0719883	0.6945	0.000381543	0.399167	0.019459	Q8CD76	–	–	SUBCELLULAR LOCATION: Cytoplasm, cytoskeleton {ECO:0000256|ARBA:ARBA00004245, ECO:0000256|RuleBase:RU367020}.	ciliary rootlet [GO:0035253]; cytoplasm [GO:0005737]; kinesin complex [GO:0005871]; microtubule [GO:0005874]; neuron projection [GO:0043005]
Q99P72	Q99P72	Rtn4	Reticulon-4	MOUSE	34	127125	0.290333	0.0740224	0.6095	0.00108677	0.319167	0.0519521	Q99P72	–	TM	SUBCELLULAR LOCATION: [Isoform A]: Endoplasmic reticulum membrane {ECO:0000269|PubMed:27786289, ECO:0000269|PubMed:32075961}; Multi-pass membrane protein {ECO:0000255}. Cell membrane {ECO:0000250|UniProtKB:Q9NQC3}; Multi-pass membrane protein {ECO:0000255}; Cytoplasmic side {ECO:0000250|UniProtKB:Q9NQC3}. Synapse {ECO:0000269|PubMed:35771867}. Note=Anchored to the membrane of the endoplasmic reti…	anchoring junction [GO:0070161]; axon [GO:0030424]; cell junction [GO:0030054]; cell projection [GO:0042995]; dendritic growth cone [GO:0044294]; endoplasmic reticulum [GO:0005783]; endoplasmic reticulum membrane [GO:0005789]; endoplasmic reticulum tubular network membrane [GO:0098826]; glutamatergic synapse [GO:0098978]; neuronal cell body [GO:0043025]; nuclear envelope [GO:0005635]; plasma memb…
E9QAQ7	E9QAQ7|A2BH40	Arid1a	AT-rich interactive domain-containing protein 1A	MOUSE	4	243582	0.287667	0.331633	-0.0571667	0.844645	-0.344833	0.247745	E9QAQ7	–	–	SUBCELLULAR LOCATION: Nucleus {ECO:0000256|ARBA:ARBA00004123}.	brahma complex [GO:0035060]; nBAF complex [GO:0071565]; nucleoplasm [GO:0005654]; SWI/SNF complex [GO:0016514]
P59325	P59325|Q8BVV6|A0A1Y7VJG2|A0A1Y7VNP4	Eif5	Eukaryotic translation initiation factor 5	MOUSE	2	49424	0.286333	0.0661996	0.617167	0.00067022	0.330833	0.0369888	P59325	–	–	SUBCELLULAR LOCATION: Cytoplasm {ECO:0000305}.	cytosol [GO:0005829]; plasma membrane [GO:0005886]; synapse [GO:0045202]
Q6PB66	Q6PB66|F6V2A3	Lrpprc	Leucine-rich PPR motif-containing protein, mitochondrial	MOUSE	42	157867	0.283333	0.0154082	0.536167	0.000113716	0.252833	0.0276503	Q6PB66	–	–	SUBCELLULAR LOCATION: Mitochondrion {ECO:0000250}. Nucleus {ECO:0000269|PubMed:12071956}. Nucleus, nucleoplasm {ECO:0000250}. Nucleus inner membrane {ECO:0000250}. Nucleus outer membrane {ECO:0000250}.	condensed nuclear chromosome [GO:0000794]; cytoplasm [GO:0005737]; cytoskeleton [GO:0005856]; microtubule [GO:0005874]; mitochondrial nucleoid [GO:0042645]; mitochondrion [GO:0005739]; nuclear inner membrane [GO:0005637]; nuclear outer membrane [GO:0005640]; nucleoplasm [GO:0005654]; nucleus [GO:0005634]; perinuclear region of cytoplasm [GO:0048471]; ribonucleoprotein complex [GO:1990904]
B9EJA2	B9EJA2|D3Z1E3|D3Z551|F6Q1W8	Cttnbp2	Cortactin-binding protein 2	MOUSE	20	181052	0.280667	0.020759	0.479833	0.000499153	0.199167	0.086653	B9EJA2	–	–	SUBCELLULAR LOCATION: Cytoplasm, cell cortex {ECO:0000269|PubMed:22262902, ECO:0000269|PubMed:23015759}. Cell projection, dendritic spine {ECO:0000269|PubMed:22262902, ECO:0000269|PubMed:23015759}. Note=Remains associated with dendritic spines even after glutamate stimulation. {ECO:0000269|PubMed:22262902, ECO:0000269|PubMed:23015759}.	cell cortex [GO:0005938]; dendritic spine [GO:0043197]; FAR/SIN/STRIPAK complex [GO:0090443]; glutamatergic synapse [GO:0098978]; postsynaptic actin cytoskeleton [GO:0098871]; synaptic vesicle [GO:0008021]
Q923X1	Q923X1|A0A0G2JGY1	Adgrl4	Adhesion G protein-coupled receptor L4	MOUSE	5	84526.8	0.279333	0.0911602	0.0838333	0.595946	-0.1955	0.225737	Q923X1	SP	TM	SUBCELLULAR LOCATION: Cell membrane {ECO:0000269|PubMed:23871637}; Multi-pass membrane protein {ECO:0000255}.	cytoplasmic vesicle [GO:0031410]; plasma membrane [GO:0005886]
Q8BFU3	Q8BFU3	Rnf214	RING finger protein 214	MOUSE	9	74422.2	0.278	0.071274	0.5045	0.00307647	0.2265	0.134615	Q8BFU3	–	–
E9Q9Q2	E9Q9Q2|Q80ZH9|A0A087WPF0|A0A087WQF6|Q3URW7	R3hdm1	R3H domain-containing 1	MOUSE	6	125070	0.276333	0.115496	0.329833	0.0646298	0.0535	0.750808	E9Q9Q2	–	–
A0A2I3BPW0	A0A2I3BPW0|A0A2I3BPL1|A0A2I3BS20	Ndrg2	Protein NDRG2 (Fragment)	MOUSE	13	30717.3	0.275667	0.281475	0.9195	0.00202503	0.643833	0.0197263	A0A2I3BPW0	–	–	SUBCELLULAR LOCATION: Cell projection, growth cone {ECO:0000256|ARBA:ARBA00004624}. Cytoplasm {ECO:0000256|ARBA:ARBA00004496}.	cytoplasm [GO:0005737]; growth cone [GO:0030426]
Q6P5F9	Q6P5F9|F6YA11|A2AKT6	Xpo1	Exportin-1	MOUSE	13	124232	0.274	0.0174133	0.459833	0.000436853	0.185833	0.0900372	Q6P5F9	–	–	SUBCELLULAR LOCATION: Cytoplasm {ECO:0000250}. Nucleus, nucleoplasm {ECO:0000250}. Nucleus, Cajal body {ECO:0000250}. Nucleus, nucleolus {ECO:0000250}. Note=Located in the nucleoplasm, Cajal bodies and nucleoli. Shuttles between the nucleus/nucleolus and the cytoplasm (By similarity). {ECO:0000250}.	annulate lamellae [GO:0005642]; Cajal body [GO:0015030]; cytosol [GO:0005829]; kinetochore [GO:0000776]; nuclear membrane [GO:0031965]; nucleolus [GO:0005730]; nucleus [GO:0005634]; ribonucleoprotein complex [GO:1990904]
Q8R1F1	Q8R1F1	Niban2	Protein Niban 2	MOUSE	3	85444.6	0.273333	0.0831529	0.5505	0.00197523	0.277167	0.0793276	Q8R1F1	–	–	SUBCELLULAR LOCATION: Cytoplasm, cytosol {ECO:0000269|PubMed:21148485}. Cell junction, adherens junction {ECO:0000250}. Membrane {ECO:0000250|UniProtKB:Q96TA1}; Lipid-anchor {ECO:0000250|UniProtKB:Q96TA1}. Note=In exponentially growing cells, exclusively cytoplasmic. Cell membrane localization is observed when cells reach confluency and during telophase (By similarity). Phosphorylation may play a…	adherens junction [GO:0005912]; cytosol [GO:0005829]; plasma membrane [GO:0005886]
O89026	A0A338P6F7|O89026|G5E843	Robo1	Roundabout homolog 1	MOUSE	2	177659	0.272333	0.0990211	0.681833	0.000513523	0.4095	0.0183949	O89026	SP	TM	SUBCELLULAR LOCATION: Cell membrane {ECO:0000269|PubMed:24560577}; Single-pass type I membrane protein {ECO:0000305}. Cell projection, axon {ECO:0000269|PubMed:24560577}. Endoplasmic reticulum-Golgi intermediate compartment membrane {ECO:0000250|UniProtKB:O55005}; Single-pass membrane protein {ECO:0000250|UniProtKB:O55005}. Note=Detected at growth cones in thalamus neurons (PubMed:24560577). PRRG…	axolemma [GO:0030673]; endoplasmic reticulum-Golgi intermediate compartment membrane [GO:0033116]; plasma membrane [GO:0005886]
Q61739	A0A5F8MPB5|Q61739|F6VSK8	Itga6	Integrin alpha-6	MOUSE	6	123298	0.270667	0.0440962	0.443833	0.00260572	0.173167	0.180111	Q61739	SP	TM	SUBCELLULAR LOCATION: Cell membrane {ECO:0000250|UniProtKB:P23229}; Single-pass type I membrane protein {ECO:0000255}. Cell membrane {ECO:0000250|UniProtKB:P23229}; Lipid-anchor {ECO:0000250|UniProtKB:P23229}.	basal part of cell [GO:0045178]; basal plasma membrane [GO:0009925]; basement membrane [GO:0005604]; basolateral plasma membrane [GO:0016323]; cell surface [GO:0009986]; external side of plasma membrane [GO:0009897]; hemidesmosome [GO:0030056]; integrin complex [GO:0008305]; plasma membrane [GO:0005886]
G5E870	G5E870|A0A087WNZ7|A0A0B4J1N9|A0A087WRV6|A0A087WP92|A0A087WQ02|Q3TP48|A0A087WS65|A0A087WSG4	Trip12	E3 ubiquitin-protein ligase TRIP12	MOUSE	12	226235	0.269667	0.0129767	0.493833	0.000116101	0.224167	0.0333551	G5E870	–	–	SUBCELLULAR LOCATION: Nucleus, nucleoplasm {ECO:0000250|UniProtKB:Q14669}.	nuclear speck [GO:0016607]; nucleoplasm [GO:0005654]
Q80YN3	Q80YN3|F7BNZ5|E9Q8Q5|A2AVX1	Bcas1	Breast carcinoma-amplified sequence 1 homolog	MOUSE	10	67832.8	0.264667	0.445977	0.650167	0.0737016	0.3855	0.272136	Q80YN3	–	–	SUBCELLULAR LOCATION: Cytoplasm {ECO:0000250|UniProtKB:Q3ZB98}.	cytoplasm [GO:0005737]; cytosol [GO:0005829]
Q8BFW7	Q8BFW7	Lpp	Lipoma-preferred partner homolog	MOUSE	8	67430	0.263	0.0631075	0.353167	0.0166155	0.0901667	0.50189	Q8BFW7	–	–	SUBCELLULAR LOCATION: Nucleus {ECO:0000250}. Cytoplasm {ECO:0000250}. Cell junction {ECO:0000250}. Note=Found in the nucleus, in the cytoplasm and at cell adhesion sites. {ECO:0000250}.	cytosol [GO:0005829]; focal adhesion [GO:0005925]; nucleus [GO:0005634]; plasma membrane [GO:0005886]
Q61753	Q61753|F6ZSB7	Phgdh	D-3-phosphoglycerate dehydrogenase	MOUSE	24	57383.3	0.26	0.123564	0.616167	0.00152018	0.356167	0.0410384	Q61753	–	–		myelin sheath [GO:0043209]
P38060	P38060	Hmgcl	Hydroxymethylglutaryl-CoA lyase, mitochondrial	MOUSE	11	34694.7	0.259333	0.161935	0.3945	0.0408288	0.135167	0.455139	P38060	–	–	SUBCELLULAR LOCATION: Mitochondrion matrix {ECO:0000269|PubMed:7527399}. Peroxisome {ECO:0000269|PubMed:7527399}. Note=Unprocessed form is peroxisomal.	mitochondrial inner membrane [GO:0005743]; mitochondrial matrix [GO:0005759]; mitochondrion [GO:0005739]; peroxisome [GO:0005777]; protein-containing complex [GO:0032991]
Q66L44	E9PW07|Q66L44	Cbarp	Voltage-dependent calcium channel beta subunit-associated regulatory protein	MOUSE	2	74585.9	0.255667	0.357692	0.0055	0.983982	-0.250167	0.367838	Q66L44	–	TM	SUBCELLULAR LOCATION: Cytoplasmic vesicle, secretory vesicle, synaptic vesicle membrane {ECO:0000269|PubMed:24751537}; Single-pass type III membrane protein {ECO:0000305|PubMed:24751537}. Cell membrane {ECO:0000269|PubMed:24751537}; Single-pass type III membrane protein {ECO:0000305|PubMed:24751537}. Cell projection, growth cone {ECO:0000269|PubMed:24751537}.	growth cone [GO:0030426]; plasma membrane [GO:0005886]; secretory granule [GO:0030141]; synaptic vesicle membrane [GO:0030672]
Q8BI84	Q8BI84|J3KMG3|J3KMH5|A0A0R4J2D3	Mia3	Transport and Golgi organization protein 1 homolog	MOUSE	2	214299	0.238333	0.383452	0.4415	0.117013	0.203167	0.455928	Q8BI84	SP	TM	SUBCELLULAR LOCATION: Endoplasmic reticulum membrane {ECO:0000250|UniProtKB:Q5JRA6}; Single-pass membrane protein {ECO:0000250|UniProtKB:Q5JRA6}. Note=Localizes at endoplasmic reticulum exit sites (ERES), also known as transitional endoplasmic reticulum (tER). SEC16A is required for its proper localization to ERES. After loading of COL7A1 into transport carriers, it is not incorporated into COPII…	endoplasmic reticulum exit site [GO:0070971]; endoplasmic reticulum membrane [GO:0005789]; membrane [GO:0016020]
E9PVA8	E9PVA8	Gcn1	eIF-2-alpha kinase activator GCN1	MOUSE	35	295811	0.237	0.0512827	0.414167	0.00213256	0.177167	0.134206	E9PVA8	–	–	SUBCELLULAR LOCATION: Cytoplasm {ECO:0000269|PubMed:32324833, ECO:0000305|PubMed:23447528}. Note=Associates with ribosomes in undifferentiated neuroblastoma cells and increases after neuronal differentiation (PubMed:23447528). {ECO:0000269|PubMed:23447528}.	cytoplasm [GO:0005737]; cytosol [GO:0005829]; cytosolic ribosome [GO:0022626]
Q6P069	Q6P069	Sri	Sorcin	MOUSE	4	21912.2	0.237	0.230245	0.611833	0.00562463	0.374833	0.0666101	Q6P069	–	–	SUBCELLULAR LOCATION: Cytoplasm {ECO:0000269|PubMed:12824171}. Sarcoplasmic reticulum membrane {ECO:0000269|PubMed:12824171}; Peripheral membrane protein {ECO:0000269|PubMed:12824171}; Cytoplasmic side {ECO:0000269|PubMed:12824171}. Note=Relocates to the sarcoplasmic reticulum membrane in response to elevated calcium levels.	chromaffin granule membrane [GO:0042584]; cytosol [GO:0005829]; extracellular exosome [GO:0070062]; nucleoplasm [GO:0005654]; plasma membrane [GO:0005886]; sarcoplasmic reticulum membrane [GO:0033017]; vesicle [GO:0031982]; Z disc [GO:0030018]
Q9Z0E0	Q9Z0E0	Ncdn	Neurochondrin	MOUSE	27	80320.2	0.233	0.205165	0.4595	0.0196202	0.2265	0.217416	Q9Z0E0	–	–	SUBCELLULAR LOCATION: Cytoplasm, cytosol {ECO:0000250|UniProtKB:O35095}. Endosome membrane {ECO:0000250|UniProtKB:O35095}; Lipid-anchor {ECO:0000250|UniProtKB:O35095}. Cell projection, dendrite {ECO:0000250|UniProtKB:O35095}. Postsynapse {ECO:0000250|UniProtKB:O35095}. Note=Localizes to somatic regions of neurons. Localization to endosome membrane requires palmitoylation. {ECO:0000250|UniProtKB:O…	cytosol [GO:0005829]; dendrite [GO:0030425]; endosome membrane [GO:0010008]; glutamatergic synapse [GO:0098978]; neuron projection [GO:0043005]; neuronal cell body [GO:0043025]; perikaryon [GO:0043204]; postsynapse [GO:0098794]
Q8C0Z1	Q8C0Z1|F6SQM4|D3Z6P3	Fam234a	Protein FAM234A	MOUSE	2	61145.3	0.231667	0.434686	0.247167	0.40525	0.0155	0.957879	Q8C0Z1	–	TM	SUBCELLULAR LOCATION: Membrane {ECO:0000305}; Single-pass type II membrane protein {ECO:0000305}.	cell surface [GO:0009986]; membrane [GO:0016020]
E9QN14	E9QN14|F8VPQ4|Q812A2|F7D9F7	Srgap3	SLIT-ROBO Rho GTPase-activating protein 3	MOUSE	31	122635	0.231333	0.0773331	0.529167	0.00058505	0.297833	0.0274912	E9QN14	–	–
P70398	P70398|Q4FE56|E9PWA9|F8VPU6|G3UY52|G3UZS3	Usp9x	Probable ubiquitin carboxyl-terminal hydrolase FAF-X	MOUSE	75	294243	0.229	0.0876189	0.409833	0.00516359	0.180833	0.169597	P70398	–	–	SUBCELLULAR LOCATION: Cytoplasm, cytosol {ECO:0000250|UniProtKB:Q93008}. Cell projection, growth cone {ECO:0000269|PubMed:24607389}. Cytoplasm, cytoskeleton, cilium axoneme {ECO:0000250|UniProtKB:Q93008}.	apical part of cell [GO:0045177]; cilium [GO:0005929]; cytoplasm [GO:0005737]; cytoskeleton [GO:0005856]; cytosol [GO:0005829]; growth cone [GO:0030426]; postsynapse [GO:0098794]
O70252	O70252|D3YX62|D3Z4A2|D3YXN4	Hmox2	Heme oxygenase 2	MOUSE	3	35909.1	0.228667	0.125283	0.477833	0.0040158	0.249167	0.0971876	O70252	–	TM	SUBCELLULAR LOCATION: Microsome membrane {ECO:0000250|UniProtKB:P30519}; Single-pass type IV membrane protein {ECO:0000255}; Cytoplasmic side {ECO:0000250|UniProtKB:P09601}. Endoplasmic reticulum membrane {ECO:0000250|UniProtKB:P09601}; Single-pass type IV membrane protein {ECO:0000255}; Cytoplasmic side {ECO:0000250|UniProtKB:P09601}.	endoplasmic reticulum membrane [GO:0005789]; plasma membrane [GO:0005886]
Q3UMT1	Q3UMT1|F6XWD4	Ppp1r12c	Protein phosphatase 1 regulatory subunit 12C	MOUSE	2	85140.1	0.224333	0.261772	0.692167	0.00263546	0.467833	0.0280176	Q3UMT1	–	–	SUBCELLULAR LOCATION: Cytoplasm {ECO:0000250|UniProtKB:Q9BZL4}. Cytoplasm, cytoskeleton, stress fiber {ECO:0000250|UniProtKB:Q9BZL4}.	cytoplasm [GO:0005737]; stress fiber [GO:0001725]
Q9R0L6	Q9R0L6	Pcm1	Pericentriolar material 1 protein	MOUSE	2	230269	0.214	0.312861	0.677833	0.00477902	0.463833	0.0388566	Q9R0L6	–	–	SUBCELLULAR LOCATION: Cytoplasm, cytoskeleton {ECO:0000250|UniProtKB:Q8AV28}. Cytoplasm, cytoskeleton, microtubule organizing center, centrosome {ECO:0000269|PubMed:10579718, ECO:0000269|PubMed:12112146, ECO:0000269|PubMed:12403812}. Cytoplasmic granule {ECO:0000269|PubMed:12403812, ECO:0000269|PubMed:12571289}. Cytoplasm, cytoskeleton, microtubule organizing center, centrosome, centriolar satell…	apical part of cell [GO:0045177]; centriolar satellite [GO:0034451]; centriole [GO:0005814]; centrosome [GO:0005813]; ciliary basal body [GO:0036064]; ciliary transition zone [GO:0035869]; cytoplasm [GO:0005737]; cytosol [GO:0005829]; nuclear membrane [GO:0031965]; nucleoplasm [GO:0005654]; pericentriolar material [GO:0000242]; protein-containing complex [GO:0032991]
O35445	O35445	Rnf5	E3 ubiquitin-protein ligase RNF5	MOUSE	2	20236.4	0.212	0.680521	-1.10783	0.0445293	-1.31983	0.0196526	O35445	–	TM	SUBCELLULAR LOCATION: Cell membrane {ECO:0000269|PubMed:12861019}; Multi-pass membrane protein {ECO:0000255}. Mitochondrion membrane {ECO:0000250|UniProtKB:Q99942}; Multi-pass membrane protein {ECO:0000255}. Endoplasmic reticulum membrane {ECO:0000250|UniProtKB:Q99942}; Multi-pass membrane protein {ECO:0000255}. Note=Predominantly located in the plasma membrane, with some localization occurring w…	endoplasmic reticulum membrane [GO:0005789]; membrane [GO:0016020]; mitochondrial membrane [GO:0031966]; plasma membrane [GO:0005886]
Q6KAS7	Q6KAS7|A0A3Q4EI48	Znf521	Zinc finger protein 521	MOUSE	3	152171	0.210667	0.463458	0.5745	0.0580652	0.363833	0.213411	Q6KAS7	–	–	SUBCELLULAR LOCATION: Nucleus {ECO:0000269|PubMed:12393497}.	nucleoplasm [GO:0005654]; nucleus [GO:0005634]
P63040	P63040	Cplx1	Complexin-1	MOUSE	4	15178.9	0.206	0.500793	0.4695	0.136713	0.2635	0.391446	P63040	–	–	SUBCELLULAR LOCATION: Cytoplasm, cytosol {ECO:0000269|PubMed:15126625, ECO:0000269|PubMed:7635198}. Perikaryon {ECO:0000269|PubMed:7635198}. Presynapse {ECO:0000269|PubMed:7635198}. Note=Enriched at synaptic-releasing sites in mature neurons. {ECO:0000269|PubMed:7635198}.	calyx of Held [GO:0044305]; cytosol [GO:0005829]; dendrite [GO:0030425]; glutamatergic synapse [GO:0098978]; neuronal cell body [GO:0043025]; perikaryon [GO:0043204]; postsynapse [GO:0098794]; presynapse [GO:0098793]; Schaffer collateral - CA1 synapse [GO:0098685]; SNARE complex [GO:0031201]; synapse [GO:0045202]; synaptobrevin 2-SNAP-25-syntaxin-1a-complexin I complex [GO:0070032]
A0A0G2JH17	A0A0G2JH17|K3W4P2|Q6P4S8	Ints1	Integrator complex subunit 1	MOUSE	2	250072	0.203	0.530739	-0.00816667	0.979744	-0.211167	0.514569	A0A0G2JH17	–	–		INTAC complex [GO:0160232]; integrator complex [GO:0032039]
Q8BFY9	Q8BFY9|Q3TKD0|Q99LG2|J3QMX2|E9PV58	Tnpo1	Transportin-1	MOUSE	8	103839	0.201	0.188919	0.679167	0.000313714	0.478167	0.00512139	Q8BFY9	–	–	SUBCELLULAR LOCATION: Cytoplasm {ECO:0000250}. Nucleus {ECO:0000250}.	cytoplasm [GO:0005737]; nucleolus [GO:0005730]; nucleoplasm [GO:0005654]
Q08481	B1ARB3|Q08481|B1ARA9	Pecam1	Platelet endothelial cell adhesion molecule	MOUSE	18	82117	0.195333	0.105148	0.210833	0.0824002	0.0155	0.892975	Q08481	SP	TM	SUBCELLULAR LOCATION: Cell membrane {ECO:0000250|UniProtKB:P16284}; Single-pass type I membrane protein {ECO:0000250|UniProtKB:P16284}. Membrane raft {ECO:0000250|UniProtKB:P16284}. Cell junction {ECO:0000250|UniProtKB:P16284}. Note=Localizes to the lateral border recycling compartment (LBRC) and recycles from the LBRC to the junction in resting endothelial cells. Cell surface expression on neutr…	cell periphery [GO:0071944]; cell-cell contact zone [GO:0044291]; cytoplasm [GO:0005737]; cytosol [GO:0005829]; external side of plasma membrane [GO:0009897]; extracellular space [GO:0005615]; membrane [GO:0016020]; membrane raft [GO:0045121]; nucleolus [GO:0005730]; nucleoplasm [GO:0005654]; plasma membrane [GO:0005886]; protein-containing complex [GO:0032991]; smooth muscle contractile fiber [G…
Q9ES97	Q9ES97	Rtn3	Reticulon-3	MOUSE	32	104504	0.194333	0.144266	0.4045	0.00588337	0.210167	0.11645	Q9ES97	–	TM	SUBCELLULAR LOCATION: Endoplasmic reticulum membrane {ECO:0000269|PubMed:15350194}; Multi-pass membrane protein {ECO:0000269|PubMed:15350194}. Golgi apparatus membrane {ECO:0000250|UniProtKB:O95197}; Multi-pass membrane protein {ECO:0000255}.	endoplasmic reticulum [GO:0005783]; endoplasmic reticulum membrane [GO:0005789]; Golgi apparatus [GO:0005794]; Golgi membrane [GO:0000139]; synapse [GO:0045202]
Q6ZPS6	Q6ZPS6|A0A0G2JEA0	Ankib1	Ankyrin repeat and IBR domain-containing protein 1	MOUSE	5	123984	0.194	0.288733	0.457167	0.020425	0.263167	0.156431	Q6ZPS6	–	–
Q9Z1Z0	Q9Z1Z0|A0A0J9YUG0	Uso1	General vesicular transport factor p115	MOUSE	24	108065	0.194	0.250139	0.489167	0.00867433	0.295167	0.0887398	Q9Z1Z0	–	–	SUBCELLULAR LOCATION: Cytoplasm, cytosol {ECO:0000250}. Golgi apparatus membrane {ECO:0000250}; Peripheral membrane protein {ECO:0000250}. Note=Recycles between the cytosol and the Golgi apparatus during interphase. {ECO:0000250}.	cytosol [GO:0005829]; fibrillar center [GO:0001650]; Golgi membrane [GO:0000139]; perinuclear region of cytoplasm [GO:0048471]
Q9CQA3	Q9CQA3	Sdhb	Succinate dehydrogenase [ubiquinone] iron-sulfur subunit, mitochondrial	MOUSE	15	32612.1	0.188333	0.207047	0.534833	0.00195042	0.3465	0.028332	Q9CQA3	–	–	SUBCELLULAR LOCATION: Mitochondrion inner membrane {ECO:0000250|UniProtKB:Q9YHT2}; Peripheral membrane protein {ECO:0000250|UniProtKB:Q9YHT2}; Matrix side {ECO:0000250|UniProtKB:Q9YHT2}.	mitochondrial inner membrane [GO:0005743]; mitochondrion [GO:0005739]; nucleoplasm [GO:0005654]; plasma membrane [GO:0005886]; respiratory chain complex II (succinate dehydrogenase) [GO:0045273]
Q9JI18	Q9JI18|A2API5|E9Q202|A0A0N4SVX0|F6YDG9	Lrp1b	Low-density lipoprotein receptor-related protein 1B	MOUSE	37	533366	0.186	0.0969738	0.219167	0.0544579	0.0331667	0.75659	Q9JI18	SP	TM	SUBCELLULAR LOCATION: Membrane {ECO:0000305}; Single-pass type I membrane protein {ECO:0000305}.	membrane [GO:0016020]; receptor complex [GO:0043235]
F8VQK5	F8VQK5|P59808	Sash1	SAM and SH3 domain-containing protein 1	MOUSE	4	136817	0.183	0.325916	0.641167	0.00285873	0.458167	0.0225168	F8VQK5	–	–	SUBCELLULAR LOCATION: Cytoplasm {ECO:0000256|ARBA:ARBA00004496}.	cytosol [GO:0005829]; nucleoplasm [GO:0005654]; protein-containing complex [GO:0032991]
P09103	P09103|P05307|A6H7J6|E9Q8G8	P4hb	Protein disulfide-isomerase	MOUSE	16	57456.8	0.178667	0.416929	0.6765	0.0064593	0.497833	0.034438	P09103	SP	–	SUBCELLULAR LOCATION: Endoplasmic reticulum {ECO:0000250|UniProtKB:P07237}. Endoplasmic reticulum lumen {ECO:0000250|UniProtKB:P07237}. Melanosome {ECO:0000250|UniProtKB:P07237}. Cell membrane {ECO:0000269|PubMed:21670307}; Peripheral membrane protein {ECO:0000305}. Note=Highly abundant. In some cell types, seems to be also secreted or associated with the plasma membrane, where it undergoes const…	cytoskeleton [GO:0005856]; cytosol [GO:0005829]; endoplasmic reticulum [GO:0005783]; endoplasmic reticulum chaperone complex [GO:0034663]; endoplasmic reticulum lumen [GO:0005788]; endoplasmic reticulum-Golgi intermediate compartment [GO:0005793]; external side of plasma membrane [GO:0009897]; lamellipodium [GO:0030027]; melanosome [GO:0042470]; procollagen-proline 4-dioxygenase complex [GO:00162…
Q5I012	Q5I012|J3QNE8	Slc38a10	Putative sodium-coupled neutral amino acid transporter 10	MOUSE	3	117762	0.177	0.778949	0.9635	0.140776	0.7865	0.223587	Q5I012	–	TM	SUBCELLULAR LOCATION: Membrane {ECO:0000305|PubMed:28593130}; Multi-pass membrane protein {ECO:0000255}.	Golgi apparatus [GO:0005794]; membrane [GO:0016020]
P48318	P48318|D3Z5S3|D3Z1L8	Gad1	Glutamate decarboxylase 1	MOUSE	14	67388.8	0.175333	0.372406	0.3485	0.0875724	0.173167	0.378186	P48318	–	–		axon [GO:0030424]; axon terminus [GO:0043679]; cell cortex [GO:0005938]; clathrin-sculpted gamma-aminobutyric acid transport vesicle membrane [GO:0061202]; cytoplasm [GO:0005737]; GABA-ergic synapse [GO:0098982]; inhibitory synapse [GO:0060077]; mitochondrion [GO:0005739]; neuron projection terminus [GO:0044306]; perinuclear region of cytoplasm [GO:0048471]; presynapse [GO:0098793]; presynaptic a…
Q9WUB0	Q9WUB0|F6VII1	Rbck1	RanBP-type and C3HC4-type zinc finger-containing protein 1	MOUSE	4	59359.2	0.173333	0.451849	-0.614833	0.0151869	-0.788167	0.00314126	Q9WUB0	–	–		LUBAC complex [GO:0071797]
Q80TK0	A0A1D5RL96|Q80TK0|Q3TEG0|F7CG54|D3YUW2	Kiaa1107	AP2-interacting clathrin-endocytosis protein	MOUSE	11	135541	0.168333	0.348158	0.437833	0.0235986	0.2695	0.141848	Q80TK0	–	–	SUBCELLULAR LOCATION: Cell projection, axon {ECO:0000269|PubMed:29262337}. Presynapse {ECO:0000269|PubMed:29262337}. Cytoplasmic vesicle, clathrin-coated vesicle {ECO:0000250|UniProtKB:D4A0X3}. Nucleus {ECO:0000250|UniProtKB:Q5XKL5}. Note=In primary cultures, mainly present at axonal and presynaptic terminal levels of mature neurons. In immature neurons, localizes to the cell body and growing pro…	AP-2 adaptor complex [GO:0030122]; axon [GO:0030424]; extrinsic component of synaptic vesicle membrane [GO:0098850]; neuron projection terminus [GO:0044306]; nucleoplasm [GO:0005654]; nucleus [GO:0005634]
A0A1Y7VK09	A0A1Y7VK09	Ryr2	Ryanodine receptor 2 (Fragment)	MOUSE	12	43449.9	0.163333	0.804214	0.766167	0.255094	0.602833	0.36652	A0A1Y7VK09	–	–
Q3U0V1	Q3U0V1|A0A3B2WCD8|A0A3B2W465	Khsrp	Far upstream element-binding protein 2	MOUSE	29	77230.5	0.16	0.398932	0.4425	0.029747	0.2825	0.146086	Q3U0V1	–	–	SUBCELLULAR LOCATION: Nucleus {ECO:0000250}. Cytoplasm {ECO:0000250}. Note=A small proportion is also found in the cytoplasm of neuronal cell bodies and dendrites. {ECO:0000250}.	cytoplasmic stress granule [GO:0010494]; cytosol [GO:0005829]; nucleoplasm [GO:0005654]
Q8R5M8	E9PYN1|Q8R5M8|E0CY16|A0A668KLV1	Cadm1	Cell adhesion molecule 1	MOUSE	5	50244	0.159667	0.436804	0.383167	0.0744498	0.2235	0.281018	Q8R5M8	SP	TM	SUBCELLULAR LOCATION: Cell membrane {ECO:0000269|PubMed:12826663, ECO:0000269|PubMed:19752223, ECO:0000269|PubMed:20739279, ECO:0000269|PubMed:24687959}; Single-pass type I membrane protein {ECO:0000269|PubMed:12826663, ECO:0000269|PubMed:20739279}. Synaptic cell membrane {ECO:0000269|PubMed:20739279, ECO:0000269|PubMed:23209303}; Single-pass type I membrane protein {ECO:0000305}. Note=Localized …	axon [GO:0030424]; basolateral plasma membrane [GO:0016323]; cell body fiber [GO:0070852]; cell-cell junction [GO:0005911]; dendrite [GO:0030425]; glutamatergic synapse [GO:0098978]; plasma membrane [GO:0005886]; postsynaptic membrane [GO:0045211]; presynaptic membrane [GO:0042734]; Schaffer collateral - CA1 synapse [GO:0098685]; synapse [GO:0045202]; synaptic vesicle [GO:0008021]; varicosity [GO…
Q91YU6	Q91YU6|A0A494BB51|A0A494BB76	Lzts2	Leucine zipper putative tumor suppressor 2	MOUSE	2	73204.3	0.159	0.458775	-0.00683333	0.974359	-0.165833	0.440069	Q91YU6	–	–	SUBCELLULAR LOCATION: Cytoplasm {ECO:0000255|HAMAP-Rule:MF_03026}. Cytoplasm, cytoskeleton, microtubule organizing center, centrosome {ECO:0000255|HAMAP-Rule:MF_03026, ECO:0000269|PubMed:18490357}. Note=Localized to the centrosome throughout the cell cycle. Localized to the midbody in cells undergoing cytokinesis. {ECO:0000255|HAMAP-Rule:MF_03026}.	centrosome [GO:0005813]; cytoplasm [GO:0005737]; cytosol [GO:0005829]; microtubule [GO:0005874]; midbody [GO:0030496]; plasma membrane [GO:0005886]; vesicle [GO:0031982]
P28828	Q68FM4|P28828|A0A286YDL1|A0A286YCW9|B1AUH1	Ptprm	Receptor-type tyrosine-protein phosphatase mu	MOUSE	22	165419	0.157667	0.11547	0.0195	0.839062	-0.138167	0.163773	P28828	SP	TM	SUBCELLULAR LOCATION: Cell membrane {ECO:0000250|UniProtKB:P28827}; Single-pass type I membrane protein {ECO:0000250|UniProtKB:P28827}. Note=Localizes in regions of cell-cell contact. {ECO:0000250|UniProtKB:P28827}.	adherens junction [GO:0005912]; lamellipodium [GO:0030027]; perinuclear region of cytoplasm [GO:0048471]; plasma membrane [GO:0005886]
Q8BG32	Q8BG32|G3UYH2|G3UXL5|G3UWW7|G3UZ28|G3UYL3|G3UYI4|G3UYL8|G3UX15|G3UWV7|G3UX67	Psmd11	26S proteasome non-ATPase regulatory subunit 11	MOUSE	4	47721.2	0.157	0.463555	0.4055	0.0710415	0.2485	0.252299	Q8BG32	–	–		proteasome accessory complex [GO:0022624]; proteasome regulatory particle [GO:0005838]
P58871	P58871|Z4YJL4|A0A571BEG9	Tnks1bp1	182 kDa tankyrase-1-binding protein	MOUSE	15	183134	0.148	0.412077	0.505833	0.0113622	0.357833	0.0593664	P58871	–	–	SUBCELLULAR LOCATION: Nucleus {ECO:0000250}. Cytoplasm, cytoskeleton {ECO:0000250}. Chromosome {ECO:0000250}. Note=Colocalizes with chromosomes during mitosis, and in the cytoplasm with cortical actin. {ECO:0000250}.	adherens junction [GO:0005912]; CCR4-NOT complex [GO:0030014]; cytoskeleton [GO:0005856]; cytosol [GO:0005829]; heterochromatin [GO:0000792]; nucleus [GO:0005634]
Q9ER67	Q9ER67|A2AG46|A2AG47	Maged2	MAGE family member D2	MOUSE	5	65627.5	0.148	0.551788	0.454167	0.0814009	0.306167	0.227145	Q9ER67	–	–	SUBCELLULAR LOCATION: Cell membrane {ECO:0000256|ARBA:ARBA00004202}; Peripheral membrane protein {ECO:0000256|ARBA:ARBA00004202}.	cytosol [GO:0005829]; nucleolus [GO:0005730]; nucleoplasm [GO:0005654]; nucleus [GO:0005634]; plasma membrane [GO:0005886]
Q8C0M9	Q8C0M9	Asrgl1	Isoaspartyl peptidase/L-asparaginase	MOUSE	12	34405.8	0.147333	0.447433	0.335833	0.0956202	0.1885	0.334037	Q8C0M9	–	–	SUBCELLULAR LOCATION: Cytoplasm {ECO:0000250|UniProtKB:Q7L266}. Note=Midpiece of sperm tail. In retina localizes in photoreceptor inner segment (PubMed:27106100). {ECO:0000250|UniProtKB:Q7L266, ECO:0000269|PubMed:27106100}.	cytoplasm [GO:0005737]; photoreceptor inner segment [GO:0001917]
A0A2I3BPX3	A0A2I3BPX3|Q6P9J9|A0A2I3BPY8|A0A2I3BRD2	Ano6	Anoctamin	MOUSE	4	109663	0.145667	0.186052	0.0101667	0.924227	-0.1355	0.21688	A0A2I3BPX3	–	TM	SUBCELLULAR LOCATION: Cell membrane {ECO:0000256|ARBA:ARBA00004651}; Multi-pass membrane protein {ECO:0000256|ARBA:ARBA00004651}. Membrane {ECO:0000256|RuleBase:RU280814}; Multi-pass membrane protein {ECO:0000256|RuleBase:RU280814}.	chloride channel complex [GO:0034707]; cytosol [GO:0005829]; plasma membrane [GO:0005886]
Q7TSC1	Q7TSC1|G3UX48	Prrc2a	Protein PRRC2A	MOUSE	6	229769	0.143	0.312389	0.207167	0.150682	0.0641667	0.64575	Q7TSC1	–	–	SUBCELLULAR LOCATION: Cytoplasm {ECO:0000250}. Nucleus {ECO:0000250}.	cytosol [GO:0005829]; nucleoplasm [GO:0005654]; plasma membrane [GO:0005886]
F8VQJ3	F8VQJ3|P02468|F6TLW1|F6SFQ3	Lamc1	Laminin subunit gamma-1	MOUSE	16	182890	0.142667	0.132351	-0.128167	0.173292	-0.270833	0.00859155	F8VQJ3	SP	–	SUBCELLULAR LOCATION: Secreted, extracellular space, extracellular matrix, basement membrane {ECO:0000256|ARBA:ARBA00004302}.	extracellular region [GO:0005576]; laminin-1 complex [GO:0005606]; laminin-10 complex [GO:0043259]
Q9CY58	Q9CY58|Q3UMP4|A0A0N4SV32|A0A0N4SWH2|A0A0N4SUN8|A0A0N4SUQ1|A0A0N4SV40|A0A0N4SVK5	Serbp1	Plasminogen activator inhibitor 1 RNA-binding protein	MOUSE	2	44827.4	0.14	0.436517	0.0225	0.899476	-0.1175	0.512452	Q9CY58	–	–	SUBCELLULAR LOCATION: Cytoplasm {ECO:0000250|UniProtKB:Q8NC51}. Nucleus {ECO:0000250|UniProtKB:Q8NC51}. Cytoplasm, perinuclear region {ECO:0000250|UniProtKB:Q8NC51}.	cytoplasm [GO:0005737]; cytosol [GO:0005829]; nucleus [GO:0005634]; perinuclear region of cytoplasm [GO:0048471]
G3UXW9	G3UXW9|Q3MIA8|Q99LD4|A0A140LJB7|B1ATU4	Gps1	COP9 signalosome complex subunit 1	MOUSE	7	59487.6	0.131333	0.312691	0.3725	0.00966879	0.241167	0.0742884	G3UXW9	–	–	SUBCELLULAR LOCATION: Cytoplasm {ECO:0000256|ARBA:ARBA00004496}. Nucleus {ECO:0000256|ARBA:ARBA00004123}.	COP9 signalosome [GO:0008180]; cytosol [GO:0005829]; nucleoplasm [GO:0005654]
Q08331	Q08331|Q8CCS7	Calb2	Calretinin	MOUSE	12	31486.2	0.127	0.544832	0.483833	0.0322146	0.356833	0.102173	Q08331	–	–	SUBCELLULAR LOCATION: Synapse {ECO:0000269|PubMed:35165172}. Cell projection, dendrite {ECO:0000269|PubMed:33488348}. Note=Located in dendrioles, small dendrites that makes up a brush structure found as the terminal specialization of a dendrite of a unipolar brush cell. {ECO:0000269|PubMed:33488348}.	cytosol [GO:0005829]; dendriole [GO:0044293]; gap junction [GO:0005921]; parallel fiber to Purkinje cell synapse [GO:0098688]; presynapse [GO:0098793]
Q5RJ54	Q5RJ54	Zscan26	Zinc finger and SCAN domain-containing protein 26	MOUSE	3	54723	0.126333	0.927265	0.988167	0.47898	0.861833	0.536108	Q5RJ54	–	–	SUBCELLULAR LOCATION: Nucleus {ECO:0000255|PROSITE-ProRule:PRU00187}.	cytosol [GO:0005829]; nucleoplasm [GO:0005654]
Q8BJH1	Q8BJH1	Zc2hc1a	Zinc finger C2HC domain-containing protein 1A	MOUSE	15	35779.1	0.123	0.499281	0.3445	0.071518	0.2215	0.231574	Q8BJH1	–	–
P84086	P84086	Cplx2	Complexin-2	MOUSE	5	15508.2	0.114667	0.570478	0.6255	0.00641454	0.510833	0.020738	P84086	–	–	SUBCELLULAR LOCATION: Cytoplasm, cytosol {ECO:0000269|PubMed:7635198}. Presynapse {ECO:0000250|UniProtKB:P84087}. Nucleus {ECO:0000250|UniProtKB:P84087}. Perikaryon {ECO:0000250|UniProtKB:P84087}. Note=Translocated from the perikaryon to the presynaptic terminals during maturation of neuronal cells. In mast cells, cytosol and nucleus. Becomes enriched near plasma membrane following stimulation. {…	calyx of Held [GO:0044305]; cytosol [GO:0005829]; dendrite [GO:0030425]; glutamatergic synapse [GO:0098978]; neuronal cell body [GO:0043025]; nucleus [GO:0005634]; perikaryon [GO:0043204]; postsynapse [GO:0098794]; presynapse [GO:0098793]; synapse [GO:0045202]; synaptobrevin 2-SNAP-25-syntaxin-1a-complexin II complex [GO:0070033]
Q7TN33	D3YU11|Q7TN33|D6RHP1|D3YX51|D6RGB9	Celf6	CUGBP Elav-like family member 6	MOUSE	5	48604.4	0.114667	0.481864	0.447833	0.0130095	0.333167	0.053499	Q7TN33	–	–	SUBCELLULAR LOCATION: Nucleus {ECO:0000250}. Cytoplasm {ECO:0000250}.	cytoplasm [GO:0005737]; nucleus [GO:0005634]; synapse [GO:0045202]
A6H5Z3	A6H5Z3	Exoc6b	Exocyst complex component 6B	MOUSE	3	94869.6	0.113333	0.600865	0.170167	0.434819	0.0568333	0.792343	A6H5Z3	–	–		exocyst [GO:0000145]
Q6ZQ38	Q6ZQ38|D3YWC5	Cand1	Cullin-associated NEDD8-dissociated protein 1	MOUSE	49	138041	0.112667	0.480573	0.478833	0.00770812	0.366167	0.0328106	Q6ZQ38	–	–	SUBCELLULAR LOCATION: Cytoplasm {ECO:0000250|UniProtKB:Q86VP6}. Nucleus {ECO:0000250|UniProtKB:Q86VP6}. Note=Predominantly cytoplasmic. {ECO:0000250|UniProtKB:Q86VP6}.	cullin-RING ubiquitin ligase complex [GO:0031461]; cytoplasm [GO:0005737]; cytosol [GO:0005829]; Golgi apparatus [GO:0005794]; nucleoplasm [GO:0005654]; nucleus [GO:0005634]; ubiquitin ligase complex [GO:0000151]
A0A2I3BRX8	A0A2I3BRX8	Mbnl2	Muscleblind-like protein 2 (Fragment)	MOUSE	3	27162.9	0.106667	0.685074	0.771833	0.00911336	0.665167	0.0209648	A0A2I3BRX8	–	–	SUBCELLULAR LOCATION: Cytoplasm {ECO:0000256|ARBA:ARBA00004496}. Nucleus {ECO:0000256|ARBA:ARBA00004123}.	cytoplasm [GO:0005737]; nucleus [GO:0005634]
Q6Y685	F8VQ95|Q6Y685|A0A1B0GRF4|A0A1B0GR30	Tacc1	Transforming acidic coiled-coil-containing protein 1	MOUSE	4	84920.3	0.102333	0.547203	0.4125	0.0253577	0.310167	0.0816077	Q6Y685	–	–	SUBCELLULAR LOCATION: Cytoplasm {ECO:0000250|UniProtKB:O75410}. Nucleus {ECO:0000269|PubMed:20078863}. Cytoplasm, cytoskeleton, microtubule organizing center, centrosome {ECO:0000250|UniProtKB:O75410}. Midbody {ECO:0000250|UniProtKB:O75410}. Note=Nucleus during interphase. Weakly concentrated at centrosomes during mitosis and colocalizes with AURKC at the midbody during cytokinesis. {ECO:0000250|…	centrosome [GO:0005813]; cytoplasm [GO:0005737]; midbody [GO:0030496]; nucleus [GO:0005634]
Q9QUS6	B1AVF5|Q9QUS6|B1AVF4|B1AVF6	Mid2	Probable E3 ubiquitin-protein ligase MID2	MOUSE	2	81484.4	0.0976667	0.542581	0.0918333	0.566669	-0.00583333	0.970804	Q9QUS6	–	–	SUBCELLULAR LOCATION: Cytoplasm {ECO:0000250|UniProtKB:Q9UJV3}. Cytoplasm, cytoskeleton {ECO:0000250|UniProtKB:Q9UJV3}. Note=Microtubule-associated. {ECO:0000250|UniProtKB:Q9UJV3}.	cytoplasm [GO:0005737]; microtubule [GO:0005874]
E9Q236	E9Q236|E9Q467	Abcc4	ATP-binding cassette sub-family C member 4	MOUSE	12	149741	0.096	0.57905	0.342167	0.0614748	0.246167	0.166513	E9Q236	–	TM	SUBCELLULAR LOCATION: Basolateral cell membrane {ECO:0000269|PubMed:12883481, ECO:0000269|PubMed:15314169}; Multi-pass membrane protein {ECO:0000255}. Apical cell membrane {ECO:0000269|PubMed:15314169}; Multi-pass membrane protein {ECO:0000255}. Note=Its localization to the basolateral or apical membranes is tissue-dependent. {ECO:0000269|PubMed:15314169}.	apical plasma membrane [GO:0016324]; basolateral plasma membrane [GO:0016323]; Golgi apparatus [GO:0005794]; membrane [GO:0016020]; nucleolus [GO:0005730]; plasma membrane [GO:0005886]; platelet dense granule membrane [GO:0031088]
Q60751	Q60751|E9QNX9|Q9WTL4	Igf1r	Insulin-like growth factor 1 receptor	MOUSE	34	158296	0.0956667	0.574968	-0.00483333	0.977277	-0.1005	0.556026	Q60751	SP	TM	SUBCELLULAR LOCATION: Cell membrane {ECO:0000250}; Single-pass type I membrane protein {ECO:0000250}.	glutamatergic synapse [GO:0098978]; membrane [GO:0016020]; plasma membrane [GO:0005886]; postsynapse [GO:0098794]; receptor complex [GO:0043235]; T-tubule [GO:0030315]
Q9CWZ7	Q9CWZ7|D3Z4B2|A0A494BA20|A0A494BAE3|A0A494BBF5|A0A494BAX2|A0A494BA49	Napg	Gamma-soluble NSF attachment protein	MOUSE	15	35074	0.0956667	0.675453	0.4895	0.045183	0.393833	0.0991598	Q9CWZ7	–	–	SUBCELLULAR LOCATION: Membrane {ECO:0000250|UniProtKB:P81127}; Peripheral membrane protein {ECO:0000250|UniProtKB:P81127}. Golgi apparatus {ECO:0000269|PubMed:9705316}.	Golgi apparatus [GO:0005794]; membrane [GO:0016020]; mitochondrion [GO:0005739]; myelin sheath [GO:0043209]; synapse [GO:0045202]
P97801	P97801|B8JJX7	Smn1	Survival motor neuron protein	MOUSE	5	31710	0.092	0.454862	0.598167	0.00016186	0.506167	0.000740257	P97801	–	–	SUBCELLULAR LOCATION: Nucleus, gem {ECO:0000250|UniProtKB:Q16637}. Nucleus, Cajal body {ECO:0000250|UniProtKB:Q16637}. Cytoplasm {ECO:0000269|PubMed:21389246}. Cytoplasmic granule {ECO:0000250|UniProtKB:Q16637}. Perikaryon {ECO:0000250|UniProtKB:Q16637}. Cell projection, neuron projection {ECO:0000250|UniProtKB:Q16637}. Cell projection, axon {ECO:0000269|PubMed:21389246}. Cytoplasm, myofibril, sa…	Cajal body [GO:0015030]; COPI-coated vesicle [GO:0030137]; cytoplasm [GO:0005737]; cytoplasmic ribonucleoprotein granule [GO:0036464]; cytosol [GO:0005829]; Gemini of Cajal bodies [GO:0097504]; Golgi apparatus [GO:0005794]; growth cone [GO:0030426]; neuron projection [GO:0043005]; nucleoplasm [GO:0005654]; nucleus [GO:0005634]; perikaryon [GO:0043204]; SMN complex [GO:0032797]; SMN-Sm protein com…
Q91VN4	Q91VN4|E9Q4M4	Chchd6	MICOS complex subunit Mic25	MOUSE	6	30193.7	0.0903333	0.713994	0.179167	0.47024	0.0888333	0.718519	Q91VN4	–	–	SUBCELLULAR LOCATION: Mitochondrion inner membrane {ECO:0000250|UniProtKB:Q9BRQ6}; Lipid-anchor {ECO:0000250|UniProtKB:Q9BRQ6}. Mitochondrion {ECO:0000250|UniProtKB:Q9BRQ6}.	cytosol [GO:0005829]; MICOS complex [GO:0061617]; mitochondrial inner membrane [GO:0005743]; mitochondrion [GO:0005739]
Q3UJB0	Q3UJB0|A0A494B9S9	Sf3b2	Splicing factor 3b, subunit 2	MOUSE	4	98310.8	0.0843333	0.726584	0.449833	0.0767618	0.3655	0.143376	Q3UJB0	–	–	SUBCELLULAR LOCATION: Nucleus {ECO:0000250|UniProtKB:Q13435}. Nucleus speckle {ECO:0000250|UniProtKB:Q13435}.	catalytic step 2 spliceosome [GO:0071013]; nuclear speck [GO:0016607]; nucleus [GO:0005634]; spliceosomal complex [GO:0005681]; U12-type spliceosomal complex [GO:0005689]; U2-type precatalytic spliceosome [GO:0071005]; U2-type spliceosomal complex [GO:0005684]
Q9QYG0	Q9QYG0|A0A2I3BQR5|A0A2I3BQM5	Ndrg2	Protein NDRG2	MOUSE	17	41130.8	0.084	0.527859	0.402167	0.00740203	0.318167	0.0271475	Q9QYG0	–	–	SUBCELLULAR LOCATION: Cytoplasm {ECO:0000269|PubMed:14985363, ECO:0000269|PubMed:16520977}. Cytoplasm, perinuclear region {ECO:0000250}. Cell projection, growth cone {ECO:0000250}. Note=In neurons, seems to concentrate at axonal growth cone. Perinuclear in neurons (By similarity). {ECO:0000250}.	cytoplasm [GO:0005737]; Golgi apparatus [GO:0005794]; growth cone [GO:0030426]; nucleus [GO:0005634]; perinuclear region of cytoplasm [GO:0048471]
Q8R1C0	A0A571BG98|Q8R1C0	Kcnc4	Potassium voltage-gated channel subfamily C member 4	MOUSE	6	69681.1	0.066	0.835888	0.274167	0.395036	0.208167	0.516245	Q8R1C0	–	TM	SUBCELLULAR LOCATION: Membrane; Multi-pass membrane protein.	axon terminus [GO:0043679]; neuromuscular junction [GO:0031594]; voltage-gated potassium channel complex [GO:0008076]
Q61545	Q5SUS9|Q61545|Q5SUT0	Ewsr1	RNA-binding protein EWS	MOUSE	5	68746.3	0.0626667	0.894056	0.226167	0.632031	0.1635	0.728712	Q61545	–	–	SUBCELLULAR LOCATION: Nucleus {ECO:0000250}. Cytoplasm {ECO:0000250}. Cell membrane {ECO:0000250}. Note=Relocates from cytoplasm to ribosomes upon PTK2B/FAK2 activation. {ECO:0000250}.	cytoplasm [GO:0005737]; nucleus [GO:0005634]; plasma membrane [GO:0005886]
Q8R502	Q8R502	Lrrc8c	Volume-regulated anion channel subunit LRRC8C	MOUSE	3	93396.9	0.0606667	0.658095	0.404167	0.00882772	0.3435	0.0219153	Q8R502	–	TM	SUBCELLULAR LOCATION: Cell membrane {ECO:0000269|PubMed:29769723}; Multi-pass membrane protein {ECO:0000250|UniProtKB:Q8TDW0}. Endoplasmic reticulum membrane {ECO:0000250|UniProtKB:Q8TDW0}. Note=In the absence of LRRC8A, resides primarily in a cytoplasmic compartment, probably the endoplasmic reticulum. Requires LRRC8A for expression at the cell membrane. {ECO:0000250|UniProtKB:Q8TDW0}.	endoplasmic reticulum [GO:0005783]; endoplasmic reticulum membrane [GO:0005789]; monoatomic ion channel complex [GO:0034702]; plasma membrane [GO:0005886]
Q64735	Q64735|A0A0A6YY75|A0A0A6YXR6|A0A0A6YXN9|A0A0A6YVT1	Cr1l	Complement component receptor 1-like protein	MOUSE	8	55016.8	0.0563333	0.762949	0.0728333	0.696873	0.0165	0.929505	Q64735	SP	TM	SUBCELLULAR LOCATION: Membrane; Single-pass type I membrane protein.	basolateral plasma membrane [GO:0016323]; cell surface [GO:0009986]; external side of plasma membrane [GO:0009897]; receptor complex [GO:0043235]
Q6P9J5	Q6P9J5	Kank4	KN motif and ankyrin repeat domain-containing protein 4	MOUSE	2	111144	0.052	0.83034	0.126167	0.604535	0.0741667	0.760095	Q6P9J5	–	–	SUBCELLULAR LOCATION: Cytoplasm {ECO:0000250|UniProtKB:Q5T7N3}.	cytoplasm [GO:0005737]; cytosol [GO:0005829]; microtubule cytoskeleton [GO:0015630]
Q9WU78	Q9WU78	Pdcd6ip	Programmed cell death 6-interacting protein	MOUSE	41	96593	0.05	0.79084	0.3725	0.0625917	0.3225	0.102054	Q9WU78	–	–	SUBCELLULAR LOCATION: Cytoplasm, cytosol {ECO:0000250|UniProtKB:Q9QZA2}. Melanosome {ECO:0000250|UniProtKB:Q8WUM4}. Cytoplasm, cytoskeleton, microtubule organizing center, centrosome {ECO:0000250|UniProtKB:Q8WUM4}. Secreted, extracellular exosome {ECO:0000269|PubMed:23523921}. Cell junction, tight junction {ECO:0000269|PubMed:27336173}. Midbody, Midbody ring {ECO:0000250|UniProtKB:Q8WUM4}. Note=C…	actomyosin [GO:0042641]; bicellular tight junction [GO:0005923]; centrosome [GO:0005813]; cytosol [GO:0005829]; extracellular exosome [GO:0070062]; Flemming body [GO:0090543]; melanosome [GO:0042470]; myelin sheath [GO:0043209]
Q02053	Q02053|P31254	Uba1	Ubiquitin-like modifier-activating enzyme 1	MOUSE	41	119005	0.0436667	0.749253	0.428833	0.00599609	0.385167	0.0116421	Q02053	–	–	SUBCELLULAR LOCATION: Cytoplasm {ECO:0000250|UniProtKB:P22314}. Mitochondrion {ECO:0000250|UniProtKB:P22314}. Nucleus {ECO:0000250|UniProtKB:P22314}.	cytoplasm [GO:0005737]; cytosol [GO:0005829]; desmosome [GO:0030057]; endosome membrane [GO:0010008]; heterochromatin [GO:0000792]; lysosomal membrane [GO:0005765]; mitochondrion [GO:0005739]; nucleoplasm [GO:0005654]; nucleus [GO:0005634]; rough endoplasmic reticulum membrane [GO:0030867]
P12658	P12658	Calb1	Calbindin	MOUSE	10	30221.7	0.0426667	0.876025	0.393167	0.164273	0.3505	0.211998	P12658	–	–		axon [GO:0030424]; calyx of Held [GO:0044305]; cuticular plate [GO:0032437]; cytoplasm [GO:0005737]; cytosol [GO:0005829]; dendrite [GO:0030425]; GABA-ergic synapse [GO:0098982]; glutamatergic synapse [GO:0098978]; hippocampal mossy fiber to CA3 synapse [GO:0098686]; neuron projection [GO:0043005]; neuronal cell body [GO:0043025]; nucleus [GO:0005634]; postsynaptic cytosol [GO:0099524]; presynapt…
P24547	P24547|A0A0A6YY72|A0A0A6YXS4	Impdh2	Inosine-5'-monophosphate dehydrogenase 2	MOUSE	7	56213.4	0.0413333	0.683931	0.127167	0.220958	0.0858333	0.402235	P24547	–	–	SUBCELLULAR LOCATION: Cytoplasm {ECO:0000250|UniProtKB:P12268}. Nucleus {ECO:0000250|UniProtKB:P12268}. Cytoplasm, cytosol {ECO:0000250|UniProtKB:P12268}. Note=Can form fiber-like subcellular structures termed 'cytoophidia' in response to intracellular guanine-nucleotide depletion. {ECO:0000250|UniProtKB:P12268}.	cytoplasm [GO:0005737]; cytosol [GO:0005829]; nucleus [GO:0005634]
Q8BX17	E9PUU4|Q8BX17|A2AFQ9	Gemin5	Gem-associated protein 5	MOUSE	2	169214	0.0403333	0.794444	-0.0865	0.577899	-0.126833	0.41734	Q8BX17	–	–	SUBCELLULAR LOCATION: Nucleus, nucleoplasm {ECO:0000250|UniProtKB:Q8TEQ6}. Nucleus, gem {ECO:0000250|UniProtKB:Q8TEQ6}. Cytoplasm {ECO:0000250|UniProtKB:Q8TEQ6}. Note=Found both in the nucleoplasm and in nuclear bodies called gems (Gemini of Cajal bodies) that are often in proximity to Cajal (coiled) bodies. Also found in the cytoplasm. {ECO:0000250|UniProtKB:Q8TEQ6}.	cytosol [GO:0005829]; Gemini of Cajal bodies [GO:0097504]; SMN complex [GO:0032797]; SMN-Gemin2 complex [GO:0034718]; SMN-Sm protein complex [GO:0034719]
P14824	P14824|F8WIT2	Anxa6	Annexin A6	MOUSE	37	76340.4	0.0393333	0.759921	0.4545	0.00264556	0.415167	0.00501005	P14824	–	–	SUBCELLULAR LOCATION: Cytoplasm {ECO:0000250}. Melanosome {ECO:0000250}.	collagen-containing extracellular matrix [GO:0062023]; cytosol [GO:0005829]; late endosome membrane [GO:0031902]; lysosomal membrane [GO:0005765]; melanosome [GO:0042470]; membrane [GO:0016020]; mitochondrion [GO:0005739]; perinuclear region of cytoplasm [GO:0048471]
P56399	P56399|Q3U4W8|D3YYA5|D3Z4K7	Usp5	Ubiquitin carboxyl-terminal hydrolase 5	MOUSE	28	96744.4	0.0383333	0.717074	0.3165	0.0081171	0.278167	0.0171371	P56399	–	–	SUBCELLULAR LOCATION: Cytoplasm {ECO:0000250|UniProtKB:P45974}. Cytoplasm, Stress granule {ECO:0000250|UniProtKB:P45974}. Nucleus {ECO:0000250|UniProtKB:P45974}.	presynapse [GO:0098793]
Q91YS8	Q91YS8|D3Z368	Camk1	Calcium/calmodulin-dependent protein kinase type 1	MOUSE	4	42194.2	0.0383333	0.858309	0.3975	0.0791835	0.359167	0.109428	Q91YS8	–	–	SUBCELLULAR LOCATION: Cytoplasm {ECO:0000250}. Nucleus {ECO:0000250}. Note=Predominantly cytoplasmic. {ECO:0000250}.	cytoplasm [GO:0005737]; nucleus [GO:0005634]
Q5RIM6	Q5RIM6|Q60974|E9Q2B2|Q8CHB6|E9Q9Y2|F7C134|Q3UV08|E9Q8K6|F6TWR1	Ncor1	Nuclear receptor corepressor 1	MOUSE	3	271809	0.035	0.882117	-0.3205	0.187444	-0.3555	0.146326	Q5RIM6	–	–	SUBCELLULAR LOCATION: Nucleus {ECO:0000256|ARBA:ARBA00004123}.	chromatin [GO:0000785]; cytosol [GO:0005829]; histone deacetylase complex [GO:0000118]; mitotic spindle [GO:0072686]; transcription repressor complex [GO:0017053]
Q62172	Q62172|A0A3B2WCS4|A0A3B2W7X3	Ralbp1	RalA-binding protein 1	MOUSE	6	75498.3	0.0336667	0.81422	0.0258333	0.856853	-0.00783333	0.956358	Q62172	–	–	SUBCELLULAR LOCATION: Cell membrane {ECO:0000250|UniProtKB:Q15311}; Peripheral membrane protein {ECO:0000250|UniProtKB:Q15311}. Cytoplasm, cytosol {ECO:0000250|UniProtKB:Q15311}. Cytoplasm, cytoskeleton, spindle pole {ECO:0000250|UniProtKB:Q62796}. Nucleus {ECO:0000250|UniProtKB:Q15311}. Mitochondrion {ECO:0000250|UniProtKB:Q15311}. Note=Cytosolic protein that transiently associates with the mito…	cytosol [GO:0005829]; membrane [GO:0016020]; mitochondrion [GO:0005739]; nuclear body [GO:0016604]; plasma membrane [GO:0005886]; spindle pole [GO:0000922]
Q9CZW5	Q9CZW5	Tomm70	Mitochondrial import receptor subunit TOM70	MOUSE	22	68330.7	0.0336667	0.801328	0.423167	0.00572963	0.3895	0.00966646	Q9CZW5	–	TM	SUBCELLULAR LOCATION: Mitochondrion outer membrane {ECO:0000250|UniProtKB:O94826}; Single-pass membrane protein {ECO:0000255}.	mitochondrial outer membrane [GO:0005741]; mitochondrion [GO:0005739]
A0A1D5RM83	A0A1D5RM83|Q8R0S2|A0A5F8MPT9|A0A0R4J1U6	Iqsec1	IQ motif and SEC7 domain-containing protein 1	MOUSE	58	118783	0.0333333	0.849316	0.3175	0.0854516	0.284167	0.120152	A0A1D5RM83	–	–	SUBCELLULAR LOCATION: Cytoplasm {ECO:0000256|ARBA:ARBA00004496}.	cytoplasm [GO:0005737]; postsynaptic density, intracellular component [GO:0099092]
F6RWZ9	F6RWZ9	Camk2d	Calcium/calmodulin-dependent protein kinase type II subunit delta (Fragment)	MOUSE	8	19134.1	0.0263333	0.881177	0.5005	0.011221	0.474167	0.0152532	F6RWZ9	–	–
Q62108	A0A338P6I6|Q62108|A0A338P6E5|G3UZL5|A0A338P6H5|A0A338P6L4|B1AR31|A0A338P7H1|A0A338P713|E9Q3Z8|J3QMR8|F6TPQ6|A0A338P746|J3KMS4	Dlg4	Disks large homolog 4	MOUSE	38	80813.2	0.0263333	0.894867	0.419833	0.0489268	0.3935	0.0629454	Q62108	–	–	SUBCELLULAR LOCATION: Cell membrane {ECO:0000250|UniProtKB:P31016}; Lipid-anchor {ECO:0000250|UniProtKB:P31016}; Cytoplasmic side {ECO:0000250|UniProtKB:P31016}. Postsynaptic density {ECO:0000269|PubMed:26931375, ECO:0000269|PubMed:29199957, ECO:0000269|PubMed:31651360}. Synapse {ECO:0000269|PubMed:24153177}. Cytoplasm {ECO:0000250|UniProtKB:P31016}. Cell projection, axon {ECO:0000250|UniProtKB:P…	AMPA glutamate receptor complex [GO:0032281]; cell junction [GO:0030054]; cell periphery [GO:0071944]; cerebellar mossy fiber [GO:0044300]; cortical cytoskeleton [GO:0030863]; cytoplasm [GO:0005737]; dendrite [GO:0030425]; dendrite cytoplasm [GO:0032839]; dendritic spine [GO:0043197]; endoplasmic reticulum [GO:0005783]; excitatory synapse [GO:0060076]; glutamatergic synapse [GO:0098978]; juxtapar…
Q9WTX5	Q9WTX5|E9PUV4	Skp1	S-phase kinase-associated protein 1	MOUSE	2	18842.9	0.026	0.890145	0.531833	0.011595	0.505833	0.0153955	Q9WTX5	–	–		centrosome [GO:0005813]; Cul7-RING ubiquitin ligase complex [GO:0031467]; cytosol [GO:0005829]; PcG protein complex [GO:0031519]; SCF ubiquitin ligase complex [GO:0019005]
P01029	P01029|E1BH06|P01030	C4b	Complement C4-B	MOUSE	4	194566	0.025	0.890743	-0.619833	0.00346911	-0.644833	0.00260443	P01029	SP	–	SUBCELLULAR LOCATION: Secreted {ECO:0000250|UniProtKB:P0C0L4}.; SUBCELLULAR LOCATION: [C4a anaphylatoxin]: Secreted {ECO:0000250|UniProtKB:P0C0L4}.; SUBCELLULAR LOCATION: [Complement C4b-B]: Secreted {ECO:0000250|UniProtKB:P0C0L4}. Cell surface {ECO:0000250|UniProtKB:P0C0L4}. Note=Covalently associated with the surface of pathogens: the internal thioester bond reacts with carbohydrate antigens on…	axon [GO:0030424]; dendrite [GO:0030425]; extracellular space [GO:0005615]; synapse [GO:0045202]
Q8BKC5	Q8BKC5	Ipo5	Importin-5	MOUSE	11	125072	0.0243333	0.834825	0.312833	0.0155631	0.2885	0.0237584	Q8BKC5	–	–	SUBCELLULAR LOCATION: Cytoplasm {ECO:0000269|PubMed:17143267}. Nucleus {ECO:0000269|PubMed:17143267}.	cytoplasm [GO:0005737]; cytosol [GO:0005829]; Golgi apparatus [GO:0005794]; nuclear membrane [GO:0031965]; nucleoplasm [GO:0005654]; nucleus [GO:0005634]
A0A0N4SVS6	A0A0N4SVS6	Cnbp	Cellular nucleic acid-binding protein	MOUSE	8	20053.9	0.022	0.878791	0.147833	0.313737	0.125833	0.388938	A0A0N4SVS6	–	–	SUBCELLULAR LOCATION: Cytoplasm {ECO:0000256|ARBA:ARBA00004496}. Endoplasmic reticulum {ECO:0000256|ARBA:ARBA00004240}. Nucleus {ECO:0000256|ARBA:ARBA00004123}.	endoplasmic reticulum [GO:0005783]; nucleus [GO:0005634]
Q5DTY9	Q5DTY9|A0A494BB17	Kctd16	BTB/POZ domain-containing protein KCTD16	MOUSE	23	49827.3	0.0203333	0.906548	0.300167	0.0983335	0.279833	0.121143	Q5DTY9	–	–	SUBCELLULAR LOCATION: Presynaptic cell membrane {ECO:0000269|PubMed:20400944}. Postsynaptic cell membrane {ECO:0000269|PubMed:20400944}. Note=Colocalizes with GABBR1. {ECO:0000269|PubMed:20400944}.	cell projection [GO:0042995]; postsynaptic membrane [GO:0045211]; presynaptic membrane [GO:0042734]; receptor complex [GO:0043235]
O08553	O08553	Dpysl2	Dihydropyrimidinase-related protein 2	MOUSE	30	62675.8	0.019	0.938646	0.296167	0.241265	0.277167	0.271429	O08553	–	–	SUBCELLULAR LOCATION: Cytoplasm, cytosol {ECO:0000250}. Cytoplasm, cytoskeleton {ECO:0000250}. Membrane {ECO:0000250}. Note=Tightly but non-covalently associated with membranes. {ECO:0000250}.	axon [GO:0030424]; cilium [GO:0005929]; cytosol [GO:0005829]; dendrite [GO:0030425]; mitochondrion [GO:0005739]; mitotic spindle [GO:0072686]; myelin sheath [GO:0043209]; neuronal cell body [GO:0043025]; plasma membrane [GO:0005886]; postsynaptic density [GO:0014069]; Schaffer collateral - CA1 synapse [GO:0098685]
Q62419	Q62419|A0A3B2W7K0	Sh3gl1	Endophilin-A2	MOUSE	6	41745.7	0.018	0.910751	0.397833	0.0235725	0.379833	0.0294975	Q62419	–	–	SUBCELLULAR LOCATION: Cytoplasm {ECO:0000250}. Early endosome membrane {ECO:0000250}; Peripheral membrane protein {ECO:0000250}. Cell projection, podosome {ECO:0000250}. Note=Associated with postsynaptic endosomes in hippocampal neurons. {ECO:0000250}.	anchoring junction [GO:0070161]; cell projection [GO:0042995]; cytosol [GO:0005829]; early endosome membrane [GO:0031901]; podosome [GO:0002102]
Q14C51	Q14C51|A0A0U1RQ61	Ptcd3	Pentatricopeptide repeat domain-containing protein 3, mitochondrial	MOUSE	4	78365.3	0.0173333	0.910271	0.443833	0.0102426	0.4265	0.0129197	Q14C51	–	–	SUBCELLULAR LOCATION: Mitochondrion {ECO:0000250}.	cytosol [GO:0005829]; mitochondrial inner membrane [GO:0005743]; mitochondrial small ribosomal subunit [GO:0005763]; mitochondrion [GO:0005739]; nucleoplasm [GO:0005654]; plasma membrane [GO:0005886]
E9Q7E2	E9Q7E2	Arid2	AT-rich interactive domain-containing protein 2	MOUSE	2	197639	0.016	0.96832	0.541167	0.192245	0.525167	0.204974	E9Q7E2	–	–	SUBCELLULAR LOCATION: Nucleus {ECO:0000255|PROSITE-ProRule:PRU00355, ECO:0000255|PROSITE-ProRule:PRU00858}.	chromatin [GO:0000785]; kinetochore [GO:0000776]; nuclear matrix [GO:0016363]; nucleoplasm [GO:0005654]; plasma membrane [GO:0005886]; RSC-type complex [GO:0016586]; SWI/SNF complex [GO:0016514]; transcription regulator complex [GO:0005667]
Q99K51	B1AX58|Q99K51|A0A1C7CYV0|Q61233	Pls3	Plastin-3	MOUSE	13	71254.2	0.014	0.8866	0.215833	0.0409512	0.201833	0.0539374	Q99K51	–	–	SUBCELLULAR LOCATION: Cytoplasm {ECO:0000250}.	cytoplasm [GO:0005737]; cytosol [GO:0005829]; neuromuscular junction [GO:0031594]; plasma membrane [GO:0005886]
F7BJK1	F7BJK1	Pcdh1	Protocadherin 1 (Fragment)	MOUSE	15	116916	0.0136667	0.966894	-0.3285	0.326476	-0.342167	0.307414	F7BJK1	SP	TM	SUBCELLULAR LOCATION: Cell membrane {ECO:0000256|ARBA:ARBA00004251}; Single-pass type I membrane protein {ECO:0000256|ARBA:ARBA00004251}.	cell-cell junction [GO:0005911]; plasma membrane [GO:0005886]
B1AZP2	B1AZP2|B7ZNS2|E9PUF2|F6YMR0|I1E4X0|H3BJW9|H3BJD4|H3BKJ0	Dlgap4	Disks large-associated protein 4	MOUSE	25	109005	0.0116667	0.923137	0.417167	0.00316674	0.4055	0.0038732	B1AZP2	–	–	SUBCELLULAR LOCATION: Membrane {ECO:0000250}; Peripheral membrane protein {ECO:0000250}.	cholinergic synapse [GO:0098981]; glutamatergic synapse [GO:0098978]; membrane [GO:0016020]; neuromuscular junction [GO:0031594]; postsynaptic specialization [GO:0099572]; synapse [GO:0045202]
K3W4R5	K3W4R5|A2AGT5|A0A0R4J0K2|Z4YL78	Ckap5	Cytoskeleton-associated protein 5	MOUSE	41	227286	0.00666667	0.94793	0.2375	0.0318795	0.230833	0.0362635	K3W4R5	–	–	SUBCELLULAR LOCATION: Chromosome, centromere, kinetochore {ECO:0000256|ARBA:ARBA00004629}. Cytoplasm, cytoskeleton, microtubule organizing center, centrosome {ECO:0000256|ARBA:ARBA00004300}. Cytoplasm, cytoskeleton, spindle pole {ECO:0000256|ARBA:ARBA00004647}.	centrosome [GO:0005813]; ciliary basal body [GO:0036064]; cytoplasm [GO:0005737]; kinetochore [GO:0000776]; microtubule plus-end [GO:0035371]; mitotic spindle [GO:0072686]; nucleolus [GO:0005730]; plasma membrane [GO:0005886]; protein-containing complex [GO:0032991]; spindle pole [GO:0000922]
Q3UHU5	Q3UHU5|H3BL83|B8JJI7	Mtcl1	Microtubule cross-linking factor 1	MOUSE	18	215456	0.005	0.959602	0.155833	0.129273	0.150833	0.141078	Q3UHU5	–	–	SUBCELLULAR LOCATION: [Isoform 1]: Lateral cell membrane {ECO:0000269|PubMed:23902687}. Apical cell membrane {ECO:0000269|PubMed:23902687}. Cytoplasm, cytoskeleton, spindle pole {ECO:0000269|PubMed:23902687}. Midbody {ECO:0000269|PubMed:23902687}. Cytoplasm, cytoskeleton {ECO:0000269|PubMed:23902687}. Note=Colocalized with microtubules at the base of cilia. Gradually accumulates on the apicobasal…	apical plasma membrane [GO:0016324]; apicolateral plasma membrane [GO:0016327]; cytoplasm [GO:0005737]; cytoskeleton [GO:0005856]; extracellular space [GO:0005615]; kinetochore [GO:0000776]; lateral plasma membrane [GO:0016328]; microtubule bundle [GO:0097427]; midbody [GO:0030496]; spindle microtubule [GO:0005876]; spindle pole [GO:0000922]
Q9JM13	Q9JM13|D3Z2L2|D3YWB4	Rabgef1	Rab5 GDP/GTP exchange factor	MOUSE	3	57609.5	0.004	0.973524	0.434833	0.00228057	0.430833	0.00244392	Q9JM13	–	–	SUBCELLULAR LOCATION: Cytoplasm {ECO:0000250}. Early endosome {ECO:0000250}. Recycling endosome {ECO:0000250}.	cytosol [GO:0005829]; dendrite [GO:0030425]; early endosome [GO:0005769]; nucleolus [GO:0005730]; presynaptic endosome [GO:0098830]; recycling endosome [GO:0055037]; vesicle [GO:0031982]
Q8CFX3	Q8CFX3	Pcdh1	Protocadherin 1	MOUSE	16	112694	-0.004	0.987563	-0.4485	0.0958169	-0.4445	0.0985475	Q8CFX3	SP	TM	SUBCELLULAR LOCATION: Cell membrane {ECO:0000256|ARBA:ARBA00004251}; Single-pass type I membrane protein {ECO:0000256|ARBA:ARBA00004251}.	cell-cell junction [GO:0005911]; nucleolus [GO:0005730]; nucleoplasm [GO:0005654]; plasma membrane [GO:0005886]
Q9ESN9	K3W4S4|J3QNR6|Q9ESN9|E9Q6E0|E9Q6B6|D3YWH6	Mapk8ip3	C-Jun-amino-terminal kinase-interacting protein 3	MOUSE	22	148814	-0.00533333	0.973844	0.222833	0.183935	0.228167	0.174264	Q9ESN9	–	–	SUBCELLULAR LOCATION: Cytoplasm {ECO:0000269|PubMed:10629060}. Golgi apparatus {ECO:0000269|PubMed:11106729}. Cytoplasmic vesicle {ECO:0000269|PubMed:11106729}. Cell projection, growth cone {ECO:0000269|PubMed:10629060}. Cell projection, axon {ECO:0000269|PubMed:25944905}. Cell projection, dendrite {ECO:0000250|UniProtKB:E9PSK7}. Cytoplasm, perinuclear region {ECO:0000250|UniProtKB:E9PSK7}. Note=…	axolemma [GO:0030673]; axon [GO:0030424]; axon cytoplasm [GO:1904115]; cell body [GO:0044297]; cytoplasm [GO:0005737]; cytoplasmic vesicle [GO:0031410]; dendrite [GO:0030425]; Golgi membrane [GO:0000139]; growth cone [GO:0030426]; perinuclear region of cytoplasm [GO:0048471]; plasma membrane [GO:0005886]; smooth endoplasmic reticulum [GO:0005790]
Q9Z2W1	Q9Z2W1|Q99KH8|Q99JT2|A2AD84|D3Z359	Stk25	Serine/threonine-protein kinase 25	MOUSE	2	48385.1	-0.00633333	0.964169	0.4185	0.00864103	0.424833	0.00787245	Q9Z2W1	–	–	SUBCELLULAR LOCATION: Cytoplasm {ECO:0000250}. Golgi apparatus {ECO:0000250}. Note=Localizes to the Golgi apparatus. {ECO:0000250}.	FAR/SIN/STRIPAK complex [GO:0090443]; Golgi apparatus [GO:0005794]
Q76MZ3	Q76MZ3|G3UWS4|H3BKU1|Q3TTF6|Q7TNP2|H3BLQ0|H3BIV7|H3BLE7|G3UWL2|G3UXQ1|H3BK50|H3BJ83	Ppp2r1a	Serine/threonine-protein phosphatase 2A 65 kDa regulatory subunit A alpha isoform	MOUSE	27	66120.2	-0.0136667	0.943648	0.449833	0.0318756	0.4635	0.0276968	Q76MZ3	–	–	SUBCELLULAR LOCATION: Cytoplasm {ECO:0000250|UniProtKB:Q32PI5}. Nucleus {ECO:0000250|UniProtKB:P30153}. Chromosome {ECO:0000250|UniProtKB:P30153}. Chromosome, centromere {ECO:0000250|UniProtKB:P30153}. Lateral cell membrane {ECO:0000250|UniProtKB:P30153}. Cell projection, dendrite {ECO:0000250|UniProtKB:P30153}. Note=Centromeric localization requires the presence of BUB1. Recruited to chromatin a…	chromatin [GO:0000785]; chromosome, centromeric region [GO:0000775]; cytosol [GO:0005829]; dendrite [GO:0030425]; FAR/SIN/STRIPAK complex [GO:0090443]; glutamatergic synapse [GO:0098978]; INTAC complex [GO:0160232]; lateral plasma membrane [GO:0016328]; neuronal cell body [GO:0043025]; nucleus [GO:0005634]; protein phosphatase type 2A complex [GO:0000159]; synapse [GO:0045202]
Q9CQ65	Q9CQ65	Mtap	S-methyl-5'-thioadenosine phosphorylase	MOUSE	4	31631.9	-0.0136667	0.888459	0.3295	0.00364873	0.343167	0.00272272	Q9CQ65	–	–	SUBCELLULAR LOCATION: Cytoplasm. Nucleus {ECO:0000255|HAMAP-Rule:MF_03155}.	cytosol [GO:0005829]; nucleoplasm [GO:0005654]
A2AHG0	A2AHG0	Lzts3	Leucine zipper putative tumor suppressor 3	MOUSE	4	75554.8	-0.0183333	0.944307	-0.2785	0.297578	-0.260167	0.329397	A2AHG0	–	–	SUBCELLULAR LOCATION: Synapse {ECO:0000250|UniProtKB:Q8K1Q4}. Postsynaptic density {ECO:0000250|UniProtKB:Q8K1Q4}. Cell projection, dendritic spine {ECO:0000250|UniProtKB:Q8K1Q4}. Cell projection, dendrite {ECO:0000250|UniProtKB:Q8K1Q4}. Cytoplasm, cytoskeleton {ECO:0000250|UniProtKB:Q8K1Q4}. Note=Rather found at excitatory than inhibitory synapses. {ECO:0000250|UniProtKB:Q8K1Q4}.	cytoplasm [GO:0005737]; cytoskeleton [GO:0005856]; dendritic spine [GO:0043197]; postsynaptic density [GO:0014069]; synapse [GO:0045202]
Q60864	Q60864	Stip1	Stress-induced-phosphoprotein 1	MOUSE	19	63208.6	-0.0213333	0.89404	0.444167	0.012909	0.4655	0.00980942	Q60864	–	–	SUBCELLULAR LOCATION: Cytoplasm {ECO:0000269|PubMed:8999875}. Nucleus {ECO:0000269|PubMed:8999875}. Dynein axonemal particle {ECO:0000250|UniProtKB:Q7ZWU1}.	cytosol [GO:0005829]; dynein axonemal particle [GO:0120293]; myelin sheath [GO:0043209]; nucleus [GO:0005634]; protein folding chaperone complex [GO:0101031]
Q8JZS0	Q8JZS0|Q3TUM0|O88951|O88952	Lin7a	Protein lin-7 homolog A	MOUSE	4	26106.4	-0.023	0.927335	-0.1035	0.682338	-0.0805	0.749966	Q8JZS0	–	–	SUBCELLULAR LOCATION: Cell membrane {ECO:0000269|PubMed:15494546}; Peripheral membrane protein {ECO:0000269|PubMed:15494546}. Basolateral cell membrane {ECO:0000269|PubMed:15494546}; Peripheral membrane protein {ECO:0000269|PubMed:15494546}. Cell junction {ECO:0000269|PubMed:15494546}. Postsynaptic density membrane {ECO:0000269|PubMed:15494546}; Peripheral membrane protein {ECO:0000269|PubMed:154…	basolateral plasma membrane [GO:0016323]; bicellular tight junction [GO:0005923]; membrane [GO:0016020]; postsynaptic density membrane [GO:0098839]; presynapse [GO:0098793]; transport vesicle membrane [GO:0030658]
Q61559	Q6PKB0|Q61559	Fcgrt	IgG receptor FcRn large subunit p51	MOUSE	3	40434.2	-0.0253333	0.929024	-0.375167	0.199736	-0.349833	0.230147	Q61559	SP	TM	SUBCELLULAR LOCATION: Cell membrane {ECO:0000250|UniProtKB:P13599}; Single-pass type I membrane protein {ECO:0000255}. Endosome membrane {ECO:0000250|UniProtKB:P55899}.	endosome membrane [GO:0010008]; plasma membrane [GO:0005886]
F8VQD7	F8VQD7|Q05909|E9Q6E7|D6RD11	Ptprg	Protein-tyrosine-phosphatase	MOUSE	11	162431	-0.028	0.847074	-0.0345	0.812235	-0.0065	0.96427	F8VQD7	–	–
Q99020	Q20BD0|Q80XR6|Q99020	Hnrnpab	Heterogeneous nuclear ribonucleoprotein A/B	MOUSE	12	30944.8	-0.0316667	0.793949	0.383167	0.00575585	0.414833	0.00333621	Q99020	–	–	SUBCELLULAR LOCATION: Nucleus {ECO:0000305}. Cytoplasm {ECO:0000250}. Note=Localized in cytoplasmic mRNP granules containing untranslated mRNAs. {ECO:0000250}.	cytoplasm [GO:0005737]; glutamatergic synapse [GO:0098978]; mRNA editing complex [GO:0045293]; nucleus [GO:0005634]; postsynapse [GO:0098794]; presynaptic cytosol [GO:0099523]; ribonucleoprotein complex [GO:1990904]; RNA polymerase II transcription regulator complex [GO:0090575]
E9Q8T7	E9Q8T7	Dnah1	Dynein heavy chain 1, axonemal	MOUSE	3	491055	-0.0323333	0.873643	0.2645	0.205526	0.296833	0.158212	E9Q8T7	–	–	SUBCELLULAR LOCATION: Cytoplasm, cytoskeleton, cilium axoneme {ECO:0000250|UniProtKB:Q9P2D7}. Cell projection, cilium, flagellum {ECO:0000269|PubMed:11371505}.	extracellular region [GO:0005576]; inner dynein arm [GO:0036156]; microtubule [GO:0005874]; sperm flagellum [GO:0036126]
P17809	P17809	Slc2a1	Solute carrier family 2, facilitated glucose transporter member 1	MOUSE	8	54325.9	-0.0323333	0.83602	0.0648333	0.678782	0.0971667	0.536304	P17809	–	TM	SUBCELLULAR LOCATION: Cell membrane {ECO:0000269|PubMed:17320047, ECO:0000269|PubMed:30197081, ECO:0000269|PubMed:35810171}; Multi-pass membrane protein {ECO:0000255}. Photoreceptor inner segment {ECO:0000269|PubMed:25957687}.	apical plasma membrane [GO:0016324]; basolateral plasma membrane [GO:0016323]; caveola [GO:0005901]; cortical actin cytoskeleton [GO:0030864]; cytoplasm [GO:0005737]; cytosol [GO:0005829]; female germ cell nucleus [GO:0001674]; female pronucleus [GO:0001939]; glucose transporter complex [GO:1990350]; Golgi membrane [GO:0000139]; intercalated disc [GO:0014704]; membrane [GO:0016020]; membrane raft…
Q8C0L0	Q8C0L0|A2ARI0	Tmx4	Thioredoxin-related transmembrane protein 4	MOUSE	4	37530	-0.0346667	0.824622	0.233833	0.149017	0.2685	0.10113	Q8C0L0	SP	TM	SUBCELLULAR LOCATION: Nucleus inner membrane {ECO:0000269|PubMed:31142202}; Single-pass type I membrane protein {ECO:0000255}. Endoplasmic reticulum membrane {ECO:0000250|UniProtKB:Q9H1E5}; Single-pass type I membrane protein {ECO:0000255}.	endoplasmic reticulum [GO:0005783]; endoplasmic reticulum membrane [GO:0005789]; nuclear inner membrane [GO:0005637]
E9PV26	E9PV26|H3BJU6|H3BLA4	Prr36	Proline-rich 36	MOUSE	4	111146	-0.0353333	0.903566	-0.347167	0.244727	-0.311833	0.293976	E9PV26	–	–
A2AG50	A2AG50|A2AG51|Q8C0A6	Map7d2	MAP7 domain-containing protein 2	MOUSE	14	86447.5	-0.0516667	0.630642	0.144833	0.189035	0.1965	0.0815982	A2AG50	–	–	SUBCELLULAR LOCATION: Cytoplasm, cytoskeleton, microtubule organizing center, centrosome {ECO:0000269|PubMed:35470240}. Midbody {ECO:0000269|PubMed:35470240}. Cytoplasm, cytoskeleton {ECO:0000269|PubMed:35470240}. Cell projection, neuron projection {ECO:0000269|PubMed:35470240}. Cell projection, axon {ECO:0000250|UniProtKB:Q96T17}. Note=Strongly localizes to the centrosome and partially on microt…	axon [GO:0030424]; centrosome [GO:0005813]; microtubule [GO:0005874]; midbody [GO:0030496]; neuron projection [GO:0043005]
Q60803	Q60803|Q3UHJ1|D3Z343	Traf3	TNF receptor-associated factor 3	MOUSE	16	65890.3	-0.0543333	0.641162	0.275167	0.0293009	0.3295	0.0113391	Q60803	–	–	SUBCELLULAR LOCATION: Cytoplasm {ECO:0000269|PubMed:19898473}. Endosome {ECO:0000269|PubMed:19898473}. Mitochondrion {ECO:0000250|UniProtKB:Q13114}. Note=Undergoes endocytosis together with TLR4 upon LPS signaling (PubMed:19898473). Co-localized to mitochondria with TRIM35 (By similarity). {ECO:0000250|UniProtKB:Q13114, ECO:0000269|PubMed:19898473}.	CD40 receptor complex [GO:0035631]; cytoplasmic side of plasma membrane [GO:0009898]; endosome membrane [GO:0010008]; mitochondrion [GO:0005739]
A0A1C7CYU5	A0A1C7CYU5|Q3U2I3	Fam160a2	FTS and Hook-interacting protein	MOUSE	2	108992	-0.0586667	0.848838	0.2855	0.360264	0.344167	0.273113	A0A1C7CYU5	–	–		FHF complex [GO:0070695]
A2A5Z6	A2A5Z6	Smurf2	E3 ubiquitin-protein ligase SMURF2	MOUSE	2	87143.1	-0.0706667	0.917289	-0.0615	0.927983	0.00916667	0.98925	A2A5Z6	–	–	SUBCELLULAR LOCATION: Nucleus {ECO:0000250|UniProtKB:Q9HAU4}. Cytoplasm {ECO:0000250|UniProtKB:Q9HAU4}. Cell membrane {ECO:0000250|UniProtKB:Q9HAU4}. Membrane raft {ECO:0000250|UniProtKB:Q9HAU4}. Note=Cytoplasmic in the presence of SMAD7. Colocalizes with CAV1, SMAD7 and TGF-beta receptor in membrane rafts. {ECO:0000250|UniProtKB:Q9HAU4}.	cytosol [GO:0005829]; membrane raft [GO:0045121]; nuclear speck [GO:0016607]; plasma membrane [GO:0005886]; ubiquitin ligase complex [GO:0000151]
Q8BGD9	Q8BGD9|B2RWE8	Eif4b	Eukaryotic translation initiation factor 4B	MOUSE	11	69009.9	-0.0713333	0.798993	-0.177167	0.529426	-0.105833	0.705943	Q8BGD9	–	–		cytosol [GO:0005829]; dendrite [GO:0030425]; neuronal cell body [GO:0043025]; postsynapse [GO:0098794]
A2AG68	A2AG68|Q64430	Atp7a	P-type Cu(+) transporter	MOUSE	2	163510	-0.0753333	0.716139	0.235833	0.264146	0.311167	0.146666	A2AG68	–	TM	SUBCELLULAR LOCATION: Cell membrane {ECO:0000256|ARBA:ARBA00004651}; Multi-pass membrane protein {ECO:0000256|ARBA:ARBA00004651}. Cell projection, axon {ECO:0000256|ARBA:ARBA00004489}. Cell projection, dendrite {ECO:0000256|ARBA:ARBA00004279}. Early endosome membrane {ECO:0000256|ARBA:ARBA00004520}; Multi-pass membrane protein {ECO:0000256|ARBA:ARBA00004520}. Golgi apparatus, trans-Golgi network …	axon [GO:0030424]; dendrite [GO:0030425]; early endosome membrane [GO:0031901]; melanosome membrane [GO:0033162]; plasma membrane [GO:0005886]; postsynaptic density [GO:0014069]; trans-Golgi network membrane [GO:0032588]
P20357	A0A668KLC6|P20357|G3UZK9|G3UZE9|Q80ZL4|Q80X35|Q3TLQ0|G3UZV6|F7ALC8|G3UWW1|E9Q8Y2	Map2	Microtubule-associated protein 2	MOUSE	106	199528	-0.0766667	0.391099	0.1175	0.19594	0.194167	0.0409211	P20357	–	–	SUBCELLULAR LOCATION: Cytoplasm, cytoskeleton {ECO:0000305}. Cell projection, dendrite {ECO:0000269|PubMed:17984326}.	apical dendrite [GO:0097440]; axon hillock [GO:0043203]; axon initial segment [GO:0043194]; CA3 pyramidal cell dendrite [GO:0097442]; cell body [GO:0044297]; cytoplasm [GO:0005737]; dendrite [GO:0030425]; dendritic shaft [GO:0043198]; microtubule [GO:0005874]; microtubule associated complex [GO:0005875]; neuron projection [GO:0043005]; neuronal cell body [GO:0043025]; nuclear periphery [GO:003439…
Q60865	Q60865	Caprin1	Caprin-1	MOUSE	4	78338.7	-0.086	0.593427	0.2355	0.155962	0.3215	0.0594386	Q60865	–	–	SUBCELLULAR LOCATION: Cytoplasm, Cytoplasmic ribonucleoprotein granule {ECO:0000269|PubMed:17210633}. Cytoplasm, cytosol {ECO:0000269|PubMed:14764709, ECO:0000269|PubMed:17210633}. Cell projection, dendrite {ECO:0000250|UniProtKB:Q5M9G3}. Cell projection, lamellipodium {ECO:0000250|UniProtKB:Q14444}. Note=Mediates formation and localizes to cytoplasmic ribonucleoprotein membraneless compartments …	cell leading edge [GO:0031252]; cytoplasmic stress granule [GO:0010494]; cytosol [GO:0005829]; dendrite [GO:0030425]; lamellipodium [GO:0030027]; P-body [GO:0000932]; synapse [GO:0045202]
Q9QZ08	Q9D997|Q9QZ08|D3YXG2	Nagk	N-acetyl-D-glucosamine kinase	MOUSE	4	37610.1	-0.0893333	0.606711	0.301167	0.096589	0.3905	0.0363302	Q9QZ08	–	–
D3Z649	D3Z649|D3YTU6|D3Z592	Kcnt2	Potassium channel, subfamily T, member 2	MOUSE	2	132059	-0.0946667	0.635039	0.546833	0.0134953	0.6415	0.0050288	D3Z649	–	TM	SUBCELLULAR LOCATION: Cell membrane {ECO:0000269|PubMed:29124216}; Multi-pass membrane protein {ECO:0000255}.	plasma membrane [GO:0005886]
P15306	P15306	Thbd	Thrombomodulin	MOUSE	5	64605.1	-0.095	0.693007	-0.1845	0.446575	-0.0895	0.709868	P15306	SP	TM	SUBCELLULAR LOCATION: Membrane {ECO:0000250|UniProtKB:P07204}; Single-pass type I membrane protein {ECO:0000250|UniProtKB:P07204}.	apicolateral plasma membrane [GO:0016327]; external side of plasma membrane [GO:0009897]; extracellular space [GO:0005615]; plasma membrane [GO:0005886]; serine-type endopeptidase complex [GO:1905370]; vacuolar membrane [GO:0005774]
A4GZ26	E9QAD8|A4GZ26|Q5DU25|D3Z5I6|D3Z6V7	Iqsec2	ARF6 guanine nucleotide exchange factor IQArfGEF	MOUSE	51	162682	-0.104667	0.51493	0.299167	0.0759444	0.403833	0.0211917	A4GZ26	–	–	SUBCELLULAR LOCATION: Cytoplasm {ECO:0000256|ARBA:ARBA00004496}.	cytoplasm [GO:0005737]; postsynaptic density, intracellular component [GO:0099092]
P10637	A2A5Y6|A0A0A0MQC7|P10637|B1AQW5|B1AQW6	Mapt	Microtubule-associated protein tau	MOUSE	21	76584.4	-0.109667	0.421524	-0.00216667	0.987189	0.1075	0.430558	P10637	–	–	SUBCELLULAR LOCATION: Cytoplasm, cytosol {ECO:0000250|UniProtKB:P10636}. Cell membrane {ECO:0000250|UniProtKB:P10636}; Peripheral membrane protein {ECO:0000250|UniProtKB:P10636}; Cytoplasmic side {ECO:0000250|UniProtKB:P10636}. Cytoplasm, cytoskeleton {ECO:0000250|UniProtKB:P10636}. Cell projection, axon {ECO:0000250|UniProtKB:P10636}. Cell projection, dendrite {ECO:0000250|UniProtKB:P10636}. Sec…	axon [GO:0030424]; axoneme [GO:0005930]; cell body [GO:0044297]; cytoplasm [GO:0005737]; cytosol [GO:0005829]; dendrite [GO:0030425]; extracellular region [GO:0005576]; glial cell projection [GO:0097386]; growth cone [GO:0030426]; membrane raft [GO:0045121]; microtubule [GO:0005874]; microtubule cytoskeleton [GO:0015630]; nucleus [GO:0005634]; plasma membrane [GO:0005886]; postsynaptic density [G…
P56873	P56873|E0CYU9	Znrd2	Protein ZNRD2	MOUSE	4	21735	-0.111	0.41411	0.00416667	0.975262	0.115167	0.397212	P56873	–	–	SUBCELLULAR LOCATION: Cytoplasm {ECO:0000250|UniProtKB:O60232}.	cytoplasm [GO:0005737]
Q9WU60	Q9WU60	Atrn	Attractin	MOUSE	2	163133	-0.113333	0.615897	-0.4235	0.0748411	-0.310167	0.181247	Q9WU60	SP	TM	SUBCELLULAR LOCATION: Cell membrane {ECO:0000250|UniProtKB:O75882}; Single-pass type I membrane protein {ECO:0000250|UniProtKB:O75882}.	extracellular space [GO:0005615]; plasma membrane [GO:0005886]
Q9DCL9	Q9DCL9|D6RCU8|D3Z6P1	Paics	Multifunctional protein ADE2	MOUSE	15	47746.9	-0.115667	0.362936	0.233167	0.0780172	0.348833	0.0126691	Q9DCL9	–	–		cytoplasm [GO:0005737]
Q64521	A2AQR0|Q64521	Gpd2	Glycerol-3-phosphate dehydrogenase, mitochondrial	MOUSE	29	81465.8	-0.116	0.416702	0.222167	0.130524	0.338167	0.0278544	Q64521	–	–	SUBCELLULAR LOCATION: Mitochondrion inner membrane.	mitochondrial inner membrane [GO:0005743]; mitochondrion [GO:0005739]
O35188	O35188	Cx3cl1	Fractalkine	MOUSE	2	42554.3	-0.116667	0.450993	-0.141167	0.363865	-0.0245	0.87306	O35188	SP	TM	SUBCELLULAR LOCATION: Cell membrane {ECO:0000269|PubMed:9177350}; Single-pass type I membrane protein {ECO:0000255}.; SUBCELLULAR LOCATION: [Processed fractalkine]: Secreted {ECO:0000269|PubMed:10382755}.	cell body [GO:0044297]; cell surface [GO:0009986]; extracellular space [GO:0005615]; neuron projection [GO:0043005]; neuronal cell body [GO:0043025]; plasma membrane [GO:0005886]
Q6NZF1	Q6NZF1	Zc3h11a	Zinc finger CCCH domain-containing protein 11A	MOUSE	2	87346	-0.119	0.504432	0.2195	0.226362	0.3385	0.0706927	Q6NZF1	–	–	SUBCELLULAR LOCATION: Nucleus speckle {ECO:0000269|PubMed:37252988}.	nuclear speck [GO:0016607]
Q9R0M4	Q9R0M4	Podxl	Podocalyxin	MOUSE	13	53787.8	-0.119333	0.706938	0.264833	0.408441	0.384167	0.236304	Q9R0M4	SP	TM	SUBCELLULAR LOCATION: Apical cell membrane {ECO:0000269|PubMed:17311105}. Cell projection, microvillus {ECO:0000269|PubMed:17311105}. Membrane raft {ECO:0000250}. Cell projection, lamellipodium {ECO:0000250}. Cell projection, filopodium {ECO:0000250}. Cell projection, ruffle {ECO:0000250}. Membrane {ECO:0000305}; Single-pass type I membrane protein {ECO:0000305}. Note=In single attached epithelia…	apical plasma membrane [GO:0016324]; cytoplasm [GO:0005737]; filopodium [GO:0030175]; glutamatergic synapse [GO:0098978]; lamellipodium [GO:0030027]; membrane raft [GO:0045121]; microvillus membrane [GO:0031528]; plasma membrane [GO:0005886]; presynaptic membrane [GO:0042734]; ruffle [GO:0001726]; slit diaphragm [GO:0036057]
P35700	P35700|B1AXW6|B1AXW5|B1AXW4|B1AZS9	Prdx1	Peroxiredoxin-1	MOUSE	18	22404.3	-0.119667	0.476224	0.205167	0.229467	0.324833	0.0659265	P35700	–	–	SUBCELLULAR LOCATION: Cytoplasm {ECO:0000250|UniProtKB:Q06830}.	cytoplasm [GO:0005737]; cytosol [GO:0005829]; mitochondrion [GO:0005739]; myelin sheath [GO:0043209]; nucleus [GO:0005634]
Q62523	Q62523|Q7TQE2|A0A0N4SVP4|A0A0N4SUX7|A0A0N4SVD2	Zyx	Zyxin	MOUSE	6	61857	-0.124667	0.406062	0.1595	0.291317	0.284167	0.0702924	Q62523	–	–	SUBCELLULAR LOCATION: Cytoplasm {ECO:0000250}. Cytoplasm, cytoskeleton {ECO:0000250}. Cell junction, focal adhesion {ECO:0000250}. Nucleus {ECO:0000250}. Note=Associates with the actin cytoskeleton near the adhesion plaques. Enters the nucleus in the presence of HESX1 (By similarity). {ECO:0000250}.	adherens junction [GO:0005912]; cytosol [GO:0005829]; focal adhesion [GO:0005925]; nucleus [GO:0005634]; phagocytic vesicle [GO:0045335]; plasma membrane [GO:0005886]; stress fiber [GO:0001725]
Q7TSJ2	Q7TSJ2|A0A140LIT9|D3Z6W1	Map6	Microtubule-associated protein 6	MOUSE	58	96733.3	-0.127333	0.299705	0.0455	0.706479	0.172833	0.165441	Q7TSJ2	–	–	SUBCELLULAR LOCATION: Cytoplasm, cytoskeleton {ECO:0000269|PubMed:9600916}. Golgi apparatus {ECO:0000269|PubMed:16837464}. Cell projection, axon {ECO:0000250|UniProtKB:Q63560}. Cell projection, dendrite {ECO:0000250|UniProtKB:Q63560}. Cytoplasmic vesicle, secretory vesicle membrane {ECO:0000250|UniProtKB:Q63560}; Lipid-anchor {ECO:0000250|UniProtKB:Q63560}; Cytoplasmic side {ECO:0000250|UniProtKB…	axon [GO:0030424]; dendrite [GO:0030425]; Golgi apparatus [GO:0005794]; microtubule [GO:0005874]; perinuclear region of cytoplasm [GO:0048471]; transport vesicle membrane [GO:0030658]
Q3TES0	Q3TES0|A0A0N4SWH8|D6RHQ8	Iqsec3	IQ motif and SEC7 domain-containing protein 3	MOUSE	27	130600	-0.132	0.344618	0.0641667	0.64207	0.196167	0.167584	Q3TES0	–	–	SUBCELLULAR LOCATION: Cytoplasm {ECO:0000250|UniProtKB:Q9UPP2}. Postsynaptic density {ECO:0000269|PubMed:27609886}.	cytosol [GO:0005829]; GABA-ergic synapse [GO:0098982]; glycinergic synapse [GO:0098690]; inhibitory synapse [GO:0060077]; nucleoplasm [GO:0005654]; postsynaptic density [GO:0014069]; postsynaptic membrane [GO:0045211]; postsynaptic specialization of symmetric synapse [GO:0099629]
Q68FG2	Q68FG2|A0A494BBH5|A0A5F8MPM8	Sptbn2	Spectrin beta chain	MOUSE	122	272173	-0.137333	0.372379	0.2145	0.171476	0.351833	0.0325127	Q68FG2	–	–	SUBCELLULAR LOCATION: Cytoplasm, cell cortex {ECO:0000256|ARBA:ARBA00004544}. Cytoplasm, cytoskeleton {ECO:0000256|ARBA:ARBA00004245}.	apical plasma membrane [GO:0016324]; cell junction [GO:0030054]; cell projection [GO:0042995]; cortical actin cytoskeleton [GO:0030864]; cytosol [GO:0005829]; glutamatergic synapse [GO:0098978]; intracellular membrane-bounded organelle [GO:0043231]; neuronal cell body [GO:0043025]; parallel fiber to Purkinje cell synapse [GO:0098688]; paranodal junction [GO:0033010]; photoreceptor inner segment […
Q00897	Q00897|P22599|Q00898	Serpina1d	Alpha-1-antitrypsin 1-4	MOUSE	11	46168.7	-0.143333	0.791082	0.3365	0.536215	0.479833	0.380965	Q00897	SP	–	SUBCELLULAR LOCATION: Secreted {ECO:0000269|PubMed:11961105, ECO:0000269|PubMed:8619829}.	extracellular region [GO:0005576]; extracellular space [GO:0005615]
Q8CG76	Q8CG76	Akr7a2	Aflatoxin B1 aldehyde reductase member 2	MOUSE	10	41067.8	-0.144333	0.306224	0.1175	0.402066	0.261833	0.0738524	Q8CG76	–	–	SUBCELLULAR LOCATION: Mitochondrion {ECO:0000255}. Golgi apparatus {ECO:0000250|UniProtKB:Q8CG45}. Cytoplasm {ECO:0000250|UniProtKB:O43488}.	Golgi apparatus [GO:0005794]; mitochondrion [GO:0005739]; nuclear envelope [GO:0005635]
O08539	O08539|Q6P1B9|A0A3Q4EBK4|A0A3Q4EBR8|A0A5F8MQ05|S4R270|D3Z6Q9|S4R1B8|S4R2J8	Bin1	Myc box-dependent-interacting protein 1	MOUSE	15	64697.2	-0.148333	0.268676	0.191167	0.159467	0.3395	0.0189653	O08539	–	–	SUBCELLULAR LOCATION: Nucleus {ECO:0000250|UniProtKB:O00499}. Cytoplasm {ECO:0000269|PubMed:12668730}. Endosome {ECO:0000269|PubMed:12668730}. Cell membrane, sarcolemma, T-tubule {ECO:0000250|UniProtKB:O08839}.	axon [GO:0030424]; axon initial segment [GO:0043194]; dendrite [GO:0030425]; endosome [GO:0005768]; glutamatergic synapse [GO:0098978]; I band [GO:0031674]; lipid tube [GO:0060987]; microtubule [GO:0005874]; node of Ranvier [GO:0033268]; nuclear envelope [GO:0005635]; nucleus [GO:0005634]; postsynapse [GO:0098794]; presynapse [GO:0098793]; RNA polymerase II transcription repressor complex [GO:009…
Q9WTR5	Q9WTR5	Cdh13	Cadherin-13	MOUSE	4	78583.6	-0.151	0.489561	-0.8065	0.00180183	-0.6555	0.00769525	Q9WTR5	SP	–	SUBCELLULAR LOCATION: Cell membrane {ECO:0000269|PubMed:27834691}; Lipid-anchor, GPI-anchor {ECO:0000255}. Cytoplasm {ECO:0000269|PubMed:27834691}.	caveola [GO:0005901]; external side of plasma membrane [GO:0009897]; extracellular space [GO:0005615]; GABA-ergic synapse [GO:0098982]; neuron projection [GO:0043005]; perinuclear region of cytoplasm [GO:0048471]; plasma membrane [GO:0005886]
Q8K0T0	Q8K0T0	Rtn1	Reticulon-1	MOUSE	15	83913.3	-0.155	0.225282	0.0565	0.651417	0.2115	0.104937	Q8K0T0	–	TM	SUBCELLULAR LOCATION: Endoplasmic reticulum membrane {ECO:0000269|PubMed:12036513}; Multi-pass membrane protein {ECO:0000255}. Golgi apparatus membrane {ECO:0000250|UniProtKB:Q16799}; Multi-pass membrane protein {ECO:0000255}.	dendrite [GO:0030425]; endoplasmic reticulum [GO:0005783]; endoplasmic reticulum membrane [GO:0005789]; Golgi membrane [GO:0000139]; neuronal cell body [GO:0043025]; nuclear body [GO:0016604]; smooth endoplasmic reticulum [GO:0005790]
Q6GQW0	Q6GQW0|H7BWX5|E9QJW1	Btbd11	Ankyrin repeat and BTB/POZ domain-containing protein BTBD11	MOUSE	6	123270	-0.159	0.353355	0.165833	0.333663	0.324833	0.0692554	Q6GQW0	–	TM	SUBCELLULAR LOCATION: Membrane {ECO:0000305}; Single-pass membrane protein {ECO:0000305}.	glutamatergic synapse [GO:0098978]; membrane [GO:0016020]
Q9WTR1	Q9WTR1	Trpv2	Transient receptor potential cation channel subfamily V member 2	MOUSE	2	86762.6	-0.165	0.53526	-0.00983333	0.970331	0.155167	0.559565	Q9WTR1	–	TM	SUBCELLULAR LOCATION: Cell membrane {ECO:0000269|PubMed:10559903}; Multi-pass membrane protein {ECO:0000255}. Cytoplasm {ECO:0000269|PubMed:10559903}. Melanosome {ECO:0000250|UniProtKB:Q9Y5S1}. Note=Translocates from the cytoplasm to the plasma membrane upon ligand stimulation. {ECO:0000269|PubMed:10559903}.	axon [GO:0030424]; axonal growth cone [GO:0044295]; cell body [GO:0044297]; cell surface [GO:0009986]; growth cone membrane [GO:0032584]; melanosome [GO:0042470]; plasma membrane [GO:0005886]
A0A1D5RLG3	A0A1D5RLG3	Rab3gap1	Rab3 GTPase-activating protein catalytic subunit	MOUSE	32	112212	-0.167	0.221475	0.135167	0.318199	0.302167	0.0356535	A0A1D5RLG3	–	–	SUBCELLULAR LOCATION: Cytoplasm {ECO:0000256|ARBA:ARBA00004496}. Endoplasmic reticulum {ECO:0000256|ARBA:ARBA00004240}. Golgi apparatus, cis-Golgi network {ECO:0000256|ARBA:ARBA00004222}.	cis-Golgi network [GO:0005801]; endoplasmic reticulum tubular network [GO:0071782]; lipid droplet [GO:0005811]; protein-containing complex [GO:0032991]
Q61548	Q61548|E9QLK9|A0A5F8MPL3|E9QQ05|E9Q9A3|Q3TWS4|A0A087WSI9	Snap91	Clathrin coat assembly protein AP180	MOUSE	15	92135	-0.168	0.362998	0.128167	0.485135	0.296167	0.1189	Q61548	–	–	SUBCELLULAR LOCATION: Cell membrane. Membrane, coated pit; Peripheral membrane protein; Cytoplasmic side. Note=Component of the coat surrounding the cytoplasmic face of coated vesicles in the plasma membrane.	AP-2 adaptor complex [GO:0030122]; presynapse [GO:0098793]
Q91XM9	A0A338P6J0|A0A571BEK3|Q91XM9|A0A571BEZ4|E9Q2L2|D3YUZ8|D3YWU0	Dlg2	Disks large homolog 2	MOUSE	41	95334.9	-0.169333	0.291421	0.342833	0.04274	0.512167	0.00478396	Q91XM9	–	–	SUBCELLULAR LOCATION: Cell membrane {ECO:0000305|PubMed:11997254}; Lipid-anchor {ECO:0000250|UniProtKB:Q63622}. Postsynaptic density {ECO:0000250|UniProtKB:Q63622}. Synapse {ECO:0000250}. Membrane {ECO:0000250|UniProtKB:Q63622}. Cell projection, axon {ECO:0000250|UniProtKB:Q63622}. Perikaryon {ECO:0000250|UniProtKB:Q63622}. Note=Concentrated in soma and postsynaptic density of a subset of neurons…	axon cytoplasm [GO:1904115]; axon initial segment [GO:0043194]; cell junction [GO:0030054]; cytoplasm [GO:0005737]; glutamatergic synapse [GO:0098978]; juxtaparanode region of axon [GO:0044224]; neuromuscular junction [GO:0031594]; nucleus [GO:0005634]; perikaryon [GO:0043204]; plasma membrane [GO:0005886]; postsynaptic density [GO:0014069]; postsynaptic membrane [GO:0045211]; synaptic vesicle me…
Q91VC4	Q91VC4|G3X924	Plvap	Plasmalemma vesicle-associated protein	MOUSE	2	50503	-0.171	0.508301	0.0755	0.76889	0.2465	0.344124	Q91VC4	–	TM	SUBCELLULAR LOCATION: Cell membrane {ECO:0000250|UniProtKB:Q9WV78}; Single-pass type II membrane protein {ECO:0000255}. Membrane, caveola {ECO:0000250|UniProtKB:Q9WV78}; Single-pass type II membrane protein {ECO:0000255}. Cytoplasm, perinuclear region {ECO:0000250|UniProtKB:Q9WV78}. Note=Membrane-associated protein of caveolae. Found in fenestral and stomatal diaphragms in fenestrated endothelia …	caveola [GO:0005901]; perinuclear region of cytoplasm [GO:0048471]
Q62261	Q62261|A0A0A0MQG2	Sptbn1	Spectrin beta chain, non-erythrocytic 1	MOUSE	102	275074	-0.172667	0.265442	0.2175	0.165681	0.390167	0.0195441	Q62261	–	–	SUBCELLULAR LOCATION: Cytoplasm, cytoskeleton {ECO:0000305}. Endomembrane system {ECO:0000269|PubMed:15262991}. Cytoplasm, myofibril, sarcomere, M line {ECO:0000269|PubMed:15262991}. Cytoplasm, cytosol {ECO:0000250|UniProtKB:Q01082}. Cell membrane {ECO:0000250|UniProtKB:Q01082}. Note=Colocalizes with ANK2 in a distinct intracellular compartment of neonatal cardiomyocytes. {ECO:0000269|PubMed:1526…	axolemma [GO:0030673]; cortical cytoskeleton [GO:0030863]; cuticular plate [GO:0032437]; cytosol [GO:0005829]; endomembrane system [GO:0012505]; glutamatergic synapse [GO:0098978]; M band [GO:0031430]; membrane [GO:0016020]; nucleolus [GO:0005730]; nucleus [GO:0005634]; plasma membrane [GO:0005886]; postsynaptic density [GO:0014069]; spectrin [GO:0008091]
Q9QYR6	A2ARP8|Q9QYR6	Map1a	Microtubule-associated protein 1A	MOUSE	115	301504	-0.177333	0.133065	0.0585	0.607962	0.235833	0.0518396	Q9QYR6	–	–	SUBCELLULAR LOCATION: Cytoplasm, cytoskeleton {ECO:0000305}.	axon cytoplasm [GO:1904115]; axon initial segment [GO:0043194]; cytosol [GO:0005829]; dendrite [GO:0030425]; dendritic microtubule [GO:1901588]; neuronal cell body [GO:0043025]; photoreceptor outer segment [GO:0001750]; postsynaptic density [GO:0014069]
Q80X50	Q80X50|A0A0G2JDV6|A0A0H2UH17|A0A0G2JFN7|A0A0G2JG47|A0A0G2JGD0|A0A0G2JDT1|A0A0G2JE24|A0A0G2JEC6	Ubap2l	Ubiquitin-associated protein 2-like	MOUSE	16	116911	-0.181333	0.0689892	0.2365	0.0219865	0.417833	0.000411703	Q80X50	–	–	SUBCELLULAR LOCATION: Nucleus {ECO:0000250|UniProtKB:Q14157}. Chromosome {ECO:0000250|UniProtKB:Q14157}. Cytoplasm {ECO:0000250|UniProtKB:Q14157}. Cytoplasm, Stress granule {ECO:0000250|UniProtKB:Q14157}. Note=Associates with nuclear chromatin. {ECO:0000250|UniProtKB:Q14157}.	chromosome [GO:0005694]; cytoplasmic stress granule [GO:0010494]; PcG protein complex [GO:0031519]
Q61292	Q61292|A0A0A6YY71	Lamb2	Laminin subunit beta-2	MOUSE	31	203707	-0.183333	0.152196	-0.570833	0.00028623	-0.3875	0.00610515	Q61292	SP	–	SUBCELLULAR LOCATION: Secreted, extracellular space, extracellular matrix, basement membrane.	basement membrane [GO:0005604]; collagen-containing extracellular matrix [GO:0062023]; extracellular region [GO:0005576]; laminin complex [GO:0043256]; laminin-3 complex [GO:0005608]; neuromuscular junction [GO:0031594]; protein complex involved in cell-matrix adhesion [GO:0098637]; synapse [GO:0045202]; synaptic cleft [GO:0043083]
P01901	P01901|Q3TH01|A0A494BA33|A0A494BAT0|G3UXW2|P04223|P03991|P14428|P14426|A0A494B9G8|A0A0B4J1G3|G3UZP7|P14427|P01900|P06339|P01899|P01897|Q4KN81|Q8HWB2|P14429|P14430|P79568|E9QJR9|E9PWT4|L7N260|P14431	H2-K1	H-2 class I histocompatibility antigen, K-B alpha chain	MOUSE	5	41700.5	-0.187333	0.381319	-0.555833	0.0172572	-0.3685	0.0963061	P01901	SP	TM	SUBCELLULAR LOCATION: Membrane; Single-pass type I membrane protein.	external side of plasma membrane [GO:0009897]; lumenal side of endoplasmic reticulum membrane [GO:0098553]; MHC class I protein complex [GO:0042612]; phagocytic vesicle membrane [GO:0030670]
Q9Z2W0	Q3TVK3|Q9Z2W0|Q8BPW9|A0A087WSE6|A0A087WS31|A0A087WRC1|A0A087WSD3|A0A087WNX3	Dnpep	Aspartyl aminopeptidase	MOUSE	9	52776.5	-0.192333	0.0538123	0.2495	0.0159888	0.441833	0.000230606	Q9Z2W0	–	–	SUBCELLULAR LOCATION: Cytoplasm.	cytosol [GO:0005829]
B1AQX7	B1AQX7|B1AQX6|B1AQX8	Srcin1	SRC kinase-signaling inhibitor 1	MOUSE	71	130038	-0.194	0.303339	-0.100833	0.587748	0.0931667	0.616194	B1AQX7	–	–	SUBCELLULAR LOCATION: Cytoplasm, cytoskeleton {ECO:0000256|ARBA:ARBA00004245}.	cytoplasm [GO:0005737]; cytoskeleton [GO:0005856]
A3KGU9	A3KGU9|A3KGU7|E9Q447|A3KGU5|P16546|A3KGU4|P08032	Sptan1	Spectrin alpha chain, non-erythrocytic 1	MOUSE	114	288454	-0.202333	0.242115	0.264167	0.132697	0.4665	0.0132491	A3KGU9	–	–	SUBCELLULAR LOCATION: Cytoplasm, cell cortex {ECO:0000256|ARBA:ARBA00004544}. Cytoplasm, cytoskeleton {ECO:0000256|ARBA:ARBA00004245}.	cuticular plate [GO:0032437]; intracellular membrane-bounded organelle [GO:0043231]; microtubule cytoskeleton [GO:0015630]
A0A2I3BQP6	A0A2I3BQP6|A0A286YCH4|A0A286YCI7	Camk2g	Calcium/calmodulin-dependent protein kinase	MOUSE	32	63923.4	-0.206667	0.153575	0.2035	0.159553	0.410167	0.00928399	A0A2I3BQP6	–	–		glutamatergic synapse [GO:0098978]; organelle [GO:0043226]; postsynaptic cytosol [GO:0099524]
Q14B80	Q14B80|A0A1W2P796|A0A1W2P7B9	Kcnc2	Potassium voltage-gated channel subfamily C member 2	MOUSE	5	71414.6	-0.209	0.16165	-0.0661667	0.647869	0.142833	0.330331	Q14B80	–	TM	SUBCELLULAR LOCATION: Cell membrane {ECO:0000269|PubMed:10531438, ECO:0000269|PubMed:11124984, ECO:0000269|PubMed:15317859, ECO:0000269|PubMed:17761775, ECO:0000269|PubMed:21414897, ECO:0000269|PubMed:22539821}; Multi-pass membrane protein {ECO:0000255}. Membrane {ECO:0000269|PubMed:12000114}; Multi-pass membrane protein {ECO:0000255}. Perikaryon {ECO:0000269|PubMed:10531438, ECO:0000269|PubMed:1…	apical plasma membrane [GO:0016324]; axolemma [GO:0030673]; axon [GO:0030424]; basolateral plasma membrane [GO:0016323]; cell body [GO:0044297]; dendrite [GO:0030425]; GABA-ergic synapse [GO:0098982]; membrane [GO:0016020]; neuronal cell body membrane [GO:0032809]; perikaryon [GO:0043204]; plasma membrane [GO:0005886]; postsynaptic membrane [GO:0045211]; presynaptic membrane [GO:0042734]; synapse…
P0CW02	A0A087WNZ5|P0CW02|A0A087WRP7|P0CW03	Ly6c1	Lymphocyte antigen 6C1	MOUSE	3	14876.9	-0.216	0.369463	0.450167	0.072948	0.666167	0.0120735	P0CW02	SP	–	SUBCELLULAR LOCATION: Cell membrane {ECO:0000305}; Lipid-anchor, GPI-anchor {ECO:0000305}.	cell surface [GO:0009986]; external side of plasma membrane [GO:0009897]
Q91YS4	Q91YS4|D3YXZ3|O88448|D3Z5Y7	Klc2	Kinesin light chain	MOUSE	12	68818.1	-0.216333	0.338638	0.351167	0.129462	0.5675	0.0203856	Q91YS4	–	–	SUBCELLULAR LOCATION: Cytoplasm, cytoskeleton {ECO:0000256|ARBA:ARBA00004245, ECO:0000256|RuleBase:RU367020}.	ciliary rootlet [GO:0035253]; cytosol [GO:0005829]; kinesin complex [GO:0005871]; microtubule [GO:0005874]; mitochondrion [GO:0005739]; neuron projection [GO:0043005]; nucleoplasm [GO:0005654]; plasma membrane [GO:0005886]
P27773	P27773|A5D7E8|P38657|F6Q404	Pdia3	Protein disulfide-isomerase A3	MOUSE	30	57133.7	-0.226667	0.190538	0.158833	0.35193	0.3855	0.0340634	P27773	SP	–	SUBCELLULAR LOCATION: Endoplasmic reticulum {ECO:0000250|UniProtKB:P30101}. Endoplasmic reticulum lumen {ECO:0000250|UniProtKB:P11598}. Melanosome {ECO:0000250|UniProtKB:P30101}.	cell surface [GO:0009986]; endoplasmic reticulum [GO:0005783]; endoplasmic reticulum lumen [GO:0005788]; extracellular space [GO:0005615]; melanosome [GO:0042470]; myelin sheath [GO:0043209]; Tapasin-ERp57 complex [GO:0061779]
Q80X90	Q80X90	Flnb	Filamin-B	MOUSE	14	280273	-0.227667	0.0381051	0.112167	0.280237	0.339833	0.00400598	Q80X90	–	–	SUBCELLULAR LOCATION: Cytoplasm, cell cortex. Cytoplasm, cytoskeleton. Cytoplasm, cytoskeleton, stress fiber {ECO:0000250|UniProtKB:O75369}. Cytoplasm, myofibril, sarcomere, Z line {ECO:0000269|PubMed:26343497}.	brush border [GO:0005903]; cell cortex [GO:0005938]; cytoplasm [GO:0005737]; cytosol [GO:0005829]; focal adhesion [GO:0005925]; neuronal cell body [GO:0043025]; phagocytic vesicle [GO:0045335]; plasma membrane [GO:0005886]; stress fiber [GO:0001725]; Z disc [GO:0030018]
D3Z6I8	D3Z6I8|E9Q7Q3|F8WID5|E9Q5J9|E9Q454|P21107|A0A0R4J1P2|E9Q450|Q8BP43|E9Q448|Q8BSH3|P58771|B7ZNL3|E9Q452|D3Z2H9|E9Q455|G5E8R2|E9Q456|G5E8R1|E9Q453|G5E8R0|A2AIM4|P58774|S4R2U0|A2AIM5|D3YVR0	Tpm3	Tropomyosin alpha-3 chain	MOUSE	5	28836.7	-0.228	0.240162	0.3385	0.0894268	0.5665	0.00828599	D3Z6I8	–	–	SUBCELLULAR LOCATION: Cytoplasm, cytoskeleton {ECO:0000256|ARBA:ARBA00004245}.	actin cytoskeleton [GO:0015629]; cytoplasm [GO:0005737]
P97315	P97315	Csrp1	Cysteine and glycine-rich protein 1	MOUSE	9	21438.8	-0.228333	0.310599	0.0258333	0.907065	0.254167	0.260977	P97315	–	–	SUBCELLULAR LOCATION: Nucleus {ECO:0000250|UniProtKB:P21291}.	actin cytoskeleton [GO:0015629]; nucleoplasm [GO:0005654]
M0QWN7	M0QWN7	Usp35	Ubiquitin-specific peptidase 35	MOUSE	3	113989	-0.230667	0.258843	-0.292167	0.15785	-0.0615	0.758658	M0QWN7	–	–		cytosol [GO:0005829]; nucleus [GO:0005634]
P11798	P11798|F8WHB5|F6WHR9|D3Z7K9|D6RDQ8|E9QAJ4	Camk2a	Calcium/calmodulin-dependent protein kinase type II subunit alpha	MOUSE	42	54684.3	-0.230667	0.363777	0.308833	0.229013	0.5395	0.0446775	P11798	–	–	SUBCELLULAR LOCATION: [Isoform Alpha KAP]: Cytoplasm {ECO:0000305|PubMed:8524307}.; SUBCELLULAR LOCATION: Synapse {ECO:0000269|PubMed:28642476}. Postsynaptic density {ECO:0000250|UniProtKB:P11275}. Cell projection, dendritic spine {ECO:0000250|UniProtKB:Q9UQM7}. Cell projection, dendrite {ECO:0000250|UniProtKB:Q9UQM7}. Note=Postsynaptic lipid rafts. {ECO:0000250|UniProtKB:P11275}.	calcium- and calmodulin-dependent protein kinase complex [GO:0005954]; dendritic spine [GO:0043197]; mitochondrion [GO:0005739]; postsynaptic density [GO:0014069]; Schaffer collateral - CA1 synapse [GO:0098685]; synapse [GO:0045202]
Q6PFA2	Q6PFA2|B1AWE0|B1AWD9|B1AWD8|O08585|B1AWE1	Clta	Clathrin light chain	MOUSE	6	23689.4	-0.239	0.0630321	0.000833333	0.994507	0.239833	0.0622187	Q6PFA2	–	–	SUBCELLULAR LOCATION: Cytoplasmic vesicle membrane {ECO:0000256|ARBA:ARBA00004180, ECO:0000256|RuleBase:RU363137}; Peripheral membrane protein {ECO:0000256|ARBA:ARBA00004180, ECO:0000256|RuleBase:RU363137}; Cytoplasmic side {ECO:0000256|ARBA:ARBA00004180, ECO:0000256|RuleBase:RU363137}. Membrane, coated pit {ECO:0000256|RuleBase:RU363137}; Peripheral membrane protein {ECO:0000256|RuleBase:RU36313…	clathrin coat of coated pit [GO:0030132]; clathrin coat of trans-Golgi network vesicle [GO:0030130]
P03911	P03911	Mtnd4	NADH-ubiquinone oxidoreductase chain 4	MOUSE	3	52052.1	-0.239667	0.323267	0.0581667	0.807585	0.297833	0.223686	P03911	–	TM	SUBCELLULAR LOCATION: Mitochondrion inner membrane {ECO:0000269|PubMed:38575788}; Multi-pass membrane protein {ECO:0000269|PubMed:38575788}.	mitochondrial inner membrane [GO:0005743]; mitochondrion [GO:0005739]; respiratory chain complex I [GO:0045271]
Q1W617	Q1W617	Shroom4	Protein Shroom4	MOUSE	3	165575	-0.241	0.575146	0.2535	0.555712	0.4945	0.258129	Q1W617	–	–	SUBCELLULAR LOCATION: Cytoplasm, cytoskeleton {ECO:0000269|PubMed:17009331}. Note=Shows partial colocalization with the cytoplasmic pool of F-actin.	actin cytoskeleton [GO:0015629]; actin filament [GO:0005884]; apical plasma membrane [GO:0016324]; basal plasma membrane [GO:0009925]; cytoplasm [GO:0005737]; cytoplasmic side of plasma membrane [GO:0009898]; focal adhesion [GO:0005925]; GABA-ergic synapse [GO:0098982]; glutamatergic synapse [GO:0098978]; nucleoplasm [GO:0005654]; postsynapse [GO:0098794]; presynapse [GO:0098793]; stress fiber [G…
Q9DCX2	Q9DCX2|B1ASE2	Atp5pd	ATP synthase subunit d, mitochondrial	MOUSE	9	18806.2	-0.248333	0.0730587	0.200833	0.139868	0.449167	0.00331321	Q9DCX2	–	–	SUBCELLULAR LOCATION: Mitochondrion. Mitochondrion inner membrane.	mitochondrial inner membrane [GO:0005743]; mitochondrion [GO:0005739]; myelin sheath [GO:0043209]; proton-transporting ATP synthase complex [GO:0045259]
Q9D415	Q9D415|D3Z709|D3Z508|Q3UVU8|D3Z6F4|A0A3B2WD59	Dlgap1	Disks large-associated protein 1	MOUSE	35	111627	-0.258667	0.128339	0.145167	0.380656	0.403833	0.0238911	Q9D415	–	–	SUBCELLULAR LOCATION: Cell membrane {ECO:0000250}; Peripheral membrane protein {ECO:0000250}. Postsynaptic density {ECO:0000250}. Synapse {ECO:0000269|PubMed:24153177}.	plasma membrane [GO:0005886]; postsynaptic density [GO:0014069]; synapse [GO:0045202]
A0JNY3	A0JNY3|Q8BUV3	Gphn	Molybdopterin molybdenumtransferase	MOUSE	31	84349	-0.261667	0.114738	0.0675	0.671911	0.329167	0.0524052	A0JNY3	–	–	SUBCELLULAR LOCATION: Cell projection, dendrite {ECO:0000256|ARBA:ARBA00004279}. Cytoplasm, cytoskeleton {ECO:0000256|ARBA:ARBA00004245}. Cytoplasm, cytosol {ECO:0000256|ARBA:ARBA00004514}. Postsynaptic cell membrane {ECO:0000256|ARBA:ARBA00060421}; Lipid-anchor {ECO:0000256|ARBA:ARBA00060421}; Cytoplasmic side {ECO:0000256|ARBA:ARBA00060421}. Postsynaptic density {ECO:0000256|ARBA:ARBA00034105}.	cytoplasmic side of plasma membrane [GO:0009898]; cytoskeleton [GO:0005856]; cytosol [GO:0005829]; dendritic spine [GO:0043197]; GABA-ergic synapse [GO:0098982]; glycinergic synapse [GO:0098690]; inhibitory synapse [GO:0060077]; postsynaptic density [GO:0014069]; postsynaptic membrane [GO:0045211]; postsynaptic specialization, intracellular component [GO:0099091]
Q8QZT2	Q8QZT2	Ccsap	Centriole, cilia and spindle-associated protein	MOUSE	5	28606.3	-0.277	0.108413	-0.2425	0.155789	0.0345	0.834491	Q8QZT2	–	–	SUBCELLULAR LOCATION: Cytoplasm, cytoskeleton, microtubule organizing center, centrosome, centriole {ECO:0000250|UniProtKB:Q6IQ19}. Cytoplasm, cytoskeleton, spindle {ECO:0000250|UniProtKB:Q6IQ19}. Cytoplasm, cytoskeleton {ECO:0000250|UniProtKB:Q6IQ19}. Cytoplasm, cytoskeleton, cilium basal body {ECO:0000250|UniProtKB:Q6IQ19}. Cytoplasm, cytoskeleton, cilium axoneme {ECO:0000250|UniProtKB:Q6IQ19}.…	axon [GO:0030424]; axoneme [GO:0005930]; centriole [GO:0005814]; centrosome [GO:0005813]; ciliary basal body [GO:0036064]; ciliary transition zone [GO:0035869]; cilium [GO:0005929]; mitotic spindle [GO:0072686]; mitotic spindle astral microtubule [GO:0061673]; spindle [GO:0005819]
Q99L47	Q99L47|F8WJK8|E9Q1V0	St13	Hsc70-interacting protein	MOUSE	5	41826.4	-0.277333	0.129891	0.0918333	0.603446	0.369167	0.0498397	Q99L47	–	–	SUBCELLULAR LOCATION: Cytoplasm {ECO:0000250}.	cytosol [GO:0005829]
Q9JJV2	Q9JJV2|D3YWS3	Pfn2	Profilin-2	MOUSE	4	15374.3	-0.277333	0.100479	0.0798333	0.621687	0.357167	0.0395656	Q9JJV2	–	–	SUBCELLULAR LOCATION: Cytoplasm, cytoskeleton.	cytoskeleton [GO:0005856]; cytosol [GO:0005829]; glutamatergic synapse [GO:0098978]; postsynapse [GO:0098794]; presynapse [GO:0098793]; Schaffer collateral - CA1 synapse [GO:0098685]; terminal bouton [GO:0043195]
A2AWI7	A2AWI7|Q8R3V5|A2AWI9	Sh3glb2	Endophilin-B2	MOUSE	13	45192.3	-0.277667	0.0705711	-0.0471667	0.745487	0.2305	0.126959	A2AWI7	–	–	SUBCELLULAR LOCATION: Cytoplasm {ECO:0000256|ARBA:ARBA00004496}.	cytosol [GO:0005829]; nucleoplasm [GO:0005654]
Q65CL1	Q65CL1	Ctnna3	Catenin alpha-3	MOUSE	3	100714	-0.281667	0.570628	-0.4555	0.363299	-0.173833	0.725427	Q65CL1	–	–	SUBCELLULAR LOCATION: Cytoplasm, cytoskeleton {ECO:0000250}. Cell junction, desmosome {ECO:0000269|PubMed:17535849}. Note=Localizes to intercalated disks of cardiomyocytes and in peritubular myoid cells of testis, and colocalizes with CTNNA1 and CTNNA2. Colocalizes with PKP2 at intercalated disks in the heart (PubMed:17535849). {ECO:0000250, ECO:0000269|PubMed:17535849}.	adherens junction [GO:0005912]; cytoplasm [GO:0005737]; cytoskeleton [GO:0005856]; desmosome [GO:0030057]; fascia adherens [GO:0005916]; lamellipodium [GO:0030027]
B9EI38	B9EI38|A2AFI8|Q80XA6	Reps2	RalBP1-associated Eps domain-containing protein 2	MOUSE	10	71181.6	-0.300333	0.070799	-0.187167	0.244277	0.113167	0.47499	B9EI38	–	–
Q9R069	Q9R069|D3YTK7	Bcam	Basal cell adhesion molecule	MOUSE	5	68467.7	-0.305333	0.111552	-0.781833	0.000595322	-0.4765	0.0186098	Q9R069	SP	TM	SUBCELLULAR LOCATION: Cell membrane {ECO:0000250|UniProtKB:P50895}; Single-pass type I membrane protein {ECO:0000250|UniProtKB:P50895}.	cell surface [GO:0009986]; plasma membrane [GO:0005886]
Q8CIS0	Q8CIS0	Card11	Caspase recruitment domain-containing protein 11	MOUSE	3	135407	-0.306667	0.769677	-0.679833	0.518688	-0.373167	0.721813	Q8CIS0	–	–	SUBCELLULAR LOCATION: Cytoplasm {ECO:0000250|UniProtKB:Q9BXL7}. Membrane raft {ECO:0000250|UniProtKB:Q9BXL7}. Note=Colocalized with DPP4 in membrane rafts. {ECO:0000250|UniProtKB:Q9BXL7}.	CBM complex [GO:0032449]; cytoplasm [GO:0005737]; immunological synapse [GO:0001772]; membrane raft [GO:0045121]; plasma membrane [GO:0005886]
P61406	P61406|F6WT10	Smg6	Telomerase-binding protein EST1A	MOUSE	2	161634	-0.310667	0.284682	-0.655833	0.033375	-0.345167	0.236651	P61406	–	–	SUBCELLULAR LOCATION: Nucleus, nucleolus {ECO:0000250|UniProtKB:Q86US8}. Chromosome, telomere {ECO:0000250|UniProtKB:Q86US8}. Cytoplasm, cytosol {ECO:0000250|UniProtKB:Q86US8}. Note=Particularly enriched in the nucleolus. {ECO:0000250|UniProtKB:Q86US8}.	chromosome, telomeric region [GO:0000781]; ciliary basal body [GO:0036064]; cytoplasm [GO:0005737]; cytosol [GO:0005829]; exon-exon junction complex [GO:0035145]; nucleolus [GO:0005730]; nucleus [GO:0005634]; plasma membrane [GO:0005886]
Q80YQ8	Q80YQ8|F6V8A7	Rmnd5a	E3 ubiquitin-protein ligase RMND5A	MOUSE	3	44847.6	-0.336	0.200178	-0.837833	0.00446143	-0.501833	0.0637736	Q80YQ8	–	–	SUBCELLULAR LOCATION: Nucleus, nucleoplasm {ECO:0000250|UniProtKB:Q9H871}. Cytoplasm {ECO:0000250|UniProtKB:Q9H871}.	cytoplasm [GO:0005737]; nucleoplasm [GO:0005654]; nucleus [GO:0005634]; ubiquitin ligase complex [GO:0000151]
D3Z3B8	D3Z3B8|E9Q9H0|Q811D0|H7BWY4|F6UDT8|S4R2T8	Dlg1	Disks large homolog 1	MOUSE	25	92020.6	-0.337667	0.0038691	-0.129833	0.209412	0.207833	0.0531125	D3Z3B8	–	–	SUBCELLULAR LOCATION: Membrane {ECO:0000256|ARBA:ARBA00004170}; Peripheral membrane protein {ECO:0000256|ARBA:ARBA00004170}.	glutamatergic synapse [GO:0098978]; neuromuscular junction [GO:0031594]; neuron projection [GO:0043005]; plasma membrane [GO:0005886]
A0A0R4J083	A0A0R4J083|P51174	Acadl	Long-chain specific acyl-CoA dehydrogenase, mitochondrial	MOUSE	9	48295.4	-0.341333	0.212192	-0.1015	0.703837	0.239833	0.374363	A0A0R4J083	–	–	SUBCELLULAR LOCATION: Mitochondrion matrix {ECO:0000256|ARBA:ARBA00004305}.	mitochondrial matrix [GO:0005759]; mitochondrial membrane [GO:0031966]
Q9JLJ2	Q9JLJ2|Q3U367	Aldh9a1	4-trimethylaminobutyraldehyde dehydrogenase	MOUSE	27	54483.7	-0.341333	0.0194282	-0.299167	0.036666	0.0421667	0.750942	Q9JLJ2	–	–	SUBCELLULAR LOCATION: Cytoplasm, cytosol {ECO:0000250|UniProtKB:Q9JLJ3}. Cytoplasm {ECO:0000250|UniProtKB:P49189}.	cytosol [GO:0005829]; mitochondrion [GO:0005739]
B9EKR1	B9EKR1|B2RXS8|A0A0J9YVD2	Ptprz1	Receptor-type tyrosine-protein phosphatase zeta	MOUSE	14	255656	-0.350333	0.00780709	-0.139167	0.241744	0.211167	0.0842071	B9EKR1	SP	TM	SUBCELLULAR LOCATION: Cell membrane {ECO:0000269|PubMed:21969550}; Single-pass type I membrane protein {ECO:0000269|PubMed:21969550}. Secreted {ECO:0000269|PubMed:21969550}. Note=A secreted form is apparently generated by shedding of the extracellular domain.	extracellular matrix [GO:0031012]; extracellular region [GO:0005576]; perineuronal net [GO:0072534]; plasma membrane [GO:0005886]; synapse [GO:0045202]
Q9R1W5	Q9R1W5	Calcrl	Calcitonin gene-related peptide type 1 receptor	MOUSE	3	54233.8	-0.351667	0.140023	-0.175833	0.448033	0.175833	0.448033	Q9R1W5	SP	TM	SUBCELLULAR LOCATION: Cell membrane {ECO:0000250|UniProtKB:Q16602}; Multi-pass membrane protein {ECO:0000250|UniProtKB:Q16602}.	adrenomedullin receptor complex [GO:1903143]; CGRP receptor complex [GO:1990406]; endoplasmic reticulum [GO:0005783]; endosome [GO:0005768]; lysosome [GO:0005764]
P03921	P03921	Mtnd5	NADH-ubiquinone oxidoreductase chain 5	MOUSE	3	68815.9	-0.354	0.24607	0.206167	0.492809	0.560167	0.0754186	P03921	–	TM	SUBCELLULAR LOCATION: Mitochondrion inner membrane {ECO:0000269|PubMed:38575788}; Multi-pass membrane protein {ECO:0000255}.	mitochondrial inner membrane [GO:0005743]; mitochondrion [GO:0005739]; respiratory chain complex I [GO:0045271]
O09111	O09111	Ndufb11	NADH dehydrogenase [ubiquinone] 1 beta subcomplex subunit 11, mitochondrial	MOUSE	8	17500.5	-0.372333	0.052678	0.0208333	0.907858	0.393167	0.0421275	O09111	–	TM	SUBCELLULAR LOCATION: Mitochondrion inner membrane {ECO:0000269|PubMed:38575788}; Single-pass membrane protein {ECO:0000255}. Note=The interaction with BCAP31 mediates mitochondria localization. {ECO:0000250|UniProtKB:Q9NX14}.	mitochondrial inner membrane [GO:0005743]; mitochondrion [GO:0005739]; respiratory chain complex I [GO:0045271]
A0A286YCW8	A0A286YCW8	Camk2g	Calcium/calmodulin-dependent protein kinase type II subunit gamma (Fragment)	MOUSE	22	30322.9	-0.376333	0.156905	0.218167	0.401263	0.5945	0.032618	A0A286YCW8	–	–
P62482	P62482|Q3UPV6|A0A571BGH0|A0A571BF54|E0CXZ9|A0A571BEM7|E0CXI4|E0CYS2|A0A571BE49|A0A571BFX6	Kcnab2	Voltage-gated potassium channel subunit beta-2	MOUSE	14	41305.8	-0.382667	0.0062019	-0.167833	0.183316	0.214833	0.0943719	P62482	–	–	SUBCELLULAR LOCATION: Cytoplasm {ECO:0000250|UniProtKB:P62483}. Membrane {ECO:0000269|PubMed:21357749, ECO:0000269|PubMed:8576199}; Peripheral membrane protein {ECO:0000305}; Cytoplasmic side {ECO:0000305}. Cell membrane {ECO:0000250|UniProtKB:P62483}; Peripheral membrane protein {ECO:0000305}; Cytoplasmic side {ECO:0000305}. Cell projection, axon {ECO:0000269|PubMed:11825900}. Synapse, synaptoso…	axon [GO:0030424]; axon initial segment [GO:0043194]; axon terminus [GO:0043679]; cytoplasmic side of plasma membrane [GO:0009898]; cytoskeleton [GO:0005856]; cytosol [GO:0005829]; juxtaparanode region of axon [GO:0044224]; membrane [GO:0016020]; pinceau fiber [GO:1990031]; postsynaptic density [GO:0014069]; potassium channel complex [GO:0034705]
O70324	O70324	Slc16a2	Monocarboxylate transporter 8	MOUSE	3	60708.7	-0.386	0.342413	0.0295	0.94125	0.4155	0.307966	O70324	–	TM	SUBCELLULAR LOCATION: Cell membrane {ECO:0000269|PubMed:18687783}; Multi-pass membrane protein {ECO:0000255}. Apical cell membrane {ECO:0000269|PubMed:18687783}; Multi-pass membrane protein {ECO:0000255}.	apical plasma membrane [GO:0016324]; plasma membrane [GO:0005886]
A2ARS0	A2ARS0	Ankrd63	Ankyrin repeat domain-containing protein 63	MOUSE	4	41409.3	-0.392333	0.0987744	-0.1975	0.38961	0.194833	0.395885	A2ARS0	–	–
P05533	P05533	Ly6a	Lymphocyte antigen 6A-2/6E-1	MOUSE	2	15061.2	-0.392667	0.0609052	-0.0521667	0.791455	0.3405	0.0992968	P05533	SP	–	SUBCELLULAR LOCATION: Cell membrane; Lipid-anchor, GPI-anchor.	external side of plasma membrane [GO:0009897]
Q61644	Q61644|A0A338P6K4|A0A384DVB1	Pacsin1	Protein kinase C and casein kinase substrate in neurons protein 1	MOUSE	15	50916.7	-0.396667	0.107449	0.0385	0.870233	0.435167	0.0799055	Q61644	–	–	SUBCELLULAR LOCATION: Cytoplasm. Cell projection {ECO:0000250}. Synapse, synaptosome {ECO:0000250}. Cell projection, ruffle membrane. Membrane; Peripheral membrane protein. Cytoplasmic vesicle membrane; Peripheral membrane protein. Synapse. Cytoplasm, cytosol. Cell membrane {ECO:0000250}; Peripheral membrane protein {ECO:0000250}; Cytoplasmic side {ECO:0000250}. Note=In primary neuronal cultures,…	axon terminus [GO:0043679]; COPI-coated vesicle [GO:0030137]; cytoplasm [GO:0005737]; cytoplasmic vesicle membrane [GO:0030659]; cytosol [GO:0005829]; myelin sheath [GO:0043209]; photoreceptor ribbon synapse [GO:0098684]; presynaptic endocytic zone [GO:0098833]; ruffle membrane [GO:0032587]
Q80UJ7	Q80UJ7	Rab3gap1	Rab3 GTPase-activating protein catalytic subunit	MOUSE	32	111451	-0.41	0.0780766	0.110167	0.618744	0.520167	0.029864	Q80UJ7	–	–	SUBCELLULAR LOCATION: Cytoplasm {ECO:0000250|UniProtKB:Q15042}. Endoplasmic reticulum {ECO:0000250|UniProtKB:Q15042}. Golgi apparatus, cis-Golgi network {ECO:0000250|UniProtKB:Q15042}. Note=In neurons, it is enriched in the synaptic soluble fraction. {ECO:0000250|UniProtKB:Q15042}.	cis-Golgi network [GO:0005801]; cytoplasm [GO:0005737]; endoplasmic reticulum tubular network [GO:0071782]; postsynapse [GO:0098794]; protein-containing complex [GO:0032991]
Q8CI61	Q8CI61	Bag4	BAG family molecular chaperone regulator 4	MOUSE	4	49322	-0.412333	0.299584	0.4915	0.219754	0.903833	0.0326475	Q8CI61	–	–	SUBCELLULAR LOCATION: Cytoplasm.	cytosol [GO:0005829]; nucleus [GO:0005634]; plasma membrane [GO:0005886]
O88737	O88737|V9GX98	Bsn	Protein bassoon	MOUSE	111	420832	-0.421667	0.00193131	-0.2675	0.0310845	0.154167	0.190558	O88737	–	–	SUBCELLULAR LOCATION: Cytoplasm {ECO:0000250|UniProtKB:O88778}. Presynaptic active zone {ECO:0000269|PubMed:12628168, ECO:0000269|PubMed:12628169}. Cytoplasm, cytoskeleton {ECO:0000250|UniProtKB:O88778}. Cytoplasmic vesicle, secretory vesicle, synaptic vesicle membrane {ECO:0000269|PubMed:12628169}; Peripheral membrane protein {ECO:0000250|UniProtKB:O88778}. Note=In retina, is localized in the ou…	axon [GO:0030424]; cell surface [GO:0009986]; cochlear hair cell ribbon synapse [GO:0098683]; cytoskeleton [GO:0005856]; cytosol [GO:0005829]; dendrite [GO:0030425]; excitatory synapse [GO:0060076]; extrinsic component of membrane [GO:0019898]; GABA-ergic synapse [GO:0098982]; glutamatergic synapse [GO:0098978]; neuron projection terminus [GO:0044306]; postsynaptic density [GO:0014069]; presynaps…
Q80U19	Q80U19	Daam2	Disheveled-associated activator of morphogenesis 2	MOUSE	6	129166	-0.429	0.219257	-0.198167	0.562506	0.230833	0.500806	Q80U19	–	–
Q9QY30	Q9QY30|J3QNY6	Abcb11	Bile salt export pump	MOUSE	2	147830	-0.429	0.0492783	-0.0861667	0.673561	0.342833	0.107965	Q9QY30	–	TM	SUBCELLULAR LOCATION: Apical cell membrane {ECO:0000250|UniProtKB:O70127}; Multi-pass membrane protein {ECO:0000250|UniProtKB:O70127}. Recycling endosome membrane {ECO:0000250|UniProtKB:O70127}; Multi-pass membrane protein {ECO:0000250|UniProtKB:O70127}. Endosome {ECO:0000250|UniProtKB:O70127}. Cell membrane {ECO:0000250|UniProtKB:O70127}; Multi-pass membrane protein {ECO:0000250|UniProtKB:O70127…	apical part of cell [GO:0045177]; apical plasma membrane [GO:0016324]; cell surface [GO:0009986]; endosome [GO:0005768]; intercellular canaliculus [GO:0046581]; intracellular canaliculus [GO:0046691]; membrane [GO:0016020]; plasma membrane [GO:0005886]; recycling endosome [GO:0055037]; recycling endosome membrane [GO:0055038]
Q60668	Q60668|G3X9W0|G5E8G0|F6ZV59|E9Q5B6|F6SHF3|A0A0G2JFL4	Hnrnpd	Heterogeneous nuclear ribonucleoprotein D0	MOUSE	18	38524.6	-0.429667	0.00064498	-0.0795	0.439769	0.350167	0.00325045	Q60668	–	–	SUBCELLULAR LOCATION: Nucleus {ECO:0000250|UniProtKB:Q14103}. Cytoplasm {ECO:0000250|UniProtKB:Q14103}. Note=Localized in cytoplasmic mRNP granules containing untranslated mRNAs. Component of ribonucleosomes. Cytoplasmic localization oscillates diurnally. {ECO:0000250|UniProtKB:Q14103}.	cytosol [GO:0005829]; glutamatergic synapse [GO:0098978]; mCRD-mediated mRNA stability complex [GO:0106002]; nucleoplasm [GO:0005654]; postsynaptic density [GO:0014069]; ribonucleoprotein complex [GO:1990904]; synapse [GO:0045202]
P21447	P21447|P06795|P21440|A0A0G2JF49|A0A0G2JDM4	Abcb1a	ATP-dependent translocase ABCB1	MOUSE	29	141157	-0.455333	0.00777028	-0.0845	0.577243	0.370833	0.0244714	P21447	–	TM	SUBCELLULAR LOCATION: Cell membrane {ECO:0000250|UniProtKB:P08183}; Multi-pass membrane protein {ECO:0000255|PROSITE-ProRule:PRU00441}. Apical cell membrane {ECO:0000269|PubMed:8898203}. Cytoplasm {ECO:0000250|UniProtKB:P08183}. Note=ABCB1 localization is influenced by C1orf115 expression levels (plasma membrane versus cytoplasm). {ECO:0000250|UniProtKB:P08183}.	apical plasma membrane [GO:0016324]; brush border membrane [GO:0031526]; cytoplasm [GO:0005737]; intercellular canaliculus [GO:0046581]; plasma membrane [GO:0005886]
Q80YR6	Q80YR6|A0A3Q4EGK0|A0A3Q4L2U0	Rbbp8	DNA endonuclease RBBP8	MOUSE	2	102085	-0.458333	0.771261	0.5345	0.734714	0.992833	0.531048	Q80YR6	–	–	SUBCELLULAR LOCATION: Nucleus {ECO:0000250|UniProtKB:Q99708}. Chromosome {ECO:0000250|UniProtKB:Q99708}. Note=Associates with sites of DNA damage in S/G2 phase. Recruited to DSBs by the MRE11-RAD50-NBN (MRN) complex following phosphorylation by CDK1, which promotes interaction with NBN. Ubiquitinated RBBP8 binds to chromatin following DNA damage. {ECO:0000250|UniProtKB:Q99708}.	BRCA1-C complex [GO:0070533]; nucleoplasm [GO:0005654]; nucleus [GO:0005634]; site of double-strand break [GO:0035861]; transcription repressor complex [GO:0017053]
P28652	P28652|Q5SVI3|Q5SVI2|Q5SVI0|Q5SVI9	Camk2b	Calcium/calmodulin-dependent protein kinase type II subunit beta	MOUSE	36	61201.5	-0.459333	0.0255986	0.2915	0.136694	0.750833	0.00104616	P28652	–	–	SUBCELLULAR LOCATION: Cytoplasm, cytoskeleton. Cytoplasm, cytoskeleton, microtubule organizing center, centrosome. Sarcoplasmic reticulum membrane {ECO:0000250}; Peripheral membrane protein {ECO:0000250}; Cytoplasmic side {ECO:0000250}. Synapse {ECO:0000250|UniProtKB:P08413}.	centrosome [GO:0005813]; cytosol [GO:0005829]; postsynaptic density [GO:0014069]; sarcoplasmic reticulum membrane [GO:0033017]; spindle midzone [GO:0051233]
E9Q9K8	E9Q9K8|Q6PGB9	Akap6	A kinase (PRKA) anchor protein 6	MOUSE	4	256886	-0.470667	0.0349154	0.118833	0.566925	0.5895	0.0108934	E9Q9K8	–	–	SUBCELLULAR LOCATION: Nucleus membrane {ECO:0000256|ARBA:ARBA00004126}. Sarcoplasmic reticulum {ECO:0000256|ARBA:ARBA00004369}.	calcium channel complex [GO:0034704]; nuclear envelope [GO:0005635]; nuclear membrane [GO:0031965]; perinuclear region of cytoplasm [GO:0048471]; sarcoplasmic reticulum [GO:0016529]
O35632	O35632|Q8C309|A0A0A6YX37|A0A0A6YXJ6|A0A0A6YXZ3	Hyal2	Hyaluronidase-2	MOUSE	3	54244.2	-0.474667	0.490176	0.425833	0.535239	0.9005	0.199659	O35632	SP	–	SUBCELLULAR LOCATION: Cell membrane {ECO:0000269|PubMed:26515055}; Lipid-anchor, GPI-anchor {ECO:0000250|UniProtKB:Q12891}.	apical plasma membrane [GO:0016324]; cell surface [GO:0009986]; cytoplasmic vesicle [GO:0031410]; cytosol [GO:0005829]; endocytic vesicle [GO:0030139]; Golgi membrane [GO:0000139]; lysosome [GO:0005764]; membrane raft [GO:0045121]; microvillus [GO:0005902]; perinuclear region of cytoplasm [GO:0048471]; plasma membrane [GO:0005886]; RNA polymerase II transcription regulator complex [GO:0090575]; s…
P23242	P23242	Gja1	Gap junction alpha-1 protein	MOUSE	14	43517.1	-0.477	0.113203	-0.159833	0.581288	0.317167	0.280909	P23242	–	TM	SUBCELLULAR LOCATION: Cell membrane {ECO:0000269|PubMed:26403541, ECO:0000269|PubMed:28507509}; Multi-pass membrane protein {ECO:0000255}. Cell junction, gap junction {ECO:0000250|UniProtKB:P17302}. Endoplasmic reticulum {ECO:0000269|PubMed:18079109, ECO:0000269|PubMed:20940304}. Note=Localizes at the intercalated disk (ICD) in cardiomyocytes and proper localization at ICD is dependent on TMEM65.…	apical plasma membrane [GO:0016324]; cell junction [GO:0030054]; cell-cell junction [GO:0005911]; connexin complex [GO:0005922]; contractile muscle fiber [GO:0043292]; cytoplasm [GO:0005737]; cytosol [GO:0005829]; endoplasmic reticulum [GO:0005783]; fascia adherens [GO:0005916]; gap junction [GO:0005921]; Golgi apparatus [GO:0005794]; intercalated disc [GO:0014704]; intermediate filament [GO:0005…
Q9JM71	Q9JM71|Q61754|P15946	Klk1b27	Kallikrein 1-related peptidase b27	MOUSE	2	29312.3	-0.489	0.550217	-1.43283	0.0936507	-0.943833	0.256574	Q9JM71	SP	–
O88998	Q8R357|O88998|G3X9Q7|A3KGE4	Olfm1	Noelin	MOUSE	7	55739.1	-0.5	0.000255444	-0.4365	0.000853161	0.0635	0.55497	O88998	SP	–	SUBCELLULAR LOCATION: Secreted {ECO:0000269|PubMed:22923615, ECO:0000305|PubMed:22632720}. Synapse {ECO:0000305|PubMed:22632720}. Endoplasmic reticulum {ECO:0000269|PubMed:22923615}. Cell projection, axon {ECO:0000269|PubMed:22923615, ECO:0000269|PubMed:26107991}. Perikaryon {ECO:0000269|PubMed:22923615}.; SUBCELLULAR LOCATION: [Isoform 1]: Endoplasmic reticulum {ECO:0000269|PubMed:9473566, ECO:0…	AMPA glutamate receptor complex [GO:0032281]; axon [GO:0030424]; axonal growth cone [GO:0044295]; endoplasmic reticulum [GO:0005783]; extracellular space [GO:0005615]; extrinsic component of postsynaptic density membrane [GO:0099147]; extrinsic component of synaptic membrane [GO:0099243]; glutamatergic synapse [GO:0098978]; neuronal cell body [GO:0043025]; perikaryon [GO:0043204]; synaptic membra…
Q9Z2A5	Q9Z2A5|Q4FCQ7|A0A1L1SQ41|J3QNU1|A0A140LJ98	Ate1	Arginyl-tRNA--protein transferase 1	MOUSE	14	60115.2	-0.516333	5.82e-06	-0.495833	9.26e-06	0.0205	0.790372	Q9Z2A5	–	–	SUBCELLULAR LOCATION: Nucleus {ECO:0000269|PubMed:16002466}. Cytoplasm {ECO:0000269|PubMed:16002466}.; SUBCELLULAR LOCATION: [Isoform ATE1-1]: Nucleus {ECO:0000269|PubMed:9858543}. Cytoplasm {ECO:0000269|PubMed:33443146, ECO:0000269|PubMed:9858543}.; SUBCELLULAR LOCATION: [Isoform ATE1-2]: Cytoplasm {ECO:0000269|PubMed:9858543}.	cytoplasm [GO:0005737]; nucleus [GO:0005634]
Q80VX2	Q80VX2|O54901|E9QMY1|Q05D16|E9PZI9	Cd200	CD200 antigen	MOUSE	2	31668.9	-0.523333	0.000619878	0.0475	0.701211	0.570833	0.000284343	Q80VX2	SP	TM	SUBCELLULAR LOCATION: Cell membrane {ECO:0000256|ARBA:ARBA00004251}; Single-pass type I membrane protein {ECO:0000256|ARBA:ARBA00004251}.	cell surface [GO:0009986]; plasma membrane [GO:0005886]
Q9DCU2	Q9DCU2	Pllp	Plasmolipin	MOUSE	2	19915.2	-0.529	0.0389727	-0.157833	0.510009	0.371167	0.133333	Q9DCU2	–	TM	SUBCELLULAR LOCATION: Membrane {ECO:0000269|PubMed:11707781}; Multi-pass membrane protein {ECO:0000255}. Cell membrane {ECO:0000250|UniProtKB:Q9Y342}; Multi-pass membrane protein {ECO:0000255}. Myelin membrane {ECO:0000250|UniProtKB:P47987}; Multi-pass membrane protein {ECO:0000255}. Apical cell membrane {ECO:0000250|UniProtKB:P47987}; Multi-pass membrane protein {ECO:0000255}. Note=In polarized …	apical plasma membrane [GO:0016324]; myelin sheath [GO:0043209]
Q9Z130	Q9Z130|D3YTQ3|F6VQH5	Hnrnpdl	Heterogeneous nuclear ribonucleoprotein D-like	MOUSE	11	33729.3	-0.529333	0.00165236	-0.0315	0.822971	0.497833	0.00263387	Q9Z130	–	–	SUBCELLULAR LOCATION: Nucleus {ECO:0000269|PubMed:10717477, ECO:0000269|PubMed:15190078}. Cytoplasm {ECO:0000250|UniProtKB:O14979}. Note=Shuttles between the nucleus and the cytoplasm in a TNPO1-dependent manner. {ECO:0000250|UniProtKB:O14979}.	cytoplasm [GO:0005737]; nucleus [GO:0005634]; synapse [GO:0045202]
Q9Z0J1	Q9Z0J1	Reck	Reversion-inducing cysteine-rich protein with Kazal motifs	MOUSE	11	111101	-0.530667	0.00453303	-1.11217	4.37e-06	-0.5815	0.00235417	Q9Z0J1	SP	–	SUBCELLULAR LOCATION: Cell membrane {ECO:0000269|PubMed:28803732}; Lipid-anchor, GPI-anchor {ECO:0000250|UniProtKB:O95980}.	plasma membrane [GO:0005886]; side of membrane [GO:0098552]; Wnt signalosome [GO:1990909]
F8WIS9	F8WIS9	Camk2a	Calcium/calmodulin-dependent protein kinase	MOUSE	37	55916.7	-0.537667	0.00257675	-0.264833	0.0957347	0.272833	0.0869803	F8WIS9	–	–		calcium- and calmodulin-dependent protein kinase complex [GO:0005954]; dendritic spine [GO:0043197]; organelle [GO:0043226]
Q9QYM5	Q9QYM5	Rnd2	Rho-related GTP-binding protein RhoN	MOUSE	2	25797.7	-0.553	0.0661189	-0.685167	0.0267443	-0.132167	0.642557	Q9QYM5	–	–	SUBCELLULAR LOCATION: Cytoplasmic vesicle, secretory vesicle, acrosome membrane {ECO:0000305}; Lipid-anchor {ECO:0000305}; Cytoplasmic side {ECO:0000305}. Note=Colocalizes with RACGAP1 in Golgi-derived proacrosomal vesicles and the acrosome. {ECO:0000250|UniProtKB:P52198}.	acrosomal membrane [GO:0002080]
V9GXK0	V9GXK0	Gm12117	Predicted gene 12117	MOUSE	3	16637.2	-0.567667	0.322138	-0.856167	0.143462	-0.2885	0.610373	V9GXK0	–	–
Q3UPN1	Q3UPN1|P29533|A0A0G2JFP9	Vcam1	Vascular cell adhesion protein 1	MOUSE	15	82456.1	-0.601	0.00960656	-1.21617	2.42e-05	-0.615167	0.00833154	Q3UPN1	SP	TM	SUBCELLULAR LOCATION: Cell membrane {ECO:0000256|ARBA:ARBA00004251}; Single-pass type I membrane protein {ECO:0000256|ARBA:ARBA00004251}. Secreted {ECO:0000256|ARBA:ARBA00004613}.	alpha9-beta1 integrin-vascular cell adhesion molecule-1 complex [GO:0071065]; apical part of cell [GO:0045177]; early endosome [GO:0005769]; endoplasmic reticulum [GO:0005783]; external side of plasma membrane [GO:0009897]; extracellular space [GO:0005615]; filopodium [GO:0030175]; Golgi apparatus [GO:0005794]; microvillus [GO:0005902]; podosome [GO:0002102]; sarcolemma [GO:0042383]
Q9QUR8	Q9QUR8	Sema7a	Semaphorin-7A	MOUSE	13	76019.6	-0.602	0.0218939	-0.0698333	0.770837	0.532167	0.0391039	Q9QUR8	SP	–	SUBCELLULAR LOCATION: Cell membrane {ECO:0000269|PubMed:17377534}; Lipid-anchor, GPI-anchor {ECO:0000269|PubMed:17377534}; Extracellular side {ECO:0000269|PubMed:17377534}.	external side of plasma membrane [GO:0009897]; GABA-ergic synapse [GO:0098982]; plasma membrane [GO:0005886]; presynapse [GO:0098793]
Q8BGC0	Q8BGC0	Htatsf1	HIV Tat-specific factor 1 homolog	MOUSE	2	86694.8	-0.645	0.00529063	-0.387833	0.068941	0.257167	0.213515	Q8BGC0	–	–	SUBCELLULAR LOCATION: Nucleus {ECO:0000250|UniProtKB:O43719}. Chromosome {ECO:0000250|UniProtKB:O43719}. Note=Recruited to DNA damage sites during S-phase following interaction with poly-ADP-ribosylated RPA1. {ECO:0000250|UniProtKB:O43719}.	nucleoplasm [GO:0005654]; site of double-strand break [GO:0035861]; U2-type spliceosomal complex [GO:0005684]
O88569	O88569|A0A0N4SUM2	Hnrnpa2b1	Heterogeneous nuclear ribonucleoproteins A2/B1	MOUSE	30	37459.1	-0.652	0.00614338	-0.235833	0.267281	0.416167	0.060118	O88569	–	–	SUBCELLULAR LOCATION: Nucleus {ECO:0000269|PubMed:31320558}. Nucleus, nucleoplasm {ECO:0000250|UniProtKB:P22626}. Cytoplasm {ECO:0000269|PubMed:31320558}. Cytoplasmic granule {ECO:0000250|UniProtKB:P22626}. Secreted, extracellular exosome {ECO:0000250|UniProtKB:P22626}. Note=Localized in cytoplasmic mRNP granules containing untranslated mRNAs. Component of ribonucleosomes. Not found in the nucleo…	cytoplasm [GO:0005737]; extracellular exosome [GO:0070062]; nucleoplasm [GO:0005654]; nucleus [GO:0005634]; ribonucleoprotein complex [GO:1990904]; spliceosomal complex [GO:0005681]
P63038	P63038|D3Z2F2|D3Z7J9	Hspd1	60 kDa heat shock protein, mitochondrial	MOUSE	48	61125.6	-0.657	0.00068999	-0.425167	0.0147595	0.231833	0.153908	P63038	–	–	SUBCELLULAR LOCATION: Mitochondrion matrix {ECO:0000250|UniProtKB:P10809}.	cell surface [GO:0009986]; clathrin-coated pit [GO:0005905]; coated vesicle [GO:0030135]; cytoplasm [GO:0005737]; cytosol [GO:0005829]; early endosome [GO:0005769]; extracellular exosome [GO:0070062]; intracellular membrane-bounded organelle [GO:0043231]; lipopolysaccharide receptor complex [GO:0046696]; membrane [GO:0016020]; migrasome [GO:0140494]; mitochondrial inner membrane [GO:0005743]; mit…
P19137	P19137	Lama1	Laminin subunit alpha-1	MOUSE	19	347442	-0.664667	0.000490538	-1.46283	7.03e-08	-0.798167	8.65e-05	P19137	SP	–	SUBCELLULAR LOCATION: Secreted, extracellular space, extracellular matrix, basement membrane. Note=Major component.	basement membrane [GO:0005604]; cell-cell junction [GO:0005911]; collagen-containing extracellular matrix [GO:0062023]; extracellular matrix [GO:0031012]; extracellular region [GO:0005576]; extracellular space [GO:0005615]; laminin complex [GO:0043256]; laminin-1 complex [GO:0005606]; laminin-3 complex [GO:0005608]; membrane [GO:0016020]; protein complex involved in cell-matrix adhesion [GO:00986…
E9Q616	E9Q616|A0A494BBD5	Ahnak	AHNAK nucleoprotein (desmoyokin)	MOUSE	8	605041	-0.681667	0.00132732	-0.2225	0.218672	0.459167	0.018209	E9Q616	–	–	SUBCELLULAR LOCATION: Nucleus {ECO:0000256|ARBA:ARBA00004123}.	actin cytoskeleton [GO:0015629]; cell-cell contact zone [GO:0044291]; cell-cell junction [GO:0005911]; costamere [GO:0043034]; cytoplasm [GO:0005737]; cytosol [GO:0005829]; extracellular exosome [GO:0070062]; membrane raft [GO:0045121]; nucleus [GO:0005634]; plasma membrane [GO:0005886]; plasma membrane protein complex [GO:0098797]; sarcolemma [GO:0042383]; vesicle [GO:0031982]
Q9CR61	Q9CR61	Ndufb7	NADH dehydrogenase [ubiquinone] 1 beta subcomplex subunit 7	MOUSE	5	16558.7	-0.694333	0.00866613	-0.0281667	0.904218	0.666167	0.0111142	Q9CR61	–	–	SUBCELLULAR LOCATION: Mitochondrion inner membrane {ECO:0000269|PubMed:38575788}; Peripheral membrane protein {ECO:0000269|PubMed:38575788}. Mitochondrion intermembrane space {ECO:0000269|PubMed:38575788}.	mitochondrial inner membrane [GO:0005743]; mitochondrial intermembrane space [GO:0005758]; mitochondrion [GO:0005739]; respiratory chain complex I [GO:0045271]
Q9CQZ6	Q9CQZ6	Ndufb3	NADH dehydrogenase [ubiquinone] 1 beta subcomplex subunit 3	MOUSE	4	11692	-0.71	0.24577	0.342833	0.568301	1.05283	0.0935409	Q9CQZ6	–	TM	SUBCELLULAR LOCATION: Mitochondrion inner membrane {ECO:0000269|PubMed:38575788}; Single-pass membrane protein {ECO:0000250|UniProtKB:O43676}; Matrix side {ECO:0000250|UniProtKB:O43676}.	mitochondrial inner membrane [GO:0005743]; mitochondrion [GO:0005739]; respiratory chain complex I [GO:0045271]
F8VPN4	F8VPN4|A0A0G2JGI9|F6XXE6|E0CYU6|E0CX86|F7CSZ6	Agl	4-alpha-glucanotransferase	MOUSE	71	176737	-0.719667	5.57e-05	-0.381833	0.0100521	0.337833	0.0199051	F8VPN4	–	–	SUBCELLULAR LOCATION: Cytoplasm {ECO:0000256|ARBA:ARBA00004496}.	cytoplasm [GO:0005737]; cytosol [GO:0005829]; inclusion body [GO:0016234]; nucleus [GO:0005634]; sarcoplasmic reticulum [GO:0016529]
Q8BYI9	Q8BYI9|A0A0A6YWD9	Tnr	Tenascin-R	MOUSE	45	151926	-0.734667	4.4e-05	-0.5865	0.000397996	0.148167	0.270328	Q8BYI9	SP	–	SUBCELLULAR LOCATION: Secreted, extracellular space, extracellular matrix.	cell surface [GO:0009986]; extracellular matrix [GO:0031012]; extracellular region [GO:0005576]; glutamatergic synapse [GO:0098978]; membrane raft [GO:0045121]; perineuronal net [GO:0072534]; Schaffer collateral - CA1 synapse [GO:0098685]; tenascin complex [GO:0090733]
Q6ZQ93	F6WJB7|Q6ZQ93|Z4YLQ1	Usp34	Ubiquitin carboxyl-terminal hydrolase 34	MOUSE	3	413970	-0.776333	0.134804	-0.712833	0.167239	0.0635	0.898802	Q6ZQ93	–	–
Q8CHP8	Q8CHP8	Pgp	Glycerol-3-phosphate phosphatase	MOUSE	14	34996.5	-0.802667	0.000240071	-0.656167	0.00138418	0.1465	0.39612	Q8CHP8	–	–
Q9DCS9	Q9DCS9|D3YUK4	Ndufb10	NADH dehydrogenase [ubiquinone] 1 beta subcomplex subunit 10	MOUSE	8	21308.7	-0.829333	0.000411725	-0.252833	0.189012	0.5765	0.00677506	Q9DCS9	–	–	SUBCELLULAR LOCATION: Mitochondrion inner membrane {ECO:0000269|PubMed:38575788}; Peripheral membrane protein {ECO:0000269|PubMed:38575788}; Matrix side {ECO:0000269|PubMed:38575788}.	mitochondrial inner membrane [GO:0005743]; mitochondrion [GO:0005739]; respiratory chain complex I [GO:0045271]
P09242	P09242|E9Q7P8|B1AXF5|B1AXF6	Alpl	Alkaline phosphatase, tissue-nonspecific isozyme	MOUSE	11	57855.5	-0.853667	0.000125837	-1.0295	1.78e-05	-0.175833	0.308431	P09242	SP	–	SUBCELLULAR LOCATION: Cell membrane {ECO:0000250|UniProtKB:P05186}; Lipid-anchor, GPI-anchor {ECO:0000250|UniProtKB:P05186}. Extracellular vesicle membrane {ECO:0000269|PubMed:19874193, ECO:0000269|PubMed:23942722}; Lipid-anchor, GPI-anchor {ECO:0000269|PubMed:33981039}. Mitochondrion membrane {ECO:0000269|PubMed:33981039}; Lipid-anchor, GPI-anchor {ECO:0000269|PubMed:33981039}. Mitochondrion int…	extracellular matrix [GO:0031012]; extracellular membrane-bounded organelle [GO:0065010]; extracellular space [GO:0005615]; mitochondrial intermembrane space [GO:0005758]; mitochondrial membrane [GO:0031966]; plasma membrane [GO:0005886]; side of membrane [GO:0098552]
Q9CQH3	Q9CQH3|D3Z568|D3Z6W9|D3YX99|F6Y6V5	Ndufb5	NADH dehydrogenase [ubiquinone] 1 beta subcomplex subunit 5, mitochondrial	MOUSE	6	21766.8	-0.876333	0.00216316	0.120833	0.61789	0.997167	0.000766657	Q9CQH3	–	TM	SUBCELLULAR LOCATION: Mitochondrion inner membrane {ECO:0000269|PubMed:38575788}; Single-pass membrane protein {ECO:0000250|UniProtKB:O43674}; Matrix side {ECO:0000250|UniProtKB:O43674}.	mitochondrial inner membrane [GO:0005743]; mitochondrion [GO:0005739]; nucleoplasm [GO:0005654]; respiratory chain complex I [GO:0045271]
Q8K274	Q8K274	Fn3krp	Ketosamine-3-kinase	MOUSE	18	34695.9	-0.876667	2.2e-05	-0.583833	0.00108379	0.292833	0.0612964	Q8K274	–	–		cytosol [GO:0005829]
Q61147	E9PZD8|G3X8Q5|Q61147|G3X9T8	Cp	Ceruloplasmin	MOUSE	10	121948	-0.878667	3.46e-05	-1.09783	2.81e-06	-0.219167	0.16817	Q61147	SP	–	SUBCELLULAR LOCATION: Secreted {ECO:0000269|PubMed:16906150}. Note=Colocalizes with GCP1 in secretory intracellular compartments. {ECO:0000250|UniProtKB:P13635}.	extracellular space [GO:0005615]
Q8BQ46	Q8BQ46	Taf15	TAF15 RNA polymerase II, TATA box binding protein (TBP)-associated factor	MOUSE	2	58827.9	-0.881	0.00534964	-0.704833	0.019998	0.176167	0.525235	Q8BQ46	–	–	SUBCELLULAR LOCATION: Nucleus {ECO:0000256|ARBA:ARBA00004123}.	cytoplasm [GO:0005737]; nucleoplasm [GO:0005654]; nucleus [GO:0005634]
P34914	P34914|A8JYK8	Ephx2	Bifunctional epoxide hydrolase 2	MOUSE	16	63084.7	-0.883	0.000129803	-0.751167	0.000581818	0.131833	0.457985	P34914	–	–	SUBCELLULAR LOCATION: Cytoplasm {ECO:0000269|PubMed:21217101, ECO:0000269|PubMed:7840649}. Peroxisome.	cytosol [GO:0005829]; peroxisome [GO:0005777]
Q922B9	Q922B9|A2AQD5|A2AQD6	Itprid2	Protein ITPRID2	MOUSE	3	138314	-0.887333	0.179371	-0.852167	0.196185	0.0351667	0.956205	Q922B9	–	–	SUBCELLULAR LOCATION: Cytoplasm {ECO:0000269|PubMed:14673706}. Note=Located near the plasma membrane. Associated with actin filaments. May also exist as a membrane-bound form with extracellular regions (By similarity). {ECO:0000250}.	cytosol [GO:0005829]; nucleoplasm [GO:0005654]; plasma membrane [GO:0005886]
A0A0R4J0B6	A0A0R4J0B6|Q7TMS5|S4R2E1|D3Z150|A0A0N4SWA2|D3YZX5	Abcg2	ATP-binding cassette sub-family G member 2	MOUSE	8	73591.1	-0.988	7.51e-05	-0.3305	0.0915493	0.6575	0.00269889	A0A0R4J0B6	–	TM	SUBCELLULAR LOCATION: Apical cell membrane {ECO:0000256|ARBA:ARBA00004424}; Multi-pass membrane protein {ECO:0000256|ARBA:ARBA00004424}. Mitochondrion membrane {ECO:0000256|ARBA:ARBA00004225}; Multi-pass membrane protein {ECO:0000256|ARBA:ARBA00004225}.	external side of apical plasma membrane [GO:0098591]; mitochondrial membrane [GO:0031966]
Q9D6J5	Q9D6J5|Q3V406|E9Q9J5|F6VCY0	Ndufb8	NADH dehydrogenase [ubiquinone] 1 beta subcomplex subunit 8, mitochondrial	MOUSE	5	21932.5	-1.00333	8.72e-07	-0.211833	0.112271	0.7915	1.41e-05	Q9D6J5	–	TM	SUBCELLULAR LOCATION: Mitochondrion inner membrane {ECO:0000269|PubMed:38575788}; Single-pass membrane protein {ECO:0000255}; Matrix side {ECO:0000269|PubMed:38575788}.	mitochondrial inner membrane [GO:0005743]; mitochondrion [GO:0005739]; respiratory chain complex I [GO:0045271]
P56959	P56959|Q8CFQ9|G3UXT7|Q91VQ2|G3UZD2|F6QCI0	Fus	RNA-binding protein FUS	MOUSE	10	52900.5	-1.019	3.94e-05	-0.6155	0.00346614	0.4035	0.0382921	P56959	–	–	SUBCELLULAR LOCATION: Nucleus {ECO:0000250|UniProtKB:P35637}. Note=Displays a punctate pattern inside the nucleus and is excluded from nucleoli. {ECO:0000250|UniProtKB:P35637}.	cytoplasm [GO:0005737]; GABA-ergic synapse [GO:0098982]; glutamatergic synapse [GO:0098978]; intracellular membraneless organelle [GO:0043232]; nucleoplasm [GO:0005654]; nucleus [GO:0005634]; postsynaptic cytosol [GO:0099524]; presynaptic cytosol [GO:0099523]
Q9CQJ8	Q9CQJ8	Ndufb9	NADH dehydrogenase [ubiquinone] 1 beta subcomplex subunit 9	MOUSE	17	22268.9	-1.06967	9.97e-06	-0.6925	0.000757578	0.377167	0.0367318	Q9CQJ8	–	–	SUBCELLULAR LOCATION: Mitochondrion inner membrane {ECO:0000269|PubMed:38575788}; Peripheral membrane protein {ECO:0000269|PubMed:38575788}; Matrix side {ECO:0000269|PubMed:38575788}.	mitochondrial inner membrane [GO:0005743]; mitochondrion [GO:0005739]; respiratory chain complex I [GO:0045271]
A0A140LJB0	A0A140LJB0|B1AWQ4|Q9ET47|B1AWQ3|B1AWQ1|B1AWP8|B1AWQ0	Espn	Espin	MOUSE	3	155574	-1.13633	0.0851837	-0.699833	0.274013	0.4365	0.489628	A0A140LJB0	–	–	SUBCELLULAR LOCATION: Cell projection, dendritic spine {ECO:0000256|ARBA:ARBA00004552}. Cell projection, microvillus {ECO:0000256|ARBA:ARBA00004105}. Cell projection, stereocilium {ECO:0000256|ARBA:ARBA00004645}. Cytoplasm, cytoskeleton {ECO:0000256|ARBA:ARBA00004245}.	cytoplasm [GO:0005737]; cytoskeleton [GO:0005856]; dendritic spine [GO:0043197]; microvillus [GO:0005902]; stereocilium [GO:0032420]
Q63912	G3XA53|Q63912	Omg	Oligodendrocyte-myelin glycoprotein	MOUSE	4	49739.1	-1.70167	0.000231979	-1.35583	0.00164724	0.345833	0.34441	Q63912	SP	–	SUBCELLULAR LOCATION: Cell membrane; Lipid-anchor, GPI-anchor.	myelin sheath [GO:0043209]; plasma membrane [GO:0005886]; side of membrane [GO:0098552]
