# Supplementary material for: Luminal surface proteome of the brain vasculature uncovers blood-brain barrier regulators
Source: Science. Author manuscript; Available in PMC 2026 Jul 15. (PMC13372101; doi:10.1126/science.aea2100)
Supplement: aea2100_Suppl Excel_seq5_v1 [file NIHMS2191341-supplement-aea2100_Suppl_Excel_seq5_v1.xlsx]

## Sheet: TableS5A_TMT
UniProt-ID	UniProt-ID-Group	Gene-Symbol	Protein-Name	Species	Unique-Peptide-Number	Protein-Molecular-Weight	127:126	128:126	129:126	130:126	131:126	126:127	128:127	129:127	130:127	131:127	126:128	127:128	129:128	130:128	131:128	126:129	127:129	128:129	130:129	131:129	126:130	127:130	128:130	129:130	131:130	126:131	127:131	128:131	129:131	130:131	UniProt-ID	UniProt-Annotated-Signal-Peptide	UniProt-Annotated-Transmembrane-Domain	UniProt-Annotated-Subcellular-Localization	GO-Annotated-Subcellular-Localization
A0A023T778	A0A023T778|P61327|Q9CQL1|G3UZW7	Magohb	Mago nashi protein	MOUSE	4	17366.6	-0.556	-0.682	-0.609	-0.31	-0.52	0.556	0.076	0.039	0.376	0.008	0.682	-0.076	-0.026	0.213	0.163	0.609	-0.039	0.026	0.299	0.098	0.31	-0.376	-0.213	-0.299	-0.201	0.52	-0.008	-0.163	-0.098	0.201	A0A023T778	–	–	SUBCELLULAR LOCATION: Nucleus {ECO:0000256|ARBA:ARBA00004123}.	exon-exon junction subcomplex mago-y14 [GO:1990501]; spliceosomal complex [GO:0005681]
A0A067XG46	A0A067XG46|Q9R0X5|Q8CDM3|A2ADP2|Q3UWJ5|A2ADP5|Q3UTY5	Rpgr	X-linked retinitis pigmentosa GTPase regulator	MOUSE	2	116884	-0.745	-0.086	-0.738	-0.217	-0.844	0.745	0.659	0.007	0.527	-0.099	0.086	-0.659	-0.651	-0.131	-0.758	0.738	-0.007	0.651	0.52	-0.107	0.217	-0.527	0.131	-0.52	-0.627	0.844	0.099	0.758	0.107	0.627	A0A067XG46	–	–	SUBCELLULAR LOCATION: Cytoplasm, cytoskeleton, cilium basal body {ECO:0000256|ARBA:ARBA00004120}. Cytoplasm, cytoskeleton, flagellum axoneme {ECO:0000256|ARBA:ARBA00004611}. Cytoplasm, cytoskeleton, microtubule organizing center, centrosome {ECO:0000256|ARBA:ARBA00004300}. Golgi apparatus {ECO:0000256|ARBA:ARBA00004555}.	centrosome [GO:0005813]; Golgi apparatus [GO:0005794]; motile cilium [GO:0031514]; photoreceptor cell cilium [GO:0097733]
A0A075B5P6	A0A075B5P6|A0A075B6A0|P01872|P04221|P03988	Ighm	Immunoglobulin heavy constant mu (Fragment)	MOUSE	21	50740.8	-1.869	2.604	-1.972	-0.622	-1.586	1.869	4.021	-0.25	1.329	0.616	-2.604	-4.021	-3.742	-3.254	-3.941	1.972	0.25	3.742	1.327	0.618	0.622	-1.329	3.254	-1.327	-0.816	1.586	-0.616	3.941	-0.618	0.816	A0A075B5P6	–	–
A0A087WNT1	A0A087WNT1|P83940|A0A087WQE6|A0A087WPE4	Eloc	Elongin-C	MOUSE	5	15110.6	-0.524	-0.553	-0.417	-0.272	-0.332	0.524	0.101	0.064	0.145	0.2	0.553	-0.101	-0.008	0.224	0.027	0.417	-0.064	0.008	0.135	0.088	0.272	-0.145	-0.224	-0.135	0.024	0.332	-0.2	-0.027	-0.088	-0.024	A0A087WNT1	–	–	SUBCELLULAR LOCATION: Nucleus {ECO:0000256|ARBA:ARBA00004123}.	cytoplasm [GO:0005737]; nucleus [GO:0005634]; ubiquitin ligase complex [GO:0000151]
A0A087WNZ5	A0A087WNZ5|P0CW02|A0A087WRP7|P0CW03	Ly6c1	Lymphocyte antigen 6C1	MOUSE	3	16765.8	-3.137	-0.84	-2.165	-0.811	-2.297	3.137	2.298	0.755	2.326	0.803	0.84	-2.298	-1.3	0.028	-1.495	2.165	-0.755	1.3	1.286	0.107	0.811	-2.326	-0.028	-1.286	-1.393	2.297	-0.803	1.495	-0.107	1.393	A0A087WNZ5	SP	–	SUBCELLULAR LOCATION: Cell membrane {ECO:0000256|ARBA:ARBA00004609}; Lipid-anchor, GPI-anchor {ECO:0000256|ARBA:ARBA00004609}.	plasma membrane [GO:0005886]; side of membrane [GO:0098552]
A0A087WP33	A0A087WP33|Q3ZAQ4|A0A087WPL8|Q68FE2	Atg9a	Autophagy-related protein 9 (Fragment)	MOUSE	3	96192.3	-0.688	-0.261	-0.456	-0.398	-0.461	0.688	0.529	0.232	0.289	0.226	0.261	-0.529	-0.228	-0.255	-0.2	0.456	-0.232	0.228	0.058	-0.005	0.398	-0.289	0.255	-0.058	-0.063	0.461	-0.226	0.2	0.005	0.063	A0A087WP33	–	TM	SUBCELLULAR LOCATION: Cytoplasmic vesicle, autophagosome membrane {ECO:0000256|ARBA:ARBA00004542}; Multi-pass membrane protein {ECO:0000256|ARBA:ARBA00004542}. Endoplasmic reticulum membrane {ECO:0000256|ARBA:ARBA00004477}; Multi-pass membrane protein {ECO:0000256|ARBA:ARBA00004477}. Golgi apparatus, trans-Golgi network membrane {ECO:0000256|ARBA:ARBA00004166}; Multi-pass membrane protein {ECO:00…	autophagosome membrane [GO:0000421]; endoplasmic reticulum membrane [GO:0005789]; Golgi apparatus [GO:0005794]; late endosome membrane [GO:0031902]; mitochondrial membrane [GO:0031966]; phagophore assembly site membrane [GO:0034045]; recycling endosome membrane [GO:0055038]
A0A087WPH7	A0A087WPH7	Psmc3	26S proteasome regulatory subunit 6A (Fragment)	MOUSE	13	34133.6	-1.128	-0.29	-0.887	-0.416	-0.769	1.128	0.838	0.241	0.713	0.359	0.29	-0.838	-0.597	-0.126	-0.479	0.887	-0.241	0.597	0.472	0.118	0.416	-0.713	0.126	-0.472	-0.354	0.769	-0.359	0.479	-0.118	0.354	A0A087WPH7	–	–	SUBCELLULAR LOCATION: Cytoplasm {ECO:0000256|ARBA:ARBA00004496}.	cytoplasm [GO:0005737]; proteasome complex [GO:0000502]
A0A087WQ44	A0A087WQ44|A0A087WNL7|A0A087WNX7|A0A087WP63|A0A087WQY5|E9Q9V7	Srcap	Snf2-related CREBBP activator protein	MOUSE	4	351143	-0.424	-0.212	-0.613	-0.368	-0.27	0.424	0.273	-0.04	0.156	0.168	0.212	-0.273	-0.374	-0.149	-0.23	0.613	0.04	0.374	0.343	0.07	0.368	-0.156	0.149	-0.343	-0.205	0.27	-0.168	0.23	-0.07	0.205	A0A087WQ44	–	–	SUBCELLULAR LOCATION: Nucleus {ECO:0000256|ARBA:ARBA00004123}.	Golgi apparatus [GO:0005794]; nuclear body [GO:0016604]; nucleosome [GO:0000786]; perinuclear region of cytoplasm [GO:0048471]; Swr1 complex [GO:0000812]
A0A087WQ89	A0A087WQ89|A0A087WR51|F6WBA1|A0A087WQC3|A0A087WQV6	Misp3	MISP family member 3	MOUSE	3	23291	-1.052	-0.15	-0.781	-0.611	-0.774	1.052	0.815	0.305	0.51	0.316	0.15	-0.815	-0.585	-0.357	-0.624	0.781	-0.305	0.585	0.23	0.006	0.611	-0.51	0.357	-0.23	-0.093	0.774	-0.316	0.624	-0.006	0.093	A0A087WQ89	–	–
A0A087WQS2	A0A087WQS2|Q9CQC6|A0A087WPF9	Bzw1	Basic leucine zipper and W2 domain-containing protein 1	MOUSE	3	51380.1	-1.245	0.278	-1.153	-0.576	-1.055	1.245	1.62	0.092	0.558	0.096	-0.278	-1.62	-1.655	-0.759	-1.523	1.153	-0.092	1.655	0.466	0.131	0.576	-0.558	0.759	-0.466	-0.479	1.055	-0.096	1.523	-0.131	0.479	A0A087WQS2	–	–		cytoplasm [GO:0005737]
A0A087WQT6	A0A087WQT6|O89110	Casp8	Caspase-8	MOUSE	7	58846.9	-1.003	-0.184	-0.662	-0.467	-0.797	1.003	0.804	0.335	0.568	0.116	0.184	-0.804	-0.459	-0.254	-0.711	0.662	-0.335	0.459	0.094	-0.23	0.467	-0.568	0.254	-0.094	-0.278	0.797	-0.116	0.711	0.23	0.278	A0A087WQT6	–	–	SUBCELLULAR LOCATION: Cytoplasm {ECO:0000256|ARBA:ARBA00004496}. Nucleus {ECO:0000256|ARBA:ARBA00004123}.	CD95 death-inducing signaling complex [GO:0031265]; lamellipodium [GO:0030027]; nucleus [GO:0005634]; ripoptosome [GO:0097342]
A0A087WR24	A0A087WR24|Q2HXL6	Edem3	alpha-1,2-Mannosidase	MOUSE	2	106697	-0.587	-0.063	-0.212	-0.254	-0.145	0.587	0.306	0.218	0.261	0.125	0.063	-0.306	-0.149	-0.095	-0.153	0.212	-0.218	0.149	-0.007	0.067	0.254	-0.261	0.095	0.007	-0.136	0.145	-0.125	0.153	-0.067	0.136	A0A087WR24	SP	–	SUBCELLULAR LOCATION: Endoplasmic reticulum {ECO:0000256|ARBA:ARBA00004240}.	endoplasmic reticulum quality control compartment [GO:0044322]; membrane [GO:0016020]
A0A087WR52	A0A087WR52|Q8K2K6|A0A087WSR7|A0A087WNV1|A0A087WRL1	Agfg1	Arf-GAP domain and FG repeat-containing protein 1 (Fragment)	MOUSE	7	60512.4	-0.534	0.008	-0.325	-0.575	-0.513	0.534	0.581	0.121	-0.024	0.027	-0.008	-0.581	-0.492	-0.616	-0.555	0.325	-0.121	0.492	-0.145	-0.168	0.575	0.024	0.616	0.145	0	0.513	-0.027	0.555	0.168	0	A0A087WR52	–	–	SUBCELLULAR LOCATION: Cytoplasmic vesicle {ECO:0000256|ARBA:ARBA00004541}. Nucleus {ECO:0000256|ARBA:ARBA00004123}.	cytoplasmic vesicle [GO:0031410]; nucleus [GO:0005634]
A0A087WS96	A0A087WS96|Q8BG73	Sh3bgrl2	SH3 domain-binding glutamic acid-rich-like protein	MOUSE	2	13659.3	-0.633	-0.41	-0.856	-0.464	-0.592	0.633	0.336	-0.16	0.178	0.034	0.41	-0.336	-0.277	-0.211	-0.303	0.856	0.16	0.277	0.338	0.209	0.464	-0.178	0.211	-0.338	-0.127	0.592	-0.034	0.303	-0.209	0.127	A0A087WS96	–	–	SUBCELLULAR LOCATION: Nucleus {ECO:0000256|ARBA:ARBA00004123}.	nucleus [GO:0005634]
A0A087WSL5	A0A087WSL5	Tuba4a	Tubulin alpha-4A chain (Fragment)	MOUSE	5	10003.9	-1.985	-0.244	-2.217	-0.814	-1.729	1.985	1.741	-0.232	1.171	0.255	0.244	-1.741	-1.973	-0.57	-1.485	2.217	0.232	1.973	1.403	0.488	0.814	-1.171	0.57	-1.403	-0.915	1.729	-0.255	1.485	-0.488	0.915	A0A087WSL5	–	–	SUBCELLULAR LOCATION: Cytoplasm, cytoskeleton {ECO:0000256|ARBA:ARBA00004245}.	cytoplasm [GO:0005737]; microtubule [GO:0005874]
A0A087WSN6	A0A087WSN6|B9EHT6|B7ZNJ1	Fn1	Fibronectin	MOUSE	69	256658	-1.066	-0.332	-0.98	-0.652	-1.071	1.066	0.734	0.086	0.414	-0.004	0.332	-0.734	-0.648	-0.32	-0.739	0.98	-0.086	0.648	0.328	-0.091	0.652	-0.414	0.32	-0.328	-0.419	1.071	0.004	0.739	0.091	0.419	A0A087WSN6	SP	–	SUBCELLULAR LOCATION: Secreted, extracellular space, extracellular matrix {ECO:0000256|ARBA:ARBA00004498}.	basement membrane [GO:0005604]; extracellular space [GO:0005615]
A0A087WSP5	A0A087WSP5|Q8C3V4|Q99K94|P42225|A0A087WSQ5|Q8CFQ1|A0A087WRI1	Stat1	Signal transducer and activator of transcription	MOUSE	26	88658.5	-0.731	-0.318	-0.448	-0.077	-0.543	0.731	0.441	0.283	0.542	0.191	0.318	-0.441	-0.176	0.196	-0.235	0.448	-0.283	0.176	0.262	-0.122	0.077	-0.542	-0.196	-0.262	-0.407	0.543	-0.191	0.235	0.122	0.407	A0A087WSP5	–	–	SUBCELLULAR LOCATION: Cytoplasm {ECO:0000256|ARBA:ARBA00004496, ECO:0000256|RuleBase:RU046415}. Nucleus {ECO:0000256|ARBA:ARBA00004123, ECO:0000256|RuleBase:RU046415}.	cytosol [GO:0005829]; nucleoplasm [GO:0005654]
A0A0A0MQ68	A0A0A0MQ68|Q60759|D3Z4I2	Gcdh	Glutaryl-CoA dehydrogenase, mitochondrial	MOUSE	29	50082.7	-0.63	-0.644	-0.773	-0.353	-0.521	0.63	-0.02	-0.136	0.288	0.127	0.644	0.02	-0.107	0.297	0.158	0.773	0.136	0.107	0.391	0.206	0.353	-0.288	-0.297	-0.391	-0.153	0.521	-0.127	-0.158	-0.206	0.153	A0A0A0MQ68	–	–	SUBCELLULAR LOCATION: Mitochondrion matrix {ECO:0000256|ARBA:ARBA00004305}.	mitochondrial matrix [GO:0005759]
A0A0A0MQ97	A0A0A0MQ97|G3X9C2	Nccrp1	F-box only protein 50	MOUSE	18	33198.1	-0.498	-0.56	-0.411	-0.398	-0.392	0.498	-0.018	0.128	0.171	0.108	0.56	0.018	0.237	0.204	0.161	0.411	-0.128	-0.237	-0.006	-0.047	0.398	-0.171	-0.204	0.006	-0.023	0.392	-0.108	-0.161	0.047	0.023	A0A0A0MQ97	–	–	SUBCELLULAR LOCATION: Cytoplasm {ECO:0000256|ARBA:ARBA00004496}.	cytosol [GO:0005829]
A0A0A0MQA3	A0A0A0MQA3|P07758|A0A0R4J0X5|Q00896	Serpina1a	Alpha-1-antitrypsin 1-1	MOUSE	9	49023.3	-1.01	-0.062	-0.704	-0.796	-0.746	1.01	0.948	0.306	0.213	0.264	0.062	-0.948	-0.642	-0.734	-0.684	0.704	-0.306	0.642	-0.093	-0.042	0.796	-0.213	0.734	0.093	0.051	0.746	-0.264	0.684	0.042	-0.051	A0A0A0MQA3	SP	–	SUBCELLULAR LOCATION: Secreted {ECO:0000256|ARBA:ARBA00004613}.	extracellular space [GO:0005615]
A0A0A0MQA5	A0A0A0MQA5	Tuba4a	Tubulin alpha chain (Fragment)	MOUSE	29	53647.4	-1.218	0.116	-1.016	-0.378	-1.003	1.218	1.334	0.201	0.84	0.214	-0.116	-1.334	-1.132	-0.494	-1.12	1.016	-0.201	1.132	0.638	0.013	0.378	-0.84	0.494	-0.638	-0.625	1.003	-0.214	1.12	-0.013	0.625	A0A0A0MQA5	–	–	SUBCELLULAR LOCATION: Cytoplasm, cytoskeleton {ECO:0000256|ARBA:ARBA00004245}.	cytoplasm [GO:0005737]; microtubule [GO:0005874]
A0A0A0MQD1	A0A0A0MQD1|Q8K1H1	Tdrd7	Tudor domain-containing protein 7	MOUSE	3	127375	-0.827	-0.258	-0.536	-0.414	-0.5	0.827	0.474	0.199	0.361	0.259	0.258	-0.474	-0.292	-0.113	-0.31	0.536	-0.199	0.292	0.154	0.09	0.414	-0.361	0.113	-0.154	-0.032	0.5	-0.259	0.31	-0.09	0.032	A0A0A0MQD1	–	–	SUBCELLULAR LOCATION: Cytoplasm {ECO:0000256|ARBA:ARBA00004496}.	cytoplasm [GO:0005737]; ribonucleoprotein granule [GO:0035770]
A0A0A0MQF2	A0A0A0MQF2|Q8BHY3|A0A5F8MPM2|G8JL82|D3Z035|D3YYA4	Ano1	Anoctamin	MOUSE	6	117767	-2.316	-0.348	-1.802	-0.418	-1.754	2.316	2.085	0.567	1.898	0.711	0.348	-2.085	-1.518	0.037	-1.379	1.802	-0.567	1.518	1.628	0.121	0.418	-1.898	-0.037	-1.628	-1.538	1.754	-0.711	1.379	-0.121	1.538	A0A0A0MQF2	–	TM	SUBCELLULAR LOCATION: Cell membrane {ECO:0000256|ARBA:ARBA00004651}; Multi-pass membrane protein {ECO:0000256|ARBA:ARBA00004651}. Membrane {ECO:0000256|RuleBase:RU280814}; Multi-pass membrane protein {ECO:0000256|RuleBase:RU280814}.	plasma membrane [GO:0005886]
A0A0A0MQF6	A0A0A0MQF6|P16858|A0A1D5RLD8|S4R257|S4R1W8|V9GX06|V9GXA7|S4R1N5|Q64467|S4R2G5|A0A0R4J0X7	Gapdh	Glyceraldehyde-3-phosphate dehydrogenase	MOUSE	30	38938	-0.686	-0.342	-0.616	-0.386	-0.456	0.686	0.327	0.075	0.298	0.228	0.342	-0.327	-0.235	-0.027	-0.095	0.616	-0.075	0.235	0.253	0.144	0.386	-0.298	0.027	-0.253	-0.101	0.456	-0.228	0.095	-0.144	0.101	A0A0A0MQF6	–	–	SUBCELLULAR LOCATION: Cytoplasm, cytoskeleton {ECO:0000256|ARBA:ARBA00004245}. Cytoplasm, cytosol {ECO:0000256|ARBA:ARBA00004514}. Nucleus {ECO:0000256|ARBA:ARBA00004123}.	cytoskeleton [GO:0005856]; cytosol [GO:0005829]; nucleus [GO:0005634]
A0A0A0MQM7	A0A0A0MQM7|O08746|A0A2I3BRF3|A0A2I3BRV5	Matn2	Matrilin-2	MOUSE	8	110739	-2.063	-0.383	-1.623	-0.671	-1.43	2.063	1.718	0.433	1.409	0.438	0.383	-1.718	-1.287	-0.217	-1.148	1.623	-0.433	1.287	0.898	0.08	0.671	-1.409	0.217	-0.898	-0.886	1.43	-0.438	1.148	-0.08	0.886	A0A0A0MQM7	–	–
A0A0A6YVS2	A0A0A6YVS2|Q921L3	Tmco1	Calcium load-activated calcium channel (Fragment)	MOUSE	5	22681.2	-0.838	-0.03	-0.549	-0.386	-0.89	0.838	0.703	0.28	0.381	-0.077	0.03	-0.703	-0.264	-0.299	-0.746	0.549	-0.28	0.264	0.136	-0.429	0.386	-0.381	0.299	-0.136	-0.528	0.89	0.077	0.746	0.429	0.528	A0A0A6YVS2	–	TM	SUBCELLULAR LOCATION: Endoplasmic reticulum membrane {ECO:0000256|ARBA:ARBA00004477}; Multi-pass membrane protein {ECO:0000256|ARBA:ARBA00004477}.	endoplasmic reticulum membrane [GO:0005789]
A0A0A6YVU8	A0A0A6YVU8|Q9JKV1|D3YUD8	Gm9774	Predicted pseudogene 9774	MOUSE	9	42431.7	-0.403	-0.419	-0.323	-0.432	-0.276	0.403	0.039	0.083	-0.016	0.116	0.419	-0.039	0.039	-0.101	0.071	0.323	-0.083	-0.039	-0.13	0.022	0.432	0.016	0.101	0.13	0.146	0.276	-0.116	-0.071	-0.022	-0.146	A0A0A6YVU8	–	–	SUBCELLULAR LOCATION: Cytoplasm {ECO:0000256|ARBA:ARBA00004496}. Nucleus {ECO:0000256|ARBA:ARBA00004123}.	cytoplasm [GO:0005737]; nucleus [GO:0005634]; proteasome regulatory particle, lid subcomplex [GO:0008541]
A0A0A6YVV8	A0A0A6YVV8|G3X9Q0|A0A0A6YWB0|Q9JKP5|A0A0A6YXE3|A0A0A6YXP3|A0A0A6YXL7|Q8R003|S4R267|A0A0A6YXQ4|Q3U581|A0A0A6YWG1|Q3U570|A0A0A6YWJ5|A0A2I3BRX8	Mbnl1	Muscleblind-like protein 1	MOUSE	10	42460.1	-0.87	-0.121	-0.58	-0.415	-0.64	0.87	0.802	0.275	0.497	0.22	0.121	-0.802	-0.419	-0.233	-0.497	0.58	-0.275	0.419	0.119	-0.115	0.415	-0.497	0.233	-0.119	-0.253	0.64	-0.22	0.497	0.115	0.253	A0A0A6YVV8	–	–	SUBCELLULAR LOCATION: Cytoplasm {ECO:0000256|ARBA:ARBA00004496}. Nucleus {ECO:0000256|ARBA:ARBA00004123}.	cytoplasmic stress granule [GO:0010494]; cytosol [GO:0005829]; nucleoplasm [GO:0005654]
A0A0A6YXH3	A0A0A6YXH3|A2A8Z1|E9PXZ2|F6UHR6|E9Q6C1|Q5FWX7|F8VQE8	Osbpl9	Oxysterol-binding protein	MOUSE	19	84881.1	-0.643	-0.39	-0.459	-0.39	-0.483	0.643	0.282	0.216	0.288	0.199	0.39	-0.282	-0.076	0.068	-0.043	0.459	-0.216	0.076	0.067	-0.028	0.39	-0.288	-0.068	-0.067	-0.094	0.483	-0.199	0.043	0.028	0.094	A0A0A6YXH3	–	–		cytosol [GO:0005829]; Golgi apparatus [GO:0005794]
A0A0A6YY35	A0A0A6YY35|A0A0A6YWT4	Rabgap1l	Rab GTPase-activating protein 1-like (Fragment)	MOUSE	7	27100.5	-0.756	-0.175	-0.593	-0.284	-0.694	0.756	0.655	0.341	0.528	0.046	0.175	-0.655	-0.434	-0.232	-0.464	0.593	-0.341	0.434	0.15	-0.101	0.284	-0.528	0.232	-0.15	-0.242	0.694	-0.046	0.464	0.101	0.242	A0A0A6YY35	–	–
A0A0A6YYP6	A0A0A6YYP6|Q6F5F2	Sirpb1a	Signal-regulatory protein beta 1A	MOUSE	2	44435.5	-4.464	-0.526	-3.559	-0.503	-3.303	4.464	4.046	1.013	4.157	0.786	0.526	-4.046	-3.033	-0.092	-2.774	3.559	-1.013	3.033	3.24	0.284	0.503	-4.157	0.092	-3.24	-2.748	3.303	-0.786	2.774	-0.284	2.748	A0A0A6YYP6	SP	TM	SUBCELLULAR LOCATION: Membrane {ECO:0000256|ARBA:ARBA00004479}; Single-pass type I membrane protein {ECO:0000256|ARBA:ARBA00004479}.	plasma membrane [GO:0005886]
A0A0F6AIX5	A0A0F6AIX5|Q8BVA5|A0A1W2P7C8|A0A0F6AIX6|A0A1W2P820|A0A1W2P7T7|A0A1W2P6L7|A0A1W2P6J8|A0A1W2P818|A0A1W2P6H0	Ldah	Lipid droplet-associated hydrolase	MOUSE	10	37756.6	-0.732	-0.194	-0.471	-0.427	-0.515	0.732	0.532	0.251	0.311	0.224	0.194	-0.532	-0.217	-0.189	-0.26	0.471	-0.251	0.217	0.074	-0.044	0.427	-0.311	0.189	-0.074	-0.067	0.515	-0.224	0.26	0.044	0.067	A0A0F6AIX5	–	–	SUBCELLULAR LOCATION: Lipid droplet {ECO:0000269|PubMed:23525007, ECO:0000269|PubMed:24357060, ECO:0000269|PubMed:28578400}. Endoplasmic reticulum {ECO:0000269|PubMed:23525007}. Note=Localizes to the endoplasmic reticulum in absence of lipid droplets and translocates to lipid droplets upon lipid storage induction (PubMed:23525007). Lipid droplet localization does not require hydrolase activity (P…	endoplasmic reticulum [GO:0005783]; lipid droplet [GO:0005811]
A0A0G2JEK2	A0A0G2JEK2|P63254	Crip1	Cysteine-rich protein 1	MOUSE	3	14266.1	-0.81	-0.154	-0.644	-0.464	-0.844	0.81	0.607	0.18	0.234	0.074	0.154	-0.607	-0.513	-0.322	-0.671	0.644	-0.18	0.513	0.206	-0.155	0.464	-0.234	0.322	-0.206	-0.336	0.844	-0.074	0.671	0.155	0.336	A0A0G2JEK2	–	–
A0A0G2JFE9	A0A0G2JFE9|A0A0B4J1N0	Ighv1-76	Immunoglobulin heavy variable 1-76 (Fragment)	MOUSE	3	13191.7	-1.017	3.74	-3.548	-0.205	-0.423	1.017	4.757	-2.613	0.825	0.616	-3.74	-4.757	-5.951	-3.932	-4.164	3.548	2.613	5.951	3.35	3.218	0.205	-0.825	3.932	-3.35	-0.231	0.423	-0.616	4.164	-3.218	0.231	A0A0G2JFE9	SP	–		extracellular region [GO:0005576]; immunoglobulin complex [GO:0019814]
A0A0G2JFP4	A0A0G2JFP4|Q8K385	Frrs1	Ferric-chelate reductase 1	MOUSE	5	66749.8	-0.501	-0.315	-0.355	-0.17	-0.349	0.501	0.253	0.067	0.35	0.178	0.315	-0.253	-0.194	0.097	-0.097	0.355	-0.067	0.194	0.282	0.058	0.17	-0.35	-0.097	-0.282	-0.227	0.349	-0.178	0.097	-0.058	0.227	A0A0G2JFP4	SP	TM	SUBCELLULAR LOCATION: Membrane {ECO:0000256|ARBA:ARBA00004141}; Multi-pass membrane protein {ECO:0000256|ARBA:ARBA00004141}.	membrane [GO:0016020]
A0A0G2JFT8	A0A0G2JFT8|Q9D394	Rufy3	Protein RUFY3	MOUSE	15	75453.3	-1.312	-0.421	-0.984	-0.718	-0.994	1.312	0.94	0.312	0.601	0.204	0.421	-0.94	-0.583	-0.332	-0.679	0.984	-0.312	0.583	0.209	-0.042	0.718	-0.601	0.332	-0.209	-0.266	0.994	-0.204	0.679	0.042	0.266	A0A0G2JFT8	–	–	SUBCELLULAR LOCATION: Endomembrane system {ECO:0000256|ARBA:ARBA00004308}.	cytosol [GO:0005829]; endolysosome [GO:0036019]; membrane [GO:0016020]
A0A0G2JG52	A0A0G2JG52|E9PVP1	Crybg1	Crystallin beta-gamma domain-containing 1	MOUSE	2	225498	-0.473	-0.028	-0.172	-0.596	-0.787	0.473	0.332	0.171	-0.011	-0.179	0.028	-0.332	-0.144	-0.325	-0.493	0.172	-0.171	0.144	-0.182	-0.35	0.596	0.011	0.325	0.182	-0.19	0.787	0.179	0.493	0.35	0.19	A0A0G2JG52	–	–
A0A0G2JGL0	A0A0G2JGL0|P61079|A0A0G2JE32|P62838|A0A494BAN1|A0A494BA56|Q6ZWY6	Ube2d3	Ubiquitin-conjugating enzyme E2 D3	MOUSE	5	17013.2	-0.437	-0.357	-0.246	-0.442	-0.291	0.437	0.075	0.278	-0.131	0.017	0.357	-0.075	0.196	-0.137	0.024	0.246	-0.278	-0.196	-0.256	-0.134	0.442	0.131	0.137	0.256	0.139	0.291	-0.017	-0.024	0.134	-0.139	A0A0G2JGL0	–	–
A0A0G2JGM8	A0A0G2JGM8|Q8JZZ7|A0A0G2JDK6|A0A0G2JFF5|A0A0G2JDF4|A0A0G2JG66|A0A0G2JDE3|A0A0G2JFV3|A0A0G2JH16|A0A0G2JEQ8	Adgrl2	Adhesion G protein-coupled receptor L2	MOUSE	8	168914	-3.045	-0.62	-2.472	-0.592	-2.399	3.045	2.33	0.277	2.342	0.355	0.62	-2.33	-1.852	-0.027	-1.684	2.472	-0.277	1.852	1.739	0.078	0.592	-2.342	0.027	-1.739	-1.766	2.399	-0.355	1.684	-0.078	1.766	A0A0G2JGM8	SP	TM	SUBCELLULAR LOCATION: Cell membrane {ECO:0000256|ARBA:ARBA00004651}; Multi-pass membrane protein {ECO:0000256|ARBA:ARBA00004651}. Synaptic cell membrane {ECO:0000256|ARBA:ARBA00034109}.	membrane [GO:0016020]
A0A0G2JGQ4	A0A0G2JGQ4|P54729	Nub1	NEDD8 ultimate buster 1	MOUSE	21	73857.3	-0.683	-0.107	-0.449	-0.421	-0.54	0.683	0.526	0.21	0.307	0.145	0.107	-0.526	-0.323	-0.227	-0.398	0.449	-0.21	0.323	0.038	-0.053	0.421	-0.307	0.227	-0.038	-0.148	0.54	-0.145	0.398	0.053	0.148	A0A0G2JGQ4	–	–	SUBCELLULAR LOCATION: Nucleus {ECO:0000256|ARBA:ARBA00004123}.	nucleus [GO:0005634]
A0A0G2JH17	A0A0G2JH17|K3W4P2|Q6P4S8	Ints1	Integrator complex subunit 1	MOUSE	3	250072	-0.822	0.011	-0.745	-0.883	-1.026	0.822	1.081	0.226	0.502	0.091	-0.011	-1.081	-0.771	-0.579	-1.037	0.745	-0.226	0.771	0.192	-0.136	0.883	-0.502	0.579	-0.192	-0.143	1.026	-0.091	1.037	0.136	0.143	A0A0G2JH17	–	–		INTAC complex [GO:0160232]; integrator complex [GO:0032039]
A0A0J9YU79	A0A0J9YU79|P97328|E9Q1Q9|A0A0J9YUK6|A0A0J9YTU1	Khk	Ketohexokinase	MOUSE	10	33310.2	-0.733	-0.73	-0.501	-0.538	-0.435	0.733	0.049	0.224	0.219	0.246	0.73	-0.049	0.275	0.159	0.219	0.501	-0.224	-0.275	0.107	0.082	0.538	-0.219	-0.159	-0.107	0.049	0.435	-0.246	-0.219	-0.082	-0.049	A0A0J9YU79	–	–
A0A0J9YUD5	A0A0J9YUD5|B9EJ54|E9Q880	Nup205	Nucleoporin 205	MOUSE	20	235433	-0.908	-0.256	-0.648	-0.59	-0.69	0.908	0.656	0.263	0.414	0.278	0.256	-0.656	-0.403	-0.236	-0.329	0.648	-0.263	0.403	0.126	-0.108	0.59	-0.414	0.236	-0.126	-0.141	0.69	-0.278	0.329	0.108	0.141	A0A0J9YUD5	–	–	SUBCELLULAR LOCATION: Nucleus {ECO:0000256|ARBA:ARBA00004123}.	nuclear pore [GO:0005643]
A0A0J9YUL3	A0A0J9YUL3|Q8C1B7|A0A0J9YTY0|A0A0J9YUV6|Q9R1T4|A0A0J9YVA6|B1AQZ0|B1AQY9|B7ZC46|Q8CHH9|A2A3W1	Septin11	Septin	MOUSE	12	50123.2	-0.794	-0.153	-0.612	-0.491	-0.654	0.794	0.562	0.189	0.355	0.135	0.153	-0.562	-0.43	-0.221	-0.42	0.612	-0.189	0.43	0.146	-0.004	0.491	-0.355	0.221	-0.146	-0.186	0.654	-0.135	0.42	0.004	0.186	A0A0J9YUL3	–	–	SUBCELLULAR LOCATION: Cell projection {ECO:0000256|ARBA:ARBA00004316}. Cytoplasm, cytoskeleton {ECO:0000256|ARBA:ARBA00004245}.	cell projection [GO:0042995]; septin complex [GO:0031105]; stress fiber [GO:0001725]
A0A0M3HEP7	A0A0M3HEP7|P70704|A0A0J9YV34|Q3U9N5|E9Q4J5|F6Q8P7	Atp8a1	Phospholipid-transporting ATPase	MOUSE	3	132818	-0.802	-0.451	-0.811	-0.452	-0.742	0.802	0.351	0	0.403	0.139	0.451	-0.351	-0.351	-0.2	-0.403	0.811	0	0.351	0.32	0.087	0.452	-0.403	0.2	-0.32	-0.088	0.742	-0.139	0.403	-0.087	0.088	A0A0M3HEP7	–	TM	SUBCELLULAR LOCATION: Cell membrane {ECO:0000256|ARBA:ARBA00004236}. Cytoplasmic granule {ECO:0000256|ARBA:ARBA00004463}. Cytoplasmic vesicle, secretory vesicle, chromaffin granule membrane {ECO:0000256|ARBA:ARBA00024185}; Multi-pass membrane protein {ECO:0000256|ARBA:ARBA00024185}. Endoplasmic reticulum {ECO:0000256|ARBA:ARBA00004240}. Golgi apparatus {ECO:0000256|ARBA:ARBA00004555}. Membrane {E…	chromaffin granule membrane [GO:0042584]; endoplasmic reticulum [GO:0005783]; Golgi apparatus [GO:0005794]; plasma membrane [GO:0005886]
A0A0N4SVC4	A0A0N4SVC4|Q9D4V0|A0A0N4SV10	Etnk1	Ethanolamine kinase 1	MOUSE	2	43193.5	-0.53	-0.33	-0.626	-1.636	-0.568	0.53	0.2	-0.096	-1.106	-0.038	0.33	-0.2	-0.296	-1.305	-0.237	0.626	0.096	0.296	-1.009	0.059	1.636	1.106	1.305	1.009	1.068	0.568	0.038	0.237	-0.059	-1.068	A0A0N4SVC4	–	–
A0A0N4SVL0	A0A0N4SVL0|Q80XI3|A2AMI2|A0A0R4J112|Z4YKC4|A2AMI7	Eif4g3	Eukaryotic translation initiation factor 4 gamma 3	MOUSE	16	194127	-0.748	-0.206	-0.494	-0.513	-0.582	0.748	0.607	0.288	0.253	0.191	0.206	-0.607	-0.265	-0.296	-0.379	0.494	-0.288	0.265	-0.02	-0.163	0.513	-0.253	0.296	0.02	-0.108	0.582	-0.191	0.379	0.163	0.108	A0A0N4SVL0	–	–
A0A0N4SVS6	A0A0N4SVS6	Cnbp	Cellular nucleic acid-binding protein	MOUSE	8	20053.9	-1.289	-0.189	-0.717	-0.539	-0.908	1.289	1.099	0.571	0.75	0.381	0.189	-1.099	-0.528	-0.35	-0.718	0.717	-0.571	0.528	0.178	-0.19	0.539	-0.75	0.35	-0.178	-0.368	0.908	-0.381	0.718	0.19	0.368	A0A0N4SVS6	–	–	SUBCELLULAR LOCATION: Cytoplasm {ECO:0000256|ARBA:ARBA00004496}. Endoplasmic reticulum {ECO:0000256|ARBA:ARBA00004240}. Nucleus {ECO:0000256|ARBA:ARBA00004123}.	endoplasmic reticulum [GO:0005783]; nucleus [GO:0005634]
A0A0N4SVT0	A0A0N4SVT0|A0A0N4SVZ7|Q3V2R3|Q80XD1|H7BXA9|A0A0N4SV96|A0A0N4SV75|A0A0N4SWG3	Chn2	Beta-chimaerin	MOUSE	3	33757.6	-0.711	0.039	-0.348	-0.248	-0.306	0.711	0.715	0.616	0.35	0.658	-0.039	-0.715	0.025	-0.366	0.067	0.348	-0.616	-0.025	0.021	0.098	0.248	-0.35	0.366	-0.021	0.077	0.306	-0.658	-0.067	-0.098	-0.077	A0A0N4SVT0	–	–
A0A0N4SVV4	A0A0N4SVV4|Q9DD06	Rarres2	Chemerin	MOUSE	2	18876.7	-0.962	-0.161	-0.671	-0.595	-0.852	0.962	0.801	0.291	0.367	0.11	0.161	-0.801	-0.51	-0.434	-0.691	0.671	-0.291	0.51	0.076	-0.181	0.595	-0.367	0.434	-0.076	-0.257	0.852	-0.11	0.691	0.181	0.257	A0A0N4SVV4	SP	–	SUBCELLULAR LOCATION: Secreted {ECO:0000256|ARBA:ARBA00004613}.	extracellular space [GO:0005615]
A0A0N4SVX9	A0A0N4SVX9|A0A0N4SUN3|A0A0N4SUJ2|E9PXU9|A0A0N4SV63|A0A0N4SWH3|E9Q423|Q9ESD7|E9QL12|A0A0N4SWG7	Dysf	Dysferlin	MOUSE	49	243062	-0.749	-0.549	-0.707	-0.498	-0.529	0.749	0.171	0.014	0.254	0.193	0.549	-0.171	-0.151	0.074	0.004	0.707	-0.014	0.151	0.261	0.177	0.498	-0.254	-0.074	-0.261	-0.056	0.529	-0.193	-0.004	-0.177	0.056	A0A0N4SVX9	–	TM	SUBCELLULAR LOCATION: Cell membrane, sarcolemma {ECO:0000256|ARBA:ARBA00004274}; Single-pass type II membrane protein {ECO:0000256|ARBA:ARBA00004274}. Cytoplasmic vesicle membrane {ECO:0000256|ARBA:ARBA00004483}; Single-pass type II membrane protein {ECO:0000256|ARBA:ARBA00004483}.	cytoplasmic vesicle membrane [GO:0030659]; endomembrane system [GO:0012505]; membrane microdomain [GO:0098857]; microtubule cytoskeleton [GO:0015630]; T-tubule [GO:0030315]
A0A0N4SW28	A0A0N4SW28|Q9DAS9|A0A0N4SVT3	Gng12	Guanine nucleotide-binding protein subunit gamma	MOUSE	5	9295.6	-0.657	-0.489	-0.495	-0.423	-0.645	0.657	0.169	0.177	0.296	0.07	0.489	-0.169	-0.015	0.045	-0.122	0.495	-0.177	0.015	0.102	-0.131	0.423	-0.296	-0.045	-0.102	-0.259	0.645	-0.07	0.122	0.131	0.259	A0A0N4SW28	–	–	SUBCELLULAR LOCATION: Cell membrane {ECO:0000256|ARBA:ARBA00004342, ECO:0000256|RuleBase:RU004973}; Lipid-anchor {ECO:0000256|ARBA:ARBA00004342, ECO:0000256|RuleBase:RU004973}; Cytoplasmic side {ECO:0000256|ARBA:ARBA00004342, ECO:0000256|RuleBase:RU004973}.	heterotrimeric G-protein complex [GO:0005834]
A0A0N4SW73	A0A0N4SW73|Q8R361	Rab11fip5	Rab11 family-interacting protein 5	MOUSE	12	140181	-0.597	-0.487	-0.557	-0.328	-0.441	0.597	0.087	0.012	0.327	0.166	0.487	-0.087	-0.064	0.245	0.121	0.557	-0.012	0.064	0.312	0.232	0.328	-0.327	-0.245	-0.312	-0.145	0.441	-0.166	-0.121	-0.232	0.145	A0A0N4SW73	–	–	SUBCELLULAR LOCATION: Cytoplasmic vesicle, secretory vesicle membrane {ECO:0000256|ARBA:ARBA00004268}; Peripheral membrane protein {ECO:0000256|ARBA:ARBA00004268}. Early endosome membrane {ECO:0000256|ARBA:ARBA00004220}; Peripheral membrane protein {ECO:0000256|ARBA:ARBA00004220}. Golgi apparatus membrane {ECO:0000256|ARBA:ARBA00004395}; Peripheral membrane protein {ECO:0000256|ARBA:ARBA00004395}…	centriolar satellite [GO:0034451]; ciliary basal body [GO:0036064]; early endosome membrane [GO:0031901]; Golgi membrane [GO:0000139]; mitochondrial membrane [GO:0031966]; nuclear speck [GO:0016607]; plasma membrane [GO:0005886]; recycling endosome membrane [GO:0055038]; transport vesicle membrane [GO:0030658]
A0A0N4SW93	A0A0N4SW93|Q7TPS5|E9Q026|A0A0N4SW58	C2cd5	C2 domain-containing protein 5	MOUSE	4	117524	-0.734	-0.421	-0.557	-0.527	-0.539	0.734	0.431	0.146	0.17	0.077	0.421	-0.431	-0.264	-0.261	-0.301	0.557	-0.146	0.264	0.039	-0.068	0.527	-0.17	0.261	-0.039	-0.046	0.539	-0.077	0.301	0.068	0.046	A0A0N4SW93	–	–	SUBCELLULAR LOCATION: Cell membrane {ECO:0000256|ARBA:ARBA00004236}. Cell projection, ruffle {ECO:0000256|ARBA:ARBA00004466}. Cytoplasm, cell cortex {ECO:0000256|ARBA:ARBA00004544}. Cytoplasmic vesicle membrane {ECO:0000256|ARBA:ARBA00004156}.	cell cortex [GO:0005938]; centriolar satellite [GO:0034451]; cytoplasmic vesicle membrane [GO:0030659]; cytosol [GO:0005829]; ruffle membrane [GO:0032587]
A0A0R4IZW5	A0A0R4IZW5|P09803	Cdh1	Cadherin-1	MOUSE	24	98795.6	-4.128	-1.44	-3.489	-1.287	-3.369	4.128	2.767	0.718	2.925	0.924	1.44	-2.767	-2.141	0.146	-2.036	3.489	-0.718	2.141	2.223	0.135	1.287	-2.925	-0.146	-2.223	-2.124	3.369	-0.924	2.036	-0.135	2.124	A0A0R4IZW5	SP	TM	SUBCELLULAR LOCATION: Cell junction, adherens junction {ECO:0000256|ARBA:ARBA00004536}. Cell junction, desmosome {ECO:0000256|ARBA:ARBA00004568}. Cell membrane {ECO:0000256|ARBA:ARBA00004251, ECO:0000256|RuleBase:RU003318}; Single-pass type I membrane protein {ECO:0000256|ARBA:ARBA00004251, ECO:0000256|RuleBase:RU003318}. Cytoplasm {ECO:0000256|ARBA:ARBA00004496}. Endosome {ECO:0000256|ARBA:ARBA0…	adherens junction [GO:0005912]; apical junction complex [GO:0043296]; catenin complex [GO:0016342]; cortical actin cytoskeleton [GO:0030864]; cytoplasmic side of plasma membrane [GO:0009898]; desmosome [GO:0030057]; endosome [GO:0005768]; flotillin complex [GO:0016600]; glutamatergic synapse [GO:0098978]; lamellipodium [GO:0030027]; lateral plasma membrane [GO:0016328]; perinuclear region of cyto…
A0A0R4IZX2	A0A0R4IZX2|Q6NS54|Q9JHL1|A0A3Q4EBU8|A0A0R4J006|A0A3Q4EHM9	Slc9a3r2	Na(+)/H(+) exchange regulatory cofactor NHE-RF	MOUSE	8	37774.4	-1.462	-0.333	-1.126	-0.652	-1.204	1.462	1.065	0.216	0.839	0.32	0.333	-1.065	-0.77	-0.31	-0.844	1.126	-0.216	0.77	0.518	0.147	0.652	-0.839	0.31	-0.518	-0.553	1.204	-0.32	0.844	-0.147	0.553	A0A0R4IZX2	–	–	SUBCELLULAR LOCATION: Apical cell membrane {ECO:0000256|ARBA:ARBA00004221}. Endomembrane system {ECO:0000256|ARBA:ARBA00004184, ECO:0000256|PIRNR:PIRNR037866}; Peripheral membrane protein {ECO:0000256|ARBA:ARBA00004184, ECO:0000256|PIRNR:PIRNR037866}.	apical plasma membrane [GO:0016324]; endomembrane system [GO:0012505]
A0A0R4IZX6	A0A0R4IZX6|Q9WVP1|A0A0R4J1L4|A0A1L1SUA0|A0A1L1SQU9	Ap1m2	AP-1 complex subunit mu-2	MOUSE	12	48263.8	-0.53	-0.295	-0.314	-0.394	-0.414	0.53	0.171	0.201	0.177	0.121	0.295	-0.171	-0.029	-0.064	-0.118	0.314	-0.201	0.029	-0.015	0.043	0.394	-0.177	0.064	0.015	0.01	0.414	-0.121	0.118	-0.043	-0.01	A0A0R4IZX6	–	–	SUBCELLULAR LOCATION: Cytoplasmic vesicle, clathrin-coated vesicle membrane {ECO:0000256|PIRNR:PIRNR005992}; Peripheral membrane protein {ECO:0000256|PIRNR:PIRNR005992}; Cytoplasmic side {ECO:0000256|PIRNR:PIRNR005992}. Golgi apparatus {ECO:0000256|PIRNR:PIRNR005992}.	clathrin adaptor complex [GO:0030131]; clathrin-coated vesicle membrane [GO:0030665]; trans-Golgi network [GO:0005802]
A0A0R4IZY9	A0A0R4IZY9|Q91XI1	Dus3l	tRNA-dihydrouridine(47) synthase [NAD(P)(+)]	MOUSE	3	72518.6	-1.132	-0.399	-0.746	-0.483	-1.328	1.132	0.734	0.326	1.465	0.112	0.399	-0.734	-0.407	0.164	-0.966	0.746	-0.326	0.407	1.461	-0.414	0.483	-1.465	-0.164	-1.461	-1.131	1.328	-0.112	0.966	0.414	1.131	A0A0R4IZY9	–	–
A0A0R4J007	A0A0R4J007|P70261	Pald1	Paladin	MOUSE	10	97846.1	-0.75	-0.237	-0.704	-0.566	-0.614	0.75	0.558	0.107	0.242	0.179	0.237	-0.558	-0.447	-0.221	-0.315	0.704	-0.107	0.447	0.086	0.091	0.566	-0.242	0.221	-0.086	-0.104	0.614	-0.179	0.315	-0.091	0.104	A0A0R4J007	–	–	SUBCELLULAR LOCATION: Cytoplasm, cytosol {ECO:0000256|ARBA:ARBA00004514}.	cytosol [GO:0005829]; intracellular membrane-bounded organelle [GO:0043231]
A0A0R4J008	A0A0R4J008|P70288|Q8BQ10	Hdac2	Histone deacetylase 2	MOUSE	8	55899.7	-0.474	-0.238	-0.424	-0.486	-0.437	0.474	0.346	0.095	-0.012	0.013	0.238	-0.346	-0.232	-0.25	-0.166	0.424	-0.095	0.232	-0.029	-0.018	0.486	0.012	0.25	0.029	0.01	0.437	-0.013	0.166	0.018	-0.01	A0A0R4J008	–	–	SUBCELLULAR LOCATION: Nucleus {ECO:0000256|ARBA:ARBA00004123, ECO:0000256|PIRNR:PIRNR037913}.	chromosome, telomeric region [GO:0000781]; cytoplasm [GO:0005737]; ESC/E(Z) complex [GO:0035098]; NuRD complex [GO:0016581]; Sin3-type complex [GO:0070822]; transcription repressor complex [GO:0017053]
A0A0R4J034	A0A0R4J034|Q99K01|D3YZA7	Pdxdc1	Pyridoxal-dependent decarboxylase domain-containing protein 1	MOUSE	16	88334	-1.182	-0.298	-0.725	-0.551	-0.806	1.182	0.851	0.392	0.562	0.315	0.298	-0.851	-0.413	-0.273	-0.534	0.725	-0.392	0.413	0.186	-0.111	0.551	-0.562	0.273	-0.186	-0.255	0.806	-0.315	0.534	0.111	0.255	A0A0R4J034	–	–		Golgi apparatus [GO:0005794]
A0A0R4J039	A0A0R4J039|Q9ESB3|A0A338P6H8	Hrg	Histidine-rich glycoprotein	MOUSE	6	61407.9	-4.188	-0.783	-3.404	-0.835	-3.637	4.188	3.411	0.936	3.329	1.239	0.783	-3.411	-2.696	-0.029	-2.954	3.404	-0.936	2.696	2.558	0.24	0.835	-3.329	0.029	-2.558	-2.689	3.637	-1.239	2.954	-0.24	2.689	A0A0R4J039	SP	–	SUBCELLULAR LOCATION: Secreted {ECO:0000256|ARBA:ARBA00004613}.	cell surface [GO:0009986]; extracellular region [GO:0005576]
A0A0R4J043	A0A0R4J043|P28825	Mep1a	Meprin A subunit	MOUSE	20	86747.4	-1.099	-0.269	-0.825	-0.649	-0.908	1.099	0.794	0.188	0.402	0.152	0.269	-0.794	-0.563	-0.425	-0.704	0.825	-0.188	0.563	0.202	-0.079	0.649	-0.402	0.425	-0.202	-0.264	0.908	-0.152	0.704	0.079	0.264	A0A0R4J043	SP	TM	SUBCELLULAR LOCATION: Membrane {ECO:0000256|ARBA:ARBA00004479}; Single-pass type I membrane protein {ECO:0000256|ARBA:ARBA00004479}.	membrane [GO:0016020]
A0A0R4J050	A0A0R4J050|A0A1L1SS90|Q99JW2|A0A1L1SRC1|A0A1L1SRW7|A0A087WPX1|A0A1L1SRL5|A0A1L1SSU4|A0A087WRE0	Acy1	N-acyl-L-amino-acid amidohydrolase	MOUSE	18	46022.4	-0.831	-0.333	-0.684	-0.414	-0.562	0.831	0.469	0.185	0.445	0.311	0.333	-0.469	-0.322	-0.127	-0.139	0.684	-0.185	0.322	0.261	0.144	0.414	-0.445	0.127	-0.261	-0.142	0.562	-0.311	0.139	-0.144	0.142	A0A0R4J050	–	–	SUBCELLULAR LOCATION: Cytoplasm {ECO:0000256|ARBA:ARBA00004496}.	cytoplasm [GO:0005737]; extracellular exosome [GO:0070062]
A0A0R4J066	A0A0R4J066|Q3THF9|G5E8J7	Coq10b	Coenzyme Q-binding protein COQ10 homolog B, mitochondrial	MOUSE	4	28022.1	-0.608	0.097	-0.349	-0.422	-0.639	0.608	0.615	0.276	0.293	0.094	-0.097	-0.615	-0.339	-0.267	-0.61	0.349	-0.276	0.339	-0.077	-0.164	0.422	-0.293	0.267	0.077	-0.219	0.639	-0.094	0.61	0.164	0.219	A0A0R4J066	–	–	SUBCELLULAR LOCATION: Mitochondrion inner membrane {ECO:0000256|ARBA:ARBA00004443}; Peripheral membrane protein {ECO:0000256|ARBA:ARBA00004443}; Matrix side {ECO:0000256|ARBA:ARBA00004443}.	mitochondrial inner membrane [GO:0005743]
A0A0R4J069	A0A0R4J069|Q9JLI6|F6ZFP8|F7D651|D3Z7G6|F7BB44|M0QWF1|D3Z3I6	Scly	Selenocysteine lyase	MOUSE	17	47659.5	-1.013	-0.585	-0.788	-0.599	-0.655	1.013	0.388	0.229	0.34	0.324	0.585	-0.388	-0.158	-0.078	-0.048	0.788	-0.229	0.158	0.193	0.068	0.599	-0.34	0.078	-0.193	-0.103	0.655	-0.324	0.048	-0.068	0.103	A0A0R4J069	–	–	SUBCELLULAR LOCATION: Cytoplasm, cytosol {ECO:0000256|ARBA:ARBA00004514}.	catalytic complex [GO:1902494]; cytosol [GO:0005829]; Golgi apparatus [GO:0005794]
A0A0R4J081	A0A0R4J081|Q9CWX2|A2AQ17	Ndufaf1	Complex I intermediate-associated protein 30, mitochondrial	MOUSE	19	38098.5	-0.625	-0.316	-0.518	-0.286	-0.46	0.625	0.319	0.071	0.293	0.092	0.316	-0.319	-0.231	-0.042	-0.207	0.518	-0.071	0.231	0.187	-0.007	0.286	-0.293	0.042	-0.187	-0.15	0.46	-0.092	0.207	0.007	0.15	A0A0R4J081	–	–	SUBCELLULAR LOCATION: Mitochondrion {ECO:0000256|ARBA:ARBA00004173}.	cytosol [GO:0005829]; mitochondrion [GO:0005739]
A0A0R4J083	A0A0R4J083|P51174	Acadl	Long-chain specific acyl-CoA dehydrogenase, mitochondrial	MOUSE	22	48295.4	-1.604	-0.505	-1.412	-0.664	-1.389	1.604	1.136	0.258	1.025	0.253	0.505	-1.136	-0.924	-0.144	-0.916	1.412	-0.258	0.924	0.818	-0.007	0.664	-1.025	0.144	-0.818	-0.796	1.389	-0.253	0.916	0.007	0.796	A0A0R4J083	–	–	SUBCELLULAR LOCATION: Mitochondrion matrix {ECO:0000256|ARBA:ARBA00004305}.	mitochondrial matrix [GO:0005759]; mitochondrial membrane [GO:0031966]
A0A0R4J086	A0A0R4J086|Q8BK62	Olfml3	Olfactomedin-like protein 3	MOUSE	9	46196.5	-2.113	-0.364	-1.758	-0.599	-1.883	2.113	1.749	0.143	1.515	0.21	0.364	-1.749	-1.407	-0.248	-1.504	1.758	-0.143	1.407	1.16	0.075	0.599	-1.515	0.248	-1.16	-1.128	1.883	-0.21	1.504	-0.075	1.128	A0A0R4J086	SP	–	SUBCELLULAR LOCATION: Secreted {ECO:0000256|ARBA:ARBA00004613}.	extracellular region [GO:0005576]
A0A0R4J092	A0A0R4J092|Q8K2I4|D6RGR1	Manba	Beta-mannosidase	MOUSE	4	101530	-0.408	-0.408	-0.535	-0.135	-0.457	0.408	-0.093	-0.162	0.391	-0.014	0.408	0.093	-0.158	0.262	0.104	0.535	0.162	0.158	0.528	0.122	0.135	-0.391	-0.262	-0.528	-0.424	0.457	0.014	-0.104	-0.122	0.424	A0A0R4J092	SP	–	SUBCELLULAR LOCATION: Lysosome {ECO:0000256|ARBA:ARBA00004371}.	lysosome [GO:0005764]
A0A0R4J093	A0A0R4J093|Q9DBP5	Cmpk1	UMP-CMP kinase	MOUSE	9	26056.6	-0.826	-0.1	-0.562	-0.415	-0.754	0.826	0.766	0.291	0.418	0.091	0.1	-0.766	-0.444	-0.303	-0.617	0.562	-0.291	0.444	0.094	-0.222	0.415	-0.418	0.303	-0.094	-0.306	0.754	-0.091	0.617	0.222	0.306	A0A0R4J093	–	–	SUBCELLULAR LOCATION: Cytoplasm {ECO:0000256|ARBA:ARBA00004496, ECO:0000256|HAMAP-Rule:MF_03172}. Nucleus {ECO:0000256|HAMAP-Rule:MF_03172}. Note=Predominantly nuclear. {ECO:0000256|HAMAP-Rule:MF_03172}.	cytoplasm [GO:0005737]; nucleolus [GO:0005730]; nucleoplasm [GO:0005654]
A0A0R4J094	A0A0R4J094|Q3TC72	Fahd2a	Fumarylacetoacetate hydrolase domain-containing 2A	MOUSE	14	35075.1	-0.643	-0.406	-0.535	-0.434	-0.541	0.643	0.224	0.114	0.274	0.136	0.406	-0.224	-0.127	-0.015	-0.149	0.535	-0.114	0.127	0.113	0.034	0.434	-0.274	0.015	-0.113	-0.109	0.541	-0.136	0.149	-0.034	0.109	A0A0R4J094	–	–	SUBCELLULAR LOCATION: Mitochondrion {ECO:0000250|UniProtKB:F1MLX0}.	mitochondrion [GO:0005739]
A0A0R4J0B4	A0A0R4J0B4|Q99KK2|A0A0N4SW65|A0A0N4SWC3	Cmas	CMP-N-acetylneuraminic acid synthase	MOUSE	28	48656.6	-0.572	-0.371	-0.421	-0.45	-0.447	0.572	0.223	0.107	0.131	0.117	0.371	-0.223	0.001	-0.085	-0.077	0.421	-0.107	-0.001	-0.032	-0.03	0.45	-0.131	0.085	0.032	0.023	0.447	-0.117	0.077	0.03	-0.023	A0A0R4J0B4	–	–
A0A0R4J0B5	A0A0R4J0B5|Q91W34|D6RDS0	Rusf1	RUS family member 1	MOUSE	3	50928.7	-1.038	-0.39	-0.783	-0.482	-0.87	1.038	0.647	0.371	0.556	0.259	0.39	-0.647	-0.316	-0.111	-0.404	0.783	-0.371	0.316	0.205	-0.088	0.482	-0.556	0.111	-0.205	-0.296	0.87	-0.259	0.404	0.088	0.296	A0A0R4J0B5	–	TM	SUBCELLULAR LOCATION: Membrane {ECO:0000256|ARBA:ARBA00004370}.	membrane [GO:0016020]
A0A0R4J0B6	A0A0R4J0B6|Q7TMS5|S4R2E1|D3Z150|A0A0N4SWA2|D3YZX5|S4R2M4|D3YVG8	Abcg2	ATP-binding cassette sub-family G member 2	MOUSE	22	73591.1	-0.723	-0.157	-0.535	-0.41	-0.648	0.723	0.495	0.157	0.292	0.062	0.157	-0.495	-0.368	-0.258	-0.447	0.535	-0.157	0.368	0.137	-0.092	0.41	-0.292	0.258	-0.137	-0.219	0.648	-0.062	0.447	0.092	0.219	A0A0R4J0B6	–	TM	SUBCELLULAR LOCATION: Apical cell membrane {ECO:0000256|ARBA:ARBA00004424}; Multi-pass membrane protein {ECO:0000256|ARBA:ARBA00004424}. Mitochondrion membrane {ECO:0000256|ARBA:ARBA00004225}; Multi-pass membrane protein {ECO:0000256|ARBA:ARBA00004225}.	external side of apical plasma membrane [GO:0098591]; mitochondrial membrane [GO:0031966]
A0A0R4J0D1	A0A0R4J0D1|Q8R3Q0	Saraf	Store-operated calcium entry-associated regulatory factor	MOUSE	2	39332.2	-0.607	-0.278	-0.737	-0.35	-0.495	0.607	0.329	-0.13	0.258	0.112	0.278	-0.329	-0.459	-0.072	-0.217	0.737	0.13	0.459	0.388	0.242	0.35	-0.258	0.072	-0.388	-0.146	0.495	-0.112	0.217	-0.242	0.146	A0A0R4J0D1	SP	TM	SUBCELLULAR LOCATION: Endoplasmic reticulum membrane {ECO:0000256|ARBA:ARBA00004115}; Single-pass type I membrane protein {ECO:0000256|ARBA:ARBA00004115}.	endoplasmic reticulum membrane [GO:0005789]; endoplasmic reticulum-plasma membrane contact site [GO:0140268]
A0A0R4J0D3	A0A0R4J0D3|Q3TDQ1	Stt3b	Dolichyl-diphosphooligosaccharide--protein glycotransferase	MOUSE	14	93883.7	-0.405	-0.082	-0.066	-0.39	-0.349	0.405	0.327	0.274	-0.063	0.03	0.082	-0.327	0.055	-0.371	-0.34	0.066	-0.274	-0.055	-0.406	-0.232	0.39	0.063	0.371	0.406	0.027	0.349	-0.03	0.34	0.232	-0.027	A0A0R4J0D3	–	TM	SUBCELLULAR LOCATION: Endoplasmic reticulum membrane {ECO:0000256|ARBA:ARBA00004477}; Multi-pass membrane protein {ECO:0000256|ARBA:ARBA00004477}.	oligosaccharyltransferase complex B [GO:0160227]
A0A0R4J0E4	A0A0R4J0E4|Q7TQK1	Ints7	Integrator complex subunit 7	MOUSE	8	108129	-0.678	-0.202	-0.423	-0.284	-0.535	0.678	0.324	0.205	0.281	0.122	0.202	-0.324	-0.215	-0.198	-0.314	0.423	-0.205	0.215	0.003	-0.127	0.284	-0.281	0.198	-0.003	-0.209	0.535	-0.122	0.314	0.127	0.209	A0A0R4J0E4	–	–	SUBCELLULAR LOCATION: Chromosome {ECO:0000256|ARBA:ARBA00004286}. Cytoplasm {ECO:0000256|ARBA:ARBA00004496}. Nucleus {ECO:0000256|ARBA:ARBA00004123}.	chromosome [GO:0005694]; cytoplasm [GO:0005737]; INTAC complex [GO:0160232]; integrator complex [GO:0032039]; nuclear body [GO:0016604]
A0A0R4J0F6	A0A0R4J0F6|Q99KY4|F6SLK1|A0A0G2JFZ0|D6RHK5|A0A0G2JEW6|A0A0G2JGP6|F7BG02	Gak	Cyclin-G-associated kinase	MOUSE	15	145151	-0.826	-0.343	-0.602	-0.317	-0.63	0.826	0.42	0.164	0.482	0.166	0.343	-0.42	-0.254	0.114	-0.255	0.602	-0.164	0.254	0.274	-0.063	0.317	-0.482	-0.114	-0.274	-0.396	0.63	-0.166	0.255	0.063	0.396	A0A0R4J0F6	–	–	SUBCELLULAR LOCATION: Cell junction, focal adhesion {ECO:0000256|ARBA:ARBA00004246}. Cytoplasm, perinuclear region {ECO:0000256|ARBA:ARBA00004556}. Cytoplasmic vesicle, clathrin-coated vesicle {ECO:0000256|ARBA:ARBA00004132}. Golgi apparatus, trans-Golgi network {ECO:0000256|ARBA:ARBA00004601}.	clathrin-coated vesicle [GO:0030136]; cytosol [GO:0005829]; focal adhesion [GO:0005925]; Golgi apparatus [GO:0005794]; perinuclear region of cytoplasm [GO:0048471]
A0A0R4J0G0	A0A0R4J0G0|Q8BH04|A0A2I3BQL9|A0A2I3BS39|A0A2I3BRX1|A0A2I3BQC6	Pck2	Phosphoenolpyruvate carboxykinase (GTP)	MOUSE	18	74272.8	-0.951	-0.244	-0.658	-0.473	-0.784	0.951	0.704	0.297	0.467	0.159	0.244	-0.704	-0.43	-0.221	-0.534	0.658	-0.297	0.43	0.21	-0.112	0.473	-0.467	0.221	-0.21	-0.369	0.784	-0.159	0.534	0.112	0.369	A0A0R4J0G0	–	–	SUBCELLULAR LOCATION: Mitochondrion {ECO:0000256|ARBA:ARBA00004173}.	mitochondrion [GO:0005739]
A0A0R4J0G4	A0A0R4J0G4|Q6VN19	Ranbp10	Ran-binding protein 10	MOUSE	4	70828.3	-0.588	-0.467	-0.566	-0.341	-0.469	0.588	0.199	0.057	0.256	0.149	0.467	-0.199	-0.112	0.124	-0.002	0.566	-0.057	0.112	0.137	0.065	0.341	-0.256	-0.124	-0.137	-0.112	0.469	-0.149	0.002	-0.065	0.112	A0A0R4J0G4	–	–		cytoplasm [GO:0005737]
A0A0R4J0H8	A0A0R4J0H8|Q6NWW9	Fndc3b	Fibronectin type III domain-containing protein 3B	MOUSE	3	134936	-0.622	-0.264	-0.417	-0.499	-0.503	0.622	0.358	0.205	0.123	0.119	0.264	-0.358	-0.153	-0.235	-0.239	0.417	-0.205	0.153	-0.082	-0.085	0.499	-0.123	0.235	0.082	-0.004	0.503	-0.119	0.239	0.085	0.004	A0A0R4J0H8	–	TM	SUBCELLULAR LOCATION: Membrane {ECO:0000256|ARBA:ARBA00004167}; Single-pass membrane protein {ECO:0000256|ARBA:ARBA00004167}.	cytoplasm [GO:0005737]; endomembrane system [GO:0012505]; membrane [GO:0016020]
A0A0R4J0I1	A0A0R4J0I1|P07759|Q03734|Q5I2A0|G3X8T9|P29621|Q91WP6|F2Z405|E9Q499|Q80X76	Serpina3k	Serine protease inhibitor A3K	MOUSE	11	46900.1	-0.585	0.119	-0.093	-0.473	-0.696	0.585	0.71	0.418	0.102	-0.121	-0.119	-0.71	-0.264	-0.576	-0.953	0.093	-0.418	0.264	-0.41	-0.616	0.473	-0.102	0.576	0.41	-0.218	0.696	0.121	0.953	0.616	0.218	A0A0R4J0I1	SP	–		extracellular space [GO:0005615]
A0A0R4J0I6	A0A0R4J0I6|Q80XL6|D3YTQ5|A0A087WSI8|F6U473	Acad11	Acyl-CoA dehydrogenase family member 11	MOUSE	46	88088.5	-0.804	0.205	-0.336	-0.43	-0.797	0.804	0.98	0.442	0.393	0.025	-0.205	-0.98	-0.51	-0.623	-1.001	0.336	-0.442	0.51	-0.056	-0.409	0.43	-0.393	0.623	0.056	-0.393	0.797	-0.025	1.001	0.409	0.393	A0A0R4J0I6	–	–	SUBCELLULAR LOCATION: Mitochondrion membrane {ECO:0000256|ARBA:ARBA00004325}. Peroxisome {ECO:0000256|ARBA:ARBA00004275}.	mitochondrial membrane [GO:0031966]; nucleus [GO:0005634]; peroxisome [GO:0005777]
A0A0R4J0I9	A0A0R4J0I9|Q91ZX7|Q3U5J2|Q9JI18|A2API5|E9Q202	Lrp1	Prolow-density lipoprotein receptor-related protein 1	MOUSE	71	523705	-1.958	-0.553	-1.666	-0.647	-1.603	1.958	1.4	0.324	1.253	0.35	0.553	-1.4	-1.076	-0.08	-1.068	1.666	-0.324	1.076	0.998	0.042	0.647	-1.253	0.08	-0.998	-0.909	1.603	-0.35	1.068	-0.042	0.909	A0A0R4J0I9	SP	TM	SUBCELLULAR LOCATION: Cell membrane {ECO:0000256|ARBA:ARBA00004296}; Peripheral membrane protein {ECO:0000256|ARBA:ARBA00004296}; Extracellular side {ECO:0000256|ARBA:ARBA00004296}. Cell membrane {ECO:0000256|ARBA:ARBA00004251}; Single-pass type I membrane protein {ECO:0000256|ARBA:ARBA00004251}. Cytoplasm, cytoskeleton, microtubule organizing center {ECO:0000256|ARBA:ARBA00004267}. Golgi outpost…	basolateral plasma membrane [GO:0016323]; clathrin-coated pit [GO:0005905]; cytosol [GO:0005829]; early endosome [GO:0005769]; Golgi apparatus [GO:0005794]; microtubule organizing center [GO:0005815]; nucleolus [GO:0005730]; receptor complex [GO:0043235]
A0A0R4J0J5	A0A0R4J0J5|Q8K114	Ints9	Integrator complex subunit 9	MOUSE	3	78452.2	-0.416	-0.232	-0.358	-0.216	-0.32	0.416	0.239	0.251	0.361	0.211	0.232	-0.239	-0.082	0.122	-0.088	0.358	-0.251	0.082	0.075	-0.039	0.216	-0.361	-0.122	-0.075	-0.243	0.32	-0.211	0.088	0.039	0.243	A0A0R4J0J5	–	–	SUBCELLULAR LOCATION: Cytoplasm {ECO:0000256|ARBA:ARBA00004496}. Nucleus {ECO:0000256|ARBA:ARBA00004123}.	cytosol [GO:0005829]; INTAC complex [GO:0160232]; integrator complex [GO:0032039]; nucleoplasm [GO:0005654]
A0A0R4J0J6	A0A0R4J0J6|Q8BKT7|Q5SVF9|Q5SVF8	Thoc5	THO complex subunit 5 homolog	MOUSE	5	79440.3	-0.71	-0.287	-0.665	-0.437	-0.626	0.71	0.447	0.061	0.21	0.079	0.287	-0.447	-0.401	-0.271	-0.394	0.665	-0.061	0.401	0.15	0.006	0.437	-0.21	0.271	-0.15	-0.114	0.626	-0.079	0.394	-0.006	0.114	A0A0R4J0J6	–	–	SUBCELLULAR LOCATION: Nucleus {ECO:0000256|ARBA:ARBA00004123}.	chromosome, telomeric region [GO:0000781]; nucleoplasm [GO:0005654]; THO complex part of transcription export complex [GO:0000445]
A0A0R4J0P1	A0A0R4J0P1|Q9D7B6|D3YTT4|A0A1L1SUG2	Acad8	Isobutyryl-CoA dehydrogenase, mitochondrial	MOUSE	24	45889.8	-0.739	-0.417	-0.63	-0.419	-0.59	0.739	0.301	0.114	0.299	0.118	0.417	-0.301	-0.192	-0.004	-0.161	0.63	-0.114	0.192	0.242	0.056	0.419	-0.299	0.004	-0.242	-0.193	0.59	-0.118	0.161	-0.056	0.193	A0A0R4J0P1	–	–	SUBCELLULAR LOCATION: Mitochondrion {ECO:0000256|ARBA:ARBA00004173}.	mitochondrion [GO:0005739]
A0A0R4J0P6	A0A0R4J0P6|Q8VDG3|A0A2R8VKA3	Parn	Poly(A)-specific ribonuclease PARN	MOUSE	7	72215.6	-0.802	-0.271	-0.583	-0.57	-0.79	0.802	0.586	0.2	0.225	0.072	0.271	-0.586	-0.408	-0.314	-0.431	0.583	-0.2	0.408	0.073	-0.073	0.57	-0.225	0.314	-0.073	-0.096	0.79	-0.072	0.431	0.073	0.096	A0A0R4J0P6	–	–	SUBCELLULAR LOCATION: Cytoplasm {ECO:0000256|ARBA:ARBA00004496}. Nucleus, nucleolus {ECO:0000256|ARBA:ARBA00004604}.	cytoplasm [GO:0005737]; glutamatergic synapse [GO:0098978]; nuclear speck [GO:0016607]; nucleolus [GO:0005730]; postsynapse [GO:0098794]
A0A0R4J0P7	A0A0R4J0P7|Q78KK3	Slc22a18	Solute carrier family 22 member 18	MOUSE	6	43830.7	-0.387	-0.271	-0.203	-0.307	-0.303	0.387	0.086	0.091	-0.034	-0.016	0.271	-0.086	0.101	-0.024	-0.002	0.203	-0.091	-0.101	-0.151	-0.116	0.307	0.034	0.024	0.151	0.019	0.303	0.016	0.002	0.116	-0.019	A0A0R4J0P7	–	TM	SUBCELLULAR LOCATION: Apical cell membrane {ECO:0000256|ARBA:ARBA00004424}; Multi-pass membrane protein {ECO:0000256|ARBA:ARBA00004424}.	apical plasma membrane [GO:0016324]; cytoplasm [GO:0005737]; nuclear envelope [GO:0005635]
A0A0R4J0Q5	A0A0R4J0Q5|P21619	Lmnb2	Lamin-B2	MOUSE	41	69197.8	-0.447	-0.285	-0.416	-0.441	-0.439	0.447	0.181	0.042	0.023	0.046	0.285	-0.181	-0.124	-0.172	-0.109	0.416	-0.042	0.124	-0.024	-0.03	0.441	-0.023	0.172	0.024	0.007	0.439	-0.046	0.109	0.03	-0.007	A0A0R4J0Q5	–	–	SUBCELLULAR LOCATION: Nucleus lamina {ECO:0000256|ARBA:ARBA00024186}.	intermediate filament [GO:0005882]; nuclear lamina [GO:0005652]; nuclear membrane [GO:0031965]
A0A0R4J0Q6	A0A0R4J0Q6|Q80VI1|D3YVX5	Trim56	E3 ubiquitin-protein ligase TRIM56	MOUSE	9	81239	-1.025	-0.166	-0.932	-0.729	-0.799	1.025	0.654	0.182	0.274	0.238	0.166	-0.654	-0.556	-0.42	-0.371	0.932	-0.182	0.556	0.11	0.107	0.729	-0.274	0.42	-0.11	-0.014	0.799	-0.238	0.371	-0.107	0.014	A0A0R4J0Q6	–	–	SUBCELLULAR LOCATION: Cytoplasm {ECO:0000256|ARBA:ARBA00004496}.	cytoplasm [GO:0005737]
A0A0R4J0S3	A0A0R4J0S3|Q924D0|D3Z792	Rtn4ip1	Reticulon-4-interacting protein 1, mitochondrial	MOUSE	17	43741	-0.644	-0.478	-0.594	-0.335	-0.461	0.644	0.179	0.042	0.262	0.153	0.478	-0.179	-0.135	0.144	-0.012	0.594	-0.042	0.135	0.274	0.088	0.335	-0.262	-0.144	-0.274	-0.177	0.461	-0.153	0.012	-0.088	0.177	A0A0R4J0S3	–	–	SUBCELLULAR LOCATION: Mitochondrion matrix {ECO:0000256|ARBA:ARBA00004305}. Mitochondrion outer membrane {ECO:0000256|ARBA:ARBA00004294}.	mitochondrial matrix [GO:0005759]; mitochondrial outer membrane [GO:0005741]
A0A0R4J0S4	A0A0R4J0S4|Q80Y17	Llgl1	Lethal(2) giant larvae protein homolog 1	MOUSE	11	116875	-0.746	-0.18	-0.452	-0.388	-0.481	0.746	0.598	0.265	0.37	0.254	0.18	-0.598	-0.281	-0.076	-0.322	0.452	-0.265	0.281	0.134	0.025	0.388	-0.37	0.076	-0.134	-0.119	0.481	-0.254	0.322	-0.025	0.119	A0A0R4J0S4	–	–	SUBCELLULAR LOCATION: Cell projection, axon {ECO:0000256|ARBA:ARBA00004489}. Cytoplasm, cytoskeleton {ECO:0000256|ARBA:ARBA00004245}. Early endosome membrane {ECO:0000256|ARBA:ARBA00004146}. Golgi apparatus, trans-Golgi network membrane {ECO:0000256|ARBA:ARBA00004198}.	axon [GO:0030424]; cortical actin cytoskeleton [GO:0030864]; early endosome membrane [GO:0031901]; Golgi apparatus [GO:0005794]
A0A0R4J0S7	A0A0R4J0S7|Q8CGB3|A0A1L1SVG0|A0A1L1STY4	Uaca	Uveal autoantigen with coiled-coil domains and ankyrin repeats	MOUSE	3	162170	-1.495	-0.541	-1.314	-0.652	-1.093	1.495	0.955	0.234	0.732	0.402	0.541	-0.955	-0.773	-0.111	-0.544	1.314	-0.234	0.773	0.497	0.221	0.652	-0.732	0.111	-0.497	-0.119	1.093	-0.402	0.544	-0.221	0.119	A0A0R4J0S7	–	–	SUBCELLULAR LOCATION: Cytoplasm, cytoskeleton {ECO:0000256|ARBA:ARBA00004245}. Nucleus {ECO:0000256|ARBA:ARBA00004123}.	cytoskeleton [GO:0005856]; cytosol [GO:0005829]; nucleoplasm [GO:0005654]
A0A0R4J0T0	A0A0R4J0T0|Q8K3A0	Hscb	Iron-sulfur cluster co-chaperone protein HscB	MOUSE	2	27072.2	-1.016	-0.187	-0.707	-0.513	-0.776	1.016	0.829	0.308	0.503	0.24	0.187	-0.829	-0.52	-0.326	-0.589	0.707	-0.308	0.52	0.194	-0.069	0.513	-0.503	0.326	-0.194	-0.263	0.776	-0.24	0.589	0.069	0.263	A0A0R4J0T0	SP	–	SUBCELLULAR LOCATION: Cytoplasm {ECO:0000256|ARBA:ARBA00004496}. Mitochondrion {ECO:0000256|ARBA:ARBA00004173}.	cytosol [GO:0005829]; mitochondrion [GO:0005739]; nucleoplasm [GO:0005654]
A0A0R4J0T5	A0A0R4J0T5|P28659	Celf1	CUGBP Elav-like family member 1	MOUSE	8	52576.8	-0.796	-0.35	-0.554	-0.397	-0.615	0.796	0.524	0.246	0.326	0.246	0.35	-0.524	-0.251	-0.125	-0.278	0.554	-0.246	0.251	0.003	-0.003	0.397	-0.326	0.125	-0.003	-0.153	0.615	-0.246	0.278	0.003	0.153	A0A0R4J0T5	–	–	SUBCELLULAR LOCATION: Cytoplasm {ECO:0000256|ARBA:ARBA00004496}. Nucleus {ECO:0000256|ARBA:ARBA00004123}.	cytoplasm [GO:0005737]; nucleus [GO:0005634]
A0A0R4J0T8	A0A0R4J0T8|Q9D8S3|A0A2I3BQY0	Arfgap3	ADP-ribosylation factor GTPase-activating protein 3	MOUSE	8	57998.3	-0.484	-0.34	-0.493	-0.371	-0.498	0.484	0.112	0.066	0.118	0.105	0.34	-0.112	-0.1	0.001	-0.168	0.493	-0.066	0.1	0.093	-0.024	0.371	-0.118	-0.001	-0.093	-0.102	0.498	-0.105	0.168	0.024	0.102	A0A0R4J0T8	–	–	SUBCELLULAR LOCATION: Cytoplasm {ECO:0000256|ARBA:ARBA00004496}. Golgi apparatus membrane {ECO:0000256|ARBA:ARBA00004255}; Peripheral membrane protein {ECO:0000256|ARBA:ARBA00004255}; Cytoplasmic side {ECO:0000256|ARBA:ARBA00004255}.	cytosol [GO:0005829]; Golgi membrane [GO:0000139]
A0A0R4J0U8	A0A0R4J0U8|A2RSY6	Trmt1l	TRMT1-like protein	MOUSE	6	82117	-0.617	-0.233	-0.471	-0.445	-0.599	0.617	0.348	0.224	0.096	0.011	0.233	-0.348	-0.24	-0.286	-0.4	0.471	-0.224	0.24	0.012	-0.09	0.445	-0.096	0.286	-0.012	-0.19	0.599	-0.011	0.4	0.09	0.19	A0A0R4J0U8	–	–	SUBCELLULAR LOCATION: Nucleus, nucleolus {ECO:0000256|ARBA:ARBA00004604}.	nucleolus [GO:0005730]
A0A0R4J0X8	A0A0R4J0X8|Q9ES28|D3Z0V2|A0A1B0GRS3|F6WMJ3|Q8K4I3|A2AFJ8	Arhgef7	Rho guanine nucleotide exchange factor 7	MOUSE	14	73542.2	-0.823	-0.197	-0.609	-0.504	-0.655	0.823	0.599	0.213	0.268	0.2	0.197	-0.599	-0.397	-0.254	-0.367	0.609	-0.213	0.397	-0.009	-0.094	0.504	-0.268	0.254	0.009	-0.161	0.655	-0.2	0.367	0.094	0.161	A0A0R4J0X8	–	–	SUBCELLULAR LOCATION: Cell projection, lamellipodium {ECO:0000256|ARBA:ARBA00004510}.	lamellipodium [GO:0030027]
A0A0R4J0Z1	A0A0R4J0Z1|P08003|Q29RV1|F1MEN8	Pdia4	Protein disulfide-isomerase A4	MOUSE	36	72710.7	-0.839	-0.24	-0.659	-0.529	-0.787	0.839	0.623	0.159	0.306	0.089	0.24	-0.623	-0.475	-0.305	-0.539	0.659	-0.159	0.475	0.143	-0.109	0.529	-0.306	0.305	-0.143	-0.227	0.787	-0.089	0.539	0.109	0.227	A0A0R4J0Z1	SP	–	SUBCELLULAR LOCATION: Endoplasmic reticulum lumen {ECO:0000256|ARBA:ARBA00004319, ECO:0000256|PIRNR:PIRNR036862}. Melanosome {ECO:0000256|ARBA:ARBA00004223}.	cell surface [GO:0009986]; endoplasmic reticulum lumen [GO:0005788]; extracellular space [GO:0005615]; melanosome [GO:0042470]
A0A0R4J0Z3	A0A0R4J0Z3|P55088|A0A5F8MQ17	Aqp4	Aquaporin-4	MOUSE	2	34991	-1.183	-0.39	-1.245	-1.019	-0.912	1.183	0.189	-0.175	0.164	0.113	0.39	-0.189	-0.252	-0.294	0.081	1.245	0.175	0.252	0.226	0.333	1.019	-0.164	0.294	-0.226	0.107	0.912	-0.113	-0.081	-0.333	-0.107	A0A0R4J0Z3	–	TM	SUBCELLULAR LOCATION: Basolateral cell membrane {ECO:0000256|ARBA:ARBA00004554}; Multi-pass membrane protein {ECO:0000256|ARBA:ARBA00004554}. Cell membrane, sarcolemma {ECO:0000256|ARBA:ARBA00004415}; Multi-pass membrane protein {ECO:0000256|ARBA:ARBA00004415}. Cell projection {ECO:0000256|ARBA:ARBA00004316}. Endosome membrane {ECO:0000256|ARBA:ARBA00004608}.	astrocyte end-foot [GO:0097450]; basolateral plasma membrane [GO:0016323]; endosome membrane [GO:0010008]; sarcolemma [GO:0042383]
A0A0R4J0Z8	A0A0R4J0Z8|H3BLC4|E9QMN1|Q9ES64|E9PYX1|D6RIM8|H3BIZ2|A0A5F8MPR9	Ush1c	Harmonin	MOUSE	25	61938.4	-0.562	-0.291	-0.398	-0.371	-0.407	0.562	0.279	0.145	0.24	0.138	0.291	-0.279	-0.093	-0.076	-0.164	0.398	-0.145	0.093	0.055	-0.034	0.371	-0.24	0.076	-0.055	-0.072	0.407	-0.138	0.164	0.034	0.072	A0A0R4J0Z8	–	–	SUBCELLULAR LOCATION: Cell projection, microvillus {ECO:0000256|ARBA:ARBA00004105}. Cytoplasm, cytoskeleton {ECO:0000256|ARBA:ARBA00004245}. Cytoplasm, cytosol {ECO:0000256|ARBA:ARBA00004514}.	brush border [GO:0005903]; cytoskeleton [GO:0005856]; cytosol [GO:0005829]; microvillus [GO:0005902]
A0A0R4J102	A0A0R4J102|D3Z5R9|F6T0J8|E9Q969|A0A0H2UH22|E9Q5X2|Q7TN99|D3Z1R6|Q812E0|Q7TN98|Q5SU48|Q5SU47|D3YUJ4	Cpeb3	Cytoplasmic polyadenylation element-binding protein 3	MOUSE	5	78944	-0.865	-0.355	-0.637	-0.528	-0.458	0.865	0.425	0.198	0.294	0.348	0.355	-0.425	-0.227	-0.107	-0.077	0.637	-0.198	0.227	0.135	0.15	0.528	-0.294	0.107	-0.135	0.047	0.458	-0.348	0.077	-0.15	-0.047	A0A0R4J102	–	–	SUBCELLULAR LOCATION: Cytoplasm {ECO:0000256|ARBA:ARBA00004496}.	CCR4-NOT complex [GO:0030014]; cytosol [GO:0005829]; dendrite [GO:0030425]; midbody [GO:0030496]; nucleoplasm [GO:0005654]; plasma membrane [GO:0005886]; postsynapse [GO:0098794]
A0A0R4J138	A0A0R4J138|P50429	Arsb	Arylsulfatase B	MOUSE	4	60274.5	-1.115	-0.225	-1.046	-0.132	-1.054	1.115	0.973	0.037	0.987	0.082	0.225	-0.973	-0.834	0.015	-0.912	1.046	-0.037	0.834	0.849	0.251	0.132	-0.987	-0.015	-0.849	-0.927	1.054	-0.082	0.912	-0.251	0.927	A0A0R4J138	SP	–		cell surface [GO:0009986]
A0A0R4J140	A0A0R4J140|Q5SW19|Z4YLI8	Cluh	Clustered mitochondria protein homolog	MOUSE	53	153317	-0.769	-0.429	-0.699	-0.386	-0.553	0.769	0.328	0.071	0.389	0.215	0.429	-0.328	-0.279	0.054	-0.142	0.699	-0.071	0.279	0.292	0.113	0.386	-0.389	-0.054	-0.292	-0.183	0.553	-0.215	0.142	-0.113	0.183	A0A0R4J140	–	–	SUBCELLULAR LOCATION: Cytoplasm {ECO:0000256|HAMAP-Rule:MF_03013}. Cytoplasmic granule {ECO:0000256|HAMAP-Rule:MF_03013}.	cytoplasm [GO:0005737]
A0A0R4J170	A0A0R4J170|Q3TKT4|G3UX35	Smarca4	Transcription activator BRG1	MOUSE	15	182367	-0.756	-0.108	-0.555	-0.518	-0.598	0.756	0.607	0.218	0.298	0.111	0.108	-0.607	-0.423	-0.362	-0.413	0.555	-0.218	0.423	0.118	0.012	0.518	-0.298	0.362	-0.118	-0.048	0.598	-0.111	0.413	-0.012	0.048	A0A0R4J170	–	–	SUBCELLULAR LOCATION: Nucleus {ECO:0000256|ARBA:ARBA00004123}.	fibrillar center [GO:0001650]; nBAF complex [GO:0071565]; npBAF complex [GO:0071564]; nucleoplasm [GO:0005654]; SWI/SNF complex [GO:0016514]
A0A0R4J187	A0A0R4J187|P23475|A0A2R8VHZ9|E9PZD4|E9Q163|E9Q4A4	Xrcc6	ATP-dependent DNA helicase 2 subunit 1	MOUSE	18	69769.3	-0.819	-0.339	-0.58	-0.468	-0.571	0.819	0.521	0.215	0.339	0.235	0.339	-0.521	-0.308	-0.145	-0.255	0.58	-0.215	0.308	0.2	0.056	0.468	-0.339	0.145	-0.2	-0.102	0.571	-0.235	0.255	-0.056	0.102	A0A0R4J187	–	–	SUBCELLULAR LOCATION: Chromosome {ECO:0000256|ARBA:ARBA00004286}. Cytoplasm {ECO:0000256|ARBA:ARBA00004496}. Nucleus {ECO:0000256|ARBA:ARBA00004123}.	chromosome [GO:0005694]; cytoplasm [GO:0005737]; DNA-dependent protein kinase complex [GO:0070418]; DNA-dependent protein kinase-DNA ligase 4 complex [GO:0005958]; Ku70:Ku80 complex [GO:0043564]; nucleolus [GO:0005730]; nucleoplasm [GO:0005654]; protein-DNA complex [GO:0032993]; transcription regulator complex [GO:0005667]
A0A0R4J1C0	A0A0R4J1C0|P70351|Q61188|Q6AXH7|D3Z774	Ezh1	[Histone H3]-lysine(27) N-trimethyltransferase	MOUSE	3	87713	-0.846	-0.138	-0.718	-0.599	-0.807	0.846	0.769	0.017	0.356	-0.005	0.138	-0.769	-0.58	-0.437	-0.729	0.718	-0.017	0.58	0.139	0.024	0.599	-0.356	0.437	-0.139	-0.316	0.807	0.005	0.729	-0.024	0.316	A0A0R4J1C0	–	–	SUBCELLULAR LOCATION: Nucleus {ECO:0000256|ARBA:ARBA00004123}.	chromosomal region [GO:0098687]; ESC/E(Z) complex [GO:0035098]; heterochromatin [GO:0000792]
A0A0R4J1C5	A0A0R4J1C5|Q91YY4|H3BLF0	Atpaf2	ATP synthase mitochondrial F1 complex assembly factor 2	MOUSE	9	34514.8	-0.693	-0.054	-0.419	-0.554	-0.57	0.693	0.615	0.331	0.168	0.129	0.054	-0.615	-0.302	-0.349	-0.505	0.419	-0.331	0.302	-0.054	-0.157	0.554	-0.168	0.349	0.054	-0.045	0.57	-0.129	0.505	0.157	0.045	A0A0R4J1C5	–	–
A0A0R4J1H2	A0A0R4J1H2|Q8QZY2|E0CZG7|E0CXF4	Glyctk	Glycerate kinase	MOUSE	16	55619.3	-0.886	-0.263	-0.635	-0.511	-0.674	0.886	0.625	0.208	0.363	0.213	0.263	-0.625	-0.312	-0.232	-0.412	0.635	-0.208	0.312	0.127	-0.055	0.511	-0.363	0.232	-0.127	-0.207	0.674	-0.213	0.412	0.055	0.207	A0A0R4J1H2	–	–		cytosol [GO:0005829]; Golgi apparatus [GO:0005794]
A0A0R4J1J1	A0A0R4J1J1	Pnkd	Probable hydrolase PNKD	MOUSE	2	15683.7	-0.27	0.12	0.118	-0.028	-0.418	0.27	0.39	0.388	0.242	-0.207	-0.12	-0.39	-0.002	-0.148	-0.539	-0.118	-0.388	0.002	-0.109	-0.537	0.028	-0.242	0.148	0.109	-0.464	0.418	0.207	0.539	0.537	0.464	A0A0R4J1J1	–	TM		membrane [GO:0016020]
A0A0R4J1K1	A0A0R4J1K1|E9QA19|Q05BG1|Q8BT14	Cnot4	CCR4-NOT transcription complex subunit 4	MOUSE	2	78498.8	-0.915	-0.35	-0.552	-0.463	-0.428	0.915	0.565	0.362	0.452	0.487	0.35	-0.565	-0.203	-0.114	-0.078	0.552	-0.362	0.203	0.089	0.125	0.463	-0.452	0.114	-0.089	0.036	0.428	-0.487	0.078	-0.125	-0.036	A0A0R4J1K1	–	–	SUBCELLULAR LOCATION: Cytoplasm {ECO:0000256|ARBA:ARBA00004496}. Nucleus {ECO:0000256|ARBA:ARBA00004123}.	CCR4-NOT complex [GO:0030014]; cytosol [GO:0005829]; nucleus [GO:0005634]
A0A0R4J1L9	A0A0R4J1L9|Q5HZI1|A0A0R4J147|A0A0R4J0N9|E9Q8N4	Mtus1	Microtubule-associated tumor suppressor 1 homolog	MOUSE	2	135605	-0.87	0.076	-0.547	-0.446	-1.207	0.87	0.946	0.322	0.423	-0.338	-0.076	-0.946	-0.623	-0.523	-1.283	0.547	-0.322	0.623	0.101	-0.66	0.446	-0.423	0.523	-0.101	-0.761	1.207	0.338	1.283	0.66	0.761	A0A0R4J1L9	–	–	SUBCELLULAR LOCATION: Nucleus {ECO:0000256|ARBA:ARBA00004123}.	microtubule cytoskeleton [GO:0015630]; nucleolus [GO:0005730]
A0A0R4J1V0	A0A0R4J1V0|D3YZS9|D3YW13|D3Z114	Pdzk1	Na(+)/H(+) exchange regulatory cofactor NHE-RF3	MOUSE	51	56896	-1.025	-0.416	-0.846	-0.473	-0.882	1.025	0.598	0.192	0.591	0.136	0.416	-0.598	-0.424	-0.049	-0.451	0.846	-0.192	0.424	0.408	-0.056	0.473	-0.591	0.049	-0.408	-0.425	0.882	-0.136	0.451	0.056	0.425	A0A0R4J1V0	–	–		apical plasma membrane [GO:0016324]; brush border [GO:0005903]; microvillus membrane [GO:0031528]
A0A0R4J1W7	A0A0R4J1W7|Q8BGZ4|G3X8W7	Cdc23	Cell division cycle protein 23 homolog	MOUSE	2	69362.1	-0.779	-0.043	-0.77	-0.45	-0.786	0.779	0.737	0.009	0.329	-0.007	0.043	-0.737	-0.728	-0.408	-0.743	0.77	-0.009	0.728	0.32	-0.016	0.45	-0.329	0.408	-0.32	-0.336	0.786	0.007	0.743	0.016	0.336	A0A0R4J1W7	–	–		anaphase-promoting complex [GO:0005680]
A0A0R4J1Y3	A0A0R4J1Y3|Q8BWU5|E0CYN9|E9QMF4|E0CXW7	Osgep	Probable tRNA N6-adenosine threonylcarbamoyltransferase	MOUSE	6	36859.6	-0.788	-0.408	-0.564	-0.483	-0.639	0.788	0.427	0.22	0.292	0.152	0.408	-0.427	-0.209	-0.082	-0.201	0.564	-0.22	0.209	0.076	-0.024	0.483	-0.292	0.082	-0.076	-0.126	0.639	-0.152	0.201	0.024	0.126	A0A0R4J1Y3	–	–	SUBCELLULAR LOCATION: Cytoplasm {ECO:0000256|HAMAP-Rule:MF_03180}. Nucleus {ECO:0000256|HAMAP-Rule:MF_03180}.	cytosol [GO:0005829]; EKC/KEOPS complex [GO:0000408]; nucleoplasm [GO:0005654]
A0A0R4J242	A0A0R4J242|Q922Q9|A0A0R4J058|G8JL55|D3YWG2|A0A1B0GSH5	Chid1	Chitinase domain-containing protein 1	MOUSE	6	45375.3	-0.605	-0.2	-0.663	-0.35	-0.624	0.605	0.404	0.072	0.255	0.092	0.2	-0.404	-0.411	-0.176	-0.345	0.663	-0.072	0.411	0.208	0.066	0.35	-0.255	0.176	-0.208	-0.163	0.624	-0.092	0.345	-0.066	0.163	A0A0R4J242	SP	–	SUBCELLULAR LOCATION: Lysosome {ECO:0000256|ARBA:ARBA00004371}. Secreted {ECO:0000256|ARBA:ARBA00004613}.	extracellular region [GO:0005576]; lysosome [GO:0005764]
A0A0R4J243	A0A0R4J243|Q8BR65	Suds3	Sin3 histone deacetylase corepressor complex component SDS3	MOUSE	2	38915.3	-0.596	-0.37	-0.609	-0.633	-0.634	0.596	0.227	-0.013	-0.037	-0.038	0.37	-0.227	-0.24	-0.263	-0.264	0.609	0.013	0.24	-0.024	-0.025	0.633	0.037	0.263	0.024	-0.001	0.634	0.038	0.264	0.025	0.001	A0A0R4J243	–	–	SUBCELLULAR LOCATION: Nucleus {ECO:0000256|ARBA:ARBA00004123}.	cytosol [GO:0005829]; nuclear body [GO:0016604]
A0A0R4J250	A0A0R4J250|Q61070|V9GXH2|V9GXU0	Ei24	Etoposide-induced protein 2.4	MOUSE	2	41148.4	-0.817	-0.456	-0.687	-0.485	-0.688	0.817	0.437	0.155	0.414	0.106	0.456	-0.437	-0.223	-0.023	-0.243	0.687	-0.155	0.223	0.213	0.002	0.485	-0.414	0.023	-0.213	-0.239	0.688	-0.106	0.243	-0.002	0.239	A0A0R4J250	–	TM	SUBCELLULAR LOCATION: Membrane {ECO:0000256|ARBA:ARBA00004141}; Multi-pass membrane protein {ECO:0000256|ARBA:ARBA00004141}.	membrane [GO:0016020]
A0A0R4J263	A0A0R4J263|O35083|G3UWV6	Agpat1	1-acyl-sn-glycerol-3-phosphate acyltransferase	MOUSE	3	32079.1	-1.08	-0.21	-0.717	-0.839	-0.864	1.08	0.75	0.527	0.169	0.162	0.21	-0.75	-0.385	-0.507	-0.672	0.717	-0.527	0.385	-0.122	-0.092	0.839	-0.169	0.507	0.122	-0.107	0.864	-0.162	0.672	0.092	0.107	A0A0R4J263	–	TM		endoplasmic reticulum [GO:0005783]; membrane [GO:0016020]
A0A0R4J272	A0A0R4J272|Q921N7	Tmem70	Transmembrane protein 70, mitochondrial	MOUSE	3	28744.5	-0.466	-0.093	-0.239	-0.45	-0.267	0.466	0.185	0.226	0.029	0.198	0.093	-0.185	-0.086	-0.381	0.052	0.239	-0.226	0.086	-0.166	0.059	0.45	-0.029	0.381	0.166	0.225	0.267	-0.198	-0.052	-0.059	-0.225	A0A0R4J272	–	TM		mitochondrial crista [GO:0030061]; nucleoplasm [GO:0005654]
A0A0R4J288	A0A0R4J288|G3UZ39|G3UX82|G3UZP8|O70348	Dxo	Decapping nuclease	MOUSE	2	45842.2	-0.866	-0.364	-0.761	-0.317	-0.785	0.866	0.678	0.127	0.549	0.158	0.364	-0.678	-0.573	0.064	-0.597	0.761	-0.127	0.573	0.444	0.012	0.317	-0.549	-0.064	-0.444	-0.468	0.785	-0.158	0.597	-0.012	0.468	A0A0R4J288	–	–	SUBCELLULAR LOCATION: Nucleus {ECO:0000256|RuleBase:RU367113}.	cytosol [GO:0005829]; nucleoplasm [GO:0005654]; plasma membrane [GO:0005886]
A0A0R4J291	A0A0R4J291|Q7TMV3|F2Z402	Fastkd5	FAST kinase domain-containing protein 5, mitochondrial	MOUSE	6	92647.5	-0.812	-0.226	-0.502	-0.438	-0.627	0.812	0.489	0.135	0.205	0.199	0.226	-0.489	-0.282	-0.257	-0.397	0.502	-0.135	0.282	0.076	-0.094	0.438	-0.205	0.257	-0.076	-0.206	0.627	-0.199	0.397	0.094	0.206	A0A0R4J291	–	–	SUBCELLULAR LOCATION: Mitochondrion {ECO:0000256|ARBA:ARBA00004173}.	mitochondrial nucleoid [GO:0042645]; ribonucleoprotein granule [GO:0035770]
A0A0R4J293	A0A0R4J293|Q9JLF6|A0A2I3BQN2|A0A2I3BS02|A0A2I3BRW9	Tgm1	Protein-glutamine gamma-glutamyltransferase K	MOUSE	25	90706.8	-0.637	-0.148	-0.247	-0.273	-0.514	0.637	0.505	0.339	0.327	0.105	0.148	-0.505	-0.198	-0.182	-0.38	0.247	-0.339	0.198	-0.009	-0.232	0.273	-0.327	0.182	0.009	-0.234	0.514	-0.105	0.38	0.232	0.234	A0A0R4J293	–	–	SUBCELLULAR LOCATION: Membrane {ECO:0000256|ARBA:ARBA00004635}; Lipid-anchor {ECO:0000256|ARBA:ARBA00004635}.	membrane [GO:0016020]
A0A0R4J298	A0A0R4J298|Q61211|E9PUG7|Q8C8I3	Eif2d	Eukaryotic translation initiation factor 2D	MOUSE	6	65351.1	-0.788	-0.181	-0.672	-0.595	-0.61	0.788	0.595	0.157	0.193	0.106	0.181	-0.595	-0.545	-0.272	-0.514	0.672	-0.157	0.545	-0.025	-0.006	0.595	-0.193	0.272	0.025	-0.015	0.61	-0.106	0.514	0.006	0.015	A0A0R4J298	–	–	SUBCELLULAR LOCATION: Cytoplasm {ECO:0000256|ARBA:ARBA00004496}.	cytoplasm [GO:0005737]
A0A0R4J2B2	A0A0R4J2B2|Q6WVG3|Q8C7J6|Q50H33	Kctd12	BTB/POZ domain-containing protein KCTD12	MOUSE	7	36172.6	-0.579	-0.459	-0.547	-0.424	-0.37	0.579	0.087	0.108	0.07	0.173	0.459	-0.087	-0.007	0.061	0.088	0.547	-0.108	0.007	0.136	0.162	0.424	-0.07	-0.061	-0.136	0.027	0.37	-0.173	-0.088	-0.162	-0.027	A0A0R4J2B2	–	–	SUBCELLULAR LOCATION: Postsynaptic cell membrane {ECO:0000256|ARBA:ARBA00034100}. Presynaptic cell membrane {ECO:0000256|ARBA:ARBA00034111}.	cell projection [GO:0042995]; postsynaptic membrane [GO:0045211]; presynaptic membrane [GO:0042734]; receptor complex [GO:0043235]
A0A0U1RP81	A0A0U1RP81|A0A1B0GX08|E9PVS5	Immt	MICOS complex subunit MIC60	MOUSE	37	54001.5	-0.97	-0.179	-0.664	-0.388	-0.992	0.97	0.833	0.374	0.582	0.152	0.179	-0.833	-0.46	-0.214	-0.78	0.664	-0.374	0.46	0.238	-0.328	0.388	-0.582	0.214	-0.238	-0.566	0.992	-0.152	0.78	0.328	0.566	A0A0U1RP81	–	TM	SUBCELLULAR LOCATION: Mitochondrion inner membrane {ECO:0000256|RuleBase:RU363000}; Single-pass membrane protein {ECO:0000256|RuleBase:RU363000}.	mitochondrial inner membrane [GO:0005743]
A0A0U1RPA0	A0A0U1RPA0|S4R190|S4R243|A0A1L1SU82|A0A1L1SV63	Plekha7	Pleckstrin homology domain-containing family A member 7 (Fragment)	MOUSE	22	137863	-0.803	-0.323	-0.655	-0.622	-0.591	0.803	0.5	0.166	0.214	0.253	0.323	-0.5	-0.377	-0.263	-0.265	0.655	-0.166	0.377	0.032	0.084	0.622	-0.214	0.263	-0.032	0.051	0.591	-0.253	0.265	-0.084	-0.051	A0A0U1RPA0	–	–	SUBCELLULAR LOCATION: Cytoplasm {ECO:0000256|ARBA:ARBA00004496}.	cytoplasm [GO:0005737]; membrane [GO:0016020]
A0A0U1RPL0	A0A0U1RPL0|Q7TQH0|Q3TGG2|E9Q5Q0|J3QP59	Atxn2l	Ataxin-2-like protein	MOUSE	2	115777	-0.546	-0.136	-0.337	-0.552	-0.289	0.546	0.41	0.208	-0.007	0.257	0.136	-0.41	-0.201	-0.417	-0.153	0.337	-0.208	0.201	-0.215	0.048	0.552	0.007	0.417	0.215	0.264	0.289	-0.257	0.153	-0.048	-0.264	A0A0U1RPL0	–	–		cytoplasmic stress granule [GO:0010494]; cytosol [GO:0005829]; membrane [GO:0016020]; nuclear speck [GO:0016607]
A0A140LHG8	A0A140LHG8|A0A140LJ01|Q9CYN2|A0A140LHR3|A0A140LJG6|A0A140LIK0|A0A140LHW5	Spcs2	Microsomal signal peptidase 25 kDa subunit	MOUSE	7	28797.6	-0.592	-0.53	-0.53	-0.4	-0.33	0.592	0.139	0.052	0.087	0.104	0.53	-0.139	-0.062	0.019	0.075	0.53	-0.052	0.062	0.082	0.095	0.4	-0.087	-0.019	-0.082	0.057	0.33	-0.104	-0.075	-0.095	-0.057	A0A140LHG8	–	TM	SUBCELLULAR LOCATION: Endoplasmic reticulum membrane {ECO:0000256|ARBA:ARBA00004477, ECO:0000256|RuleBase:RU368033}; Multi-pass membrane protein {ECO:0000256|ARBA:ARBA00004477, ECO:0000256|RuleBase:RU368033}.	signal peptidase complex [GO:0005787]
A0A140LHU0	A0A140LHU0|Q61072|E9Q638	Adam9	Disintegrin and metalloproteinase domain-containing protein 9	MOUSE	3	96198	-0.931	-0.226	-0.833	-0.192	-0.703	0.931	0.542	-0.088	0.507	0.104	0.226	-0.542	-0.647	0.033	-0.438	0.833	0.088	0.647	0.611	0.13	0.192	-0.507	-0.033	-0.611	-0.401	0.703	-0.104	0.438	-0.13	0.401	A0A140LHU0	SP	TM	SUBCELLULAR LOCATION: Membrane {ECO:0000256|ARBA:ARBA00004479}; Single-pass type I membrane protein {ECO:0000256|ARBA:ARBA00004479}.	membrane [GO:0016020]
A0A140LI88	A0A140LI88|A0A4W7PWM5|A0A5H1ZRN8	Ankrd31	Ankyrin repeat domain-containing protein 31	MOUSE	4	208338	-3.03	-0.705	-3.268	-0.698	-2.626	3.03	2.282	0.113	2.243	0.611	0.705	-2.282	-2.554	-0.026	-1.921	3.268	-0.113	2.554	2.557	0.436	0.698	-2.243	0.026	-2.557	-1.923	2.626	-0.611	1.921	-0.436	1.923	A0A140LI88	–	–	SUBCELLULAR LOCATION: Nucleus {ECO:0000269|PubMed:31000436}. Chromosome {ECO:0000269|PubMed:31000436, ECO:0000269|PubMed:31003867}. Note=Localizes on chromatin between preleptotene and early pachytene (PubMed:31000436). Associates with the chromosome axes, but disappears from axes upon synaptonemal complex formation (PubMed:31000436). {ECO:0000269|PubMed:31000436}.	chromatin [GO:0000785]; nucleus [GO:0005634]
A0A140LIF8	A0A140LIF8|Q9Z1M2	Irgm2	Immunity-related GTPase family M member 2	MOUSE	5	46784.8	-0.987	-0.328	-0.796	-0.233	-0.836	0.987	0.769	0.245	0.778	0.163	0.328	-0.769	-0.403	0.089	-0.514	0.796	-0.245	0.403	0.51	-0.118	0.233	-0.778	-0.089	-0.51	-0.642	0.836	-0.163	0.514	0.118	0.642	A0A140LIF8	–	–	SUBCELLULAR LOCATION: Cytoplasmic vesicle membrane {ECO:0000269|PubMed:34078740}. Golgi apparatus membrane {ECO:0000269|PubMed:34078740}. Cytoplasm, cytosol {ECO:0000269|PubMed:34078740}. Note=Localizes to parasitophorous vacuole membranes. {ECO:0000269|PubMed:34078740}.	cytoplasmic vesicle membrane [GO:0030659]; cytosol [GO:0005829]; Golgi membrane [GO:0000139]; vacuolar membrane [GO:0005774]
A0A140LIT2	A0A140LIT2|O88455|D3YXR4|D3Z7G1|A0A140LI18	Dhcr7	7-dehydrocholesterol reductase	MOUSE	3	54960.8	-0.243	-0.187	-0.2	-0.265	-0.258	0.243	0.412	0.292	0.163	-0.016	0.187	-0.412	-0.109	-0.146	-0.325	0.2	-0.292	0.109	-0.129	-0.216	0.265	-0.163	0.146	0.129	-0.263	0.258	0.016	0.325	0.216	0.263	A0A140LIT2	–	TM	SUBCELLULAR LOCATION: Endoplasmic reticulum membrane {ECO:0000256|ARBA:ARBA00004477, ECO:0000256|RuleBase:RU369120}; Multi-pass membrane protein {ECO:0000256|ARBA:ARBA00004477, ECO:0000256|RuleBase:RU369120}.	endoplasmic reticulum membrane [GO:0005789]; nuclear outer membrane [GO:0005640]
A0A140LJ04	A0A140LJ04|E9Q5W5|Q5SSH7	Zzef1	Zinc finger ZZ-type and EF-hand domain-containing protein 1	MOUSE	16	336030	-0.776	-0.239	-0.547	-0.421	-0.684	0.776	0.656	0.251	0.43	0.158	0.239	-0.656	-0.385	-0.224	-0.485	0.547	-0.251	0.385	0.104	-0.013	0.421	-0.43	0.224	-0.104	-0.235	0.684	-0.158	0.485	0.013	0.235	A0A140LJ04	–	–
A0A140LJJ5	A0A140LJJ5|E9Q394|A0A140LHG3	Akap13	A-kinase anchor protein 13	MOUSE	5	309709	-0.66	-0.288	-0.5	-0.45	-0.534	0.66	0.295	-0.029	0.209	0.096	0.288	-0.295	-0.359	-0.162	-0.201	0.5	0.029	0.359	0.14	0.047	0.45	-0.209	0.162	-0.14	-0.113	0.534	-0.096	0.201	-0.047	0.113	A0A140LJJ5	–	–	SUBCELLULAR LOCATION: Cytoplasm, cell cortex {ECO:0000256|ARBA:ARBA00004544}. Cytoplasm, cytosol {ECO:0000256|ARBA:ARBA00004514}. Membrane {ECO:0000256|ARBA:ARBA00004170}; Peripheral membrane protein {ECO:0000256|ARBA:ARBA00004170}. Nucleus {ECO:0000256|ARBA:ARBA00004123}.	cortical actin cytoskeleton [GO:0030864]; cytosol [GO:0005829]; membrane [GO:0016020]; nucleus [GO:0005634]
A0A140T8P6	A0A140T8P6|P01635	Igkv12-46	Immunoglobulin kappa variable 12-46 (Fragment)	MOUSE	2	12733.1	-0.605	0.047	-0.366	-0.161	-0.148	0.605	0.652	0.238	0.444	0.457	-0.047	-0.652	-0.413	-0.208	-0.195	0.366	-0.238	0.413	0.206	0.218	0.161	-0.444	0.208	-0.206	0.013	0.148	-0.457	0.195	-0.218	-0.013	A0A140T8P6	SP	–		extracellular region [GO:0005576]; immunoglobulin complex [GO:0019814]; plasma membrane [GO:0005886]
A0A140T8W1	A0A140T8W1|A6H584|A0A140T8T7	Col6a5	Collagen alpha-5(VI) chain	MOUSE	21	291664	-0.94	-0.55	-0.889	-0.448	-0.884	0.94	0.405	0.081	0.452	0.088	0.55	-0.405	-0.235	0.083	-0.178	0.889	-0.081	0.235	0.467	0.029	0.448	-0.452	-0.083	-0.467	-0.486	0.884	-0.088	0.178	-0.029	0.486	A0A140T8W1	SP	–	SUBCELLULAR LOCATION: Secreted, extracellular space, extracellular matrix {ECO:0000256|ARBA:ARBA00004498}.	collagen trimer [GO:0005581]; extracellular region [GO:0005576]
A0A1B0GR11	A0A1B0GR11|Q93092	Taldo1	Transaldolase	MOUSE	22	42664.1	-0.946	-0.76	-0.855	-0.398	-0.748	0.946	0.164	0.004	0.512	0.16	0.76	-0.164	-0.071	0.358	0.05	0.855	-0.004	0.071	0.46	0.13	0.398	-0.512	-0.358	-0.46	-0.328	0.748	-0.16	-0.05	-0.13	0.328	A0A1B0GR11	–	–		cytoplasm [GO:0005737]
A0A1B0GRP7	A0A1B0GRP7|Q9Z2Y8|Q6P8V7|A0A1B0GRR5|Q80ZV3|A0A1B0GSP5|A0A1B0GQY5|A0A1B0GSA1	Plpbp	Pyridoxal phosphate homeostasis protein (Fragment)	MOUSE	12	36459.1	-0.656	-0.484	-0.587	-0.416	-0.546	0.656	0.193	0.132	0.298	0.13	0.484	-0.193	-0.075	0.115	-0.105	0.587	-0.132	0.075	0.182	0.011	0.416	-0.298	-0.115	-0.182	-0.189	0.546	-0.13	0.105	-0.011	0.189	A0A1B0GRP7	–	–
A0A1B0GRV0	A0A1B0GRV0|D3Z5X0	Bpnt1	3'(2'),5'-bisphosphate nucleotidase 1	MOUSE	20	35315.6	-0.873	-0.728	-0.807	-0.403	-0.638	0.873	0.117	0.123	0.459	0.271	0.728	-0.117	-0.049	0.349	0.144	0.807	-0.123	0.049	0.404	0.135	0.403	-0.459	-0.349	-0.404	-0.248	0.638	-0.271	-0.144	-0.135	0.248	A0A1B0GRV0	–	–
A0A1B0GS91	A0A1B0GS91|Q8K4L3|E9Q3Z5|Q8K4L2|F6R6A4	Svil	Supervillin	MOUSE	11	254915	-0.826	-0.414	-0.774	-0.401	-0.597	0.826	0.446	0.05	0.438	0.195	0.414	-0.446	-0.375	-0.007	-0.203	0.774	-0.05	0.375	0.4	0.125	0.401	-0.438	0.007	-0.4	-0.24	0.597	-0.195	0.203	-0.125	0.24	A0A1B0GS91	–	–	SUBCELLULAR LOCATION: Cell membrane {ECO:0000256|ARBA:ARBA00004413}; Peripheral membrane protein {ECO:0000256|ARBA:ARBA00004413}; Cytoplasmic side {ECO:0000256|ARBA:ARBA00004413}. Cell projection, invadopodium {ECO:0000256|ARBA:ARBA00004264}. Cell projection, podosome {ECO:0000256|ARBA:ARBA00004188}. Cleavage furrow {ECO:0000256|ARBA:ARBA00004626}. Cytoplasm, cytoskeleton {ECO:0000256|ARBA:ARBA00…	anchoring junction [GO:0070161]; cell projection [GO:0042995]; cleavage furrow [GO:0032154]; costamere [GO:0043034]; cytosol [GO:0005829]; midbody [GO:0030496]; nucleus [GO:0005634]; podosome [GO:0002102]
A0A1B0GSU0	A0A1B0GSU0|Q571I9|D3Z0B9|A0A1B0GSN3	Aldh16a1	Aldehyde dehydrogenase family 16 member A1	MOUSE	17	85595.1	-1.117	-0.428	-0.905	-0.577	-0.839	1.117	0.709	0.176	0.55	0.28	0.428	-0.709	-0.475	-0.113	-0.35	0.905	-0.176	0.475	0.395	0.102	0.577	-0.55	0.113	-0.395	-0.218	0.839	-0.28	0.35	-0.102	0.218	A0A1B0GSU0	–	–
A0A1B0GSX7	A0A1B0GSX7|Q6PFD9	Nup98	Nuclear pore complex protein Nup96	MOUSE	3	198507	-1.007	-0.374	-0.759	-0.552	-0.809	1.007	0.731	0.229	0.456	0.182	0.374	-0.731	-0.441	-0.231	-0.579	0.759	-0.229	0.441	0.146	-0.066	0.552	-0.456	0.231	-0.146	-0.271	0.809	-0.182	0.579	0.066	0.271	A0A1B0GSX7	–	–	SUBCELLULAR LOCATION: Nucleus membrane {ECO:0000256|ARBA:ARBA00004620}; Peripheral membrane protein {ECO:0000256|ARBA:ARBA00004620}; Nucleoplasmic side {ECO:0000256|ARBA:ARBA00004620}. Nucleus, nuclear pore complex {ECO:0000256|ARBA:ARBA00004567}. Nucleus, nucleoplasm {ECO:0000256|ARBA:ARBA00004642}.	kinetochore [GO:0000776]; nuclear body [GO:0016604]; nuclear inclusion body [GO:0042405]; nuclear membrane [GO:0031965]; nuclear periphery [GO:0034399]; nuclear pore nuclear basket [GO:0044615]; nuclear pore outer ring [GO:0031080]; ribonucleoprotein complex [GO:1990904]
A0A1B0GSZ9	A0A1B0GSZ9|O35972|A0A1B0GQZ1	Mrpl23	39S ribosomal protein L23, mitochondrial	MOUSE	4	20115.7	-0.612	-0.326	-0.544	-0.361	-0.445	0.612	0.344	0.214	0.341	0.145	0.326	-0.344	-0.09	-0.13	-0.065	0.544	-0.214	0.09	0.169	-0.006	0.361	-0.341	0.13	-0.169	-0.149	0.445	-0.145	0.065	0.006	0.149	A0A1B0GSZ9	–	–	SUBCELLULAR LOCATION: Mitochondrion {ECO:0000256|ARBA:ARBA00004173}.	cytosolic ribosome [GO:0022626]; mitochondrion [GO:0005739]; ribosomal subunit [GO:0044391]
A0A1D5RLL3	A0A1D5RLL3|Q8BG67|A0A2I3BR57|Q8BWC5	Efr3a	Protein EFR3 homolog A	MOUSE	19	96596.6	-0.705	-0.153	-0.456	-0.452	-0.662	0.705	0.569	0.262	0.237	0.106	0.153	-0.569	-0.305	-0.339	-0.521	0.456	-0.262	0.305	0.007	-0.112	0.452	-0.237	0.339	-0.007	-0.116	0.662	-0.106	0.521	0.112	0.116	A0A1D5RLL3	–	–	SUBCELLULAR LOCATION: Cell membrane {ECO:0000256|ARBA:ARBA00004193}; Lipid-anchor {ECO:0000256|ARBA:ARBA00004193}.	plasma membrane [GO:0005886]
A0A1D5RLQ9	A0A1D5RLQ9|E9PVY0|Q3UU96|D3YYN8|H7BX44|F6Q5A5|F6S5Z6|F6YZJ7|F6W0C2	Cdc42bpa	Non-specific serine/threonine protein kinase	MOUSE	22	200926	-0.788	-0.241	-0.68	-0.468	-0.638	0.788	0.605	0.136	0.282	0.111	0.241	-0.605	-0.406	-0.193	-0.441	0.68	-0.136	0.406	0.175	-0.084	0.468	-0.282	0.193	-0.175	-0.201	0.638	-0.111	0.441	0.084	0.201	A0A1D5RLQ9	–	–	SUBCELLULAR LOCATION: Cell projection, lamellipodium {ECO:0000256|ARBA:ARBA00004510}. Cytoplasm {ECO:0000256|ARBA:ARBA00004496}.	actomyosin [GO:0042641]; cytoplasm [GO:0005737]; lamellipodium [GO:0030027]
A0A1D5RLT6	A0A1D5RLT6|D3YWR0|Q80TI0|A0A1L1SQ42|F7BFL8	Gramd1b	Protein Aster-B	MOUSE	11	89603.2	-0.676	-0.386	-0.434	-0.496	-0.488	0.676	0.315	0.226	0.135	0.254	0.386	-0.315	0.004	-0.05	-0.05	0.434	-0.226	-0.004	-0.083	-0.004	0.496	-0.135	0.05	0.083	0.124	0.488	-0.254	0.05	0.004	-0.124	A0A1D5RLT6	–	TM	SUBCELLULAR LOCATION: Endoplasmic reticulum membrane {ECO:0000256|ARBA:ARBA00004389}; Single-pass membrane protein {ECO:0000256|ARBA:ARBA00004389}.	endoplasmic reticulum membrane [GO:0005789]; endoplasmic reticulum-plasma membrane contact site [GO:0140268]
A0A1D5RLV1	A0A1D5RLV1	Epb41	Band 4.1 (Fragment)	MOUSE	14	54296.1	-0.633	-0.309	-0.385	-0.436	-0.271	0.633	0.325	0.249	0.197	0.362	0.309	-0.325	-0.076	-0.128	0.037	0.385	-0.249	0.076	-0.051	0.113	0.436	-0.197	0.128	0.051	0.165	0.271	-0.362	-0.037	-0.113	-0.165	A0A1D5RLV1	–	TM	SUBCELLULAR LOCATION: Cytoplasm, cell cortex {ECO:0000256|ARBA:ARBA00004544}. Cytoplasm, cytoskeleton {ECO:0000256|ARBA:ARBA00004245}. Nucleus {ECO:0000256|ARBA:ARBA00004123}.	cell cortex [GO:0005938]; cytoskeleton [GO:0005856]; membrane [GO:0016020]; nucleus [GO:0005634]
A0A1D5RM83	A0A1D5RM83|E9PUA3|Q8R0S2|A0A5F8MPT9	Iqsec1	IQ motif and SEC7 domain-containing protein 1	MOUSE	7	118783	-0.923	-0.238	-0.613	-0.523	-0.673	0.923	0.656	0.229	0.408	0.192	0.238	-0.656	-0.364	-0.238	-0.431	0.613	-0.229	0.364	0.182	-0.069	0.523	-0.408	0.238	-0.182	-0.235	0.673	-0.192	0.431	0.069	0.235	A0A1D5RM83	–	–	SUBCELLULAR LOCATION: Cytoplasm {ECO:0000256|ARBA:ARBA00004496}.	cytoplasm [GO:0005737]; postsynaptic density, intracellular component [GO:0099092]
A0A1D5RM85	A0A1D5RM85|P62717|A0A1D5RLW5|A0A1D5RME4|A0A1D5RM79|A0A1D5RMC7	Rpl18a	60S ribosomal protein L18a (Fragment)	MOUSE	11	25208.5	-0.528	-0.254	-0.393	-0.337	-0.495	0.528	0.305	0.066	0.186	0.049	0.254	-0.305	-0.237	-0.121	-0.301	0.393	-0.066	0.237	0.077	-0.078	0.337	-0.186	0.121	-0.077	-0.132	0.495	-0.049	0.301	0.078	0.132	A0A1D5RM85	–	–		cytosolic large ribosomal subunit [GO:0022625]
A0A1D5RMD4	A0A1D5RMD4|E7FLY0|B1AVY7|P33174|E9PX57	Kif16b	Kinesin-like protein KIF16B	MOUSE	19	158266	-0.8	-0.203	-0.6	-0.443	-0.671	0.8	0.572	0.191	0.396	0.147	0.203	-0.572	-0.366	-0.279	-0.444	0.6	-0.191	0.366	0.177	-0.011	0.443	-0.396	0.279	-0.177	-0.189	0.671	-0.147	0.444	0.011	0.189	A0A1D5RMD4	–	–	SUBCELLULAR LOCATION: Cytoplasm, cytoskeleton {ECO:0000256|ARBA:ARBA00004245}.	cytoplasm [GO:0005737]; cytoskeleton [GO:0005856]
A0A1D5RMM8	A0A1D5RMM8|F8VQ28|Q8VI36|A0A0J9YV30	Pxn	Paxillin	MOUSE	11	115458	-1.041	-0.198	-0.831	-0.604	-0.909	1.041	0.791	0.227	0.513	0.194	0.198	-0.791	-0.504	-0.256	-0.575	0.831	-0.227	0.504	0.231	-0.066	0.604	-0.513	0.256	-0.231	-0.328	0.909	-0.194	0.575	0.066	0.328	A0A1D5RMM8	–	–	SUBCELLULAR LOCATION: Cell junction, focal adhesion {ECO:0000256|ARBA:ARBA00004246}. Cytoplasm, cell cortex {ECO:0000256|ARBA:ARBA00004544}. Cytoplasm, cytoskeleton {ECO:0000256|ARBA:ARBA00004245}.	cell cortex [GO:0005938]; cytoskeleton [GO:0005856]; cytosol [GO:0005829]; focal adhesion [GO:0005925]
A0A1L1SQ51	A0A1L1SQ51|E9PUM4|Q71LX4|Q8CDM9|A0A1L1SRI1|A0A1L1SQP9|A0A1L1SVA8	Tln2	Talin-2	MOUSE	47	274204	-0.758	-0.33	-0.564	-0.478	-0.591	0.758	0.526	0.169	0.457	0.194	0.33	-0.526	-0.355	-0.096	-0.36	0.564	-0.169	0.355	0.235	0.009	0.478	-0.457	0.096	-0.235	-0.253	0.591	-0.194	0.36	-0.009	0.253	A0A1L1SQ51	–	–	SUBCELLULAR LOCATION: Cell junction, focal adhesion {ECO:0000256|ARBA:ARBA00004246}. Cell membrane {ECO:0000256|ARBA:ARBA00004413}; Peripheral membrane protein {ECO:0000256|ARBA:ARBA00004413}; Cytoplasmic side {ECO:0000256|ARBA:ARBA00004413}. Cytoplasm, cytoskeleton {ECO:0000256|ARBA:ARBA00004245}.	cytoplasm [GO:0005737]; cytoskeleton [GO:0005856]; focal adhesion [GO:0005925]; plasma membrane [GO:0005886]; presynapse [GO:0098793]; ruffle [GO:0001726]
A0A1L1SQR4	A0A1L1SQR4|Q8VDR9|A0A1L1STJ1|A0A1L1ST98	Dock6	Dedicator of cytokinesis protein 6	MOUSE	18	238615	-0.895	-0.223	-0.706	-0.423	-0.644	0.895	0.704	0.201	0.43	0.174	0.223	-0.704	-0.543	-0.274	-0.47	0.706	-0.201	0.543	0.288	0.018	0.423	-0.43	0.274	-0.288	-0.204	0.644	-0.174	0.47	-0.018	0.204	A0A1L1SQR4	–	–		cytosol [GO:0005829]
A0A1L1SQU7	A0A1L1SQU7|A0A087WRT4|F2Z4A3	Fat1	FAT atypical cadherin 1	MOUSE	72	515778	-3.004	-0.771	-2.568	-0.637	-2.324	3.004	2.206	0.425	2.276	0.655	0.771	-2.206	-1.753	0.129	-1.565	2.568	-0.425	1.753	1.876	0.184	0.637	-2.276	-0.129	-1.876	-1.718	2.324	-0.655	1.565	-0.184	1.718	A0A1L1SQU7	SP	TM	SUBCELLULAR LOCATION: Cell membrane {ECO:0000256|ARBA:ARBA00004162}; Single-pass membrane protein {ECO:0000256|ARBA:ARBA00004162}. Membrane {ECO:0000256|ARBA:ARBA00004479}; Single-pass type I membrane protein {ECO:0000256|ARBA:ARBA00004479}.	apical plasma membrane [GO:0016324]; cell junction [GO:0030054]; filopodium [GO:0030175]; lamellipodium [GO:0030027]; plasma membrane [GO:0005886]
A0A1L1SRX2	A0A1L1SRX2|O08739|Q3V1D3|A0A0G2JFD4	Ampd3	AMP deaminase	MOUSE	4	90080.2	-0.633	-0.246	-0.404	-0.471	-0.413	0.633	0.301	0.228	0.194	0.253	0.246	-0.301	-0.158	-0.086	-0.014	0.404	-0.228	0.158	-0.094	-0.036	0.471	-0.194	0.086	0.094	0.058	0.413	-0.253	0.014	0.036	-0.058	A0A1L1SRX2	–	–
A0A1L1STE4	A0A1L1STE4|Q9Z1X4|Q45VK5|A0A1L1SSU8|A0A1L1ST48	Ilf3	Interleukin enhancer-binding factor 3	MOUSE	5	97850.3	-0.69	-0.253	-0.73	-0.455	-0.569	0.69	0.455	0.11	0.365	0.144	0.253	-0.455	-0.398	-0.059	-0.115	0.73	-0.11	0.398	0.222	0.081	0.455	-0.365	0.059	-0.222	-0.026	0.569	-0.144	0.115	-0.081	0.026	A0A1L1STE4	–	–	SUBCELLULAR LOCATION: Cytoplasm {ECO:0000256|ARBA:ARBA00004496}. Nucleus {ECO:0000256|ARBA:ARBA00004123}.	cytoplasm [GO:0005737]; nucleus [GO:0005634]
A0A1L1STE6	A0A1L1STE6|Q9D6R2	Idh3a	Isocitrate dehydrogenase [NAD] subunit, mitochondrial	MOUSE	19	41975.7	-1.042	-0.415	-0.853	-0.548	-0.849	1.042	0.596	0.192	0.441	0.204	0.415	-0.596	-0.386	-0.098	-0.377	0.853	-0.192	0.386	0.268	-0.023	0.548	-0.441	0.098	-0.268	-0.318	0.849	-0.204	0.377	0.023	0.318	A0A1L1STE6	–	–	SUBCELLULAR LOCATION: Mitochondrion {ECO:0000256|RuleBase:RU361266}.	mitochondrion [GO:0005739]
A0A1L1SUG9	A0A1L1SUG9|Q91ZI0|A0A0A6YW76	Celsr3	Cadherin EGF LAG seven-pass G-type receptor 3	MOUSE	3	364091	-2.08	-0.674	-1.459	-0.525	-1.561	2.08	1.406	0.62	1.554	0.518	0.674	-1.406	-0.786	0.148	-0.888	1.459	-0.62	0.786	0.934	-0.102	0.525	-1.554	-0.148	-0.934	-1.036	1.561	-0.518	0.888	0.102	1.036	A0A1L1SUG9	SP	TM	SUBCELLULAR LOCATION: Cell membrane {ECO:0000256|ARBA:ARBA00004651}; Multi-pass membrane protein {ECO:0000256|ARBA:ARBA00004651}.	plasma membrane [GO:0005886]
A0A1L1SUI3	A0A1L1SUI3|Q9D1F9|A0A1L1SUV7|A0A1L1SV42	Slc37a4	Solute carrier family 37 (glucose-6-phosphate transporter), member 4	MOUSE	7	48826.8	-0.522	-0.221	-0.376	-0.349	-0.485	0.522	0.264	0.194	0.227	0.009	0.221	-0.264	-0.141	-0.092	-0.324	0.376	-0.194	0.141	-0.011	-0.191	0.349	-0.227	0.092	0.011	-0.156	0.485	-0.009	0.324	0.191	0.156	A0A1L1SUI3	–	TM	SUBCELLULAR LOCATION: Endomembrane system {ECO:0000256|ARBA:ARBA00004127}; Multi-pass membrane protein {ECO:0000256|ARBA:ARBA00004127}.	endoplasmic reticulum membrane [GO:0005789]
A0A1L1SV73	A0A1L1SV73|Q8BY87	Usp47	Ubiquitin carboxyl-terminal hydrolase 47	MOUSE	24	158521	-0.874	-0.264	-0.567	-0.47	-0.647	0.874	0.609	0.306	0.362	0.263	0.264	-0.609	-0.338	-0.158	-0.365	0.567	-0.306	0.338	0.117	-0.054	0.47	-0.362	0.158	-0.117	-0.134	0.647	-0.263	0.365	0.054	0.134	A0A1L1SV73	–	–
A0A1W2P6G5	A0A1W2P6G5	Myl6	Myosin light polypeptide 6	MOUSE	10	15619.3	-1.577	-0.277	-0.859	-0.543	-0.905	1.577	1.301	0.719	1.034	0.672	0.277	-1.301	-0.562	-0.267	-0.552	0.859	-0.719	0.562	0.315	-0.006	0.543	-1.034	0.267	-0.315	-0.362	0.905	-0.672	0.552	0.006	0.362	A0A1W2P6G5	–	–
A0A1W2P6X3	A0A1W2P6X3|Q9JL26|A2AB60	Fmnl1	Formin-like protein 1	MOUSE	4	123494	-0.837	-0.296	-0.676	-0.28	-0.671	0.837	0.52	0.208	0.596	0.166	0.296	-0.52	-0.43	-0.122	-0.354	0.676	-0.208	0.43	0.396	0.076	0.28	-0.596	0.122	-0.396	-0.43	0.671	-0.166	0.354	-0.076	0.43	A0A1W2P6X3	–	–		cytosol [GO:0005829]
A0A1W2P711	A0A1W2P711|Q91ZV0|H3BJS0|H3BKH2|E9Q3S2|H3BK48|E9PY90|H3BK44|H3BJI6|H3BL19|H3BKL6|H3BJ71|H3BJY7	Mia2	Melanoma inhibitory activity protein 2	MOUSE	2	157158	-1.263	-0.133	-0.912	-0.731	-0.875	1.263	1.131	0.351	0.533	0.389	0.133	-1.131	-0.78	-0.598	-0.742	0.912	-0.351	0.78	0.182	0.038	0.731	-0.533	0.598	-0.182	-0.144	0.875	-0.389	0.742	-0.038	0.144	A0A1W2P711	SP	TM	SUBCELLULAR LOCATION: Endoplasmic reticulum membrane {ECO:0000256|ARBA:ARBA00004389}; Single-pass membrane protein {ECO:0000256|ARBA:ARBA00004389}.	endoplasmic reticulum membrane [GO:0005789]
A0A1W2P768	A0A1W2P768|P84228	H3c14	Histone H3.2	MOUSE	8	20360.4	-0.813	-0.431	-0.539	-0.534	-0.305	0.813	0.344	0.213	0.391	0.426	0.431	-0.344	-0.19	-0.005	-0.046	0.539	-0.213	0.19	0.009	0.118	0.534	-0.391	0.005	-0.009	0.109	0.305	-0.426	0.046	-0.118	-0.109	A0A1W2P768	–	–	SUBCELLULAR LOCATION: Chromosome {ECO:0000256|ARBA:ARBA00004286}. Nucleus {ECO:0000256|ARBA:ARBA00004123}.	nucleosome [GO:0000786]; nucleus [GO:0005634]
A0A1W2P788	A0A1W2P788|P45700	Man1a	alpha-1,2-Mannosidase (Fragment)	MOUSE	3	82497.5	0.257	-0.51	-0.383	-3.44	-0.008	-0.257	-0.756	-0.656	-3.581	-0.265	0.51	0.756	0.111	-2.656	0.433	0.383	0.656	-0.111	-2.844	0.321	3.44	3.581	2.656	2.844	3.497	0.008	0.265	-0.433	-0.321	-3.497	A0A1W2P788	–	TM	SUBCELLULAR LOCATION: Golgi apparatus membrane {ECO:0000256|ARBA:ARBA00004323}; Single-pass type II membrane protein {ECO:0000256|ARBA:ARBA00004323}.	Golgi membrane [GO:0000139]
A0A1W2P7K6	A0A1W2P7K6|Q68EF0|A0A1W2P6M4	Rab3ip	Rab-3A-interacting protein	MOUSE	10	51749.6	-1.009	-0.375	-0.766	-0.623	-0.746	1.009	0.643	0.303	0.361	0.213	0.375	-0.643	-0.372	-0.274	-0.394	0.766	-0.303	0.372	0.095	-0.067	0.623	-0.361	0.274	-0.095	-0.101	0.746	-0.213	0.394	0.067	0.101	A0A1W2P7K6	–	–		centrosome [GO:0005813]; cytosol [GO:0005829]; nucleoplasm [GO:0005654]; perinuclear region of cytoplasm [GO:0048471]; proximal dendrite [GO:1990635]
A0A1W2P7Q6	A0A1W2P7Q6|Q9CRT8	Xpot	Exportin-T	MOUSE	2	110985	-0.923	-0.244	-0.607	-0.509	-0.582	0.923	0.679	0.316	0.414	0.341	0.244	-0.679	-0.363	-0.265	-0.339	0.607	-0.316	0.363	0.098	0.025	0.509	-0.414	0.265	-0.098	-0.074	0.582	-0.341	0.339	-0.025	0.074	A0A1W2P7Q6	–	–	SUBCELLULAR LOCATION: Cytoplasm {ECO:0000256|ARBA:ARBA00004496, ECO:0000256|RuleBase:RU366037}. Nucleus {ECO:0000256|RuleBase:RU366037}. Note=Shuttles between the nucleus and the cytoplasm. {ECO:0000256|RuleBase:RU366037}.	cytoplasm [GO:0005737]; nucleus [GO:0005634]
A0A1W2P7Q9	A0A1W2P7Q9|A0A1W2P6F6|Q60605|Q8CI43|P09542|P05977|A0A0G2JDW2|E9PWG4|A0A0G2JDM3|A0A087WRZ7	Myl6	Myosin light polypeptide 6	MOUSE	11	17843.7	-1.221	-0.249	-0.831	-0.596	-0.831	1.221	0.882	0.359	0.63	0.366	0.249	-0.882	-0.561	-0.377	-0.594	0.831	-0.359	0.561	0.203	0.019	0.596	-0.63	0.377	-0.203	-0.206	0.831	-0.366	0.594	-0.019	0.206	A0A1W2P7Q9	–	–		unconventional myosin complex [GO:0016461]
A0A1W2P7S8	A0A1W2P7S8|Q6A068|A0A1W2P7H4|A0A1W2P855|A0A1W2P7Z8|A0A1W2P6Q8	Gm32717	Predicted gene, 32717	MOUSE	2	92447	-1.022	-0.276	-0.472	-0.464	-0.424	1.022	0.861	0.358	0.558	0.73	0.276	-0.861	-0.197	-0.309	-0.136	0.472	-0.358	0.197	-0.018	0.019	0.464	-0.558	0.309	0.018	0.172	0.424	-0.73	0.136	-0.019	-0.172	A0A1W2P7S8	–	–		nuclear speck [GO:0016607]; Prp19 complex [GO:0000974]; spliceosomal complex [GO:0005681]
A0A1W2P7W3	A0A1W2P7W3|B2RU80	Ptprb	Protein-tyrosine-phosphatase	MOUSE	10	257038	-1.712	-0.271	-1.537	-0.573	-1.327	1.712	1.648	0.201	1.159	0.311	0.271	-1.648	-1.458	-0.427	-1.227	1.537	-0.201	1.458	0.897	0.187	0.573	-1.159	0.427	-0.897	-0.8	1.327	-0.311	1.227	-0.187	0.8	A0A1W2P7W3	SP	TM	SUBCELLULAR LOCATION: Membrane {ECO:0000256|ARBA:ARBA00004479}; Single-pass type I membrane protein {ECO:0000256|ARBA:ARBA00004479}.	membrane [GO:0016020]
A0A1W2P7Y1	A0A1W2P7Y1|P35822|B2RRF0|A0A1W2P706	Ptprk	Protein-tyrosine-phosphatase	MOUSE	30	168006	-1.397	-0.656	-1.111	-0.783	-1.096	1.397	0.811	0.302	0.724	0.279	0.656	-0.811	-0.573	-0.139	-0.621	1.111	-0.302	0.573	0.36	-0.043	0.783	-0.724	0.139	-0.36	-0.524	1.096	-0.279	0.621	0.043	0.524	A0A1W2P7Y1	SP	TM	SUBCELLULAR LOCATION: Membrane {ECO:0000256|ARBA:ARBA00004479}; Single-pass type I membrane protein {ECO:0000256|ARBA:ARBA00004479}.	cell surface [GO:0009986]; cell-cell junction [GO:0005911]; intracellular membrane-bounded organelle [GO:0043231]; leading edge membrane [GO:0031256]
A0A1W2P812	A0A1W2P812|G3X971|S4R208	Ank3	Ankyrin-3	MOUSE	87	192564	-0.991	-0.855	-0.914	-0.512	-0.644	0.991	0.136	0.077	0.479	0.347	0.855	-0.136	-0.06	0.343	0.211	0.914	-0.077	0.06	0.402	0.27	0.512	-0.479	-0.343	-0.402	-0.132	0.644	-0.347	-0.211	-0.27	0.132	A0A1W2P812	–	–	SUBCELLULAR LOCATION: Cell membrane, sarcolemma, T-tubule {ECO:0000256|ARBA:ARBA00024012}. Cytoplasm, cytoskeleton {ECO:0000256|ARBA:ARBA00004245}. Lysosome {ECO:0000256|ARBA:ARBA00004371}. Postsynaptic cell membrane {ECO:0000256|ARBA:ARBA00034100}.	cytoskeleton [GO:0005856]; intercalated disc [GO:0014704]; lysosome [GO:0005764]; postsynaptic membrane [GO:0045211]; T-tubule [GO:0030315]
A0A1W2P845	A0A1W2P845|P97314|A0A1W2P758|A0A1W2P6I3|A0A1W2P7N8|A0A1W2P780	Csrp2	Cysteine and glycine-rich protein 2	MOUSE	9	22542.3	-1.047	-0.389	-0.745	-0.528	-0.893	1.047	0.577	0.168	0.413	0.09	0.389	-0.577	-0.358	-0.063	-0.447	0.745	-0.168	0.358	0.246	-0.14	0.528	-0.413	0.063	-0.246	-0.366	0.893	-0.09	0.447	0.14	0.366	A0A1W2P845	–	–	SUBCELLULAR LOCATION: Nucleus {ECO:0000256|ARBA:ARBA00004123}.	nucleus [GO:0005634]
A0A1Y7VJW9	A0A1Y7VJW9|Q9WVH9	Fbln5	Fibulin-5	MOUSE	7	54107.5	-1.801	-0.346	-1.634	-0.322	-1.688	1.801	1.629	0.314	1.479	0.286	0.346	-1.629	-1.37	0.027	-1.543	1.634	-0.314	1.37	1.408	0.027	0.322	-1.479	-0.027	-1.408	-1.403	1.688	-0.286	1.543	-0.027	1.403	A0A1Y7VJW9	SP	–	SUBCELLULAR LOCATION: Secreted, extracellular space, extracellular matrix {ECO:0000256|ARBA:ARBA00004498}.	extracellular space [GO:0005615]
A0A1Y7VJZ2	A0A1Y7VJZ2|Q9WVL0|A0A1Y7VNC1	Gstz1	Maleylacetoacetate isomerase	MOUSE	20	24375.9	-0.762	-0.315	-0.523	-0.443	-0.523	0.762	0.431	0.214	0.265	0.235	0.315	-0.431	-0.25	-0.141	-0.2	0.523	-0.214	0.25	0.127	0.017	0.443	-0.265	0.141	-0.127	-0.102	0.523	-0.235	0.2	-0.017	0.102	A0A1Y7VJZ2	–	–	SUBCELLULAR LOCATION: Cytoplasm {ECO:0000256|ARBA:ARBA00004496}.	cytoplasm [GO:0005737]
A0A1Y7VK29	A0A1Y7VK29|Q9D2Z8|A0A1Y7VN53	Kif12	Kinesin-like protein	MOUSE	10	71859.8	-0.662	-0.164	-0.625	-0.467	-0.708	0.662	0.571	0.125	0.273	0.143	0.164	-0.571	-0.48	-0.272	-0.59	0.625	-0.125	0.48	0.203	-0.099	0.467	-0.273	0.272	-0.203	-0.272	0.708	-0.143	0.59	0.099	0.272	A0A1Y7VK29	–	–	SUBCELLULAR LOCATION: Cytoplasm, cytoskeleton {ECO:0000256|ARBA:ARBA00004245}.	cytoplasm [GO:0005737]; microtubule [GO:0005874]
A0A1Y7VK55	A0A1Y7VK55|P70255	Nfic	Nuclear factor 1	MOUSE	6	51695.7	-0.795	-0.382	-0.71	-0.459	-0.553	0.795	0.443	0.141	0.352	0.248	0.382	-0.443	-0.222	-0.074	-0.231	0.71	-0.141	0.222	0.148	0.054	0.459	-0.352	0.074	-0.148	-0.138	0.553	-0.248	0.231	-0.054	0.138	A0A1Y7VK55	–	–	SUBCELLULAR LOCATION: Nucleus {ECO:0000256|ARBA:ARBA00004123, ECO:0000256|RuleBase:RU000690}.	nucleus [GO:0005634]
A0A1Y7VL44	A0A1Y7VL44|E9Q6P5|A0A1Y7VLT4	Ttc7b	Tetratricopeptide repeat protein 7B	MOUSE	4	96842.2	-0.879	-0.213	-0.702	-0.411	-0.78	0.879	0.915	0.195	0.443	0.099	0.213	-0.915	-0.489	-0.421	-0.74	0.702	-0.195	0.489	0.068	0.146	0.411	-0.443	0.421	-0.068	-0.319	0.78	-0.099	0.74	-0.146	0.319	A0A1Y7VL44	–	–	SUBCELLULAR LOCATION: Cell membrane {ECO:0000256|ARBA:ARBA00004236}. Cytoplasm, cytosol {ECO:0000256|ARBA:ARBA00004514}.	cytosol [GO:0005829]; plasma membrane [GO:0005886]
A0A1Y7VLZ7	A0A1Y7VLZ7|E9Q7E9|Q3V3Q7	Pacs2	Phosphofurin acidic cluster sorting protein 2	MOUSE	3	99245.2	-0.622	-0.341	-0.46	-0.383	-0.532	0.622	0.216	0.162	0.279	0.13	0.341	-0.216	-0.278	-0.173	-0.338	0.46	-0.162	0.278	0.105	-0.06	0.383	-0.279	0.173	-0.105	-0.15	0.532	-0.13	0.338	0.06	0.15	A0A1Y7VLZ7	–	–		endoplasmic reticulum [GO:0005783]; mitochondrion [GO:0005739]
A0A1Y7VMN0	A0A1Y7VMN0|F8VPK5|P70336|A0A1Y7VLD1	Rock2	Rho-associated protein kinase 2 (Fragment)	MOUSE	34	167928	-0.898	-0.204	-0.689	-0.543	-0.762	0.898	0.755	0.279	0.31	0.164	0.204	-0.755	-0.489	-0.39	-0.659	0.689	-0.279	0.489	0.095	-0.145	0.543	-0.31	0.39	-0.095	-0.202	0.762	-0.164	0.659	0.145	0.202	A0A1Y7VMN0	–	–	SUBCELLULAR LOCATION: Cell membrane {ECO:0000256|ARBA:ARBA00004202}; Peripheral membrane protein {ECO:0000256|ARBA:ARBA00004202}. Cytoplasm, cytoskeleton, microtubule organizing center, centrosome {ECO:0000256|ARBA:ARBA00004300}. Nucleus {ECO:0000256|ARBA:ARBA00004123}.	centrosome [GO:0005813]; cytoplasm [GO:0005737]; nucleus [GO:0005634]; plasma membrane [GO:0005886]; Schaffer collateral - CA1 synapse [GO:0098685]
A0A286YCI8	A0A286YCI8|Q62417|A0A668KL65|E9QNA7|A0A5F8MPJ2|D3Z5J3|E9PYX6|E9Q6A3|A0A286YDN0|A0A286YCQ0|A0A286YD34	Sorbs1	Sorbin and SH3 domain-containing protein 1	MOUSE	9	144102	-0.716	0.17	-0.422	-0.565	-0.573	0.716	0.821	0.268	0.19	0.074	-0.17	-0.821	-0.643	-0.682	-0.917	0.422	-0.268	0.643	-0.099	-0.068	0.565	-0.19	0.682	0.099	-0.189	0.573	-0.074	0.917	0.068	0.189	A0A286YCI8	–	–	SUBCELLULAR LOCATION: Cell junction, focal adhesion {ECO:0000256|ARBA:ARBA00004246}. Cell membrane {ECO:0000256|ARBA:ARBA00004236}. Cytoplasm {ECO:0000256|ARBA:ARBA00004496}.	cytoplasm [GO:0005737]; focal adhesion [GO:0005925]; plasma membrane [GO:0005886]
A0A286YCV9	A0A286YCV9|E9Q4K7|A0A286YD28|A0A286YDX6	Kif13b	Kinesin family member 13B	MOUSE	48	206307	-0.662	-0.343	-0.536	-0.38	-0.43	0.662	0.33	0.132	0.256	0.207	0.343	-0.33	-0.231	-0.055	-0.142	0.536	-0.132	0.231	0.144	0.09	0.38	-0.256	0.055	-0.144	-0.052	0.43	-0.207	0.142	-0.09	0.052	A0A286YCV9	–	–	SUBCELLULAR LOCATION: Cytoplasm, cytoskeleton {ECO:0000256|ARBA:ARBA00004245}.	cytoplasm [GO:0005737]; cytosol [GO:0005829]; kinesin complex [GO:0005871]; microtubule [GO:0005874]; microvillus [GO:0005902]; paranode region of axon [GO:0033270]
A0A286YCX6	A0A286YCX6|E9PY51|A0A286YCE0	Trappc8	Trafficking protein particle complex 8	MOUSE	37	162563	-0.639	-0.235	-0.489	-0.409	-0.425	0.639	0.31	0.13	0.215	0.164	0.235	-0.31	-0.192	-0.135	-0.165	0.489	-0.13	0.192	0.045	-0.002	0.409	-0.215	0.135	-0.045	-0.058	0.425	-0.164	0.165	0.002	0.058	A0A286YCX6	–	–		cytoplasm [GO:0005737]; TRAPPIII protein complex [GO:1990072]
A0A286YD87	A0A286YD87|Q01721	Gas1	Growth arrest-specific protein 1	MOUSE	3	41687.2	-1.705	-0.429	-1.758	-0.327	-1.574	1.705	2.666	0.417	1.247	0.34	0.429	-2.666	-1.825	0.103	-2.014	1.758	-0.417	1.825	1.484	-0.077	0.327	-1.247	-0.103	-1.484	-1.3	1.574	-0.34	2.014	0.077	1.3	A0A286YD87	SP	–	SUBCELLULAR LOCATION: Cell membrane {ECO:0000256|ARBA:ARBA00004236}.	plasma membrane [GO:0005886]
A0A286YDA5	A0A286YDA5|A0A286YDZ5|O70293|Q9EP84|A0A286YE10	Grk6	G protein-coupled receptor kinase	MOUSE	4	67522.2	-0.717	-0.312	-0.625	-0.313	-0.617	0.717	0.405	0.185	0.359	0.12	0.312	-0.405	-0.252	0.035	-0.159	0.625	-0.185	0.252	0.331	-0.171	0.313	-0.359	-0.035	-0.331	-0.194	0.617	-0.12	0.159	0.171	0.194	A0A286YDA5	–	–
A0A286YDB8	A0A286YDB8|Q9CZX0	Elp3	Elongator complex protein 3	MOUSE	5	63680	-0.665	-0.15	-0.616	-0.388	-0.49	0.665	0.779	-0.028	0.541	0.176	0.15	-0.779	-0.807	-0.239	-0.801	0.616	0.028	0.807	0.685	0.097	0.388	-0.541	0.239	-0.685	-0.571	0.49	-0.176	0.801	-0.097	0.571	A0A286YDB8	–	–
A0A286YDF5	A0A286YDF5|Q69ZN7|E9Q390|A0A286YCZ3|A0A286YE65	Myof	Myoferlin	MOUSE	51	236119	-0.662	-0.324	-0.489	-0.44	-0.515	0.662	0.365	0.18	0.227	0.183	0.324	-0.365	-0.193	-0.097	-0.129	0.489	-0.18	0.193	0.044	0.004	0.44	-0.227	0.097	-0.044	-0.058	0.515	-0.183	0.129	-0.004	0.058	A0A286YDF5	–	TM	SUBCELLULAR LOCATION: Cell membrane {ECO:0000256|ARBA:ARBA00004401}; Single-pass type II membrane protein {ECO:0000256|ARBA:ARBA00004401}. Cytoplasmic vesicle membrane {ECO:0000256|ARBA:ARBA00004483}; Single-pass type II membrane protein {ECO:0000256|ARBA:ARBA00004483}. Nucleus membrane {ECO:0000256|ARBA:ARBA00004499}; Single-pass type II membrane protein {ECO:0000256|ARBA:ARBA00004499}.	centriolar satellite [GO:0034451]; ciliary basal body [GO:0036064]; cytoplasmic vesicle membrane [GO:0030659]; membrane microdomain [GO:0098857]; nuclear membrane [GO:0031965]; plasma membrane [GO:0005886]
A0A286YDI1	A0A286YDI1|Q9Z2E2|A0A5F8MPN9|A0A0R4J159|A0A286YCP6	Mbd1	Methyl-CpG-binding domain protein 1	MOUSE	2	72897.2	-0.971	0.02	-0.508	-0.28	-0.718	0.971	0.991	0.463	0.691	0.253	-0.02	-0.991	-0.528	-0.3	-0.738	0.508	-0.463	0.528	0.227	-0.21	0.28	-0.691	0.3	-0.227	-0.438	0.718	-0.253	0.738	0.21	0.438	A0A286YDI1	–	–	SUBCELLULAR LOCATION: Chromosome {ECO:0000256|ARBA:ARBA00004286}. Nucleus matrix {ECO:0000256|ARBA:ARBA00004109}. Nucleus speckle {ECO:0000256|ARBA:ARBA00004324}.	chromosome [GO:0005694]; nuclear matrix [GO:0016363]; nuclear speck [GO:0016607]
A0A286YDN9	A0A286YDN9|Q6ZQ06|Q8K1S6|D3YTL8|Q52KF3	Spire1	Protein spire homolog 1	MOUSE	2	60302.2	-0.5	-0.315	-0.355	-0.349	-0.337	0.5	0.141	0.224	0.171	0.163	0.315	-0.141	0.062	-0.035	0.023	0.355	-0.224	-0.062	-0.101	-0.031	0.349	-0.171	0.035	0.101	0.012	0.337	-0.163	-0.023	0.031	-0.012	A0A286YDN9	–	–
A0A2C9F2D2	A0A2C9F2D2|Q07076|A0A286YCW4	Anxa7	Annexin	MOUSE	23	52555.1	-0.814	-0.176	-0.574	-0.424	-0.705	0.814	0.634	0.249	0.338	0.115	0.176	-0.634	-0.432	-0.284	-0.506	0.574	-0.249	0.432	0.173	-0.092	0.424	-0.338	0.284	-0.173	-0.194	0.705	-0.115	0.506	0.092	0.194	A0A2C9F2D2	–	–		chromaffin granule membrane [GO:0042584]; endoplasmic reticulum membrane [GO:0005789]; nucleus [GO:0005634]
A0A2I3BPG9	A0A2I3BPG9|P83882	Rpl36a-ps1	Ribosomal protein L36A, pseudogene 1	MOUSE	6	12739.9	-0.321	0.17	-0.185	-0.232	-0.387	0.321	0.264	0.175	0.146	-0.06	-0.17	-0.264	-0.095	-0.337	-0.336	0.185	-0.175	0.095	0.001	-0.285	0.232	-0.146	0.337	-0.001	-0.157	0.387	0.06	0.336	0.285	0.157	A0A2I3BPG9	–	–
A0A2I3BPN8	A0A2I3BPN8|A0A0A0MQD7|A3KGS3|F7CGP0|F7AI67	Ralgapa2	Ral GTPase-activating protein subunit alpha-2	MOUSE	5	221457	-0.56	-0.009	-0.281	-0.227	-0.354	0.56	0.511	0.279	0.375	0.052	0.009	-0.511	-0.203	-0.339	-0.46	0.281	-0.279	0.203	0.133	-0.098	0.227	-0.375	0.339	-0.133	-0.169	0.354	-0.052	0.46	0.098	0.169	A0A2I3BPN8	–	–		nucleus [GO:0005634]
A0A2I3BPX3	A0A2I3BPX3|Q6P9J9|A0A2I3BPY8|A0A2I3BRD2	Ano6	Anoctamin	MOUSE	14	109663	-1.331	-0.398	-1.014	-0.533	-1.208	1.331	0.972	0.377	0.859	0.213	0.398	-0.972	-0.674	-0.199	-0.836	1.014	-0.377	0.674	0.521	-0.069	0.533	-0.859	0.199	-0.521	-0.61	1.208	-0.213	0.836	0.069	0.61	A0A2I3BPX3	–	TM	SUBCELLULAR LOCATION: Cell membrane {ECO:0000256|ARBA:ARBA00004651}; Multi-pass membrane protein {ECO:0000256|ARBA:ARBA00004651}. Membrane {ECO:0000256|RuleBase:RU280814}; Multi-pass membrane protein {ECO:0000256|RuleBase:RU280814}.	chloride channel complex [GO:0034707]; cytosol [GO:0005829]; plasma membrane [GO:0005886]
A0A2I3BQ39	A0A2I3BQ39|Q9JKB1|P58321	Uchl3	Ubiquitin carboxyl-terminal hydrolase (Fragment)	MOUSE	7	29988.5	-0.645	-0.215	-0.531	-0.426	-0.49	0.645	0.459	0.113	0.28	0.162	0.215	-0.459	-0.352	-0.296	-0.332	0.531	-0.113	0.352	0.098	0.077	0.426	-0.28	0.296	-0.098	-0.149	0.49	-0.162	0.332	-0.077	0.149	A0A2I3BQ39	–	–	SUBCELLULAR LOCATION: Cytoplasm {ECO:0000256|ARBA:ARBA00004496}.	cytoplasm [GO:0005737]
A0A2I3BQ50	A0A2I3BQ50|A0A2I3BQH8|E9QNH7|Q5XG73|Z4YM84|A0A2I3BRB9	Acbd5	Acyl-CoA-binding domain-containing protein 5	MOUSE	2	58585	-1.083	0.142	-0.668	-0.267	-0.802	1.083	1.225	0.415	0.817	0.281	-0.142	-1.225	-0.81	-0.408	-0.943	0.668	-0.415	0.81	0.402	-0.133	0.267	-0.817	0.408	-0.402	-0.535	0.802	-0.281	0.943	0.133	0.535	A0A2I3BQ50	SP	TM	SUBCELLULAR LOCATION: Peroxisome membrane {ECO:0000256|ARBA:ARBA00004549}; Single-pass membrane protein {ECO:0000256|ARBA:ARBA00004549}.	nucleoplasm [GO:0005654]; peroxisomal membrane [GO:0005778]
A0A2I3BQ91	A0A2I3BQ91|Q8BMD6|A0A2I3BQY6|A0A2I3BPK6	Tmem260	Transmembrane protein 260	MOUSE	4	80554.7	-0.436	-0.148	-0.626	-0.345	-0.559	0.436	0.323	-0.213	0.09	-0.123	0.148	-0.323	-0.517	-0.198	-0.411	0.626	0.213	0.517	0.241	-0.021	0.345	-0.09	0.198	-0.241	-0.213	0.559	0.123	0.411	0.021	0.213	A0A2I3BQ91	–	TM		endoplasmic reticulum membrane [GO:0005789]
A0A2I3BQA5	A0A2I3BQA5|Q9D5S7	Lrguk	Leucine-rich repeat and guanylate kinase domain-containing protein	MOUSE	2	148407	-0.72	-0.154	-0.268	-0.397	-0.451	0.72	0.508	0.448	0.385	0.179	0.154	-0.508	-0.141	-0.206	-0.348	0.268	-0.448	0.141	-0.047	-0.206	0.397	-0.385	0.206	0.047	-0.091	0.451	-0.179	0.348	0.206	0.091	A0A2I3BQA5	–	–	SUBCELLULAR LOCATION: Cytoplasm, cytoskeleton, cilium basal body {ECO:0000256|ARBA:ARBA00004120}. Cytoplasmic vesicle, secretory vesicle, acrosome {ECO:0000256|ARBA:ARBA00004218}.	acrosomal vesicle [GO:0001669]; cell projection [GO:0042995]; cytoskeleton [GO:0005856]
A0A2I3BQV5	A0A2I3BQV5|E9PUW7|Q9EPK7	Xpo7	Exportin-7	MOUSE	3	125384	-1.492	-0.391	-1.446	-0.682	-1.387	1.492	1.192	0.097	0.765	0.196	0.391	-1.192	-1.055	-0.369	-1.094	1.446	-0.097	1.055	0.628	0.059	0.682	-0.765	0.369	-0.628	-0.668	1.387	-0.196	1.094	-0.059	0.668	A0A2I3BQV5	–	–	SUBCELLULAR LOCATION: Cytoplasm {ECO:0000256|ARBA:ARBA00004496}. Nucleus {ECO:0000256|ARBA:ARBA00004123}.	cytoplasm [GO:0005737]; nucleus [GO:0005634]
A0A2I3BR72	A0A2I3BR72|Q19AB2|Q7TPD3|E9Q6A0|A0A2I3BQB9|A0A338P6F7|O89026|G5E843|A0A338P6U2	Robo2	Roundabout homolog 2	MOUSE	9	166736	-3.19	-0.37	-3.288	-0.599	-2.66	3.19	2.852	0.387	2.664	0.608	0.37	-2.852	-2.494	-0.109	-2.322	3.288	-0.387	2.494	2.535	0.393	0.599	-2.664	0.109	-2.535	-2.35	2.66	-0.608	2.322	-0.393	2.35	A0A2I3BR72	SP	TM	SUBCELLULAR LOCATION: Membrane {ECO:0000256|ARBA:ARBA00004479}; Single-pass type I membrane protein {ECO:0000256|ARBA:ARBA00004479}.	axolemma [GO:0030673]
A0A2I3BR81	A0A2I3BR81|A0A2I3BRL0|A0A2I3BQR1|Q91X76	Nt5dc2	5'-nucleotidase domain-containing 2	MOUSE	11	64427.7	-0.779	-0.361	-0.476	-0.271	-0.637	0.779	0.464	0.303	0.596	0.112	0.361	-0.464	-0.124	0.19	-0.294	0.476	-0.303	0.124	0.303	-0.191	0.271	-0.596	-0.19	-0.303	-0.515	0.637	-0.112	0.294	0.191	0.515	A0A2I3BR81	–	–
A0A2I3BRD1	A0A2I3BRD1|Q8K0F1|A0A2I3BPS3	Tbc1d23	TBC1 domain family member 23	MOUSE	2	79158.4	-0.71	-0.093	-0.774	-0.521	-0.41	0.71	0.617	-0.064	0.189	0.3	0.093	-0.617	-0.682	-0.428	-0.317	0.774	0.064	0.682	0.253	0.364	0.521	-0.189	0.428	-0.253	0.111	0.41	-0.3	0.317	-0.364	-0.111	A0A2I3BRD1	–	–	SUBCELLULAR LOCATION: Golgi apparatus, trans-Golgi network {ECO:0000256|ARBA:ARBA00004601}.	cytoplasmic vesicle [GO:0031410]; cytosol [GO:0005829]; trans-Golgi network [GO:0005802]; WASH complex [GO:0071203]
A0A2I3BRG8	A0A2I3BRG8	Dhrs4	Dehydrogenase/reductase SDR family member 4 (Fragment)	MOUSE	18	19566.3	-0.966	-0.233	-0.534	-0.453	-0.877	0.966	1.026	0.575	0.559	0.132	0.233	-1.026	-0.451	-0.438	-1.021	0.534	-0.575	0.451	0.08	-0.504	0.453	-0.559	0.438	-0.08	-0.45	0.877	-0.132	1.021	0.504	0.45	A0A2I3BRG8	–	–
A0A2I3BRM6	A0A2I3BRM6	Hnrnpc	Heterogeneous nuclear ribonucleoproteins C1/C2 (Fragment)	MOUSE	8	12837.4	-0.926	-0.116	-0.824	-0.517	-0.651	0.926	0.81	0.102	0.409	0.275	0.116	-0.81	-0.709	-0.401	-0.535	0.824	-0.102	0.709	0.308	0.173	0.517	-0.409	0.401	-0.308	-0.134	0.651	-0.275	0.535	-0.173	0.134	A0A2I3BRM6	–	–
A0A2I3BRX9	A0A2I3BRX9|A0A1W2P832|A0A1W2P712|Q6GYP7|A0A1W2P7P2	Ralgapa1	Ral GTPase-activating protein subunit alpha-1	MOUSE	3	286345	-0.71	-0.17	-0.532	-0.464	-0.619	0.71	0.468	0.249	0.276	0.019	0.17	-0.468	-0.308	-0.24	-0.449	0.532	-0.249	0.308	0.019	-0.202	0.464	-0.276	0.24	-0.019	-0.299	0.619	-0.019	0.449	0.202	0.299	A0A2I3BRX9	–	–		nucleus [GO:0005634]
A0A2K6EDM5	A0A2K6EDM5|Q8C181	Mbnl2	Muscleblind-like protein 2	MOUSE	9	42115.7	-1.117	-0.182	-0.954	-0.567	-1.163	1.117	0.934	0.162	0.55	-0.046	0.182	-0.934	-0.772	-0.385	-0.981	0.954	-0.162	0.772	0.387	-0.209	0.567	-0.55	0.385	-0.387	-0.596	1.163	0.046	0.981	0.209	0.596	A0A2K6EDM5	–	–	SUBCELLULAR LOCATION: Cytoplasm {ECO:0000256|ARBA:ARBA00004496}. Nucleus {ECO:0000256|ARBA:ARBA00004123}.	cytoplasm [GO:0005737]; nucleoplasm [GO:0005654]
A0A2R8VHF9	A0A2R8VHF9|E9QPE7|O08638	Myh11	Myosin-11	MOUSE	113	224209	-0.92	-0.535	-0.704	-0.367	-0.53	0.92	0.416	0.256	0.527	0.481	0.535	-0.416	-0.168	0.168	0.099	0.704	-0.256	0.168	0.338	0.215	0.367	-0.527	-0.168	-0.338	-0.224	0.53	-0.481	-0.099	-0.215	0.224	A0A2R8VHF9	–	–	SUBCELLULAR LOCATION: Cytoplasm, myofibril {ECO:0000256|ARBA:ARBA00004657}. Melanosome {ECO:0000256|ARBA:ARBA00004223}.	brush border [GO:0005903]; melanosome [GO:0042470]; muscle myosin complex [GO:0005859]; myofibril [GO:0030016]; myosin filament [GO:0032982]; stress fiber [GO:0001725]
A0A2R8VHP9	A0A2R8VHP9|Q3TT81|A0A2R8VI12|A0A2R8VI71|A0A2R8VI73|A0A2R8VKN0|A0A2R8VKF0|A0A2R8W6U6|A0A2R8VI15	Pcbp2	Poly(rC)-binding protein 2	MOUSE	14	35688.3	-0.46	-0.177	-0.312	-0.486	-0.295	0.46	0.338	0.121	-0.014	0.248	0.177	-0.338	-0.181	-0.303	-0.131	0.312	-0.121	0.181	-0.222	0.039	0.486	0.014	0.303	0.222	0.206	0.295	-0.248	0.131	-0.039	-0.206	A0A2R8VHP9	–	–	SUBCELLULAR LOCATION: Cytoplasm {ECO:0000256|ARBA:ARBA00004496}.	cytoplasm [GO:0005737]; ribonucleoprotein complex [GO:1990904]
A0A2R8VI94	A0A2R8VI94	Cd47	Leukocyte surface antigen CD47	MOUSE	3	30753	-2.846	-0.632	-2.222	-0.707	-1.924	2.846	2.214	0.624	2.14	0.922	0.632	-2.214	-1.59	-0.117	-1.292	2.222	-0.624	1.59	1.515	0.397	0.707	-2.14	0.117	-1.515	-1.217	1.924	-0.922	1.292	-0.397	1.217	A0A2R8VI94	–	TM	SUBCELLULAR LOCATION: Membrane {ECO:0000256|ARBA:ARBA00004141}; Multi-pass membrane protein {ECO:0000256|ARBA:ARBA00004141}.	plasma membrane [GO:0005886]
A0A2R8VK76	A0A2R8VK76|Q9EPU4|A0A2R8VI46	Cpsf1	Cleavage and polyadenylation-specificity factor subunit 1	MOUSE	2	163195	-0.842	-0.47	-0.642	-0.493	-0.562	0.842	0.372	0.2	0.349	0.28	0.47	-0.372	-0.171	-0.022	-0.092	0.642	-0.2	0.171	0.149	0.08	0.493	-0.349	0.022	-0.149	-0.07	0.562	-0.28	0.092	-0.08	0.07	A0A2R8VK76	–	–	SUBCELLULAR LOCATION: Nucleus, nucleoplasm {ECO:0000256|ARBA:ARBA00004642}.	nucleoplasm [GO:0005654]
A0A2R8VKK3	A0A2R8VKK3|Q8BVD2|B7ZP10|P24457|A0A2R8VHY1	Cyp2d10	Cytochrome P450 2D10	MOUSE	7	50836.8	-0.726	-0.06	-1.184	-0.813	-0.693	0.726	0.661	-0.425	-0.093	0.062	0.06	-0.661	-1.125	-0.754	-0.648	1.184	0.425	1.125	0.405	0.518	0.813	0.093	0.754	-0.405	0.15	0.693	-0.062	0.648	-0.518	-0.15	A0A2R8VKK3	–	TM	SUBCELLULAR LOCATION: Endoplasmic reticulum membrane {ECO:0000256|ARBA:ARBA00004406, ECO:0000256|RuleBase:RU368047}; Peripheral membrane protein {ECO:0000256|ARBA:ARBA00004406}. Microsome membrane {ECO:0000256|ARBA:ARBA00004174, ECO:0000256|RuleBase:RU368047}; Peripheral membrane protein {ECO:0000256|ARBA:ARBA00004174}.	endoplasmic reticulum membrane [GO:0005789]
A0A338P6K2	A0A338P6K2	Myh11	Myosin-11	MOUSE	112	228722	-1.044	-0.599	-0.825	-0.538	-0.591	1.044	0.444	0.218	0.505	0.452	0.599	-0.444	-0.226	0.061	0.008	0.825	-0.218	0.226	0.287	0.234	0.538	-0.505	-0.061	-0.287	-0.053	0.591	-0.452	-0.008	-0.234	0.053	A0A338P6K2	–	–	SUBCELLULAR LOCATION: Cytoplasm, myofibril {ECO:0000256|ARBA:ARBA00004657}. Melanosome {ECO:0000256|ARBA:ARBA00004223}.	brush border [GO:0005903]; melanosome [GO:0042470]; muscle myosin complex [GO:0005859]; myofibril [GO:0030016]; myosin filament [GO:0032982]; stress fiber [GO:0001725]
A0A338P6N4	A0A338P6N4|A0A384DV78|Q80W49|A0A338P723	Crybg3	Beta/gamma crystallin domain-containing protein 3	MOUSE	2	328427	-0.441	-0.28	-0.463	-0.364	-0.223	0.441	0.161	-0.022	0.077	0.218	0.28	-0.161	-0.183	-0.084	0.057	0.463	0.022	0.183	0.099	0.24	0.364	-0.077	0.084	-0.099	0.141	0.223	-0.218	-0.057	-0.24	-0.141	A0A338P6N4	–	–		protein-containing complex [GO:0032991]
A0A338P6P6	A0A338P6P6|D4AFX6|Q6ZQK5|Q6NXL5|A2ADA6	Acap2	Arf-GAP with coiled-coil, ANK repeat and PH domain-containing protein 2	MOUSE	11	92289.6	-0.666	-0.172	-0.369	-0.386	-0.555	0.666	0.418	0.223	0.368	0.089	0.172	-0.418	-0.228	-0.19	-0.339	0.369	-0.223	0.228	0.027	-0.143	0.386	-0.368	0.19	-0.027	-0.144	0.555	-0.089	0.339	0.143	0.144	A0A338P6P6	–	–	SUBCELLULAR LOCATION: Cell membrane {ECO:0000256|ARBA:ARBA00004236}. Endosome membrane {ECO:0000256|ARBA:ARBA00004481, ECO:0000256|RuleBase:RU369028}; Peripheral membrane protein {ECO:0000256|ARBA:ARBA00004481, ECO:0000256|RuleBase:RU369028}.	endosome membrane [GO:0010008]; plasma membrane [GO:0005886]; ruffle [GO:0001726]
A0A3B2WBE1	A0A3B2WBE1|A0A286YDY4	Epb41l3	Band 4.1-like protein 3 (Fragment)	MOUSE	40	91842.3	-0.613	-0.189	-0.412	-0.36	-0.46	0.613	0.288	0.155	0.129	0.136	0.189	-0.288	-0.115	-0.15	-0.253	0.412	-0.155	0.115	0.012	-0.02	0.36	-0.129	0.15	-0.012	-0.063	0.46	-0.136	0.253	0.02	0.063	A0A3B2WBE1	–	–	SUBCELLULAR LOCATION: Cytoplasm, cytoskeleton {ECO:0000256|ARBA:ARBA00004245}.	cytoplasm [GO:0005737]; cytoskeleton [GO:0005856]
A0A3B2WCL5	A0A3B2WCL5|Q9CT10	Ranbp3	Ran-binding protein 3	MOUSE	9	59729.3	-0.585	-0.353	-0.544	-0.407	-0.461	0.585	0.311	0.03	0.137	0.203	0.353	-0.311	-0.318	-0.183	-0.27	0.544	-0.03	0.318	0.133	0.126	0.407	-0.137	0.183	-0.133	-0.041	0.461	-0.203	0.27	-0.126	0.041	A0A3B2WCL5	–	–	SUBCELLULAR LOCATION: Cytoplasm {ECO:0000256|ARBA:ARBA00004496}. Nucleus {ECO:0000256|ARBA:ARBA00004123}.	cytoplasm [GO:0005737]; nucleoplasm [GO:0005654]
A0A3B2WCN9	A0A3B2WCN9|Q9Z0U1|A0A3B2WBH9|A0A494B9E6	Tjp2	Tight junction protein ZO-2	MOUSE	15	134097	-0.802	-0.001	-0.611	-0.482	-0.619	0.802	0.68	0.267	0.355	0.066	0.001	-0.68	-0.506	-0.306	-0.537	0.611	-0.267	0.506	-0.017	-0.17	0.482	-0.355	0.306	0.017	-0.222	0.619	-0.066	0.537	0.17	0.222	A0A3B2WCN9	–	–	SUBCELLULAR LOCATION: Cell junction, tight junction {ECO:0000256|ARBA:ARBA00004435}. Cell membrane {ECO:0000256|ARBA:ARBA00004413}; Peripheral membrane protein {ECO:0000256|ARBA:ARBA00004413}; Cytoplasmic side {ECO:0000256|ARBA:ARBA00004413}. Nucleus {ECO:0000256|ARBA:ARBA00004123}.	bicellular tight junction [GO:0005923]; cell-cell contact zone [GO:0044291]; nucleus [GO:0005634]; plasma membrane [GO:0005886]
A0A3B2WCR6	A0A3B2WCR6|Q62241|A0A3B2W450	Snrpc	U1 small nuclear ribonucleoprotein C	MOUSE	2	19880.2	-0.839	-0.042	-0.672	-0.484	-0.792	0.839	0.797	0.167	0.355	0.048	0.042	-0.797	-0.63	-0.442	-0.749	0.672	-0.167	0.63	0.188	-0.12	0.484	-0.355	0.442	-0.188	-0.307	0.792	-0.048	0.749	0.12	0.307	A0A3B2WCR6	–	–	SUBCELLULAR LOCATION: Nucleus {ECO:0000256|ARBA:ARBA00004123, ECO:0000256|HAMAP-Rule:MF_03153, ECO:0000256|PIRNR:PIRNR037969}.	commitment complex [GO:0000243]; U1 snRNP [GO:0005685]; U2-type prespliceosome [GO:0071004]
A0A494B912	A0A494B912	Pcx	Pyruvate carboxylase (Fragment)	MOUSE	14	13345.3	-0.065	0.01	-0.261	-0.533	-0.256	0.065	0.062	-0.089	-0.361	-0.225	-0.01	-0.062	-0.136	-0.487	-0.182	0.261	0.089	0.136	-0.271	-0.014	0.533	0.361	0.487	0.271	0.239	0.256	0.225	0.182	0.014	-0.239	A0A494B912	–	–
A0A494B945	A0A494B945	Rab1b	Ras-related protein Rab-1B (Fragment)	MOUSE	20	28482	-0.76	-0.24	-0.514	-0.392	-0.531	0.76	0.54	0.183	0.352	0.112	0.24	-0.54	-0.295	-0.239	-0.362	0.514	-0.183	0.295	0.064	-0.057	0.392	-0.352	0.239	-0.064	-0.103	0.531	-0.112	0.362	0.057	0.103	A0A494B945	–	–
A0A494B978	A0A494B978|P58158	B3gat3	Galactosylgalactosylxylosylprotein 3-beta-glucuronosyltransferase 3	MOUSE	3	25797.7	-0.85	-0.173	-0.756	-0.497	-0.848	0.85	0.669	0.058	0.372	0.02	0.173	-0.669	-0.562	-0.347	-0.622	0.756	-0.058	0.562	0.226	-0.122	0.497	-0.372	0.347	-0.226	-0.351	0.848	-0.02	0.622	0.122	0.351	A0A494B978	–	–
A0A494B9K4	A0A494B9K4	Add3	Gamma-adducin	MOUSE	31	78773	-0.599	-0.031	-0.65	-0.516	-0.769	0.599	0.568	-0.002	0.145	-0.381	0.031	-0.568	-0.534	-0.336	-0.95	0.65	0.002	0.534	0.147	-0.202	0.516	-0.145	0.336	-0.147	-0.34	0.769	0.381	0.95	0.202	0.34	A0A494B9K4	–	–	SUBCELLULAR LOCATION: Cell membrane {ECO:0000256|ARBA:ARBA00004413}; Peripheral membrane protein {ECO:0000256|ARBA:ARBA00004413}; Cytoplasmic side {ECO:0000256|ARBA:ARBA00004413}.	plasma membrane [GO:0005886]
A0A494B9X3	A0A494B9X3|E9Q9M1|Q3V1L4|A0A494BBP6|G3X9J6|A0A494BBI8|A0A494BBM7|A0A494BAN2|A0A494BAU4|A0A494BBK9	Nt5c2	Cytosolic purine 5'-nucleotidase	MOUSE	15	68334.5	-0.729	-0.324	-0.439	-0.46	-0.516	0.729	0.326	0.257	0.21	0.173	0.324	-0.326	-0.112	-0.148	-0.122	0.439	-0.257	0.112	0.019	-0.117	0.46	-0.21	0.148	-0.019	-0.118	0.516	-0.173	0.122	0.117	0.118	A0A494B9X3	–	–	SUBCELLULAR LOCATION: Cytoplasm, cytosol {ECO:0000256|ARBA:ARBA00004514}.	cytosol [GO:0005829]
A0A494BAG2	A0A494BAG2|A0A494B953|A0A494B9F0|A0A494BA39|Q8CFI0|A0A494BAX0|G3X9H8|E9PXB7|A0A494B9L5|A0A494BAE4|A0A286YCR1|A0A494BAD8|A0A286YDV4	Nedd4l	HECT-type E3 ubiquitin transferase	MOUSE	14	112560	-0.952	-0.256	-0.606	-0.509	-0.73	0.952	0.717	0.292	0.434	0.219	0.256	-0.717	-0.461	-0.292	-0.469	0.606	-0.292	0.461	0.17	-0.078	0.509	-0.434	0.292	-0.17	-0.215	0.73	-0.219	0.469	0.078	0.215	A0A494BAG2	–	–	SUBCELLULAR LOCATION: Cytoplasm {ECO:0000256|ARBA:ARBA00004496}. Endosome, multivesicular body {ECO:0000256|ARBA:ARBA00004559}. Golgi apparatus {ECO:0000256|ARBA:ARBA00004555}.	Golgi apparatus [GO:0005794]; multivesicular body [GO:0005771]
A0A494BAP2	A0A494BAP2|Q8C4X2|Q99K78|Q8BVP5|A0A0U1RP94|Q8BTH8|Q6P2B2|A0A0U1RPM8|A0A0U1RNW0|A0A0U1RPD7|A0A140LHR2|A0A494BAN5|A0A140LIJ6|A0A0U1RPL1	Csnk1g3	Non-specific serine/threonine protein kinase	MOUSE	10	51827	-0.643	-0.32	-0.424	-0.409	-0.436	0.643	0.254	0.194	0.086	0.21	0.32	-0.254	-0.09	-0.124	-0.082	0.424	-0.194	0.09	-0.034	0.077	0.409	-0.086	0.124	0.034	-0.026	0.436	-0.21	0.082	-0.077	0.026	A0A494BAP2	–	–	SUBCELLULAR LOCATION: Cytoplasm {ECO:0000256|ARBA:ARBA00004496}.	cytoplasm [GO:0005737]
A0A494BB95	A0A494BB95|Q60872|Q8BMJ3|Q3TQZ4|A0A1Y7VLT7|A0A1Y7VJE9|J3QQ02|Q3UTA4|A0A1Y7VK80|A0A1Y7VNG9|J3QP87|J3QPI8|J3QNT6|Q3UT53|J3QMW5|Q8BX20	Eif1a	Eukaryotic translation initiation factor 4C	MOUSE	3	28954.4	-1.016	-0.156	-0.546	-0.387	-0.788	1.016	0.86	0.303	0.569	0.228	0.156	-0.86	-0.557	-0.284	-0.631	0.546	-0.303	0.557	0.16	-0.46	0.387	-0.569	0.284	-0.16	-0.433	0.788	-0.228	0.631	0.46	0.433	A0A494BB95	–	–
A0A498U6I0	A0A498U6I0|P18468|P20040|O78196|P04231|P04230|P18469	H2-Eb1	H-2 class II histocompatibility antigen, I-A beta chain (Fragment)	MOUSE	3	33379.1	-0.623	-0.147	-0.395	-0.363	-0.647	0.623	0.525	0.197	0.318	-0.024	0.147	-0.525	-0.328	-0.207	-0.441	0.395	-0.197	0.328	0.121	-0.18	0.363	-0.318	0.207	-0.121	-0.235	0.647	0.024	0.441	0.18	0.235	A0A498U6I0	–	TM	SUBCELLULAR LOCATION: Membrane {ECO:0000256|ARBA:ARBA00004479}; Single-pass type I membrane protein {ECO:0000256|ARBA:ARBA00004479}.	MHC class II protein complex [GO:0042613]
A0A498WGD8	A0A498WGD8|Q8CDN6|A0A494B955|A0A494BBI1|A0A494BB31	Txnl1	Thioredoxin-like protein 1	MOUSE	12	33113.8	-0.681	-0.345	-0.615	-0.369	-0.573	0.681	0.315	0.077	0.295	0.083	0.345	-0.315	-0.195	-0.013	-0.25	0.615	-0.077	0.195	0.238	0	0.369	-0.295	0.013	-0.238	-0.237	0.573	-0.083	0.25	0	0.237	A0A498WGD8	–	–	SUBCELLULAR LOCATION: Cytoplasm {ECO:0000256|ARBA:ARBA00004496}. Nucleus {ECO:0000256|ARBA:ARBA00004123}.	cytoplasm [GO:0005737]; nucleus [GO:0005634]; proteasome complex [GO:0000502]
A0A498WGT1	A0A498WGT1|Q91W63	Nmrk1	Nicotinamide riboside kinase 1	MOUSE	5	24471.1	-0.866	-0.306	-0.472	-0.51	-0.523	0.866	0.488	0.282	0.294	0.427	0.306	-0.488	-0.164	-0.196	-0.193	0.472	-0.282	0.164	0.141	0.039	0.51	-0.294	0.196	-0.141	-0.037	0.523	-0.427	0.193	-0.039	0.037	A0A498WGT1	–	–
A0A571BEC4	A0A571BEC4	Lcorl	Ligand-dependent nuclear receptor corepressor-like protein	MOUSE	4	210496	-0.271	-0.095	-0.319	-0.523	-0.322	0.271	0.158	-0.101	-0.323	0.08	0.095	-0.158	-0.36	-0.504	-0.182	0.319	0.101	0.36	-0.152	0.129	0.523	0.323	0.504	0.152	0.368	0.322	-0.08	0.182	-0.129	-0.368	A0A571BEC4	–	–
A0A571BED8	A0A571BED8|Q5SVL6|A0A171EBK8|A0A140LI95|Q5SUE5	Rap1gap2	Rap1 GTPase-activating protein 2	MOUSE	5	86050	-0.703	-0.425	-0.619	-0.383	-0.554	0.703	0.278	0.054	0.205	0.065	0.425	-0.278	-0.214	-0.048	-0.052	0.619	-0.054	0.214	0.164	0.034	0.383	-0.205	0.048	-0.164	-0.116	0.554	-0.065	0.052	-0.034	0.116	A0A571BED8	–	–		centrosome [GO:0005813]; cytosol [GO:0005829]; nuclear membrane [GO:0031965]; plasma membrane [GO:0005886]
A0A571BEG7	A0A571BEG7|Q63ZW7|A2ADS6|A2ADS8|F6RSZ8	Patj	InaD-like protein	MOUSE	14	201924	-0.895	-0.303	-0.523	-0.457	-0.721	0.895	0.564	0.233	0.402	0.115	0.303	-0.564	-0.253	-0.145	-0.439	0.523	-0.233	0.253	0.162	-0.116	0.457	-0.402	0.145	-0.162	-0.205	0.721	-0.115	0.439	0.116	0.205	A0A571BEG7	–	–	SUBCELLULAR LOCATION: Apical cell membrane {ECO:0000256|ARBA:ARBA00037831}; Peripheral membrane protein {ECO:0000256|ARBA:ARBA00037831}. Cell junction, tight junction {ECO:0000256|ARBA:ARBA00004435}. Cytoplasm, perinuclear region {ECO:0000256|ARBA:ARBA00004556}.	apical plasma membrane [GO:0016324]; bicellular tight junction [GO:0005923]; centriolar satellite [GO:0034451]; cytosol [GO:0005829]; perinuclear region of cytoplasm [GO:0048471]; subapical complex [GO:0035003]
A0A571BES1	A0A571BES1|Q9JME5|A0A571BEW4	Ap3b2	AP-3 complex subunit beta	MOUSE	5	121947	-0.911	-0.241	-0.645	-0.479	-0.831	0.911	0.644	0.219	0.403	0.099	0.241	-0.644	-0.341	-0.206	-0.527	0.645	-0.219	0.341	0.174	-0.105	0.479	-0.403	0.206	-0.174	-0.321	0.831	-0.099	0.527	0.105	0.321	A0A571BES1	–	–	SUBCELLULAR LOCATION: Cytoplasmic vesicle, clathrin-coated vesicle membrane {ECO:0000256|ARBA:ARBA00004145}; Peripheral membrane protein {ECO:0000256|ARBA:ARBA00004145}; Cytoplasmic side {ECO:0000256|ARBA:ARBA00004145}. Golgi apparatus {ECO:0000256|ARBA:ARBA00004555}.	AP-3 adaptor complex [GO:0030123]; clathrin-coated vesicle membrane [GO:0030665]; Golgi apparatus [GO:0005794]
A0A571BEV2	A0A571BEV2	Gm8251	Predicted gene 8251	MOUSE	3	753585	-0.768	-1.264	-1.236	-0.446	-0.654	0.768	-0.507	-0.445	0.312	0.115	1.264	0.507	0.189	0.819	0.607	1.236	0.445	-0.189	0.769	0.582	0.446	-0.312	-0.819	-0.769	-0.187	0.654	-0.115	-0.607	-0.582	0.187	A0A571BEV2	–	TM		membrane [GO:0016020]
A0A571BF02	A0A571BF02	Sptbn5	Spectrin beta, non-erythrocytic 5	MOUSE	3	418115	-4.149	0.366	-3.135	-0.318	-3.276	4.149	4.174	1.015	3.83	2.21	-0.366	-4.174	-3.16	-0.683	-3.642	3.135	-1.015	3.16	2.816	1.195	0.318	-3.83	0.683	-2.816	-2.959	3.276	-2.21	3.642	-1.195	2.959	A0A571BF02	–	–		apical cortex [GO:0045179]; axoneme [GO:0005930]; cell junction [GO:0030054]; cell projection [GO:0042995]; cortical actin cytoskeleton [GO:0030864]; cortical cytoskeleton [GO:0030863]; cytoplasm [GO:0005737]; microtubule associated complex [GO:0005875]; photoreceptor connecting cilium [GO:0032391]; photoreceptor disc membrane [GO:0097381]; plasma membrane [GO:0005886]
A0A571BF58	A0A571BF58|A0A571BF46|A2AQB2|E9Q1W3|A2AQA9|G3UWS1	Neb	Nebulin	MOUSE	6	874697	-0.741	-0.302	-0.799	-0.495	-0.704	0.741	0.384	0.079	0.246	0.026	0.302	-0.384	-0.608	-0.307	-0.435	0.799	-0.079	0.608	0.056	0.087	0.495	-0.246	0.307	-0.056	0.061	0.704	-0.026	0.435	-0.087	-0.061	A0A571BF58	–	–		contractile muscle fiber [GO:0043292]; protein-containing complex [GO:0032991]; striated muscle thin filament [GO:0005865]; Z disc [GO:0030018]
A0A571BF69	A0A571BF69|B5THE2|A0A0J9YVE6|A0A0J9YVJ0|A0A571BDS5	Mgam	Maltase-glucoamylase	MOUSE	2	415296	-0.608	-0.22	-0.326	-0.52	-0.52	0.608	0.388	0.282	0.088	0.088	0.22	-0.388	-0.106	-0.3	-0.3	0.326	-0.282	0.106	-0.194	-0.194	0.52	-0.088	0.3	0.194	0	0.52	-0.088	0.3	0.194	0	A0A571BF69	–	TM	SUBCELLULAR LOCATION: Apical cell membrane {ECO:0000256|ARBA:ARBA00004655}; Single-pass type II membrane protein {ECO:0000256|ARBA:ARBA00004655}.	apical plasma membrane [GO:0016324]
A0A571BFA7	A0A571BFA7|Q148V8	Fam83h	Protein FAM83H	MOUSE	7	153915	-0.678	-0.192	-0.641	-0.432	-0.588	0.678	0.416	0.037	0.117	-0.038	0.192	-0.416	-0.379	-0.313	-0.476	0.641	-0.037	0.379	0.086	-0.03	0.432	-0.117	0.313	-0.086	-0.157	0.588	0.038	0.476	0.03	0.157	A0A571BFA7	–	–	SUBCELLULAR LOCATION: Cytoplasm {ECO:0000256|ARBA:ARBA00004496}.	keratin filament [GO:0045095]
A0A571BG24	A0A571BG24|D3YU22|Q3UH68|A0A5F8MPN3|D3Z589|D3YU59|F6W1Y9|F6X3N8|D3YV55	Limch1	LIM and calponin homology domains-containing protein 1	MOUSE	4	169747	-0.718	-0.353	-0.828	-0.641	-0.5	0.718	0.382	0.041	0.198	0.112	0.353	-0.382	-0.509	-0.22	-0.271	0.828	-0.041	0.509	0.276	0.089	0.641	-0.198	0.22	-0.276	-0.115	0.5	-0.112	0.271	-0.089	0.115	A0A571BG24	–	–		actin cytoskeleton [GO:0015629]
A0A571BG95	A0A571BG95|Q5SSL4|E9PUE7|H3BJY3	Abr	Active breakpoint cluster region-related protein	MOUSE	10	134024	-0.563	-0.294	-0.382	-0.375	-0.352	0.563	0.268	0.103	0.189	0.174	0.294	-0.268	-0.236	-0.132	-0.067	0.382	-0.103	0.236	-0.01	0.071	0.375	-0.189	0.132	0.01	0.043	0.352	-0.174	0.067	-0.071	-0.043	A0A571BG95	–	–	SUBCELLULAR LOCATION: Cell projection, axon {ECO:0000256|ARBA:ARBA00004489}. Cell projection, dendritic spine {ECO:0000256|ARBA:ARBA00004552}.	axon [GO:0030424]; dendritic spine [GO:0043197]; glutamatergic synapse [GO:0098978]
A0A5F8MP92	A0A5F8MP92|Q3U9D6|Q8R313|A0A5F8MPW8	Exoc6	Exocyst complex component	MOUSE	3	94782.8	-0.634	-0.168	-0.7	-0.309	-0.271	0.634	0.395	0.254	0.263	0.11	0.168	-0.395	-0.46	-0.131	-0.101	0.7	-0.254	0.46	0.329	-0.145	0.309	-0.263	0.131	-0.329	-0.035	0.271	-0.11	0.101	0.145	0.035	A0A5F8MP92	–	–		exocyst [GO:0000145]; plasma membrane [GO:0005886]
A0A5F8MP95	A0A5F8MP95|A0A571BD95|Q9ES00|G3UZD6|H7BXC2	Ube4b	Ubiquitin conjugation factor E4 B	MOUSE	6	153496	-0.971	-0.141	-0.625	-0.535	-0.916	0.971	0.902	0.375	0.436	0.117	0.141	-0.902	-0.456	-0.424	-0.726	0.625	-0.375	0.456	0.107	-0.21	0.535	-0.436	0.424	-0.107	-0.328	0.916	-0.117	0.726	0.21	0.328	A0A5F8MP95	–	–	SUBCELLULAR LOCATION: Cytoplasm {ECO:0000256|ARBA:ARBA00004496, ECO:0000256|RuleBase:RU369083}. Nucleus {ECO:0000256|ARBA:ARBA00004123}.	cytoplasm [GO:0005737]; nucleus [GO:0005634]; ubiquitin ligase complex [GO:0000151]
A0A5F8MP96	A0A5F8MP96|P28661|Q5ND13|Q5ND09|B7ZNM7|A0A338P769|Q9Z2Q6|A0A338P6R8|A0A338P729	Septin4	Septin-4	MOUSE	10	110866	-0.832	-0.331	-0.722	-0.507	-0.677	0.832	0.491	0.059	0.254	0.232	0.331	-0.491	-0.447	-0.06	-0.125	0.722	-0.059	0.447	0.176	0.173	0.507	-0.254	0.06	-0.176	-0.046	0.677	-0.232	0.125	-0.173	0.046	A0A5F8MP96	–	–	SUBCELLULAR LOCATION: Cytoplasm {ECO:0000256|ARBA:ARBA00004496}.	septin complex [GO:0031105]
A0A5F8MPB5	A0A5F8MPB5|Q61739|F6VSK8	Itga6	Integrin alpha-6	MOUSE	36	127862	-3.475	-0.797	-3.115	-0.795	-2.844	3.475	2.689	0.635	2.789	0.924	0.797	-2.689	-2.447	-0.013	-1.992	3.115	-0.635	2.447	2.333	0.407	0.795	-2.789	0.013	-2.333	-1.964	2.844	-0.924	1.992	-0.407	1.964	A0A5F8MPB5	SP	TM	SUBCELLULAR LOCATION: Cell membrane {ECO:0000256|ARBA:ARBA00004193}; Lipid-anchor {ECO:0000256|ARBA:ARBA00004193}. Cell membrane {ECO:0000256|ARBA:ARBA00004251}; Single-pass type I membrane protein {ECO:0000256|ARBA:ARBA00004251}. Membrane {ECO:0000256|RuleBase:RU003762}; Single-pass type I membrane protein {ECO:0000256|RuleBase:RU003762}.	cell surface [GO:0009986]; integrin alpha6-beta1 complex [GO:0034675]
A0A5F8MPF0	A0A5F8MPF0|Q60575|A0A087WQE8|E9Q9G6|G3UW47|Q6TA13|P33173|E9QAN4|F6XNB6	Kif1b	Kinesin-like protein KIF1B	MOUSE	22	212959	-0.589	-0.193	-0.465	-0.415	-0.55	0.589	0.425	0.175	0.124	0.074	0.193	-0.425	-0.25	-0.241	-0.354	0.465	-0.175	0.25	0.06	0.016	0.415	-0.124	0.241	-0.06	-0.078	0.55	-0.074	0.354	-0.016	0.078	A0A5F8MPF0	–	–	SUBCELLULAR LOCATION: Cytoplasm, cytoskeleton {ECO:0000256|ARBA:ARBA00004245}. Cytoplasmic vesicle, secretory vesicle membrane {ECO:0000256|ARBA:ARBA00004250}. Synapse {ECO:0000256|ARBA:ARBA00034103}.	axon cytoplasm [GO:1904115]; microtubule [GO:0005874]; synapse [GO:0045202]; transport vesicle membrane [GO:0030658]
A0A5F8MPF2	A0A5F8MPF2|A0A5F8MP98	Tns3	Tensin-3	MOUSE	14	173922	-1.232	-0.555	-1.21	-0.552	-0.974	1.232	0.677	0.021	0.68	0.257	0.555	-0.677	-0.656	0.003	-0.42	1.21	-0.021	0.656	0.659	0.236	0.552	-0.68	-0.003	-0.659	-0.423	0.974	-0.257	0.42	-0.236	0.423	A0A5F8MPF2	–	–	SUBCELLULAR LOCATION: Cell junction, focal adhesion {ECO:0000256|ARBA:ARBA00004246}. Cell projection {ECO:0000256|ARBA:ARBA00004316}.	cell projection [GO:0042995]; cytosol [GO:0005829]; focal adhesion [GO:0005925]
A0A5F8MPG1	A0A5F8MPG1|E9QKQ5|Q91ZP3|A0A1Y7VLN4|A0A5F8MQ53|E9PWN0|Q99PI5	Lpin1	Phosphatidate phosphatase	MOUSE	10	108562	-0.631	-0.354	-0.406	-0.571	-0.483	0.631	0.411	0.202	0.16	0.264	0.354	-0.411	-0.068	-0.21	-0.093	0.406	-0.202	0.068	-0.104	-0.02	0.571	-0.16	0.21	0.104	0.161	0.483	-0.264	0.093	0.02	-0.161	A0A5F8MPG1	–	–		cytosol [GO:0005829]; endoplasmic reticulum [GO:0005783]
A0A5F8MPH8	A0A5F8MPH8|A0A571BG59|O35452|E9Q2T3	Tnxb	Tenascin XB	MOUSE	28	481072	-2.603	-0.789	-2.146	-1.085	-1.968	2.603	1.782	0.534	1.578	0.662	0.789	-1.782	-1.389	-0.27	-1.26	2.146	-0.534	1.389	1.075	0.154	1.085	-1.578	0.27	-1.075	-0.944	1.968	-0.662	1.26	-0.154	0.944	A0A5F8MPH8	SP	–	SUBCELLULAR LOCATION: Secreted, extracellular space, extracellular matrix {ECO:0000256|ARBA:ARBA00004498}.	extracellular matrix [GO:0031012]; extracellular region [GO:0005576]; extracellular space [GO:0005615]; intracellular membrane-bounded organelle [GO:0043231]
A0A5F8MPI5	A0A5F8MPI5	Plekha6	Pleckstrin homology domain-containing family A member 6 (Fragment)	MOUSE	4	15701.7	-0.334	-0.261	-0.207	-0.527	-0.31	0.334	0.129	0.156	-0.222	-0.021	0.261	-0.129	0.201	-0.292	0.024	0.207	-0.156	-0.201	-0.468	-0.177	0.527	0.222	0.292	0.468	0.29	0.31	0.021	-0.024	0.177	-0.29	A0A5F8MPI5	–	–
A0A5F8MPK9	A0A5F8MPK9|Q9EP69|A0A1L1SR59	Sacm1l	Phosphatidylinositol-3-phosphatase SAC1	MOUSE	21	70169.2	-0.695	-0.323	-0.541	-0.379	-0.517	0.695	0.403	0.122	0.324	0.158	0.323	-0.403	-0.235	-0.049	-0.205	0.541	-0.122	0.235	0.178	0.07	0.379	-0.324	0.049	-0.178	-0.079	0.517	-0.158	0.205	-0.07	0.079	A0A5F8MPK9	–	TM		membrane [GO:0016020]
A0A5F8MPT6	A0A5F8MPT6|P59242|E9QMC1|D3YUW7|A0A0G2JEK8|A0A0G2JFG0	Cgn	Cingulin	MOUSE	2	136772	-0.988	-0.201	-0.688	-0.721	-0.761	0.988	0.74	0.035	0.267	-0.036	0.201	-0.74	-0.486	-0.473	-0.513	0.688	-0.035	0.486	-0.118	-0.061	0.721	-0.267	0.473	0.118	-0.041	0.761	0.036	0.513	0.061	0.041	A0A5F8MPT6	–	–	SUBCELLULAR LOCATION: Cell junction, tight junction {ECO:0000256|ARBA:ARBA00004435}.	bicellular tight junction [GO:0005923]; myosin complex [GO:0016459]; plasma membrane [GO:0005886]
A0A5F8MPU7	A0A5F8MPU7|A0A5F8MPN4|Q8CJ19|A0A5F8MPF3|A0A1D5RM34	Mical3	F-actin monooxygenase	MOUSE	2	230816	-0.46	0.166	-0.182	-0.49	-0.81	0.46	0.624	0.278	-0.015	-0.338	-0.166	-0.624	-0.481	-0.757	-0.976	0.182	-0.278	0.481	-0.23	-0.569	0.49	0.015	0.757	0.23	-0.323	0.81	0.338	0.976	0.569	0.323	A0A5F8MPU7	–	–	SUBCELLULAR LOCATION: Cytoplasm, cytoskeleton {ECO:0000256|ARBA:ARBA00004245}. Nucleus {ECO:0000256|ARBA:ARBA00004123}.	cytoskeleton [GO:0005856]; cytosol [GO:0005829]; Flemming body [GO:0090543]; intercellular bridge [GO:0045171]; nucleoplasm [GO:0005654]; plasma membrane [GO:0005886]
A0A5F8MPX4	A0A5F8MPX4|Q66GT5	Ptpmt1	Phosphatidylglycerophosphatase and protein-tyrosine phosphatase 1	MOUSE	6	28588.3	-0.723	-0.167	-0.445	-0.384	-0.648	0.723	0.578	0.368	0.307	0.136	0.167	-0.578	-0.216	-0.251	-0.407	0.445	-0.368	0.216	0.019	-0.194	0.384	-0.307	0.251	-0.019	-0.281	0.648	-0.136	0.407	0.194	0.281	A0A5F8MPX4	–	–
A0A5F8MPY3	A0A5F8MPY3|P34152|A0A2I3BRG7|A0A2I3BQ85	Ptk2	Non-specific protein-tyrosine kinase	MOUSE	17	124691	-0.741	-0.319	-0.639	-0.434	-0.585	0.741	0.443	0.073	0.323	0.199	0.319	-0.443	-0.365	-0.089	-0.295	0.639	-0.073	0.365	0.234	0.08	0.434	-0.323	0.089	-0.234	-0.23	0.585	-0.199	0.295	-0.08	0.23	A0A5F8MPY3	–	–	SUBCELLULAR LOCATION: Cell junction, focal adhesion {ECO:0000256|ARBA:ARBA00004246}. Cell membrane {ECO:0000256|ARBA:ARBA00004413}; Peripheral membrane protein {ECO:0000256|ARBA:ARBA00004413}; Cytoplasmic side {ECO:0000256|ARBA:ARBA00004413}. Cytoplasm, cell cortex {ECO:0000256|ARBA:ARBA00004544}. Cytoplasm, cytoskeleton, cilium basal body {ECO:0000256|ARBA:ARBA00004120}. Cytoplasm, perinuclear r…	apical plasma membrane [GO:0016324]; cell cortex [GO:0005938]; cell projection [GO:0042995]; cytoskeleton [GO:0005856]; focal adhesion [GO:0005925]; perinuclear region of cytoplasm [GO:0048471]
A0A5F8MQ23	A0A5F8MQ23|P28700|Q6LC96|A0A5F8MP91|Q3TWJ1|P28704|Q8VCR0|P28705|E9Q9V9	Rxra	Retinoic acid receptor RXR-alpha	MOUSE	2	55204.3	-0.369	0.549	-0.606	-0.131	-0.856	0.369	0.918	-0.237	0.238	-0.487	-0.549	-0.918	-1.155	-0.68	-1.405	0.606	0.237	1.155	0.475	-0.25	0.131	-0.238	0.68	-0.475	-0.725	0.856	0.487	1.405	0.25	0.725	A0A5F8MQ23	SP	–	SUBCELLULAR LOCATION: Nucleus {ECO:0000256|RuleBase:RU004334}.	chromatin [GO:0000785]; receptor complex [GO:0043235]; RNA polymerase II transcription regulator complex [GO:0090575]
A0A5H1ZRL1	A0A5H1ZRL1	Spire1	Protein spire homolog 1	MOUSE	2	85232.4	-0.5	-0.315	-0.353	-0.349	-0.337	0.5	0.158	0.224	0.171	0.18	0.315	-0.158	0.062	-0.035	0.023	0.353	-0.224	-0.062	-0.101	-0.031	0.349	-0.171	0.035	0.101	0.012	0.337	-0.18	-0.023	0.031	-0.012	A0A5H1ZRL1	–	–	SUBCELLULAR LOCATION: Cell membrane {ECO:0000256|ARBA:ARBA00004413}; Peripheral membrane protein {ECO:0000256|ARBA:ARBA00004413}; Cytoplasmic side {ECO:0000256|ARBA:ARBA00004413}. Cytoplasm, cytoskeleton {ECO:0000256|ARBA:ARBA00004245}. Cytoplasmic vesicle membrane {ECO:0000256|ARBA:ARBA00004180}; Peripheral membrane protein {ECO:0000256|ARBA:ARBA00004180}; Cytoplasmic side {ECO:0000256|ARBA:ARBA…	cytoplasmic vesicle membrane [GO:0030659]; cytoskeleton [GO:0005856]; cytosol [GO:0005829]; mitochondrial outer membrane [GO:0005741]; nucleoplasm [GO:0005654]; plasma membrane [GO:0005886]
A0A5K1VVQ9	A0A5K1VVQ9|A2ASS6|E9Q8K5|E9Q8N1|A0A5K1VVQ1|F7CR78	Ttn	Titin	MOUSE	12	3954905	-0.513	-0.174	-0.264	-0.431	-0.437	0.513	0.292	0.239	0.21	0.04	0.174	-0.292	-0.045	-0.362	-0.261	0.264	-0.239	0.045	-0.202	-0.257	0.431	-0.21	0.362	0.202	-0.197	0.437	-0.04	0.261	0.257	0.197	A0A5K1VVQ9	–	–	SUBCELLULAR LOCATION: Cytoplasm {ECO:0000256|ARBA:ARBA00004496}. Nucleus {ECO:0000256|ARBA:ARBA00004123}.	actin cytoskeleton [GO:0015629]; M band [GO:0031430]; nucleus [GO:0005634]; protein-containing complex [GO:0032991]; Z disc [GO:0030018]
A0A5K1VVR8	A0A5K1VVR8|Q8K485	Kctd11	BTB/POZ domain-containing protein KCTD11	MOUSE	2	30398.8	0.144	-0.29	-0.097	-1.9	0.241	-0.144	-0.434	-0.242	-2.045	0.097	0.29	0.434	0.192	-1.611	0.531	0.097	0.242	-0.192	-1.803	0.338	1.9	2.045	1.611	1.803	2.141	-0.241	-0.097	-0.531	-0.338	-2.141	A0A5K1VVR8	–	–
A0A5K1VVS7	A0A5K1VVS7|Q99KD5	Unc45a	Protein unc-45 homolog A	MOUSE	2	120875	-1.034	-0.15	-0.679	-0.8	-0.778	1.034	0.884	0.355	0.233	0.256	0.15	-0.884	-0.529	-0.65	-0.628	0.679	-0.355	0.529	-0.122	-0.099	0.8	-0.233	0.65	0.122	0.023	0.778	-0.256	0.628	0.099	-0.023	A0A5K1VVS7	SP	–	SUBCELLULAR LOCATION: Cytoplasm, perinuclear region {ECO:0000256|ARBA:ARBA00004556}. Nucleus {ECO:0000256|ARBA:ARBA00004123}.	nucleus [GO:0005634]; perinuclear region of cytoplasm [GO:0048471]
A0A668KLB7	A0A668KLB7|Q8BXK9|Q8BHB9	Clic5	Chloride intracellular channel protein	MOUSE	20	54320.5	-0.728	-0.239	-0.526	-0.448	-0.548	0.728	0.557	0.21	0.223	0.129	0.239	-0.557	-0.261	-0.262	-0.247	0.526	-0.21	0.261	0.107	-0.018	0.448	-0.223	0.262	-0.107	-0.141	0.548	-0.129	0.247	0.018	0.141	A0A668KLB7	–	TM	SUBCELLULAR LOCATION: Cell membrane {ECO:0000256|ARBA:ARBA00004162}; Single-pass membrane protein {ECO:0000256|ARBA:ARBA00004162}. Membrane {ECO:0000256|RuleBase:RU362009}; Single-pass membrane protein {ECO:0000256|RuleBase:RU362009}. Cytoplasm {ECO:0000256|RuleBase:RU362009}.	chloride channel complex [GO:0034707]; cytoplasm [GO:0005737]; plasma membrane [GO:0005886]
A0A668KLU9	A0A668KLU9|Q4LDF6|Q61405	Cfhr2	Complement factor H-related 2	MOUSE	4	39175.8	-2.288	-0.245	-1.875	-0.257	-1.538	2.288	2.043	0.413	2.031	0.75	0.245	-2.043	-1.63	-0.012	-1.293	1.875	-0.413	1.63	1.618	0.336	0.257	-2.031	0.012	-1.618	-1.282	1.538	-0.75	1.293	-0.336	1.282	A0A668KLU9	SP	–	SUBCELLULAR LOCATION: Secreted {ECO:0000256|ARBA:ARBA00004613}.	extracellular space [GO:0005615]
A0A668KM61	A0A668KM61|Q5DTL9|Q8JZR6	Slc4a4	Anion exchange protein	MOUSE	31	126055	-1.797	-0.649	-1.393	-0.904	-1.476	1.797	1.176	0.461	0.908	0.333	0.649	-1.176	-0.656	-0.228	-0.727	1.393	-0.461	0.656	0.471	-0.109	0.904	-0.908	0.228	-0.471	-0.598	1.476	-0.333	0.727	0.109	0.598	A0A668KM61	–	TM	SUBCELLULAR LOCATION: Basolateral cell membrane {ECO:0000256|ARBA:ARBA00004554}; Multi-pass membrane protein {ECO:0000256|ARBA:ARBA00004554}. Membrane {ECO:0000256|RuleBase:RU362035}; Multi-pass membrane protein {ECO:0000256|RuleBase:RU362035}.	basolateral plasma membrane [GO:0016323]; cell surface [GO:0009986]; cytosol [GO:0005829]
A0A6I8MWX8	A0A6I8MWX8|Q9QYI3|A0A6I8MX00|A2A5E1|A0A6I8MWZ1|A0A6I8MWY7|A0A6I8MWZ9|F7BTP8|A0A6I8MX31|A0A6I8MWW2|A0A6I8MWZ5	Dnajc7	DnaJ homolog subfamily C member 7	MOUSE	7	66294.6	-1.09	-0.338	-1.031	-0.476	-0.589	1.09	0.742	0.208	0.543	0.331	0.338	-0.742	-0.558	-0.198	-0.403	1.031	-0.208	0.558	0.204	0.127	0.476	-0.543	0.198	-0.204	-0.145	0.589	-0.331	0.403	-0.127	0.145	A0A6I8MWX8	–	–	SUBCELLULAR LOCATION: Cytoplasm, cytoskeleton {ECO:0000256|ARBA:ARBA00004245}. Nucleus {ECO:0000256|ARBA:ARBA00004123}.	cytoplasm [GO:0005737]; cytoskeleton [GO:0005856]; nucleus [GO:0005634]
A0A6I8MWZ8	A0A6I8MWZ8|Q8R5C0|P47802|D3Z3F4|G3XA66|D3YVW0|G3UXX9|G3UYJ5|G3XA75	Mtx1	Metaxin-1	MOUSE	11	51854.4	-0.979	-0.182	-0.51	-0.481	-0.836	0.979	0.739	0.383	0.439	0.158	0.182	-0.739	-0.345	-0.315	-0.68	0.51	-0.383	0.345	0.056	-0.288	0.481	-0.439	0.315	-0.056	-0.356	0.836	-0.158	0.68	0.288	0.356	A0A6I8MWZ8	–	TM	SUBCELLULAR LOCATION: Mitochondrion outer membrane {ECO:0000256|ARBA:ARBA00004294}.	SAM complex [GO:0001401]
A0A6I8MX07	A0A6I8MX07|E9PUQ5|Q921M4|A0A6I8MWY5|Z4YJU8	Golga2	Golgin subfamily A member 2	MOUSE	3	116676	-1.223	-0.425	-0.845	-0.638	-0.887	1.223	0.915	0.454	0.646	0.442	0.425	-0.915	-0.417	-0.172	-0.418	0.845	-0.454	0.417	0.244	0.044	0.638	-0.646	0.172	-0.244	-0.26	0.887	-0.442	0.418	-0.044	0.26	A0A6I8MX07	–	–		cis-Golgi network [GO:0005801]
A0A6I8MX13	A0A6I8MX13|Q3UEI1|A0A286YD02|D3Z2G1	Pde4c	Phosphodiesterase	MOUSE	7	79447.7	-0.852	-0.179	-0.525	-0.39	-0.6	0.852	0.67	0.327	0.318	0.252	0.179	-0.67	-0.343	-0.267	-0.418	0.525	-0.327	0.343	0.051	-0.031	0.39	-0.318	0.267	-0.051	-0.07	0.6	-0.252	0.418	0.031	0.07	A0A6I8MX13	–	–
A0A6I8MX18	A0A6I8MX18|Q8CJG1|H3BJ70|Q8CJF9|Q8CJF8	Ago1	Protein argonaute-1	MOUSE	11	102782	-0.574	-0.328	-0.544	-0.381	-0.427	0.574	0.246	0.001	0.271	0.286	0.328	-0.246	-0.185	-0.092	-0.099	0.544	-0.001	0.185	0.198	0.146	0.381	-0.271	0.092	-0.198	-0.041	0.427	-0.286	0.099	-0.146	0.041	A0A6I8MX18	–	–	SUBCELLULAR LOCATION: Cytoplasm, P-body {ECO:0000256|ARBA:ARBA00004201}.	P-body [GO:0000932]; RISC complex [GO:0016442]
A0A6I8MX27	A0A6I8MX27|P16125|D3Z7F0|A0A0N4SVV8	Ldhb	L-lactate dehydrogenase	MOUSE	20	37635.9	-0.854	-1.108	-0.856	-0.587	-0.547	0.854	-0.254	-0.037	0.247	0.289	1.108	0.254	0.232	0.554	0.555	0.856	0.037	-0.232	0.3	0.329	0.587	-0.247	-0.554	-0.3	0.036	0.547	-0.289	-0.555	-0.329	-0.036	A0A6I8MX27	–	–	SUBCELLULAR LOCATION: Cytoplasm {ECO:0000256|ARBA:ARBA00004496}.	cytoplasm [GO:0005737]
A0A6I8MX30	A0A6I8MX30|Q8K093	Trhde	Thyrotropin-releasing hormone-degrading ectoenzyme	MOUSE	2	122660	-0.315	-0.156	-0.443	-0.157	-0.255	0.315	0.101	-0.192	0.095	0.086	0.156	-0.101	-0.3	0.022	-0.132	0.443	0.192	0.3	0.349	0.128	0.157	-0.095	-0.022	-0.349	-0.117	0.255	-0.086	0.132	-0.128	0.117	A0A6I8MX30	–	–	SUBCELLULAR LOCATION: Membrane {ECO:0000250}; Single-pass type II membrane protein {ECO:0000250}.	membrane [GO:0016020]
A0A6Q6Q7B9	A0A6Q6Q7B9|Q8K4W8|Q790S0|P51791|E9Q2I1	Clcn3	Chloride channel protein	MOUSE	6	91894.4	-0.586	-0.434	-0.37	-0.432	-0.355	0.586	-0.004	0.272	0.088	0.194	0.434	0.004	-0.087	-0.192	0.064	0.37	-0.272	0.087	-0.128	-0.081	0.432	-0.088	0.192	0.128	0.06	0.355	-0.194	-0.064	0.081	-0.06	A0A6Q6Q7B9	–	TM	SUBCELLULAR LOCATION: Cell membrane {ECO:0000256|ARBA:ARBA00004651}; Multi-pass membrane protein {ECO:0000256|ARBA:ARBA00004651}. Early endosome membrane {ECO:0000256|ARBA:ARBA00004520}; Multi-pass membrane protein {ECO:0000256|ARBA:ARBA00004520}. Late endosome membrane {ECO:0000256|ARBA:ARBA00004107}; Multi-pass membrane protein {ECO:0000256|ARBA:ARBA00004107}. Lysosome membrane {ECO:0000256|ARB…	early endosome membrane [GO:0031901]; late endosome membrane [GO:0031902]; lysosomal membrane [GO:0005765]; plasma membrane [GO:0005886]; recycling endosome membrane [GO:0055038]
A0A7N4FLU7	A0A7N4FLU7|P28028	Braf	Serine/threonine-protein kinase B-raf (Fragment)	MOUSE	7	83942.7	-0.473	-0.086	-0.296	0.289	-0.263	0.473	0.387	0.176	0.762	0.21	0.086	-0.387	-0.21	0.375	-0.177	0.296	-0.176	0.21	0.585	0.033	-0.289	-0.762	-0.375	-0.585	-0.552	0.263	-0.21	0.177	-0.033	0.552	A0A7N4FLU7	–	–
A0JLY1	A0JLY1	Ccdc173	Coiled-coil domain-containing protein 173	MOUSE	2	65302.2	-0.583	0.221	-0.134	-0.197	-0.346	0.583	0.804	0.449	0.387	0.237	-0.221	-0.804	-0.354	-0.417	-0.567	0.134	-0.449	0.354	-0.063	-0.212	0.197	-0.387	0.417	0.063	-0.15	0.346	-0.237	0.567	0.212	0.15	A0JLY1	–	–	SUBCELLULAR LOCATION: Cytoplasm, cytoskeleton, cilium axoneme {ECO:0000250|UniProtKB:E1BJL9}. Cytoplasm, cytoskeleton, flagellum axoneme {ECO:0000269|PubMed:37295417, ECO:0000269|PubMed:37865089, ECO:0000269|PubMed:37989994}.	axonemal B tubule inner sheath [GO:0160112]; axonemal microtubule [GO:0005879]; sperm flagellum [GO:0036126]
A0JNY3	A0JNY3|Q8BUV3	Gphn	Molybdopterin molybdenumtransferase	MOUSE	19	84349	-1.119	-0.495	-0.967	-0.56	-0.822	1.119	0.538	0.091	0.538	0.288	0.495	-0.538	-0.422	-0.053	-0.212	0.967	-0.091	0.422	0.402	0.133	0.56	-0.538	0.053	-0.402	-0.28	0.822	-0.288	0.212	-0.133	0.28	A0JNY3	–	–	SUBCELLULAR LOCATION: Cell projection, dendrite {ECO:0000256|ARBA:ARBA00004279}. Cytoplasm, cytoskeleton {ECO:0000256|ARBA:ARBA00004245}. Cytoplasm, cytosol {ECO:0000256|ARBA:ARBA00004514}. Postsynaptic cell membrane {ECO:0000256|ARBA:ARBA00060421}; Lipid-anchor {ECO:0000256|ARBA:ARBA00060421}; Cytoplasmic side {ECO:0000256|ARBA:ARBA00060421}. Postsynaptic density {ECO:0000256|ARBA:ARBA00034105}.	cytoplasmic side of plasma membrane [GO:0009898]; cytoskeleton [GO:0005856]; cytosol [GO:0005829]; dendritic spine [GO:0043197]; GABA-ergic synapse [GO:0098982]; glycinergic synapse [GO:0098690]; inhibitory synapse [GO:0060077]; postsynaptic density [GO:0014069]; postsynaptic membrane [GO:0045211]; postsynaptic specialization, intracellular component [GO:0099091]
A0PJK7	A0PJK7|Q8VHF2	Cdhr5	Cadherin-related family member 5	MOUSE	5	88624.8	-1.272	-0.245	-0.836	-0.587	-0.979	1.272	0.924	0.369	0.699	0.197	0.245	-0.924	-0.498	-0.395	-0.715	0.836	-0.369	0.498	0.15	-0.227	0.587	-0.699	0.395	-0.15	-0.392	0.979	-0.197	0.715	0.227	0.392	A0PJK7	SP	TM	SUBCELLULAR LOCATION: Apical cell membrane {ECO:0000256|ARBA:ARBA00004247}; Single-pass type I membrane protein {ECO:0000256|ARBA:ARBA00004247}. Cell projection, microvillus membrane {ECO:0000256|ARBA:ARBA00060382}; Single-pass type I membrane protein {ECO:0000256|ARBA:ARBA00060382}.	brush border membrane [GO:0031526]; microvillus membrane [GO:0031528]
A2A432	A2A432|E9PXY1|J3QJX0	Cul4b	Cullin-4B	MOUSE	20	111382	-0.638	-0.187	-0.479	-0.335	-0.429	0.638	0.418	0.118	0.32	0.171	0.187	-0.418	-0.326	-0.054	-0.242	0.479	-0.118	0.326	0.132	-0.005	0.335	-0.32	0.054	-0.132	-0.085	0.429	-0.171	0.242	0.005	0.085	A2A432	–	–	SUBCELLULAR LOCATION: Cytoplasm {ECO:0000269|PubMed:24357321}. Nucleus {ECO:0000269|PubMed:24357321}. Note=More concentrated in nuclei than in cytoplasm in germinal vesicle (GV) stage oocytes, zygotes and the 2-cell stage, but distributed in the cytoplasm at the MII-stage oocytes. {ECO:0000269|PubMed:24357321}.	Cul4A-RING E3 ubiquitin ligase complex [GO:0031464]; Cul4B-RING E3 ubiquitin ligase complex [GO:0031465]; cytosol [GO:0005829]; nucleoplasm [GO:0005654]; nucleus [GO:0005634]
A2A484	A2A484|A2A482|E9Q8D1|A2A483|Q3U1M7|Q3UH28|A2A485|A2A480|A2A481|A2A486	Zmynd8	Zinc finger, MYND-type-containing 8	MOUSE	2	138538	-0.59	0.036	-0.341	-0.271	-0.392	0.59	0.626	0.248	0.318	0.198	-0.036	-0.626	-0.377	-0.307	-0.428	0.341	-0.248	0.377	0.07	-0.05	0.271	-0.318	0.307	-0.07	-0.12	0.392	-0.198	0.428	0.05	0.12	A2A484	–	–	SUBCELLULAR LOCATION: Chromosome {ECO:0000256|ARBA:ARBA00004286}. Nucleus {ECO:0000256|ARBA:ARBA00004123}.	chromatin [GO:0000785]; cytoplasm [GO:0005737]; dendritic shaft [GO:0043198]; dendritic spine [GO:0043197]; nucleolus [GO:0005730]; nucleoplasm [GO:0005654]; nucleus [GO:0005634]; site of DNA damage [GO:0090734]
A2A4B1	A2A4B1|Q99PI4|A2A4B3	Lpin3	Phosphatidate phosphatase	MOUSE	2	96199.4	-0.779	-0.222	-0.531	-0.37	-0.679	0.779	0.557	0.248	0.409	0.1	0.222	-0.557	-0.309	-0.147	-0.456	0.531	-0.248	0.309	0.162	-0.147	0.37	-0.409	0.147	-0.162	-0.309	0.679	-0.1	0.456	0.147	0.309	A2A4B1	–	–
A2A5R2	A2A5R2	Arfgef2	Brefeldin A-inhibited guanine nucleotide-exchange protein 2	MOUSE	10	204689	-0.979	-0.325	-0.713	-0.541	-0.844	0.979	0.633	0.349	0.412	0.145	0.325	-0.633	-0.411	-0.346	-0.57	0.713	-0.349	0.411	0.165	-0.171	0.541	-0.412	0.346	-0.165	-0.338	0.844	-0.145	0.57	0.171	0.338	A2A5R2	–	–	SUBCELLULAR LOCATION: Cytoplasm {ECO:0000250}. Membrane {ECO:0000250}. Golgi apparatus {ECO:0000250}. Cytoplasm, perinuclear region {ECO:0000250}. Golgi apparatus, trans-Golgi network {ECO:0000250}. Endosome {ECO:0000250}. Cytoplasm, cytoskeleton, microtubule organizing center, centrosome {ECO:0000250}. Cell projection, dendrite {ECO:0000250}. Cytoplasmic vesicle {ECO:0000250}. Synapse {ECO:00002…	asymmetric synapse [GO:0032279]; axonemal microtubule [GO:0005879]; centrosome [GO:0005813]; cytoplasmic vesicle [GO:0031410]; cytosol [GO:0005829]; dendritic spine [GO:0043197]; GABA-ergic synapse [GO:0098982]; glutamatergic synapse [GO:0098978]; Golgi membrane [GO:0000139]; membrane [GO:0016020]; microtubule organizing center [GO:0005815]; perinuclear region of cytoplasm [GO:0048471]; presynaps…
A2A5S3	A2A5S3|Q9DBE7|A2A5R8|Q9Z108|V9GX87	Stau1	Double-stranded RNA-binding protein Staufen homolog 1	MOUSE	5	55197.2	-0.881	-0.11	-0.557	-0.517	-0.773	0.881	0.748	0.251	0.344	0.115	0.11	-0.748	-0.509	-0.453	-0.657	0.557	-0.251	0.509	0.024	-0.158	0.517	-0.344	0.453	-0.024	-0.228	0.773	-0.115	0.657	0.158	0.228	A2A5S3	–	–	SUBCELLULAR LOCATION: Cytoplasm {ECO:0000256|ARBA:ARBA00004496}. Rough endoplasmic reticulum {ECO:0000256|ARBA:ARBA00004427}.	cytoplasmic stress granule [GO:0010494]; cytosol [GO:0005829]; dendrite [GO:0030425]; glutamatergic synapse [GO:0098978]; neuronal cell body [GO:0043025]; plasma membrane [GO:0005886]; protein-containing complex [GO:0032991]; rough endoplasmic reticulum [GO:0005791]
A2A5Y6	A2A5Y6|A0A0A0MQC7|P10637|B1AQW2	Mapt	Microtubule-associated protein	MOUSE	2	78483.5	-0.727	0.059	-0.398	-0.397	-0.916	0.727	0.785	0.329	0.33	-0.19	-0.059	-0.785	-0.456	-0.456	-0.975	0.398	-0.329	0.456	0.001	-0.519	0.397	-0.33	0.456	-0.001	-0.519	0.916	0.19	0.975	0.519	0.519	A2A5Y6	–	–	SUBCELLULAR LOCATION: Cell membrane {ECO:0000256|ARBA:ARBA00004413}; Peripheral membrane protein {ECO:0000256|ARBA:ARBA00004413}; Cytoplasmic side {ECO:0000256|ARBA:ARBA00004413}. Cell projection, axon {ECO:0000256|ARBA:ARBA00004489}. Cell projection, dendrite {ECO:0000256|ARBA:ARBA00004279}. Cytoplasm, cytoskeleton {ECO:0000256|ARBA:ARBA00004245, ECO:0000256|RuleBase:RU000686}. Cytoplasm, cytoso…	axon [GO:0030424]; cytosol [GO:0005829]; dendrite [GO:0030425]; microtubule [GO:0005874]; plasma membrane [GO:0005886]
A2A690	A2A690|F6VP19|F6VCI2	Tanc2	Protein TANC2	MOUSE	8	221743	-0.681	-0.22	-0.413	-0.425	-0.54	0.681	0.448	0.281	0.328	0.233	0.22	-0.448	-0.1	-0.086	-0.29	0.413	-0.281	0.1	0.056	-0.094	0.425	-0.328	0.086	-0.056	-0.027	0.54	-0.233	0.29	0.094	0.027	A2A690	–	–	SUBCELLULAR LOCATION: Cell projection, dendritic spine {ECO:0000250|UniProtKB:F1LTE0}.	axon [GO:0030424]; dendritic spine [GO:0043197]
A2A6H3	A2A6H3	Fbxo47	F-box only protein 47	MOUSE	3	52286	-0.554	-0.497	-0.292	-0.307	-0.322	0.554	0.057	0.261	0.247	0.231	0.497	-0.057	0.205	0.19	0.174	0.292	-0.261	-0.205	-0.015	-0.03	0.307	-0.247	-0.19	0.015	-0.015	0.322	-0.231	-0.174	0.03	0.015	A2A6H3	–	–
A2A7A7	A2A7A7|Q8CFX1|A2A7A8	H6pd	GDH/6PGL endoplasmic bifunctional protein	MOUSE	23	90478.8	-0.794	-0.524	-0.762	-0.412	-0.531	0.794	0.217	0.058	0.412	0.212	0.524	-0.217	-0.193	0.138	-0.034	0.762	-0.058	0.193	0.358	0.166	0.412	-0.412	-0.138	-0.358	-0.203	0.531	-0.212	0.034	-0.166	0.203	A2A7A7	SP	–	SUBCELLULAR LOCATION: Endoplasmic reticulum lumen {ECO:0000256|ARBA:ARBA00004319}.	endoplasmic reticulum lumen [GO:0005788]
A2A7Z6	A2A7Z6|Q9CZT8	Rab3b	Ras-related protein Rab-3B	MOUSE	6	26170.2	-0.33	-0.281	-0.331	-0.36	-0.17	0.33	0.048	-0.007	0.005	0.134	0.281	-0.048	-0.071	-0.011	0.112	0.331	0.007	0.071	-0.023	0.129	0.36	-0.005	0.011	0.023	0.063	0.17	-0.134	-0.112	-0.129	-0.063	A2A7Z6	–	–	SUBCELLULAR LOCATION: Cell membrane {ECO:0000256|ARBA:ARBA00004342}; Lipid-anchor {ECO:0000256|ARBA:ARBA00004342}; Cytoplasmic side {ECO:0000256|ARBA:ARBA00004342}.	plasma membrane [GO:0005886]; synaptic vesicle [GO:0008021]
A2A841	A2A841|P48193|A2A838|A2A839|A0A571BEG4|A2AD32|A2A842|F6S4K9|F7BUB8|F7CR30	Epb41	Band 4.1	MOUSE	24	97751.4	-0.546	-0.308	-0.453	-0.43	-0.396	0.546	0.294	0.213	0.135	0.133	0.308	-0.294	-0.142	-0.174	-0.131	0.453	-0.213	0.142	-0.015	-0.006	0.43	-0.135	0.174	0.015	-0.008	0.396	-0.133	0.131	0.006	0.008	A2A841	–	–	SUBCELLULAR LOCATION: Cytoplasm, cell cortex {ECO:0000256|ARBA:ARBA00004544}. Cytoplasm, cytoskeleton {ECO:0000256|ARBA:ARBA00004245}. Nucleus {ECO:0000256|ARBA:ARBA00004123}.	cell junction [GO:0030054]; cortical cytoskeleton [GO:0030863]; cytosol [GO:0005829]; intercellular bridge [GO:0045171]; mitotic spindle [GO:0072686]; nuclear body [GO:0016604]; plasma membrane [GO:0005886]; protein-containing complex [GO:0032991]
A2A848	A2A848	Acox1	Peroxisomal acyl-coenzyme A oxidase 1 (Fragment)	MOUSE	29	70600.4	-0.757	-0.441	-0.486	-0.51	-0.578	0.757	0.737	0.509	0.551	0.345	0.441	-0.737	-0.176	-0.085	-0.391	0.486	-0.509	0.176	0.041	-0.318	0.51	-0.551	0.085	-0.041	-0.409	0.578	-0.345	0.391	0.318	0.409	A2A848	–	–	SUBCELLULAR LOCATION: Peroxisome {ECO:0000256|ARBA:ARBA00004275}.	peroxisome [GO:0005777]
A2A8L5	A2A8L5|F6S1X8|F6Y3V0	Ptprf	Receptor-type tyrosine-protein phosphatase F	MOUSE	34	212570	-1.181	-0.499	-0.903	-0.673	-0.869	1.181	0.744	0.287	0.533	0.26	0.499	-0.744	-0.475	-0.219	-0.486	0.903	-0.287	0.475	0.26	-0.004	0.673	-0.533	0.219	-0.26	-0.218	0.869	-0.26	0.486	0.004	0.218	A2A8L5	SP	TM	SUBCELLULAR LOCATION: Membrane {ECO:0000305}; Single-pass membrane protein {ECO:0000305}.	membrane [GO:0016020]; neuron projection [GO:0043005]; neuronal cell body [GO:0043025]
A2A8R0	A2A8R0|A8Y5G5|A0S860	Zfyve9	Zinc finger FYVE domain-containing protein	MOUSE	3	154696	-0.681	-0.141	-0.598	-0.349	-0.61	0.681	0.581	0.177	0.488	0.181	0.141	-0.581	-0.478	-0.192	-0.469	0.598	-0.177	0.478	0.31	0.018	0.349	-0.488	0.192	-0.31	-0.277	0.61	-0.181	0.469	-0.018	0.277	A2A8R0	–	–	SUBCELLULAR LOCATION: Cytoplasm {ECO:0000256|PIRNR:PIRNR037289}. Early endosome membrane {ECO:0000256|PIRNR:PIRNR037289}.	cytoplasm [GO:0005737]; cytosol [GO:0005829]; early endosome membrane [GO:0031901]; protein-containing complex [GO:0032991]
A2A974	A2A974	Cyp4a12b	Cytochrome P450 4A12B	MOUSE	14	58707.7	-0.567	0.428	-0.344	-0.498	-0.701	0.567	0.995	0.223	0.069	-0.134	-0.428	-0.995	-0.772	-0.926	-1.129	0.344	-0.223	0.772	-0.154	-0.357	0.498	-0.069	0.926	0.154	-0.203	0.701	0.134	1.129	0.357	0.203	A2A974	SP	–	SUBCELLULAR LOCATION: Endoplasmic reticulum membrane {ECO:0000269|PubMed:17112342}; Peripheral membrane protein. Microsome membrane {ECO:0000269|PubMed:17112342}; Peripheral membrane protein.	endoplasmic reticulum membrane [GO:0005789]
A2A9C3	A2A9C3|V9GXW1	Szt2	KICSTOR complex protein SZT2	MOUSE	3	381842	-0.801	-0.087	-0.853	-0.537	-0.685	0.801	0.468	0.123	0.264	-0.005	0.087	-0.468	-0.824	-0.508	-0.533	0.853	-0.123	0.824	0.078	-0.128	0.537	-0.264	0.508	-0.078	-0.149	0.685	0.005	0.533	0.128	0.149	A2A9C3	–	–	SUBCELLULAR LOCATION: Lysosome membrane {ECO:0000250|UniProtKB:Q5T011}. Peroxisome {ECO:0000269|PubMed:20045724}. Note=Localization to lysosomes is amino acid-independent. {ECO:0000250|UniProtKB:Q5T011}.	GATOR1 complex [GO:1990130]; GATOR2 complex [GO:0061700]; KICSTOR complex [GO:0140007]; lysosomal membrane [GO:0005765]; peroxisome [GO:0005777]
A2A9Q2	A2A9Q2|Q8BHG1|A6PWC3|Q3V3G9	Nrd1	Nardilysin, N-arginine dibasic convertase, NRD convertase 1	MOUSE	11	141530	-0.891	-0.577	-0.775	-0.46	-0.548	0.891	0.236	0.124	0.464	0.323	0.577	-0.236	-0.12	0.224	0.202	0.775	-0.124	0.12	0.333	0.208	0.46	-0.464	-0.224	-0.333	-0.1	0.548	-0.323	-0.202	-0.208	0.1	A2A9Q2	SP	–	SUBCELLULAR LOCATION: Cell projection, dendrite {ECO:0000256|ARBA:ARBA00004279}. Mitochondrion {ECO:0000256|ARBA:ARBA00004173}.	dendrite [GO:0030425]; mitochondrial matrix [GO:0005759]
A2AAE1	A2AAE1|A0A1D5RMC4|F6RPM4|F6YAT5|A2AB97	Kiaa1109	Transmembrane protein KIAA1109	MOUSE	10	559691	-0.585	-0.268	-0.503	-0.475	-0.527	0.585	0.466	0.082	0.163	0.036	0.268	-0.466	-0.304	-0.254	-0.388	0.503	-0.082	0.304	0.197	0.185	0.475	-0.163	0.254	-0.197	-0.139	0.527	-0.036	0.388	-0.185	0.139	A2AAE1	–	TM	SUBCELLULAR LOCATION: Cell membrane {ECO:0000250|UniProtKB:Q12150}; Single-pass membrane protein {ECO:0000255}. Endoplasmic reticulum membrane {ECO:0000250|UniProtKB:Q12150}; Single-pass membrane protein {ECO:0000255}. Mitochondrion membrane {ECO:0000250|UniProtKB:Q12150}; Single-pass membrane protein {ECO:0000255}. Note=Localizes to endoplasmic reticulum-cell membrane and some endoplasmic reticu…	endoplasmic reticulum membrane [GO:0005789]; endoplasmic reticulum-plasma membrane contact site [GO:0140268]; mitochondrial membrane [GO:0031966]; nucleus [GO:0005634]; plasma membrane [GO:0005886]
A2AAJ9	A2AAJ9|H7BX05|E9QQ96|Z4YJE4|A0A1W2P6H1	Obscn	Obscurin	MOUSE	4	979982	-0.684	-0.261	-0.567	-0.325	-0.703	0.684	0.82	0.152	0.407	0.137	0.261	-0.82	-0.698	-0.202	-0.683	0.567	-0.152	0.698	0.283	-0.031	0.325	-0.407	0.202	-0.283	-0.383	0.703	-0.137	0.683	0.031	0.383	A2AAJ9	–	–	SUBCELLULAR LOCATION: Cytoplasm, myofibril, sarcomere, M line {ECO:0000269|PubMed:23392350}. Cytoplasm, myofibril, sarcomere, Z line {ECO:0000269|PubMed:23392350}. Cell membrane, sarcolemma {ECO:0000269|PubMed:23392350}. Nucleus {ECO:0000269|PubMed:23392350}. Secreted {ECO:0000269|PubMed:23392350}. Note=Colocalizes with CDH2 and ATP1B1 to the sarcolemma and to intercalating disks in cardiac muscl…	extracellular space [GO:0005615]; intercalated disc [GO:0014704]; M band [GO:0031430]; nucleus [GO:0005634]; plasma membrane [GO:0005886]; sarcolemma [GO:0042383]; striated muscle myosin thick filament [GO:0005863]; Z disc [GO:0030018]
A2AB59	A2AB59|A2AKN5	Arhgap27	Rho GTPase-activating protein 27	MOUSE	6	97674.4	-0.676	-0.063	-0.466	-0.451	-0.643	0.676	0.665	0.232	0.257	0.014	0.063	-0.665	-0.398	-0.388	-0.579	0.466	-0.232	0.398	0.003	-0.143	0.451	-0.257	0.388	-0.003	-0.191	0.643	-0.014	0.579	0.143	0.191	A2AB59	–	–	SUBCELLULAR LOCATION: Cytoplasm {ECO:0000250}. Membrane {ECO:0000250}; Peripheral membrane protein {ECO:0000250}.	endosome [GO:0005768]; membrane [GO:0016020]
A2ABV5	A2ABV5|A2BDP0|A2BDN7	Med14	Mediator of RNA polymerase II transcription subunit 14	MOUSE	2	162446	-0.61	-0.241	-0.423	-0.491	-0.296	0.61	0.369	0.186	0.119	0.313	0.241	-0.369	-0.182	-0.25	-0.055	0.423	-0.186	0.182	-0.068	0.127	0.491	-0.119	0.25	0.068	0.195	0.296	-0.313	0.055	-0.127	-0.195	A2ABV5	–	–	SUBCELLULAR LOCATION: Nucleus {ECO:0000305}.	core mediator complex [GO:0070847]; mediator complex [GO:0016592]; nucleoplasm [GO:0005654]; nucleus [GO:0005634]
A2ACM0	A2ACM0|Q8K4Q0|E9PXZ5|F6U5L3	Rptor	Regulatory-associated protein of mTOR	MOUSE	13	151320	-0.764	-0.23	-0.584	-0.514	-0.658	0.764	0.55	0.18	0.227	0.059	0.23	-0.55	-0.402	-0.297	-0.446	0.584	-0.18	0.402	0.053	-0.105	0.514	-0.227	0.297	-0.053	-0.165	0.658	-0.059	0.446	0.105	0.165	A2ACM0	–	–	SUBCELLULAR LOCATION: Cytoplasmic granule {ECO:0000256|ARBA:ARBA00004463}. Lysosome {ECO:0000256|ARBA:ARBA00004371}.	cytoplasmic stress granule [GO:0010494]; cytosol [GO:0005829]; dendrite [GO:0030425]; lysosomal membrane [GO:0005765]; neuronal cell body [GO:0043025]; nucleoplasm [GO:0005654]; serine/threonine protein kinase complex [GO:1902554]; TORC1 complex [GO:0031931]
A2ADA5	A2ADA5	Pusl1	tRNA pseudouridine synthase-like 1	MOUSE	4	32163.2	-0.595	0.051	-0.628	-0.381	-0.738	0.595	0.867	0.051	0.274	0.033	-0.051	-0.867	-0.644	-0.542	-0.758	0.628	-0.051	0.644	0.209	-0.06	0.381	-0.274	0.542	-0.209	-0.242	0.738	-0.033	0.758	0.06	0.242	A2ADA5	–	–		mitochondrion [GO:0005739]
A2ADF7	A2ADF7	Slc25a34	Solute carrier family 25 member 34	MOUSE	3	34177	-0.572	-0.061	-0.233	-0.2	-0.455	0.572	0.524	0.321	0.372	0.116	0.061	-0.524	-0.213	-0.108	-0.409	0.233	-0.321	0.213	0.038	-0.187	0.2	-0.372	0.108	-0.038	-0.221	0.455	-0.116	0.409	0.187	0.221	A2ADF7	–	TM	SUBCELLULAR LOCATION: Mitochondrion inner membrane {ECO:0000250}; Multi-pass membrane protein {ECO:0000250}.	mitochondrial inner membrane [GO:0005743]; mitochondrion [GO:0005739]
A2ADH1	A2ADH1|Q9CQY5	Magt1	Dolichyl-diphosphooligosaccharide--protein glycosyltransferase subunit MAGT1	MOUSE	9	42036.4	-0.615	-0.148	-0.445	-0.432	-0.554	0.615	0.483	0.231	0.208	0.064	0.148	-0.483	-0.311	-0.284	-0.465	0.445	-0.231	0.311	0.034	-0.158	0.432	-0.208	0.284	-0.034	-0.113	0.554	-0.064	0.465	0.158	0.113	A2ADH1	SP	TM	SUBCELLULAR LOCATION: Cell membrane {ECO:0000256|ARBA:ARBA00004651}; Multi-pass membrane protein {ECO:0000256|ARBA:ARBA00004651}. Endoplasmic reticulum membrane {ECO:0000256|ARBA:ARBA00004477}; Multi-pass membrane protein {ECO:0000256|ARBA:ARBA00004477}.	oligosaccharyltransferase complex B [GO:0160227]; plasma membrane [GO:0005886]
A2ADY9	A2ADY9	Ddi2	Protein DDI1 homolog 2	MOUSE	9	45046.3	-0.658	-0.523	-0.57	-0.376	-0.491	0.658	0.089	-0.002	0.193	0.069	0.523	-0.089	-0.049	0.179	0.021	0.57	0.002	0.049	0.129	0.079	0.376	-0.193	-0.179	-0.129	-0.126	0.491	-0.069	-0.021	-0.079	0.126	A2ADY9	–	–	SUBCELLULAR LOCATION: Cytoplasm, cytosol {ECO:0000250|UniProtKB:Q5TDH0}. Chromosome {ECO:0000250|UniProtKB:Q5TDH0}.	chromosome [GO:0005694]; cytosol [GO:0005829]
A2AE27	A2AE27|Q9DBT5	Ampd2	AMP deaminase	MOUSE	2	95378.9	-1.086	-0.585	-0.93	-0.687	-0.895	1.086	0.609	0.004	0.547	0.256	0.585	-0.609	-0.469	-0.25	-0.31	0.93	-0.004	0.469	0.244	0.186	0.687	-0.547	0.25	-0.244	-0.209	0.895	-0.256	0.31	-0.186	0.209	A2AE27	–	–		cytosol [GO:0005829]
A2AF47	A2AF47|A2AF67	Dock11	Dedicator of cytokinesis protein 11	MOUSE	3	240391	-0.413	-0.559	-0.502	-0.284	-0.302	0.413	-0.146	-0.052	0.129	0.151	0.559	0.146	0.057	0.275	0.257	0.502	0.052	-0.057	0.218	0.203	0.284	-0.129	-0.275	-0.218	-0.018	0.302	-0.151	-0.257	-0.203	0.018	A2AF47	–	–
A2AFK4	A2AFK4|I6L986	Mtg2	Mitochondrial ribosome-associated GTPase 2	MOUSE	3	44344.9	-0.49	-0.152	-0.314	-0.397	-0.243	0.49	0.332	0.176	0.088	0.247	0.152	-0.332	-0.129	-0.217	-0.058	0.314	-0.176	0.129	-0.067	0.223	0.397	-0.088	0.217	0.067	0.159	0.243	-0.247	0.058	-0.223	-0.159	A2AFK4	–	–	SUBCELLULAR LOCATION: Mitochondrion inner membrane {ECO:0000256|ARBA:ARBA00004443}; Peripheral membrane protein {ECO:0000256|ARBA:ARBA00004443}; Matrix side {ECO:0000256|ARBA:ARBA00004443}.	mitochondrial inner membrane [GO:0005743]; mitochondrial ribosome [GO:0005761]; mitochondrion [GO:0005739]
A2AFQ0	A2AFQ0|Q7TMY8|F6XP90|A0A668KL97|F6UYC1	Huwe1	HECT-type E3 ubiquitin transferase	MOUSE	46	486620	-0.636	-0.243	-0.509	-0.398	-0.619	0.636	0.544	0.184	0.293	0.152	0.243	-0.544	-0.369	-0.172	-0.403	0.509	-0.184	0.369	0.132	-0.03	0.398	-0.293	0.172	-0.132	-0.235	0.619	-0.152	0.403	0.03	0.235	A2AFQ0	–	–	SUBCELLULAR LOCATION: Cytoplasm {ECO:0000256|ARBA:ARBA00004496}. Mitochondrion {ECO:0000256|ARBA:ARBA00004173}. Nucleus {ECO:0000256|ARBA:ARBA00004123}.	cytosol [GO:0005829]; mitochondrion [GO:0005739]; nucleoplasm [GO:0005654]
A2AG68	A2AG68|Q64430	Atp7a	P-type Cu(+) transporter	MOUSE	10	163510	-0.611	-0.171	-0.454	-0.395	-0.508	0.611	0.488	0.219	0.323	0.206	0.171	-0.488	-0.292	-0.197	-0.289	0.454	-0.219	0.292	0.085	-0.049	0.395	-0.323	0.197	-0.085	-0.108	0.508	-0.206	0.289	0.049	0.108	A2AG68	–	TM	SUBCELLULAR LOCATION: Cell membrane {ECO:0000256|ARBA:ARBA00004651}; Multi-pass membrane protein {ECO:0000256|ARBA:ARBA00004651}. Cell projection, axon {ECO:0000256|ARBA:ARBA00004489}. Cell projection, dendrite {ECO:0000256|ARBA:ARBA00004279}. Early endosome membrane {ECO:0000256|ARBA:ARBA00004520}; Multi-pass membrane protein {ECO:0000256|ARBA:ARBA00004520}. Golgi apparatus, trans-Golgi network …	axon [GO:0030424]; dendrite [GO:0030425]; early endosome membrane [GO:0031901]; melanosome membrane [GO:0033162]; plasma membrane [GO:0005886]; postsynaptic density [GO:0014069]; trans-Golgi network membrane [GO:0032588]
A2AH85	A2AH85|O08810|G3UZ34|G3UXK8|G3UZ25	Eftud2	116 kDa U5 small nuclear ribonucleoprotein component	MOUSE	38	110460	-0.712	-0.407	-0.64	-0.456	-0.493	0.712	0.287	0.094	0.23	0.193	0.407	-0.287	-0.216	-0.015	-0.128	0.64	-0.094	0.216	0.167	0.094	0.456	-0.23	0.015	-0.167	-0.074	0.493	-0.193	0.128	-0.094	0.074	A2AH85	–	–	SUBCELLULAR LOCATION: Nucleus {ECO:0000256|ARBA:ARBA00004123}.	Cajal body [GO:0015030]; cytosol [GO:0005829]; nuclear speck [GO:0016607]; U2-type catalytic step 2 spliceosome [GO:0071007]; U2-type precatalytic spliceosome [GO:0071005]; U4/U6 x U5 tri-snRNP complex [GO:0046540]
A2AHK0	A2AHK0|A2AHJ7|A0A668KL90|Q80UP3|D3YWQ0|D3Z519|S4R2G0|S4R215	Dgkz	Diacylglycerol kinase	MOUSE	6	127008	-0.762	-0.334	-0.676	-0.572	-0.578	0.762	0.529	0.108	0.157	0.197	0.334	-0.529	-0.325	-0.285	-0.246	0.676	-0.108	0.325	0.199	0.081	0.572	-0.157	0.285	-0.199	-0.054	0.578	-0.197	0.246	-0.081	0.054	A2AHK0	–	–	SUBCELLULAR LOCATION: Cell membrane {ECO:0000256|ARBA:ARBA00004236}. Cell projection, lamellipodium {ECO:0000256|ARBA:ARBA00004510}. Cytoplasm, cytosol {ECO:0000256|ARBA:ARBA00004514}. Nucleus {ECO:0000256|ARBA:ARBA00004123}.	cytosol [GO:0005829]; lamellipodium [GO:0030027]; nuclear speck [GO:0016607]; plasma membrane [GO:0005886]
A2AI52	A2AI52|Q80U87	Usp8	Ubiquitin carboxyl-terminal hydrolase 8	MOUSE	9	124855	-0.652	-0.315	-0.479	-0.294	-0.575	0.652	0.431	0.238	0.325	0.124	0.315	-0.431	-0.158	0.042	-0.262	0.479	-0.238	0.158	0.127	-0.144	0.294	-0.325	-0.042	-0.127	-0.166	0.575	-0.124	0.262	0.144	0.166	A2AI52	–	–	SUBCELLULAR LOCATION: Cell membrane {ECO:0000256|ARBA:ARBA00004202}; Peripheral membrane protein {ECO:0000256|ARBA:ARBA00004202}. Cytoplasm {ECO:0000256|ARBA:ARBA00004496}. Endosome membrane {ECO:0000256|ARBA:ARBA00004481}; Peripheral membrane protein {ECO:0000256|ARBA:ARBA00004481}. Nucleus {ECO:0000256|ARBA:ARBA00004123}.	cytosol [GO:0005829]; endosome membrane [GO:0010008]; midbody [GO:0030496]; nucleus [GO:0005634]; plasma membrane [GO:0005886]
A2AIL4	A2AIL4	Ndufaf6	NADH dehydrogenase (ubiquinone) complex I, assembly factor 6	MOUSE	8	38703.8	-0.894	-0.212	-0.591	-0.47	-0.705	0.894	0.731	0.273	0.446	0.236	0.212	-0.731	-0.425	-0.289	-0.488	0.591	-0.273	0.425	0.179	-0.089	0.47	-0.446	0.289	-0.179	-0.21	0.705	-0.236	0.488	0.089	0.21	A2AIL4	–	–	SUBCELLULAR LOCATION: Mitochondrion inner membrane {ECO:0000269|PubMed:18614015}. Note=Peripherally localized on the matrix face of the mitochondrial inner membrane. {ECO:0000250}.	mitochondrial inner membrane [GO:0005743]; mitochondrion [GO:0005739]
A2AIV6	A2AIV6|Q8BP86	Snapc4	snRNA-activating protein complex subunit 4	MOUSE	3	148572	-0.508	0.048	-0.576	-0.482	-1.065	0.508	0.605	-0.278	0.039	-0.551	-0.048	-0.605	-0.883	-0.573	-1.156	0.576	0.278	0.883	0.238	-0.187	0.482	-0.039	0.573	-0.238	-0.53	1.065	0.551	1.156	0.187	0.53	A2AIV6	–	–		nucleus [GO:0005634]; snRNA-activating protein complex [GO:0019185]
A2AJ15	A2AJ15|A2AJ14	Man1b1	Endoplasmic reticulum mannosyl-oligosaccharide 1,2-alpha-mannosidase	MOUSE	3	75433.8	-1.769	-0.337	-1.582	-0.037	-1.359	1.769	1.432	0.187	1.732	0.371	0.337	-1.432	-1.246	0.37	-1.061	1.582	-0.187	1.246	1.546	0.419	0.037	-1.732	-0.37	-1.546	-1.361	1.359	-0.371	1.061	-0.419	1.361	A2AJ15	–	TM	SUBCELLULAR LOCATION: Endoplasmic reticulum membrane; Single-pass type II membrane protein.	cytoplasmic vesicle [GO:0031410]; endoplasmic reticulum membrane [GO:0005789]; endoplasmic reticulum quality control compartment [GO:0044322]
A2AJ88	A2AJ88|A0A0A6YWJ6|B0R010|B0R011	Pnpla7	Patatin-like phospholipase domain-containing protein 7	MOUSE	7	151861	-0.619	-0.126	-0.56	-0.378	-0.451	0.619	0.46	0.071	0.13	0.059	0.126	-0.46	-0.372	-0.33	-0.341	0.56	-0.071	0.372	0.065	0.131	0.378	-0.13	0.33	-0.065	-0.016	0.451	-0.059	0.341	-0.131	0.016	A2AJ88	–	TM	SUBCELLULAR LOCATION: Endoplasmic reticulum membrane {ECO:0000269|PubMed:18086666, ECO:0000269|PubMed:28887301}; Single-pass type III membrane protein {ECO:0000269|PubMed:28887301}. Lipid droplet {ECO:0000269|PubMed:18086666, ECO:0000269|PubMed:28887301}.; SUBCELLULAR LOCATION: [Isoform 1]: Endoplasmic reticulum membrane {ECO:0000269|PubMed:22326266}; Single-pass type III membrane protein {ECO:00…	endoplasmic reticulum [GO:0005783]; endoplasmic reticulum membrane [GO:0005789]; lipid droplet [GO:0005811]
A2AJG0	A2AJG0|Q80UU2	Rpp38	Ribonuclease P protein subunit p38	MOUSE	2	31417.1	-0.665	-0.311	-0.51	-0.342	-0.39	0.665	0.355	0.155	0.323	0.275	0.311	-0.355	-0.2	-0.031	-0.08	0.51	-0.155	0.2	0.168	0.12	0.342	-0.323	0.031	-0.168	-0.049	0.39	-0.275	0.08	-0.12	0.049	A2AJG0	–	–	SUBCELLULAR LOCATION: Nucleus, nucleolus {ECO:0000256|ARBA:ARBA00004604}.	fibrillar center [GO:0001650]; nucleolar ribonuclease P complex [GO:0005655]; ribonuclease MRP complex [GO:0000172]
A2AJL3	A2AJL3|A2AJL4|B1AY71|D6RG41|F7ANG8|D6RHR3|H3BJ80|B7ZCH9	Fggy	FGGY carbohydrate kinase domain-containing protein	MOUSE	9	61020	-0.934	-0.492	-0.605	-0.821	-0.519	0.934	0.471	0.343	-0.017	0.444	0.492	-0.471	-0.129	-0.306	-0.039	0.605	-0.343	0.129	-0.224	0.103	0.821	0.017	0.306	0.224	0.313	0.519	-0.444	0.039	-0.103	-0.313	A2AJL3	–	–
A2AJP5	A2AJP5|E9QNI1|Q8BR76	Tmem67	Meckelin	MOUSE	3	121371	-2.315	-0.288	-2.854	-0.885	-2.314	2.315	2.016	0.132	1.561	0.311	0.288	-2.016	-2.342	-0.597	-1.803	2.854	-0.132	2.342	1.664	0.54	0.885	-1.561	0.597	-1.664	-1.377	2.314	-0.311	1.803	-0.54	1.377	A2AJP5	–	TM		membrane [GO:0016020]; MKS complex [GO:0036038]
A2AJQ0	A2AJQ0|A2AJP9|A8Y5Q0|Q3UV70	Pdp1	[Pyruvate dehydrogenase [acetyl-transferring]]-phosphatase 1, mitochondrial	MOUSE	5	68756	-0.993	-0.28	-0.946	-0.569	-0.795	0.993	0.762	0.147	0.407	0.293	0.28	-0.762	-0.635	-0.284	-0.511	0.946	-0.147	0.635	0.275	0.125	0.569	-0.407	0.284	-0.275	-0.231	0.795	-0.293	0.511	-0.125	0.231	A2AJQ0	–	–	SUBCELLULAR LOCATION: Mitochondrion {ECO:0000256|ARBA:ARBA00004173}.	mitochondrion [GO:0005739]
A2AKD7	A2AKD7|Q61234	Snta1	Alpha-1-syntrophin	MOUSE	18	53738.1	-0.509	-0.246	-0.406	-0.358	-0.419	0.509	0.311	0.172	0.169	0.101	0.246	-0.311	-0.158	-0.102	-0.191	0.406	-0.172	0.158	0.024	-0.052	0.358	-0.169	0.102	-0.024	-0.024	0.419	-0.101	0.191	0.052	0.024	A2AKD7	–	–	SUBCELLULAR LOCATION: Cell junction {ECO:0000256|ARBA:ARBA00004282}. Cell membrane, sarcolemma {ECO:0000256|ARBA:ARBA00004278}; Peripheral membrane protein {ECO:0000256|ARBA:ARBA00004278}; Cytoplasmic side {ECO:0000256|ARBA:ARBA00004278}. Cytoplasm, cytoskeleton {ECO:0000256|ARBA:ARBA00004245}.	anchoring junction [GO:0070161]; cytoplasm [GO:0005737]; cytoskeleton [GO:0005856]; neuromuscular junction [GO:0031594]; protein-containing complex [GO:0032991]; sarcolemma [GO:0042383]
A2AKG8	A2AKG8|E9PYJ6	Focad	Focadhesin	MOUSE	3	201229	-0.327	-0.369	-0.251	-0.236	-0.224	0.327	-0.071	-0.008	0.071	-0.025	0.369	0.071	0.147	0.142	0.151	0.251	0.008	-0.147	0.105	-0.047	0.236	-0.071	-0.142	-0.105	-0.198	0.224	0.025	-0.151	0.047	0.198	A2AKG8	–	–	SUBCELLULAR LOCATION: Cell junction, focal adhesion {ECO:0000250|UniProtKB:Q5VW36}. Cytoplasm, cytosol {ECO:0000250|UniProtKB:Q5VW36}. Note=In astrocytes, colocalizes with VCL to the end of actin stress fibers, which normally terminate at focal adhesions. In hepatocytes, it is found in the cytosol. {ECO:0000250|UniProtKB:Q5VW36}.	cytosol [GO:0005829]; focal adhesion [GO:0005925]
A2AKK5	A2AKK5|A2BH60|A2AKK6	Acnat1	Acyl-coenzyme A amino acid N-acyltransferase 1	MOUSE	12	46469.1	-0.632	-0.135	-0.707	-0.424	-0.595	0.632	0.592	-0.039	0.212	0.101	0.135	-0.592	-0.5	-0.241	-0.356	0.707	0.039	0.5	0.272	0.119	0.424	-0.212	0.241	-0.272	-0.101	0.595	-0.101	0.356	-0.119	0.101	A2AKK5	–	–	SUBCELLULAR LOCATION: Peroxisome {ECO:0000269|PubMed:17116739}.	peroxisome [GO:0005777]
A2AKQ0	A2AKQ0	Slc35d1	UDP-glucuronic acid/UDP-N-acetylgalactosamine transporter	MOUSE	2	39499.6	-0.333	-0.461	-0.156	-0.347	-0.083	0.333	-0.128	0.265	-0.083	0.078	0.461	0.128	0.305	0.044	0.378	0.156	-0.265	-0.305	-0.26	-0.188	0.347	0.083	-0.044	0.26	0.313	0.083	-0.078	-0.378	0.188	-0.313	A2AKQ0	–	TM	SUBCELLULAR LOCATION: Endoplasmic reticulum membrane {ECO:0000269|PubMed:17952091}; Multi-pass membrane protein {ECO:0000255}.	endoplasmic reticulum [GO:0005783]; endoplasmic reticulum membrane [GO:0005789]
A2AKU9	A2AKU9	Atp5c1	ATP synthase subunit gamma	MOUSE	21	32884.3	-1.076	-0.79	-0.323	-1.514	-0.154	1.076	0.286	0.753	-0.438	0.922	0.79	-0.286	0.467	-0.724	0.636	0.323	-0.753	-0.467	-1.192	0.169	1.514	0.438	0.724	1.192	1.36	0.154	-0.922	-0.636	-0.169	-1.36	A2AKU9	–	–	SUBCELLULAR LOCATION: Mitochondrion inner membrane {ECO:0000256|ARBA:ARBA00004443}; Peripheral membrane protein {ECO:0000256|ARBA:ARBA00004443}; Matrix side {ECO:0000256|ARBA:ARBA00004443}.	mitochondrial inner membrane [GO:0005743]; proton-transporting ATP synthase complex [GO:0045259]
A2AL36	A2AL36|R4GML3|E9Q9E7	Cntrl	Centriolin	MOUSE	3	269959	-0.948	-0.057	-0.705	-0.396	-0.868	0.948	0.945	0.244	0.553	0.184	0.057	-0.945	-0.702	-0.388	-0.82	0.705	-0.244	0.702	0.31	-0.135	0.396	-0.553	0.388	-0.31	-0.447	0.868	-0.184	0.82	0.135	0.447	A2AL36	–	–	SUBCELLULAR LOCATION: Cytoplasm, cytoskeleton, microtubule organizing center, centrosome {ECO:0000250|UniProtKB:Q7Z7A1}. Midbody, Midbody ring {ECO:0000250|UniProtKB:Q7Z7A1}.	centriolar satellite [GO:0034451]; centriolar subdistal appendage [GO:0120103]; centrosome [GO:0005813]; ciliary basal body [GO:0036064]; cytosol [GO:0005829]; Flemming body [GO:0090543]; Golgi apparatus [GO:0005794]; meiotic spindle [GO:0072687]; meiotic spindle pole [GO:0090619]; mitotic spindle pole [GO:0097431]; perinuclear region of cytoplasm [GO:0048471]; plasma membrane [GO:0005886]
A2AL50	A2AL50|Q8C0I1|H3BKN2|A2AL49|H3BIY5	Agps	Alkylglycerone-phosphate synthase	MOUSE	31	75082.9	-0.768	-0.229	-0.381	-0.338	-0.697	0.768	0.52	0.429	0.404	0.036	0.229	-0.52	-0.142	-0.122	-0.472	0.381	-0.429	0.142	0.004	-0.368	0.338	-0.404	0.122	-0.004	-0.382	0.697	-0.036	0.472	0.368	0.382	A2AL50	–	–	SUBCELLULAR LOCATION: Peroxisome membrane {ECO:0000256|ARBA:ARBA00046271}.	peroxisomal membrane [GO:0005778]
A2ALK6	A2ALK6|Q9JMC8	Epb41l4b	Band 4.1-like protein 4B	MOUSE	4	100580	-0.423	0.034	-0.583	-0.363	-0.472	0.423	0.448	-0.076	0.06	0.073	-0.034	-0.448	-0.514	-0.252	-0.505	0.583	0.076	0.514	0.22	0.178	0.363	-0.06	0.252	-0.22	0.014	0.472	-0.073	0.505	-0.178	-0.014	A2ALK6	–	–	SUBCELLULAR LOCATION: Cell junction {ECO:0000256|ARBA:ARBA00004282}. Cytoplasm {ECO:0000256|ARBA:ARBA00004496}.	anchoring junction [GO:0070161]; apical part of cell [GO:0045177]; cytosol [GO:0005829]; plasma membrane [GO:0005886]
A2ALK8	A2ALK8	Ptpn3	Tyrosine-protein phosphatase non-receptor type 3	MOUSE	2	105092	-0.813	-0.164	-0.662	-0.43	-0.6	0.813	0.626	0.183	0.383	0.259	0.164	-0.626	-0.498	-0.234	-0.436	0.662	-0.183	0.498	0.036	0.061	0.43	-0.383	0.234	-0.036	-0.124	0.6	-0.259	0.436	-0.061	0.124	A2ALK8	–	–	SUBCELLULAR LOCATION: Cell membrane {ECO:0000250}; Peripheral membrane protein {ECO:0000250}; Cytoplasmic side {ECO:0000250}. Cytoplasm, cytoskeleton {ECO:0000250}.	cytoplasm [GO:0005737]; cytoplasmic side of plasma membrane [GO:0009898]; cytoskeleton [GO:0005856]
A2ALS4	A2ALS4|A2ALS5|A2ALS3|A2ALS7|A2ALS2	Rap1gap	Rap1 GTPase-activating protein 1	MOUSE	12	81764.3	-0.812	-0.685	-0.868	-0.445	-0.531	0.812	0.186	-0.001	0.451	0.277	0.685	-0.186	-0.137	0.349	0.136	0.868	0.001	0.137	0.5	0.302	0.445	-0.451	-0.349	-0.5	-0.187	0.531	-0.277	-0.136	-0.302	0.187	A2ALS4	–	–
A2AMW0	A2AMW0|P47757|F7CAZ6|F6YHZ8|A0A0A0MQI9	Capzb	F-actin-capping protein subunit beta	MOUSE	24	29580	-0.707	-0.856	-0.855	-0.353	-0.51	0.707	-0.172	-0.159	0.309	0.196	0.856	0.172	-0.003	0.511	0.312	0.855	0.159	0.003	0.517	0.332	0.353	-0.309	-0.511	-0.517	-0.172	0.51	-0.196	-0.312	-0.332	0.172	A2AMW0	–	–	SUBCELLULAR LOCATION: Cytoplasm, cytoskeleton {ECO:0000256|ARBA:ARBA00004245, ECO:0000256|RuleBase:RU365078}. Cytoplasm, myofibril, sarcomere {ECO:0000256|ARBA:ARBA00004204}.	F-actin capping protein complex [GO:0008290]; sarcomere [GO:0030017]
A2AN08	A2AN08|F6SSP6|Z4YMA7|Z4YLP1	Ubr4	E3 ubiquitin-protein ligase UBR4	MOUSE	64	579240	-0.787	-0.27	-0.572	-0.424	-0.582	0.787	0.518	0.217	0.306	0.207	0.27	-0.518	-0.331	-0.119	-0.292	0.572	-0.217	0.331	0.168	-0.008	0.424	-0.306	0.119	-0.168	-0.155	0.582	-0.207	0.292	0.008	0.155	A2AN08	–	–	SUBCELLULAR LOCATION: Cytoplasm {ECO:0000250|UniProtKB:Q5T4S7}. Cytoplasm, cytoskeleton {ECO:0000250|UniProtKB:Q5T4S7}. Endosome {ECO:0000269|PubMed:30111582}. Nucleus {ECO:0000250|UniProtKB:Q5T4S7}. Note=Localizes to endosomes via its association with calcium-bound calmodulin (PubMed:30111582). Concentrates at the leading edge of membrane structures involved in actin motility (By similarity). {E…	cytoskeleton [GO:0005856]; endosome [GO:0005768]; nucleus [GO:0005634]
A2AN37	A2AN37|P52623|F7CBX2	Uck1	Uridine-cytidine kinase	MOUSE	5	31896.7	-0.85	-0.162	-0.606	-0.446	-0.678	0.85	0.696	0.29	0.378	0.165	0.162	-0.696	-0.446	-0.301	-0.518	0.606	-0.29	0.446	0.16	-0.06	0.446	-0.378	0.301	-0.16	-0.147	0.678	-0.165	0.518	0.06	0.147	A2AN37	–	–
A2APT9	A2APT9	Klhdc7a	Kelch domain-containing protein 7A	MOUSE	17	84958.2	-0.564	-0.315	-0.454	-0.459	-0.444	0.564	0.27	0.158	0.138	0.147	0.315	-0.27	-0.102	-0.196	-0.117	0.454	-0.158	0.102	-0.017	0.028	0.459	-0.138	0.196	0.017	0.055	0.444	-0.147	0.117	-0.028	-0.055	A2APT9	–	TM	SUBCELLULAR LOCATION: Membrane {ECO:0000305}; Single-pass membrane protein {ECO:0000305}.	membrane [GO:0016020]
A2APY7	A2APY7	Ndufaf5	Arginine-hydroxylase NDUFAF5, mitochondrial	MOUSE	8	38632.2	-0.793	-0.288	-0.535	-0.44	-0.476	0.793	0.541	0.192	0.347	0.294	0.288	-0.541	-0.327	-0.115	-0.225	0.535	-0.192	0.327	0.099	0.027	0.44	-0.347	0.115	-0.099	-0.088	0.476	-0.294	0.225	-0.027	0.088	A2APY7	–	–	SUBCELLULAR LOCATION: Mitochondrion inner membrane {ECO:0000250|UniProtKB:Q5TEU4}. Note=Peripherally localized on the matrix face of the mitochondrial inner membrane. {ECO:0000250|UniProtKB:Q5TEU4}.	matrix side of mitochondrial inner membrane [GO:0099617]; mitochondrion [GO:0005739]
A2AQ07	A2AQ07	Tubb1	Tubulin beta-1 chain	MOUSE	6	51124.7	-0.576	-0.052	-0.367	-0.276	-0.618	0.576	0.416	0.159	0.306	-0.064	0.052	-0.416	-0.31	-0.285	-0.641	0.367	-0.159	0.31	0.079	-0.337	0.276	-0.306	0.285	-0.079	-0.365	0.618	0.064	0.641	0.337	0.365	A2AQ07	–	–	SUBCELLULAR LOCATION: Cytoplasm, cytoskeleton {ECO:0000250}.	cytoplasm [GO:0005737]; intercellular bridge [GO:0045171]; microtubule [GO:0005874]; mitotic spindle [GO:0072686]
A2AQ50	A2AQ50|A2AQ51|A2AQ52|P55014	Slc12a1	Solute carrier family 12 member 1	MOUSE	33	120951	-0.649	-0.269	-0.583	-0.493	-0.621	0.649	0.405	0.109	0.194	0.114	0.269	-0.405	-0.255	-0.199	-0.248	0.583	-0.109	0.255	0.069	-0.067	0.493	-0.194	0.199	-0.069	-0.111	0.621	-0.114	0.248	0.067	0.111	A2AQ50	–	TM	SUBCELLULAR LOCATION: Cell membrane {ECO:0000256|ARBA:ARBA00004651}; Multi-pass membrane protein {ECO:0000256|ARBA:ARBA00004651}.	apical plasma membrane [GO:0016324]
A2AQC3	A2AQC3|O70228|Q8C288|Q8C4G3|A0A286YCT2|A2AQC9|A2AUZ0|A2AUZ1|A0A286YDZ3	Atp9a	Phospholipid-transporting ATPase	MOUSE	11	126057	-0.819	-0.265	-0.471	-0.39	-0.604	0.819	0.578	0.256	0.327	0.116	0.265	-0.578	-0.35	-0.236	-0.362	0.471	-0.256	0.35	-0.001	-0.118	0.39	-0.327	0.236	0.001	-0.169	0.604	-0.116	0.362	0.118	0.169	A2AQC3	–	TM	SUBCELLULAR LOCATION: Golgi apparatus, trans-Golgi network membrane {ECO:0000256|ARBA:ARBA00004166}; Multi-pass membrane protein {ECO:0000256|ARBA:ARBA00004166}. Membrane {ECO:0000256|RuleBase:RU362033}; Multi-pass membrane protein {ECO:0000256|RuleBase:RU362033}.	Golgi apparatus [GO:0005794]; membrane [GO:0016020]
A2AQJ6	A2AQJ6|A2AQJ5|Q8BXN9|A2AQJ7	Tmem87a	Transmembrane protein 87A	MOUSE	2	64286.8	-0.444	0.082	-0.468	-0.655	-0.891	0.444	0.526	0.284	-0.046	-0.125	-0.082	-0.526	-0.241	-0.423	-0.742	0.468	-0.284	0.241	-0.344	-0.373	0.655	0.046	0.423	0.344	-0.258	0.891	0.125	0.742	0.373	0.258	A2AQJ6	SP	TM	SUBCELLULAR LOCATION: Golgi apparatus membrane {ECO:0000256|ARBA:ARBA00004653}; Multi-pass membrane protein {ECO:0000256|ARBA:ARBA00004653}.	Golgi membrane [GO:0000139]
A2AQN4	A2AQN4|Q9QXG4|A2AQN5|F7CU63|D6RHA7	Acss2	Propionate--CoA ligase	MOUSE	25	81640.6	-0.849	-0.453	-0.646	-0.511	-0.726	0.849	0.377	0.187	0.338	0.136	0.453	-0.377	-0.215	-0.053	-0.259	0.646	-0.187	0.215	0.116	-0.029	0.511	-0.338	0.053	-0.116	-0.165	0.726	-0.136	0.259	0.029	0.165	A2AQN4	–	TM		cytosol [GO:0005829]; membrane [GO:0016020]; nucleus [GO:0005634]
A2AQU8	A2AQU8|Q9D975	Srxn1	Sulfiredoxin	MOUSE	4	16177.2	-0.612	-0.154	-0.587	-0.531	-0.577	0.612	0.402	0.04	0.122	-0.033	0.154	-0.402	-0.354	-0.272	-0.436	0.587	-0.04	0.354	0.045	-0.062	0.531	-0.122	0.272	-0.045	-0.143	0.577	0.033	0.436	0.062	0.143	A2AQU8	–	–		cytosol [GO:0005829]
A2AQW2	A2AQW2|A2APV2|F8VPR2|E9PXE6	Fmnl2	Formin-like protein 2	MOUSE	5	123649	-0.664	-0.158	-0.58	-0.532	-0.685	0.664	0.635	0.062	0.103	-0.062	0.158	-0.635	-0.422	-0.349	-0.454	0.58	-0.062	0.422	0.077	-0.016	0.532	-0.103	0.349	-0.077	-0.16	0.685	0.062	0.454	0.016	0.16	A2AQW2	–	–
A2ARA8	A2ARA8|G3UYN5	Itga8	Integrin alpha-8	MOUSE	13	118866	-4.263	-0.37	-3.198	-0.443	-3.181	4.263	3.761	0.147	3.755	1.059	0.37	-3.761	-2.828	-0.048	-2.61	3.198	-0.147	2.828	2.729	0.39	0.443	-3.755	0.048	-2.729	-2.856	3.181	-1.059	2.61	-0.39	2.856	A2ARA8	SP	TM	SUBCELLULAR LOCATION: Membrane {ECO:0000269|PubMed:10742111}; Single-pass type I membrane protein {ECO:0000269|PubMed:10742111}. Cell membrane {ECO:0000250}.	apical part of cell [GO:0045177]; cell surface [GO:0009986]; dendritic spine membrane [GO:0032591]; endoplasmic reticulum [GO:0005783]; glutamatergic synapse [GO:0098978]; integrin complex [GO:0008305]; perikaryon [GO:0043204]; plasma membrane [GO:0005886]; postsynaptic density membrane [GO:0098839]
A2ARD6	A2ARD6|Q9CXF0|Q6NSV5|A2ARD7	Kynu	Kynureninase	MOUSE	2	52912	-0.564	-0.288	-0.922	-0.647	-0.242	0.564	0.276	-0.357	-0.083	0.322	0.288	-0.276	-0.633	-0.359	0.046	0.922	0.357	0.633	0.274	0.679	0.647	0.083	0.359	-0.274	0.405	0.242	-0.322	-0.046	-0.679	-0.405	A2ARD6	–	–	SUBCELLULAR LOCATION: Cytoplasm {ECO:0000256|HAMAP-Rule:MF_03017, ECO:0000256|PIRNR:PIRNR038800}.	cytosol [GO:0005829]; mitochondrion [GO:0005739]; nucleoplasm [GO:0005654]
A2ARI4	A2ARI4	Lgr4	Leucine-rich repeat-containing G-protein coupled receptor 4	MOUSE	3	105973	-1.862	-0.554	-1.746	-0.458	-1.598	1.862	1.379	0.116	1.347	0.087	0.554	-1.379	-1.264	0.096	-1.116	1.746	-0.116	1.264	1.231	-0.064	0.458	-1.347	-0.096	-1.231	-1.084	1.598	-0.087	1.116	0.064	1.084	A2ARI4	SP	TM	SUBCELLULAR LOCATION: Cell membrane {ECO:0000269|PubMed:21693646}; Multi-pass membrane protein {ECO:0000269|PubMed:21693646}.	plasma membrane [GO:0005886]
A2ARP1	A2ARP1|F6VU93	Ppip5k1	Inositol hexakisphosphate and diphosphoinositol-pentakisphosphate kinase 1	MOUSE	4	161745	-0.748	-0.153	-0.637	-0.631	-0.647	0.748	0.443	0.108	-0.038	0.08	0.153	-0.443	-0.493	-0.478	-0.494	0.637	-0.108	0.493	0.016	0	0.631	0.038	0.478	-0.016	-0.016	0.647	-0.08	0.494	0	0.016	A2ARP1	–	–	SUBCELLULAR LOCATION: Cytoplasm, cytosol {ECO:0000250|UniProtKB:Q6PFW1}. Cell membrane {ECO:0000250|UniProtKB:Q6PFW1}. Note=Relocalizes to the plasma membrane upon activation of the PtdIns 3-kinase pathway. {ECO:0000250|UniProtKB:Q6PFW1}.	cytosol [GO:0005829]; plasma membrane [GO:0005886]
A2ARV4	A2ARV4|A2ARV5|Q3V346	Lrp2	Low-density lipoprotein receptor-related protein 2	MOUSE	212	537970	-1.135	-0.385	-0.975	-0.599	-0.909	1.135	0.77	0.2	0.554	0.228	0.385	-0.77	-0.569	-0.212	-0.517	0.975	-0.2	0.569	0.356	0.039	0.599	-0.554	0.212	-0.356	-0.322	0.909	-0.228	0.517	-0.039	0.322	A2ARV4	SP	TM	SUBCELLULAR LOCATION: Apical cell membrane {ECO:0000269|PubMed:16143106, ECO:0000269|PubMed:20460439, ECO:0000269|PubMed:22340494, ECO:0000269|PubMed:22354480}; Single-pass type I membrane protein {ECO:0000255}. Endosome lumen {ECO:0000250|UniProtKB:P98158}. Membrane, coated pit {ECO:0000269|PubMed:22340494}. Cell projection, dendrite {ECO:0000269|PubMed:20637285}. Cell projection, axon {ECO:0000…	apical part of cell [GO:0045177]; apical plasma membrane [GO:0016324]; axon [GO:0030424]; brush border [GO:0005903]; brush border membrane [GO:0031526]; clathrin-coated pit [GO:0005905]; dendrite [GO:0030425]; endocytic vesicle [GO:0030139]; endoplasmic reticulum [GO:0005783]; endosome [GO:0005768]; endosome lumen [GO:0031904]; external side of plasma membrane [GO:0009897]; Golgi apparatus [GO:00…
A2AS98	A2AS98|P28660	Nckap1	Nck-associated protein 1	MOUSE	29	130821	-0.601	-0.231	-0.511	-0.444	-0.504	0.601	0.396	0.164	0.158	0.121	0.231	-0.396	-0.255	-0.215	-0.299	0.511	-0.164	0.255	0.061	-0.051	0.444	-0.158	0.215	-0.061	-0.106	0.504	-0.121	0.299	0.051	0.106	A2AS98	–	TM	SUBCELLULAR LOCATION: Cell projection, lamellipodium membrane {ECO:0000256|ARBA:ARBA00037839}; Single-pass membrane protein {ECO:0000256|ARBA:ARBA00037839}; Cytoplasmic side {ECO:0000256|ARBA:ARBA00037839}.	lamellipodium membrane [GO:0031258]
A2ASZ8	A2ASZ8|Z4YLR9|F6RC04|A0A0A6YWC1	Slc25a25	Calcium-binding mitochondrial carrier protein SCaMC-2	MOUSE	11	53019.5	-0.938	-0.407	-0.536	-0.642	-0.406	0.938	0.568	0.478	0.265	0.533	0.407	-0.568	-0.04	-0.278	0.003	0.536	-0.478	0.04	-0.243	0.093	0.642	-0.265	0.278	0.243	0.231	0.406	-0.533	-0.003	-0.093	-0.231	A2ASZ8	–	TM	SUBCELLULAR LOCATION: Mitochondrion inner membrane {ECO:0000305|PubMed:15054102}; Multi-pass membrane protein {ECO:0000255}.	mitochondrial inner membrane [GO:0005743]; mitochondrion [GO:0005739]
A2AT37	A2AT37|F6Q3G7	Upf2	Regulator of nonsense transcripts 2	MOUSE	7	148748	-0.891	-0.35	-0.74	-0.485	-0.741	0.891	0.587	0.093	0.353	0.121	0.35	-0.587	-0.494	-0.373	-0.375	0.74	-0.093	0.494	0.105	-0.02	0.485	-0.353	0.373	-0.105	-0.218	0.741	-0.121	0.375	0.02	0.218	A2AT37	–	–	SUBCELLULAR LOCATION: Cytoplasm, perinuclear region {ECO:0000250|UniProtKB:Q9HAU5}. Cytoplasm {ECO:0000269|PubMed:27149095}.	cytoplasm [GO:0005737]; cytoplasmic ribonucleoprotein granule [GO:0036464]; cytosol [GO:0005829]; exon-exon junction complex [GO:0035145]; perinuclear region of cytoplasm [GO:0048471]
A2ATU0	A2ATU0	Dhtkd1	Probable 2-oxoglutarate dehydrogenase E1 component DHKTD1, mitochondrial	MOUSE	23	103533	-0.936	-0.572	-0.84	-0.487	-0.621	0.936	0.373	0.103	0.457	0.347	0.572	-0.373	-0.265	0.127	-0.003	0.84	-0.103	0.265	0.378	0.278	0.487	-0.457	-0.127	-0.378	-0.117	0.621	-0.347	0.003	-0.278	0.117	A2ATU0	–	–	SUBCELLULAR LOCATION: Mitochondrion {ECO:0000250|UniProtKB:Q96HY7}.	mitochondrion [GO:0005739]; oxoadipate dehydrogenase complex [GO:0160167]
A2AU61	A2AU61|Q64012|A2AU62|A2AU60	Raly	RNA-binding protein Raly (Fragment)	MOUSE	13	23176.5	-0.584	-0.111	-0.372	-0.476	-0.555	0.584	0.49	0.202	0.081	-0.005	0.111	-0.49	-0.302	-0.38	-0.458	0.372	-0.202	0.302	-0.104	-0.231	0.476	-0.081	0.38	0.104	-0.128	0.555	0.005	0.458	0.231	0.128	A2AU61	–	–
A2AUK8	A2AUK8|A2AUK7|A2AUK5|E9PV14|Q9Z2H5|A0A2R8VHB6	Epb41l1	Band 4.1-like protein 1	MOUSE	30	97479.2	-0.504	-0.208	-0.446	-0.45	-0.523	0.504	0.294	0.087	0.108	0.071	0.208	-0.294	-0.286	-0.204	-0.242	0.446	-0.087	0.286	0.058	-0.018	0.45	-0.108	0.204	-0.058	-0.043	0.523	-0.071	0.242	0.018	0.043	A2AUK8	–	–	SUBCELLULAR LOCATION: Cytoplasm, cytoskeleton {ECO:0000256|ARBA:ARBA00004245}.	cytoplasm [GO:0005737]; cytoskeleton [GO:0005856]
A2AWA9	A2AWA9|A2AWA7	Rabgap1	Rab GTPase-activating protein 1	MOUSE	17	122108	-0.761	-0.109	-0.552	-0.48	-0.656	0.761	0.577	0.227	0.344	0.081	0.109	-0.577	-0.358	-0.292	-0.543	0.552	-0.227	0.358	0.11	-0.121	0.48	-0.344	0.292	-0.11	-0.183	0.656	-0.081	0.543	0.121	0.183	A2AWA9	–	–	SUBCELLULAR LOCATION: Cytoplasm, cytosol {ECO:0000250|UniProtKB:Q9Y3P9}. Cytoplasm, cytoskeleton, microtubule organizing center, centrosome {ECO:0000250|UniProtKB:Q9Y3P9}. Note=Predominantly cytosolic but also associated with the centrosome. {ECO:0000250|UniProtKB:Q9Y3P9}.	centrosome [GO:0005813]; cytosol [GO:0005829]
A2AWN8	A2AWN8|P59326	Ythdf1	YTH domain-containing family protein 1	MOUSE	9	64013	-0.411	-0.421	-0.526	-0.312	-0.451	0.411	-0.01	-0.067	0.12	0.173	0.421	0.01	-0.15	0.129	0.039	0.526	0.067	0.15	0.234	0.154	0.312	-0.12	-0.129	-0.234	0.075	0.451	-0.173	-0.039	-0.154	-0.075	A2AWN8	–	–	SUBCELLULAR LOCATION: Cytoplasm, P-body {ECO:0000256|ARBA:ARBA00004201}. Cytoplasm, Stress granule {ECO:0000256|ARBA:ARBA00004210}.	cytoplasmic stress granule [GO:0010494]; P-body [GO:0000932]
A2AWP8	A2AWP8|A2AWP6|F6S3V7|A2AWP7|A2AWP4	Arhgef10l	Rho guanine nucleotide exchange factor 10-like protein	MOUSE	4	141639	-0.618	-0.413	-0.541	-0.624	-0.536	0.618	0.081	0.009	0.061	0.106	0.413	-0.081	-0.199	-0.247	-0.194	0.541	-0.009	0.199	-0.048	0.031	0.624	-0.061	0.247	0.048	0.118	0.536	-0.106	0.194	-0.031	-0.118	A2AWP8	–	–	SUBCELLULAR LOCATION: Cytoplasm {ECO:0000250}.	cytosol [GO:0005829]
A2BDX3	A2BDX3	Mocs3	Adenylyltransferase and sulfurtransferase MOCS3	MOUSE	14	50344	-0.783	-0.249	-0.553	-0.516	-0.642	0.783	0.533	0.234	0.291	0.162	0.249	-0.533	-0.293	-0.296	-0.344	0.553	-0.234	0.293	0.094	-0.062	0.516	-0.291	0.296	-0.094	-0.114	0.642	-0.162	0.344	0.062	0.114	A2BDX3	–	–	SUBCELLULAR LOCATION: Cytoplasm, cytosol {ECO:0000250|UniProtKB:O95396}.	cytosol [GO:0005829]
A2BFF9	A2BFF9|Q3TPJ8|O88487|A2BFF5|A2BFF8	Dync1i2	Cytoplasmic dynein 1 intermediate chain 2	MOUSE	9	71822.5	-0.709	-0.403	-0.517	-0.426	-0.348	0.709	0.321	0.203	0.294	0.198	0.403	-0.321	-0.122	-0.045	0.003	0.517	-0.203	0.122	0.054	0.084	0.426	-0.294	0.045	-0.054	-0.003	0.348	-0.198	-0.003	-0.084	0.003	A2BFF9	–	–	SUBCELLULAR LOCATION: Cytoplasm, cytoskeleton {ECO:0000256|ARBA:ARBA00004245}.	cytoplasm [GO:0005737]; cytoplasmic dynein complex [GO:0005868]; microtubule [GO:0005874]
A2CG49	A2CG49|F6QYT9|D3Z4R2|D3Z535|D3Z532|D3Z534	Kalrn	Kalirin	MOUSE	3	340132	-0.218	-0.174	-0.176	-0.307	-0.106	0.218	-0.07	0.033	-0.088	0.112	0.174	0.07	-0.05	-0.142	0.104	0.176	-0.033	0.05	-0.074	0.027	0.307	0.088	0.142	0.074	0.2	0.106	-0.112	-0.104	-0.027	-0.2	A2CG49	–	–	SUBCELLULAR LOCATION: Cytoplasm {ECO:0000250|UniProtKB:O60229, ECO:0000250|UniProtKB:P97924}. Cytoplasm, cytoskeleton {ECO:0000250|UniProtKB:O60229, ECO:0000250|UniProtKB:P97924}.	cytoplasm [GO:0005737]; cytoskeleton [GO:0005856]
A2RSJ4	A2RSJ4|A0A1W2P7N7|Q8C318	Uhrf1bp1l	UHRF1-binding protein 1-like	MOUSE	19	163420	-0.725	-0.297	-0.571	-0.41	-0.618	0.725	0.438	0.243	0.337	0.227	0.297	-0.438	-0.244	-0.137	-0.265	0.571	-0.243	0.244	0.073	-0.046	0.41	-0.337	0.137	-0.073	-0.106	0.618	-0.227	0.265	0.046	0.106	A2RSJ4	–	–	SUBCELLULAR LOCATION: Cytoplasm, cytosol {ECO:0000250|UniProtKB:A0JNW5}. Early endosome {ECO:0000250|UniProtKB:A0JNW5}. Note=Localizes on a subpopulation of vesicle clusters in the early endocytic pathway. {ECO:0000250|UniProtKB:A0JNW5}.	cytosol [GO:0005829]; early endosome [GO:0005769]
A2RSQ0	A2RSQ0	Dennd5b	DENN domain-containing protein 5B	MOUSE	5	146110	-0.88	-0.057	-0.788	-0.552	-0.767	0.88	0.786	0.167	0.471	-0.014	0.057	-0.786	-0.661	-0.559	-0.918	0.788	-0.167	0.661	0.275	-0.082	0.552	-0.471	0.559	-0.275	-0.365	0.767	0.014	0.918	0.082	0.365	A2RSQ0	–	TM	SUBCELLULAR LOCATION: Membrane {ECO:0000305}; Single-pass membrane protein {ECO:0000305}.	membrane [GO:0016020]
A2RSX7	A2RSX7|G3UW53|E0CZH0	Tyw5	tRNA wybutosine-synthesizing protein 5	MOUSE	9	36803.2	-0.544	-0.381	-0.481	-0.308	-0.318	0.544	0.161	0.129	0.213	0.256	0.381	-0.161	-0.146	0.052	0.084	0.481	-0.129	0.146	0.191	0.164	0.308	-0.213	-0.052	-0.191	-0.037	0.318	-0.256	-0.084	-0.164	0.037	A2RSX7	–	–
A2RT67	A2RT67|G3UYA1	Dennd3	DENN domain-containing protein 3	MOUSE	7	145768	-0.799	-0.205	-0.784	-0.437	-0.771	0.799	0.618	0.159	0.33	0.21	0.205	-0.618	-0.512	-0.297	-0.489	0.784	-0.159	0.512	0.199	0.038	0.437	-0.33	0.297	-0.199	-0.443	0.771	-0.21	0.489	-0.038	0.443	A2RT67	–	–	SUBCELLULAR LOCATION: Cytoplasm {ECO:0000269|PubMed:28249939}. Note=Transiently recruited to membranes to activate Rab12. {ECO:0000269|PubMed:28249939}.	cytoplasm [GO:0005737]
A2RTH5	A2RTH5|A0A0U1RNF2	Lcmt1	Leucine carboxyl methyltransferase 1	MOUSE	6	38876	-0.779	-0.329	-0.488	-0.199	-0.515	0.779	0.519	0.224	0.418	0.164	0.329	-0.519	-0.118	0	-0.187	0.488	-0.224	0.118	0.177	-0.108	0.199	-0.418	0	-0.177	-0.285	0.515	-0.164	0.187	0.108	0.285	A2RTH5	–	–		cytosol [GO:0005829]
A3KFM7	A3KFM7|A3KFM8|A3KFM6	Chd6	Chromodomain-helicase-DNA-binding protein 6	MOUSE	2	308187	-1.112	-0.277	-1.017	-0.854	-1.102	1.112	0.81	0.045	0.425	0.013	0.277	-0.81	-0.781	-0.626	-0.822	1.017	-0.045	0.781	0.079	-0.033	0.854	-0.425	0.626	-0.079	-0.199	1.102	-0.013	0.822	0.033	0.199	A3KFM7	–	–	SUBCELLULAR LOCATION: Nucleus, nucleoplasm {ECO:0000250|UniProtKB:Q8TD26}. Note=Enriched at sites of mRNA synthesis. {ECO:0000250|UniProtKB:Q8TD26}.	nucleoplasm [GO:0005654]
A3KG93	A3KG93|Q6ZQ88|G8JL40|F6Z4I3|F6ZC60	Kdm1a	Lysine-specific histone demethylase	MOUSE	11	95171.1	-0.749	-0.314	-0.622	-0.438	-0.539	0.749	0.322	0.091	0.311	0.206	0.314	-0.322	-0.214	-0.084	-0.229	0.622	-0.091	0.214	0.133	0.055	0.438	-0.311	0.084	-0.133	-0.121	0.539	-0.206	0.229	-0.055	0.121	A3KG93	–	–	SUBCELLULAR LOCATION: Chromosome {ECO:0000256|ARBA:ARBA00004286}. Nucleus {ECO:0000256|ARBA:ARBA00004123, ECO:0000256|PIRNR:PIRNR038051}.	chromatin [GO:0000785]; chromosome, telomeric region [GO:0000781]; DNA repair complex [GO:1990391]; histone methyltransferase complex [GO:0035097]
A3KGB4	A3KGB4	Tbc1d8b	TBC1 domain family member 8B	MOUSE	10	129088	-0.679	-0.173	-0.503	-0.463	-0.584	0.679	0.581	0.231	0.235	0.09	0.173	-0.581	-0.347	-0.219	-0.337	0.503	-0.231	0.347	0.036	-0.052	0.463	-0.235	0.219	-0.036	-0.148	0.584	-0.09	0.337	0.052	0.148	A3KGB4	–	–	SUBCELLULAR LOCATION: Cytoplasm, cytosol {ECO:0000250|UniProtKB:Q0IIM8}.	cytosol [GO:0005829]
A3KGF7	A3KGF7|E9PYI3	Plcb2	1-phosphatidylinositol 4,5-bisphosphate phosphodiesterase beta-2	MOUSE	2	135400	-0.386	-0.364	-0.24	-0.072	-0.053	0.386	0.021	0.146	0.313	0.333	0.364	-0.021	0.125	0.292	0.312	0.24	-0.146	-0.125	0.168	0.187	0.072	-0.313	-0.292	-0.168	0.02	0.053	-0.333	-0.312	-0.187	-0.02	A3KGF7	–	–		cytoplasm [GO:0005737]; G-protein beta/gamma-subunit complex [GO:0031680]; neuronal dense core vesicle [GO:0098992]
A3KGJ7	A3KGJ7|E9Q5A8|Q60952|B7ZCN3|Q8BZX9	Cep250	Centrosome-associated protein CEP250	MOUSE	3	280106	-0.603	-0.132	-0.442	-0.648	-0.797	0.603	0.411	0.161	0.193	0.208	0.132	-0.411	-0.25	-0.516	-0.665	0.442	-0.161	0.25	0.032	0.047	0.648	-0.193	0.516	-0.032	-0.149	0.797	-0.208	0.665	-0.047	0.149	A3KGJ7	–	–
A3KGU5	A3KGU5|E9Q447	Sptan1	Spectrin alpha chain, non-erythrocytic 1	MOUSE	97	283688	-1.748	-0.529	-1.424	-0.859	-1.252	1.748	1.218	0.324	0.888	0.496	0.529	-1.218	-0.895	-0.33	-0.722	1.424	-0.324	0.895	0.565	0.172	0.859	-0.888	0.33	-0.565	-0.392	1.252	-0.496	0.722	-0.172	0.392	A3KGU5	–	–	SUBCELLULAR LOCATION: Cytoplasm, cell cortex {ECO:0000256|ARBA:ARBA00004544}. Cytoplasm, cytoskeleton {ECO:0000256|ARBA:ARBA00004245}.	cuticular plate [GO:0032437]
A3KMP2	A3KMP2|D6RH59	Ttc38	Tetratricopeptide repeat protein 38	MOUSE	4	52736.4	-1.067	-0.611	-0.596	-0.825	-0.594	1.067	0.764	0.448	0.53	0.377	0.611	-0.764	-0.316	-0.214	-0.429	0.596	-0.448	0.316	0.082	0.084	0.825	-0.53	0.214	-0.082	-0.195	0.594	-0.377	0.429	-0.084	0.195	A3KMP2	–	–
A4UUI3	A4UUI3|A0A0G2JDV3|L7N1X8|Q000W5|Q2V6D6|A0A0G2JEJ5|A0A0G2JGT4	Gbp4	Guanylate binding protein 4.1	MOUSE	2	72439.9	-1.145	-0.186	-0.712	-0.591	-1.072	1.145	0.973	0.393	0.496	0.071	0.186	-0.973	-0.564	-0.406	-0.887	0.712	-0.393	0.564	0.14	-0.307	0.591	-0.496	0.406	-0.14	-0.47	1.072	-0.071	0.887	0.307	0.47	A4UUI3	–	–	SUBCELLULAR LOCATION: Golgi apparatus membrane {ECO:0000250|UniProtKB:Q96PP9}. Cytoplasm {ECO:0000250|UniProtKB:Q96PP9}. Nucleus {ECO:0000250|UniProtKB:Q96PP9}. Cytoplasm, perinuclear region {ECO:0000250|UniProtKB:Q96PP9}. Note=Heterodimers with GBP1, GBP2 and GBP5 localize in the compartment of the prenylated GBPs: with GBP1 in a vesicle-like compartment, with GBP2, around the nucleus and with G…	Golgi membrane [GO:0000139]; nucleus [GO:0005634]; perinuclear region of cytoplasm [GO:0048471]
A5D6P2	A5D6P2|Q99NH2|G3XA13|F6S7Z1|B7ZNY3|E0CZ83|E0CZE2|E0CXR8|F6TSJ9|E9PYJ2|E0CXL4|E0CY24|E0CX45|F6UGU7|A0A0R4J1Y4|Q4JJC0|F6TB42|E0CXD3|E0CYB6	Pard3	Par-3 (Partitioning defective 3) homolog (C. elegans)	MOUSE	12	149768	-0.927	-0.337	-0.705	-0.481	-0.788	0.927	0.63	0.235	0.36	0.121	0.337	-0.63	-0.463	-0.145	-0.505	0.705	-0.235	0.463	0.237	-0.166	0.481	-0.36	0.145	-0.237	-0.295	0.788	-0.121	0.505	0.166	0.295	A5D6P2	–	–	SUBCELLULAR LOCATION: Cell junction, adherens junction {ECO:0000256|ARBA:ARBA00004536}. Cell junction, tight junction {ECO:0000256|ARBA:ARBA00004435}. Cell membrane {ECO:0000256|ARBA:ARBA00004236}. Cytoplasm, cell cortex {ECO:0000256|ARBA:ARBA00004544}. Cytoplasm, cytoskeleton {ECO:0000256|ARBA:ARBA00004245}.	adherens junction [GO:0005912]; bicellular tight junction [GO:0005923]; cell cortex [GO:0005938]; cytoskeleton [GO:0005856]; PAR polarity complex [GO:0120157]; plasma membrane [GO:0005886]
A6H5Y3	A6H5Y3|A0A1Y7VM88	Mtr	Methionine synthase	MOUSE	7	140322	-0.911	-0.244	-0.699	-0.414	-0.678	0.911	0.686	0.204	0.619	0.178	0.244	-0.686	-0.509	-0.205	-0.534	0.699	-0.204	0.509	0.228	0.021	0.414	-0.619	0.205	-0.228	-0.256	0.678	-0.178	0.534	-0.021	0.256	A6H5Y3	–	–	SUBCELLULAR LOCATION: Cytoplasm {ECO:0000250|UniProtKB:Q99707}.	cytoplasm [GO:0005737]
A6H611	A6H611|A0A286YDC5|A0A286YCX4	Mipep	Mitochondrial intermediate peptidase	MOUSE	12	81820.6	-0.914	-0.201	-0.569	-0.483	-0.648	0.914	0.737	0.351	0.395	0.22	0.201	-0.737	-0.396	-0.35	-0.533	0.569	-0.351	0.396	0.041	-0.161	0.483	-0.395	0.35	-0.041	-0.161	0.648	-0.22	0.533	0.161	0.161	A6H611	–	–	SUBCELLULAR LOCATION: Mitochondrion matrix {ECO:0000250}.	mitochondrial matrix [GO:0005759]; mitochondrion [GO:0005739]
A6H630	A6H630|D6RG65	Armt1	Damage-control phosphatase ARMT1	MOUSE	7	51118.4	-0.671	-0.151	-0.609	-0.51	-0.609	0.671	0.525	0.064	0.209	0.17	0.151	-0.525	-0.495	-0.346	-0.511	0.609	-0.064	0.495	0.095	0.021	0.51	-0.209	0.346	-0.095	-0.211	0.609	-0.17	0.511	-0.021	0.211	A6H630	–	–
A6H6A9	A6H6A9|A0A0A6YW18	Rabgap1l	Rab GTPase-activating protein 1-like	MOUSE	16	93429.3	-0.644	-0.29	-0.457	-0.485	-0.468	0.644	0.358	0.169	0.083	0.159	0.29	-0.358	-0.159	-0.198	-0.299	0.457	-0.169	0.159	0.042	-0.016	0.485	-0.083	0.198	-0.042	0.026	0.468	-0.159	0.299	0.016	-0.026	A6H6A9	–	–	SUBCELLULAR LOCATION: Early endosome {ECO:0000269|PubMed:27718357}. Golgi apparatus {ECO:0000250|UniProtKB:Q5R372}. Note=Colocalizes on endosomes partially with EEA1 (By similarity). Colocalizes and cotransports on motile vesicles with ANK2 (PubMed:27718357). {ECO:0000250|UniProtKB:Q5R372, ECO:0000269|PubMed:27718357}.	early endosome [GO:0005769]; Golgi apparatus [GO:0005794]; nucleus [GO:0005634]
A6H6E2	A6H6E2|A0A2I3BPZ4	Mmrn2	Multimerin-2	MOUSE	22	105832	-2.6	-0.682	-2.812	-0.729	-2.611	2.6	2.137	0.472	1.973	0.574	0.682	-2.137	-2.086	-0.033	-1.991	2.812	-0.472	2.086	2	0.302	0.729	-1.973	0.033	-2	-1.876	2.611	-0.574	1.991	-0.302	1.876	A6H6E2	SP	–	SUBCELLULAR LOCATION: Secreted, extracellular space, extracellular matrix {ECO:0000250|UniProtKB:Q9H8L6}.	basement membrane [GO:0005604]; collagen-containing extracellular matrix [GO:0062023]; extracellular matrix [GO:0031012]; extracellular space [GO:0005615]; multimerin complex [GO:1990972]
A6H8H2	A6H8H2|E9Q449	Dennd4c	DENN domain-containing protein 4C	MOUSE	12	213907	-0.784	-0.167	-0.548	-0.437	-0.523	0.784	0.635	0.219	0.279	0.154	0.167	-0.635	-0.397	-0.35	-0.438	0.548	-0.219	0.397	0.094	0.005	0.437	-0.279	0.35	-0.094	-0.103	0.523	-0.154	0.438	-0.005	0.103	A6H8H2	–	–	SUBCELLULAR LOCATION: Cytoplasmic vesicle membrane {ECO:0000269|PubMed:21454697}. Cell membrane {ECO:0000269|PubMed:21454697}. Cytoplasm, cytosol {ECO:0000269|PubMed:21454697}. Note=Associates with SLC2A4/GLUT4 storage vesicles.	cytoplasmic vesicle membrane [GO:0030659]; cytosol [GO:0005829]; Golgi apparatus [GO:0005794]; insulin-responsive compartment [GO:0032593]; plasma membrane [GO:0005886]; retromer complex [GO:0030904]
A6PWD2	A6PWD2	Fhad1	Forkhead-associated domain-containing protein 1	MOUSE	2	164638	0.1	-0.418	-0.453	-1.546	-0.251	-0.1	-0.665	-0.53	-1.85	-0.282	0.418	0.665	0.111	-1.128	0.313	0.453	0.53	-0.111	-1.32	0.202	1.546	1.85	1.128	1.32	1.568	0.251	0.282	-0.313	-0.202	-1.568	A6PWD2	–	–	SUBCELLULAR LOCATION: Cell projection, cilium, flagellum {ECO:0000250|UniProtKB:B1AJZ9}.	sperm flagellum [GO:0036126]
A6X940	A6X940	Fermt2	Fermitin family homolog 2 (Fragment)	MOUSE	11	29082.1	-0.827	-0.541	-0.399	-0.369	-0.436	0.827	0.286	0.428	0.459	0.391	0.541	-0.286	0.142	0.172	0.105	0.399	-0.428	-0.142	0.03	-0.037	0.369	-0.459	-0.172	-0.03	-0.067	0.436	-0.391	-0.105	0.037	0.067	A6X940	–	–
A6ZI44	A6ZI44|P05064|P00883|D3YWI1|A0A0U1RPN8|D3Z510|A0A0U1RPT5|D3YV98|A6ZI47	Aldoa	Fructose-bisphosphate aldolase	MOUSE	30	45575.9	-1.565	-1.046	-1.426	-0.712	-1.38	1.565	0.534	0.104	0.9	0.175	1.046	-0.534	-0.376	0.371	-0.325	1.426	-0.104	0.376	0.767	0.068	0.712	-0.9	-0.371	-0.767	-0.7	1.38	-0.175	0.325	-0.068	0.7	A6ZI44	SP	–
A6ZI46	A6ZI46|Q9CPQ9	Aldoart1	Fructose-bisphosphate aldolase	MOUSE	21	45913.3	-0.991	-0.946	-1.105	-0.551	-1.102	0.991	0.057	-0.073	0.549	-0.117	0.946	-0.057	-0.13	0.43	-0.174	1.105	0.073	0.13	0.533	-0.044	0.551	-0.549	-0.43	-0.533	-0.524	1.102	0.117	0.174	0.044	0.524	A6ZI46	–	–		cytosol [GO:0005829]; sperm fibrous sheath [GO:0035686]
A7TU71	A7TU71|A2ALU4	Shroom2	Protein Shroom2	MOUSE	2	166630	-0.487	-0.004	-0.739	-0.457	-0.608	0.487	0.483	-0.253	0.03	-0.121	0.004	-0.483	-0.735	-0.453	-0.604	0.739	0.253	0.735	0.283	0.132	0.457	-0.03	0.453	-0.283	-0.151	0.608	0.121	0.604	-0.132	0.151	A7TU71	–	–	SUBCELLULAR LOCATION: Cytoplasm, cytoskeleton {ECO:0000256|ARBA:ARBA00004245}.	apical plasma membrane [GO:0016324]; cortical actin cytoskeleton [GO:0030864]; microtubule [GO:0005874]
A7YY80	A7YY80|A0A5F8MPR1|Q9WV92|A0A3B2WD96|A0A5F8MPE1|A0A286YD84|A0A286YCY8|A0A286YCY1|A0A286YDD0|A0A286YD94|A0A286YCT6	Epb41l3	130kDa Protein 4.1B MEF cell isoform	MOUSE	41	98052.1	-0.492	-0.209	-0.463	-0.359	-0.352	0.492	0.329	0.069	0.14	0.102	0.209	-0.329	-0.222	-0.206	-0.174	0.463	-0.069	0.222	0.089	0.071	0.359	-0.14	0.206	-0.089	0.038	0.352	-0.102	0.174	-0.071	-0.038	A7YY80	–	–	SUBCELLULAR LOCATION: Cytoplasm, cytoskeleton {ECO:0000256|ARBA:ARBA00004245}.	cytoplasm [GO:0005737]; cytoskeleton [GO:0005856]
A8DIL0	A8DIL0|Q9JL15|Q8C6H0	Lgals8	Galectin	MOUSE	3	37237.1	-0.769	-0.197	-0.879	-0.515	-0.767	0.769	0.598	-0.169	0.256	0.052	0.197	-0.598	-0.733	-0.346	-0.626	0.879	0.169	0.733	0.223	0.143	0.515	-0.256	0.346	-0.223	-0.148	0.767	-0.052	0.626	-0.143	0.148	A8DIL0	–	–	SUBCELLULAR LOCATION: Cytoplasm, cytosol {ECO:0000256|ARBA:ARBA00004514}. Cytoplasmic vesicle {ECO:0000256|ARBA:ARBA00004541}.	cytoplasmic vesicle [GO:0031410]; cytosol [GO:0005829]
A8DUK4	A8DUK4|E9Q223|P02088|P02089|P06642|P06643|P02081	Hbb-bs	Beta-globin	MOUSE	6	15804.8	-0.509	-0.543	-0.876	-0.679	-0.867	0.509	0.099	-0.249	-0.016	-0.239	0.543	-0.099	-0.385	0.01	-0.378	0.876	0.249	0.385	0.25	0.007	0.679	0.016	-0.01	-0.25	-0.163	0.867	0.239	0.378	-0.007	0.163	A8DUK4	–	–		haptoglobin-hemoglobin complex [GO:0031838]; hemoglobin complex [GO:0005833]
A8Y5T6	A8Y5T6|Q8CFI5|A2AVQ7	Pars2	Prolyl-tRNA synthetase	MOUSE	7	58762	-0.85	-0.196	-0.789	-0.512	-0.724	0.85	0.606	0.01	0.32	0.126	0.196	-0.606	-0.61	-0.367	-0.475	0.789	-0.01	0.61	0.293	0.166	0.512	-0.32	0.367	-0.293	-0.156	0.724	-0.126	0.475	-0.166	0.156	A8Y5T6	–	–	SUBCELLULAR LOCATION: Mitochondrion matrix {ECO:0000256|ARBA:ARBA00004305}.	mitochondrial matrix [GO:0005759]
B0QZT2	B0QZT2|Q5SS80|Q5SS84	Dhrs13	Dehydrogenase/reductase SDR family member 13	MOUSE	4	36107.2	-0.537	-0.232	-0.356	-0.375	-0.415	0.537	0.305	0.181	0.162	0.122	0.232	-0.305	-0.124	-0.143	-0.182	0.356	-0.181	0.124	-0.019	-0.059	0.375	-0.162	0.143	0.019	-0.039	0.415	-0.122	0.182	0.059	0.039	B0QZT2	–	–
B0QZV7	B0QZV7|Q99MK9|D6REH3	Rassf1	Ras association domain-containing protein 1	MOUSE	5	39762.7	-0.441	-0.413	-0.376	-0.372	-0.275	0.441	0.129	0.045	0.205	0.146	0.413	-0.129	-0.134	0.025	0.069	0.376	-0.045	0.134	0	0.159	0.372	-0.205	-0.025	0	0.159	0.275	-0.146	-0.069	-0.159	-0.159	B0QZV7	–	–	SUBCELLULAR LOCATION: Cytoplasm, cytoskeleton, microtubule organizing center, centrosome {ECO:0000256|ARBA:ARBA00004300}. Cytoplasm, cytoskeleton, spindle pole {ECO:0000256|ARBA:ARBA00004647}. Nucleus {ECO:0000256|ARBA:ARBA00004123}.	centrosome [GO:0005813]; cytoplasm [GO:0005737]; microtubule [GO:0005874]; nucleus [GO:0005634]; spindle pole [GO:0000922]
B0V2P5	B0V2P5|Q8BPN8|F6RYL8|B0V2P6	Dmxl2	DmX-like protein 2	MOUSE	13	344284	-0.728	-0.282	-0.557	-0.484	-0.582	0.728	0.523	0.171	0.187	0.163	0.282	-0.523	-0.298	-0.277	-0.388	0.557	-0.171	0.298	0.06	0.04	0.484	-0.187	0.277	-0.06	0.038	0.582	-0.163	0.388	-0.04	-0.038	B0V2P5	–	–		synaptic vesicle [GO:0008021]
B1AQ77	B1AQ77|Q61414	Krt15	Keratin, type I cytoskeletal 15	MOUSE	15	49664.3	-1.15	-0.343	0.016	-0.569	-0.456	1.15	0.685	1.188	0.698	0.635	0.343	-0.685	0.503	-0.011	-0.038	-0.016	-1.188	-0.503	-0.625	-0.568	0.569	-0.698	0.011	0.625	0.093	0.456	-0.635	0.038	0.568	-0.093	B1AQ77	–	–		intermediate filament [GO:0005882]
B1AQF4	B1AQF4|Q9D7X3|H3BKL8|Q3V2Y9|H3BKD1	Dusp3	Dual specificity protein phosphatase	MOUSE	6	23565.4	-0.753	-0.116	-0.433	-0.602	-0.62	0.753	0.735	0.194	0.106	0.175	0.116	-0.735	-0.435	-0.571	-0.447	0.433	-0.194	0.435	-0.159	-0.155	0.602	-0.106	0.571	0.159	-0.054	0.62	-0.175	0.447	0.155	0.054	B1AQF4	–	–	SUBCELLULAR LOCATION: Cytoplasm, cytoskeleton, flagellum axoneme {ECO:0000256|ARBA:ARBA00004611}. Nucleus {ECO:0000256|ARBA:ARBA00004123}.	cytoplasm [GO:0005737]; cytoskeleton [GO:0005856]; motile cilium [GO:0031514]; nucleus [GO:0005634]
B1AQZ2	B1AQZ2|P28741|Q3UI47|Q3TET1|B1AQZ5|F6V6Z9	Kif3a	Kinesin-like protein	MOUSE	16	83031.5	-0.596	-0.068	-0.335	-0.349	-0.453	0.596	0.561	0.163	0.305	0.145	0.068	-0.561	-0.261	-0.314	-0.393	0.335	-0.163	0.261	0.029	-0.059	0.349	-0.305	0.314	-0.029	-0.084	0.453	-0.145	0.393	0.059	0.084	B1AQZ2	–	–	SUBCELLULAR LOCATION: Cytoplasm, cytoskeleton {ECO:0000256|ARBA:ARBA00004245}.	axon cytoplasm [GO:1904115]; axoneme [GO:0005930]; centriole [GO:0005814]; cytosol [GO:0005829]; kinesin II complex [GO:0016939]; microtubule [GO:0005874]; neuronal cell body [GO:0043025]; ribbon synapse [GO:0097470]
B1AR13	B1AR13|B2RWE3|Z4YKM2	Cisd3	CDGSH iron-sulfur domain-containing protein 3, mitochondrial	MOUSE	6	16075.3	-0.518	-0.055	-0.362	-0.404	-0.604	0.518	0.435	0.191	0.197	-0.166	0.055	-0.435	-0.224	-0.282	-0.532	0.362	-0.191	0.224	-0.007	-0.33	0.404	-0.197	0.282	0.007	-0.3	0.604	0.166	0.532	0.33	0.3	B1AR13	–	–	SUBCELLULAR LOCATION: Mitochondrion {ECO:0000250|UniProtKB:P0C7P0}.	mitochondrion [GO:0005739]
B1AR17	B1AR17|E9Q614|F7C528	Chd3	DNA helicase	MOUSE	14	234339	-0.794	-0.248	-0.565	-0.532	-0.826	0.794	0.789	0.472	0.296	0.057	0.248	-0.789	-0.317	-0.284	-0.581	0.565	-0.472	0.317	0.033	-0.263	0.532	-0.296	0.284	-0.033	-0.239	0.826	-0.057	0.581	0.263	0.239	B1AR17	–	–	SUBCELLULAR LOCATION: Nucleus {ECO:0000256|ARBA:ARBA00004123}.	centriolar satellite [GO:0034451]; chromatin [GO:0000785]; cytoplasm [GO:0005737]; nucleolus [GO:0005730]; nucleoplasm [GO:0005654]; nucleus [GO:0005634]; NuRD complex [GO:0016581]; PML body [GO:0016605]
B1AR74	B1AR74|Q8CCN5|Q0VF62|F7C0F2|F7CPM1|B1AR76|B1B0B3	Bcas3	Breast carcinoma-amplified sequence 3 homolog	MOUSE	5	104310	-0.879	-0.438	-0.828	-0.543	-0.84	0.879	0.606	0.176	0.726	0.003	0.438	-0.606	-0.57	-0.082	-0.614	0.828	-0.176	0.57	0.689	-0.005	0.543	-0.726	0.082	-0.689	-0.733	0.84	-0.003	0.614	0.005	0.733	B1AR74	–	–	SUBCELLULAR LOCATION: Cytoplasm, cytoskeleton {ECO:0000256|ARBA:ARBA00004245}. Nucleus {ECO:0000256|ARBA:ARBA00004123}. Preautophagosomal structure {ECO:0000256|ARBA:ARBA00004329}.	cytoskeleton [GO:0005856]; nucleus [GO:0005634]; phagophore assembly site [GO:0000407]
B1ARB3	B1ARB3|Q08481|B1ARA9	Pecam1	Platelet endothelial cell adhesion molecule	MOUSE	20	82771.8	-3.699	-0.402	-3.465	-0.456	-3.281	3.699	3.191	0.396	3.338	0.796	0.402	-3.191	-3.003	0.01	-2.867	3.465	-0.396	3.003	3.064	0.54	0.456	-3.338	-0.01	-3.064	-2.895	3.281	-0.796	2.867	-0.54	2.895	B1ARB3	SP	TM	SUBCELLULAR LOCATION: Cell junction {ECO:0000256|ARBA:ARBA00004282}. Cell membrane {ECO:0000256|ARBA:ARBA00004251}; Single-pass type I membrane protein {ECO:0000256|ARBA:ARBA00004251}. Membrane raft {ECO:0000256|ARBA:ARBA00004285}.	cell-cell junction [GO:0005911]; cytoplasm [GO:0005737]; membrane raft [GO:0045121]; plasma membrane [GO:0005886]
B1ART2	B1ART2|B1ART1|V9GX23|F6XI52	Vps13d	Vacuolar protein sorting 13D	MOUSE	40	494896	-0.538	-0.254	-0.367	-0.362	-0.524	0.538	0.292	0.128	0.241	0.026	0.254	-0.292	-0.164	-0.138	-0.274	0.367	-0.128	0.164	-0.002	-0.104	0.362	-0.241	0.138	0.002	-0.135	0.524	-0.026	0.274	0.104	0.135	B1ART2	–	–
B1ASK8	B1ASK8|Q6P073|B0QZM2	Ube2j2	Ubiquitin-conjugating enzyme E2 J2	MOUSE	2	30519.5	-0.209	-0.368	-0.272	-0.59	-0.148	0.209	-0.265	-0.063	-0.365	0.081	0.368	0.265	0.133	-0.205	0.22	0.272	0.063	-0.133	-0.216	0.121	0.59	0.365	0.205	0.216	0.303	0.148	-0.081	-0.22	-0.121	-0.303	B1ASK8	–	TM	SUBCELLULAR LOCATION: Endoplasmic reticulum membrane {ECO:0000256|ARBA:ARBA00004586}.	endoplasmic reticulum membrane [GO:0005789]
B1ASP2	B1ASP2|P52332	Jak1	Tyrosine-protein kinase	MOUSE	18	135234	-0.84	-0.285	-0.603	-0.519	-0.579	0.84	0.608	0.258	0.326	0.247	0.285	-0.608	-0.301	-0.202	-0.329	0.603	-0.258	0.301	0.143	0.006	0.519	-0.326	0.202	-0.143	-0.082	0.579	-0.247	0.329	-0.006	0.082	B1ASP2	–	–	SUBCELLULAR LOCATION: Endomembrane system {ECO:0000256|ARBA:ARBA00004184}; Peripheral membrane protein {ECO:0000256|ARBA:ARBA00004184}.	cytoplasm [GO:0005737]; cytoskeleton [GO:0005856]; endomembrane system [GO:0012505]; extrinsic component of cytoplasmic side of plasma membrane [GO:0031234]; nucleus [GO:0005634]; receptor complex [GO:0043235]
B1ASU0	B1ASU0|P59823|Q0VDP7	Il1rapl1	Interleukin-1 receptor accessory protein-like 1	MOUSE	4	80691.8	-0.223	-0.288	-0.371	-0.95	-0.472	0.223	-0.065	0.173	-0.728	-0.009	0.288	0.065	0.069	-0.663	-0.032	0.371	-0.173	-0.069	-0.901	-0.101	0.95	0.728	0.663	0.901	0.719	0.472	0.009	0.032	0.101	-0.719	B1ASU0	SP	TM	SUBCELLULAR LOCATION: Cell membrane {ECO:0000256|ARBA:ARBA00004251}; Single-pass type I membrane protein {ECO:0000256|ARBA:ARBA00004251}. Cell projection, axon {ECO:0000256|ARBA:ARBA00004489}. Cell projection, dendrite {ECO:0000256|ARBA:ARBA00004279}. Cytoplasm {ECO:0000256|ARBA:ARBA00004496}.	axon [GO:0030424]; cytoplasm [GO:0005737]; dendrite [GO:0030425]; glutamatergic synapse [GO:0098978]; plasma membrane [GO:0005886]
B1ASZ3	B1ASZ3	Gk	Glycerol kinase	MOUSE	32	60630.2	-0.701	-0.354	-0.516	-0.559	-0.286	0.701	0.347	0.321	0.04	0.416	0.354	-0.347	-0.009	-0.193	0.069	0.516	-0.321	0.009	-0.16	0.117	0.559	-0.04	0.193	0.16	0.219	0.286	-0.416	-0.069	-0.117	-0.219	B1ASZ3	–	–	SUBCELLULAR LOCATION: Cytoplasm {ECO:0000256|ARBA:ARBA00004496}. Mitochondrion outer membrane {ECO:0000256|ARBA:ARBA00004572}; Single-pass membrane protein {ECO:0000256|ARBA:ARBA00004572}.	mitochondrial outer membrane [GO:0005741]
B1AT82	B1AT82|Q9D0M1|B1AT84|B1AT83	Prpsap1	Phosphoribosyl pyrophosphate synthase-associated protein 1	MOUSE	10	42809.1	-0.769	-0.381	-0.502	-0.501	-0.524	0.769	0.49	0.235	0.296	0.224	0.381	-0.49	-0.178	-0.122	-0.188	0.502	-0.235	0.178	0.013	0.02	0.501	-0.296	0.122	-0.013	-0.055	0.524	-0.224	0.188	-0.02	0.055	B1AT82	–	–
B1ATI0	B1ATI0|B1AV77|P47740|P47739	Aldh3a2	Aldehyde dehydrogenase	MOUSE	10	59846.1	-0.941	-0.249	-0.618	-0.623	-0.813	0.941	0.741	0.382	0.337	0.142	0.249	-0.741	-0.296	-0.406	-0.615	0.618	-0.382	0.296	-0.034	-0.341	0.623	-0.337	0.406	0.034	-0.246	0.813	-0.142	0.615	0.341	0.246	B1ATI0	–	TM	SUBCELLULAR LOCATION: Endoplasmic reticulum membrane {ECO:0000256|ARBA:ARBA00004131}; Single-pass membrane protein {ECO:0000256|ARBA:ARBA00004131}; Cytoplasmic side {ECO:0000256|ARBA:ARBA00004131}. Microsome membrane {ECO:0000256|ARBA:ARBA00004524}.	endoplasmic reticulum membrane [GO:0005789]
B1ATS5	B1ATS5|E9Q559|Q64518|B1ATS4	Atp2a3	Calcium-transporting ATPase	MOUSE	24	113076	-0.745	-0.318	-0.621	-0.474	-0.588	0.745	0.523	0.183	0.378	0.242	0.318	-0.523	-0.443	-0.199	-0.316	0.621	-0.183	0.443	0.172	0.035	0.474	-0.378	0.199	-0.172	-0.081	0.588	-0.242	0.316	-0.035	0.081	B1ATS5	–	TM	SUBCELLULAR LOCATION: Endoplasmic reticulum membrane {ECO:0000256|ARBA:ARBA00004477}; Multi-pass membrane protein {ECO:0000256|ARBA:ARBA00004477}. Membrane {ECO:0000256|RuleBase:RU361146}; Multi-pass membrane protein {ECO:0000256|RuleBase:RU361146}. Sarcoplasmic reticulum membrane {ECO:0000256|ARBA:ARBA00004326}; Multi-pass membrane protein {ECO:0000256|ARBA:ARBA00004326}.	sarcoplasmic reticulum membrane [GO:0033017]
B1AUB6	B1AUB6|Q02780|B1AUC0|B1AUB9|B1AUB8|A2ADI3	Nfia	Nuclear factor 1 (Fragment)	MOUSE	7	26197.6	-0.523	-0.492	-0.638	-0.478	-0.505	0.523	0.087	-0.039	0.003	0.104	0.492	-0.087	-0.253	-0.129	-0.031	0.638	0.039	0.253	0.042	0.142	0.478	-0.003	0.129	-0.042	0.108	0.505	-0.104	0.031	-0.142	-0.108	B1AUB6	–	–	SUBCELLULAR LOCATION: Nucleus {ECO:0000256|ARBA:ARBA00004123}.	nucleus [GO:0005634]
B1AUE5	B1AUE5	Pex10	Peroxisome biogenesis factor 10	MOUSE	4	37726.9	-0.975	-0.186	-0.472	-0.487	-0.885	0.975	0.844	0.417	0.265	0.108	0.186	-0.844	-0.396	-0.518	-0.745	0.472	-0.417	0.396	-0.021	-0.335	0.487	-0.265	0.518	0.021	-0.342	0.885	-0.108	0.745	0.335	0.342	B1AUE5	–	TM	SUBCELLULAR LOCATION: Peroxisome membrane {ECO:0000250|UniProtKB:O60683}; Multi-pass membrane protein {ECO:0000255}.	peroxisomal membrane [GO:0005778]; peroxisome [GO:0005777]
B1AUH1	B1AUH1|Q3V360	Ptpru	Receptor-type tyrosine-protein phosphatase U	MOUSE	3	164430	-1.45	-0.562	-1.332	-0.574	-1.146	1.45	0.888	0.119	0.876	0.304	0.562	-0.888	-0.77	-0.012	-0.584	1.332	-0.119	0.77	0.757	0.186	0.574	-0.876	0.012	-0.757	-0.572	1.146	-0.304	0.584	-0.186	0.572	B1AUH1	SP	TM	SUBCELLULAR LOCATION: Cell junction {ECO:0000250}. Cell membrane {ECO:0000250}; Single-pass type I membrane protein {ECO:0000250}.	cell-cell junction [GO:0005911]; plasma membrane [GO:0005886]
B1AUN2	B1AUN2|Q3UKV0|B1AUN3	Eif2b3	Eukaryotic translation initiation factor 2B, subunit 3	MOUSE	18	51172.4	-0.79	-0.306	-0.485	-0.451	-0.539	0.79	0.499	0.236	0.292	0.17	0.306	-0.499	-0.286	-0.152	-0.313	0.485	-0.236	0.286	0.047	-0.045	0.451	-0.292	0.152	-0.047	-0.091	0.539	-0.17	0.313	0.045	0.091	B1AUN2	–	–	SUBCELLULAR LOCATION: Cytoplasm, cytosol {ECO:0000256|ARBA:ARBA00004514}.	cytosol [GO:0005829]; eukaryotic translation initiation factor 2B complex [GO:0005851]
B1AUX2	B1AUX2|Q61191|F6SJS2	Hcfc1	Host cell factor 1	MOUSE	14	216930	-0.635	-0.443	-0.644	-0.285	-0.583	0.635	0.198	0.03	0.259	0.122	0.443	-0.198	-0.253	0.105	-0.104	0.644	-0.03	0.253	0.331	0.079	0.285	-0.259	-0.105	-0.331	-0.254	0.583	-0.122	0.104	-0.079	0.254	B1AUX2	–	–	SUBCELLULAR LOCATION: Cytoplasm {ECO:0000256|ARBA:ARBA00004496}. Nucleus {ECO:0000256|ARBA:ARBA00004123}.	cytoplasm [GO:0005737]; nucleus [GO:0005634]
B1AV75	B1AV75|Q3UJP5	2610301B20Rik	RIKEN cDNA 2610301B20 gene	MOUSE	2	24562.1	-0.596	-0.011	-0.728	-0.544	-0.561	0.596	0.585	-0.132	0.052	0.035	0.011	-0.585	-0.717	-0.533	-0.551	0.728	0.132	0.717	0.184	0.167	0.544	-0.052	0.533	-0.184	-0.017	0.561	-0.035	0.551	-0.167	0.017	B1AV75	–	–	SUBCELLULAR LOCATION: Cytoplasm {ECO:0000256|ARBA:ARBA00004496}. Photoreceptor inner segment {ECO:0000256|ARBA:ARBA00004437}.	ciliary base [GO:0097546]; cytoplasm [GO:0005737]; photoreceptor inner segment [GO:0001917]
B1AVH7	B1AVH7	Tbc1d2	TBC1 domain family member 2A	MOUSE	5	105171	-0.578	-0.11	-0.147	-0.206	-0.316	0.578	0.311	0.338	0.384	0.365	0.11	-0.311	0.123	-0.238	0.152	0.147	-0.338	-0.123	0.014	0.029	0.206	-0.384	0.238	-0.014	-0.025	0.316	-0.365	-0.152	-0.029	0.025	B1AVH7	–	–	SUBCELLULAR LOCATION: Cytoplasm {ECO:0000250}. Cytoplasmic vesicle {ECO:0000250}. Cell junction {ECO:0000250}.	anchoring junction [GO:0070161]; cell junction [GO:0030054]; cytoplasmic vesicle [GO:0031410]; cytosol [GO:0005829]; nucleoplasm [GO:0005654]; plasma membrane [GO:0005886]
B1AVZ0	B1AVZ0	Uprt	Uracil phosphoribosyltransferase homolog	MOUSE	3	34733.8	-0.83	-0.303	-0.536	-0.322	-0.572	0.83	0.424	0.229	0.352	0.159	0.303	-0.424	-0.221	-0.111	-0.237	0.536	-0.229	0.221	0.186	-0.037	0.322	-0.352	0.111	-0.186	-0.251	0.572	-0.159	0.237	0.037	0.251	B1AVZ0	–	–	SUBCELLULAR LOCATION: Cytoplasm {ECO:0000250}. Nucleus {ECO:0000250}.	cytoplasm [GO:0005737]; nucleoplasm [GO:0005654]
B1AWS8	B1AWS8|Q80YS4|Q02858	Tek	Receptor protein-tyrosine kinase	MOUSE	22	127966	-3.03	-0.495	-2.583	-0.572	-2.26	3.03	2.475	0.427	2.574	0.67	0.495	-2.475	-2.067	-0.034	-1.829	2.583	-0.427	2.067	1.964	0.272	0.572	-2.574	0.034	-1.964	-1.879	2.26	-0.67	1.829	-0.272	1.879	B1AWS8	SP	TM	SUBCELLULAR LOCATION: Cell junction, focal adhesion {ECO:0000256|ARBA:ARBA00004246}. Cell membrane {ECO:0000256|ARBA:ARBA00004251}; Single-pass type I membrane protein {ECO:0000256|ARBA:ARBA00004251}. Cytoplasm, cytoskeleton {ECO:0000256|ARBA:ARBA00004245}. Secreted {ECO:0000256|ARBA:ARBA00004613}.	actin filament [GO:0005884]; apical plasma membrane [GO:0016324]; basolateral plasma membrane [GO:0016323]; cell surface [GO:0009986]; cell-cell junction [GO:0005911]; centrosome [GO:0005813]; ciliary basal body [GO:0036064]; cytoplasm [GO:0005737]; extracellular region [GO:0005576]; focal adhesion [GO:0005925]; membrane raft [GO:0045121]; microvillus [GO:0005902]; stress fiber [GO:0001725]
B1AWT3	B1AWT3|Q7TT45|B1AWT2|B1AWT4	Rragd	Ras-related GTP-binding protein	MOUSE	7	52258.3	-0.471	-0.13	-0.393	-0.511	-0.4	0.471	0.341	0.101	-0.066	-0.043	0.13	-0.341	-0.505	-0.333	-0.384	0.393	-0.101	0.505	-0.119	0.029	0.511	0.066	0.333	0.119	0.036	0.4	0.043	0.384	-0.029	-0.036	B1AWT3	–	–	SUBCELLULAR LOCATION: Cytoplasm {ECO:0000256|RuleBase:RU367014}. Lysosome {ECO:0000256|RuleBase:RU367014}. Lysosome membrane {ECO:0000256|ARBA:ARBA00004656}. Nucleus {ECO:0000256|ARBA:ARBA00004123}.	cytosol [GO:0005829]; lysosomal membrane [GO:0005765]; nucleoplasm [GO:0005654]
B1AX58	B1AX58|Q99K51|A0A1C7CYV0	Pls3	Plastin-3	MOUSE	18	72258.3	-1.193	-0.337	-0.91	-0.639	-0.951	1.193	0.895	0.21	0.544	0.234	0.337	-0.895	-0.64	-0.347	-0.683	0.91	-0.21	0.64	0.28	0.037	0.639	-0.544	0.347	-0.28	-0.348	0.951	-0.234	0.683	-0.037	0.348	B1AX58	–	–	SUBCELLULAR LOCATION: Cytoplasm {ECO:0000256|ARBA:ARBA00004496}.	cytoplasm [GO:0005737]
B1AXH1	B1AXH1|B1AXG8	Nhsl2	NHS-like protein 2	MOUSE	2	133093	-0.57	-0.047	-0.397	-0.439	-0.368	0.57	0.523	0.173	0.132	0.202	0.047	-0.523	-0.35	-0.391	-0.321	0.397	-0.173	0.35	-0.041	0.029	0.439	-0.132	0.391	0.041	0.07	0.368	-0.202	0.321	-0.029	-0.07	B1AXH1	–	–
B1AY10	B1AY10	Nfx1	Transcriptional repressor NF-X1	MOUSE	4	129514	-0.982	-0.339	-0.716	-0.498	-0.735	0.982	0.541	0.266	0.476	0.261	0.339	-0.541	-0.381	-0.086	-0.396	0.716	-0.266	0.381	0.218	-0.024	0.498	-0.476	0.086	-0.218	-0.157	0.735	-0.261	0.396	0.024	0.157	B1AY10	–	–	SUBCELLULAR LOCATION: Nucleus {ECO:0000250}.	cytosol [GO:0005829]; nucleolus [GO:0005730]; nucleoplasm [GO:0005654]; plasma membrane [GO:0005886]
B1AZ26	B1AZ26	Cobll1	Cordon-bleu protein-like 1 (Fragment)	MOUSE	16	38236.5	-0.526	-0.433	-0.504	-0.349	-0.478	0.526	0.105	0.115	0.169	0.068	0.433	-0.105	-0.143	0.087	-0.08	0.504	-0.115	0.143	0.082	0.012	0.349	-0.169	-0.087	-0.082	-0.084	0.478	-0.068	0.08	-0.012	0.084	B1AZ26	–	–		cell cortex [GO:0005938]; membrane [GO:0016020]
B1AZ99	B1AZ99	Otud3	OTU domain-containing protein 3	MOUSE	4	44746.9	-0.491	0.298	-0.703	-0.15	-0.705	0.491	0.789	-0.212	0.341	-0.213	-0.298	-0.789	-1.001	-0.448	-1.002	0.703	0.212	1.001	0.553	-0.001	0.15	-0.341	0.448	-0.553	-0.554	0.705	0.213	1.002	0.001	0.554	B1AZ99	–	–	SUBCELLULAR LOCATION: Cytoplasm {ECO:0000269|PubMed:35675826}. Nucleus {ECO:0000269|PubMed:35675826}. Note=Glucose or fatty acid promote nuclear translocation upon acetylation. {ECO:0000269|PubMed:35675826}.	cytoplasm [GO:0005737]; nucleus [GO:0005634]
B1AZI6	B1AZI6|E9Q5E2	Thoc2	THO complex subunit 2	MOUSE	9	184653	-0.639	-0.159	-0.521	-0.412	-0.469	0.639	0.452	0.149	0.243	0.138	0.159	-0.452	-0.358	-0.182	-0.31	0.521	-0.149	0.358	0.09	0.107	0.412	-0.243	0.182	-0.09	-0.018	0.469	-0.138	0.31	-0.107	0.018	B1AZI6	–	–	SUBCELLULAR LOCATION: Nucleus {ECO:0000250|UniProtKB:Q8NI27}. Nucleus speckle {ECO:0000250|UniProtKB:Q8NI27}. Cytoplasm {ECO:0000250|UniProtKB:Q8NI27}.	chromosome, telomeric region [GO:0000781]; cytoplasm [GO:0005737]; nuclear speck [GO:0016607]; nucleus [GO:0005634]; THO complex part of transcription export complex [GO:0000445]
B1B0B7	B1B0B7|Q80TZ3|B1B0B8	Dnajc6	Putative tyrosine-protein phosphatase auxilin (Fragment)	MOUSE	7	58674.7	-0.618	-0.214	-0.47	-0.46	-0.533	0.618	0.348	0.216	0.142	0.131	0.214	-0.348	-0.236	-0.308	-0.324	0.47	-0.216	0.236	-0.099	-0.065	0.46	-0.142	0.308	0.099	-0.006	0.533	-0.131	0.324	0.065	0.006	B1B0B7	–	–
B1B1A8	B1B1A8|Q6PDN3	Mylk	Myosin light chain kinase, smooth muscle	MOUSE	52	216230	-0.802	-0.363	-0.632	-0.451	-0.673	0.802	0.418	0.152	0.326	0.12	0.363	-0.418	-0.23	-0.054	-0.269	0.632	-0.152	0.23	0.2	-0.062	0.451	-0.326	0.054	-0.2	-0.193	0.673	-0.12	0.269	0.062	0.193	B1B1A8	–	–	SUBCELLULAR LOCATION: Cell projection, lamellipodium {ECO:0000256|ARBA:ARBA00004510}. Cleavage furrow {ECO:0000256|ARBA:ARBA00004626}. Cytoplasm, cytoskeleton, stress fiber {ECO:0000256|ARBA:ARBA00004529}.	cleavage furrow [GO:0032154]; cytoplasm [GO:0005737]; lamellipodium [GO:0030027]; stress fiber [GO:0001725]; synapse [GO:0045202]
B2KF50	B2KF50	Uhrf1bp1	UHRF1 (ICBP90)-binding protein 1	MOUSE	3	158264	-1.012	-0.646	-0.732	-0.585	-0.739	1.012	0.366	0.343	0.511	0.257	0.646	-0.366	-0.023	0.124	-0.093	0.732	-0.343	0.023	0.146	-0.07	0.585	-0.511	-0.124	-0.146	-0.335	0.739	-0.257	0.093	0.07	0.335	B2KF50	–	–		late endosome [GO:0005770]
B2M1R7	B2M1R7|A0A2R8VI25	Pcbp2	Poly(rC)-binding protein 2	MOUSE	14	38549.3	-0.589	-0.379	-0.161	-0.559	-0.36	0.589	0.21	0.428	0.031	0.23	0.379	-0.21	0.218	-0.179	0.02	0.161	-0.428	-0.218	-0.398	-0.199	0.559	-0.031	0.179	0.398	0.199	0.36	-0.23	-0.02	0.199	-0.199	B2M1R7	–	–	SUBCELLULAR LOCATION: Cytoplasm {ECO:0000256|ARBA:ARBA00004496}.	cytoplasm [GO:0005737]; ribonucleoprotein complex [GO:1990904]
B2RQC6	B2RQC6|E9QAI5|G3UWN2|E9QAT6|F6S3Z3	Cad	CAD protein	MOUSE	33	245801	-0.739	-0.211	-0.552	-0.496	-0.531	0.739	0.462	0.188	0.227	0.179	0.211	-0.462	-0.265	-0.3	-0.317	0.552	-0.188	0.265	0.055	0.016	0.496	-0.227	0.3	-0.055	-0.043	0.531	-0.179	0.317	-0.016	0.043	B2RQC6	–	–	SUBCELLULAR LOCATION: Cytoplasm {ECO:0000250}. Nucleus {ECO:0000250}. Note=Cytosolic and unphosphorylated in resting cells, translocates to the nucleus in response to EGF stimulation, nuclear import promotes optimal cell growth. {ECO:0000250}.	cytoplasm [GO:0005737]; cytosol [GO:0005829]; neuronal cell body [GO:0043025]; nuclear matrix [GO:0016363]; nucleus [GO:0005634]; protein-containing complex [GO:0032991]; terminal bouton [GO:0043195]
B2RQE8	B2RQE8|A0A1L1SSL0	Arhgap42	Rho GTPase-activating protein 42	MOUSE	4	95375.7	-0.716	-0.242	-0.742	-0.621	-0.743	0.716	0.474	-0.036	0.09	0.016	0.242	-0.474	-0.436	-0.379	-0.37	0.742	0.036	0.436	0.112	0.066	0.621	-0.09	0.379	-0.112	-0.044	0.743	-0.016	0.37	-0.066	0.044	B2RQE8	–	–		cytoplasm [GO:0005737]
B2RR82	B2RR82|Q9Z0R6|E9QNG1|A0A1W2P775|E9Q0N0|Q9Z0R4|F6U8U1|A0A338P7I4	Itsn2	Intersectin-2	MOUSE	13	192873	-0.658	-0.156	-0.471	-0.501	-0.589	0.658	0.495	0.191	0.18	0.093	0.156	-0.495	-0.364	-0.383	-0.426	0.471	-0.191	0.364	0.046	-0.074	0.501	-0.18	0.383	-0.046	-0.149	0.589	-0.093	0.426	0.074	0.149	B2RR82	–	–	SUBCELLULAR LOCATION: Cytoplasm {ECO:0000256|ARBA:ARBA00004496}.	centrosome [GO:0005813]; cytoplasm [GO:0005737]
B2RR83	B2RR83|A0A0J9YV44	Ythdc2	3'-5' RNA helicase YTHDC2	MOUSE	5	162458	-0.617	-0.298	-0.595	-0.668	-0.709	0.617	0.317	0.033	-0.04	-0.081	0.298	-0.317	-0.261	-0.334	-0.375	0.595	-0.033	0.261	-0.011	0.064	0.668	0.04	0.334	0.011	-0.041	0.709	0.081	0.375	-0.064	0.041	B2RR83	–	–	SUBCELLULAR LOCATION: Cytoplasm {ECO:0000269|PubMed:29033321, ECO:0000269|PubMed:29087293, ECO:0000269|PubMed:29360036}. Cytoplasm, perinuclear region {ECO:0000250|UniProtKB:Q9H6S0}.	cytoplasm [GO:0005737]; endoplasmic reticulum [GO:0005783]; perinuclear region of cytoplasm [GO:0048471]; ribonucleoprotein granule [GO:0035770]
B2RRE7	B2RRE7|A0A0R4J260	Otud4	OTU domain-containing protein 4	MOUSE	2	123966	-0.75	-0.054	-0.296	-0.285	-0.554	0.75	0.696	0.454	0.465	0.196	0.054	-0.696	-0.242	-0.231	-0.5	0.296	-0.454	0.242	0.011	-0.258	0.285	-0.465	0.231	-0.011	-0.269	0.554	-0.196	0.5	0.258	0.269	B2RRE7	–	–	SUBCELLULAR LOCATION: Cytoplasm {ECO:0000250|UniProtKB:Q01804}. Nucleus {ECO:0000250|UniProtKB:Q01804}. Note=Primarily cytoplasmic. {ECO:0000250|UniProtKB:Q01804}.	cytosol [GO:0005829]; nucleus [GO:0005634]
B2RRI2	B2RRI2|F7CVW0|Q689Z5|A0A0G2JEM3|A0A0G2JGC7|Q3TMM7|Q7TNB8|A0A1W2P7W8|A0A1W2P6Y8|A0A0G2JG63	Sbno1	Protein strawberry notch homolog 1	MOUSE	13	154605	-0.693	-0.241	-0.505	-0.48	-0.457	0.693	0.488	0.216	0.195	0.179	0.241	-0.488	-0.249	-0.298	-0.279	0.505	-0.216	0.249	0.018	-0.055	0.48	-0.195	0.298	-0.018	0.009	0.457	-0.179	0.279	0.055	-0.009	B2RRI2	–	–	SUBCELLULAR LOCATION: Nucleus {ECO:0000256|ARBA:ARBA00004123}.	nucleus [GO:0005634]
B2RSH2	B2RSH2	Gnai1	Guanine nucleotide-binding protein G(i) subunit alpha-1	MOUSE	19	40930.9	-0.687	-0.229	-0.375	-0.497	-0.62	0.687	0.471	0.313	0.262	0.174	0.229	-0.471	-0.193	-0.248	-0.371	0.375	-0.313	0.193	-0.052	-0.142	0.497	-0.262	0.248	0.052	-0.08	0.62	-0.174	0.371	0.142	0.08	B2RSH2	–	–	SUBCELLULAR LOCATION: Nucleus {ECO:0000250|UniProtKB:P10824}. Cytoplasm {ECO:0000250|UniProtKB:P10824}. Cell membrane {ECO:0000250|UniProtKB:P10824}; Peripheral membrane protein {ECO:0000250|UniProtKB:P10824}; Cytoplasmic side {ECO:0000250|UniProtKB:P10824}. Cytoplasm, cytoskeleton, microtubule organizing center, centrosome {ECO:0000250|UniProtKB:P10824}. Cytoplasm, cell cortex {ECO:0000250|UniPr…	cell cortex [GO:0005938]; centriolar satellite [GO:0034451]; centrosome [GO:0005813]; ciliary basal body [GO:0036064]; cytoplasm [GO:0005737]; cytosol [GO:0005829]; Golgi apparatus [GO:0005794]; heterotrimeric G-protein complex [GO:0005834]; midbody [GO:0030496]; nucleolus [GO:0005730]; nucleoplasm [GO:0005654]; plasma membrane [GO:0005886]
B2RSU7	B2RSU7|Q8CHG3|E9PWI6|E0CYI9	Gcc2	GRIP and coiled-coil domain containing 2	MOUSE	3	195524	-0.559	-0.286	-0.451	-0.339	-0.285	0.559	0.273	0.108	0.22	0.274	0.286	-0.273	-0.166	-0.054	0	0.451	-0.108	0.166	0.112	0.166	0.339	-0.22	0.054	-0.112	0.054	0.285	-0.274	0	-0.166	-0.054	B2RSU7	–	–	SUBCELLULAR LOCATION: Cytoplasm {ECO:0000250}. Golgi apparatus, trans-Golgi network membrane {ECO:0000250}; Peripheral membrane protein {ECO:0000250}.	cytosol [GO:0005829]; membrane [GO:0016020]; nucleoplasm [GO:0005654]; trans-Golgi network [GO:0005802]
B2RUQ2	B2RUQ2	Usf3	Gene model 608, (NCBI)	MOUSE	2	239594	-0.266	-0.17	0.021	-0.192	-0.056	0.266	0.014	0.224	-0.003	0.087	0.17	-0.014	0.148	-0.068	0.068	-0.021	-0.224	-0.148	-0.23	-0.01	0.192	0.003	0.068	0.23	0.136	0.056	-0.087	-0.068	0.01	-0.136	B2RUQ2	–	–
B2RUR8	B2RUR8	Otud7b	OTU domain-containing protein 7B	MOUSE	2	92666.4	-0.711	-0.126	-0.356	-0.514	-0.985	0.711	0.776	0.36	0.196	0.136	0.126	-0.776	-0.416	-0.183	-0.64	0.356	-0.36	0.416	-0.164	-0.4	0.514	-0.196	0.183	0.164	-0.454	0.985	-0.136	0.64	0.4	0.454	B2RUR8	–	–	SUBCELLULAR LOCATION: Cytoplasm {ECO:0000250|UniProtKB:Q6GQQ9}. Nucleus {ECO:0000250|UniProtKB:Q6GQQ9}. Note=Shuttles be cytoplasm and the nucleus in a XPO1/CRM1-dependent manner. {ECO:0000250|UniProtKB:Q6GQQ9}.	cytoplasm [GO:0005737]; nucleus [GO:0005634]
B2RWS6	B2RWS6|A0A0U1RPL2	Ep300	Histone acetyltransferase p300	MOUSE	4	266211	-0.831	-0.402	-0.481	-0.488	-0.57	0.831	0.456	0.268	0.374	0.089	0.402	-0.456	-0.22	-0.086	-0.366	0.481	-0.268	0.22	0.138	-0.146	0.488	-0.374	0.086	-0.138	-0.284	0.57	-0.089	0.366	0.146	0.284	B2RWS6	–	–	SUBCELLULAR LOCATION: Cytoplasm {ECO:0000250|UniProtKB:Q09472}. Nucleus {ECO:0000255|PROSITE-ProRule:PRU00311, ECO:0000269|PubMed:19324970}. Note=In the presence of ALX1 relocalizes from the cytoplasm to the nucleus. Colocalizes with ROCK2 in the nucleus. Localizes to sites of DNA damage. {ECO:0000250|UniProtKB:Q09472}.	cytosol [GO:0005829]; histone acetyltransferase complex [GO:0000123]; nucleoplasm [GO:0005654]; nucleus [GO:0005634]; protein-containing complex [GO:0032991]; transcription regulator complex [GO:0005667]
B2RXC1	B2RXC1	Trappc11	Trafficking protein particle complex subunit 11	MOUSE	20	130048	-0.672	-0.385	-0.637	-0.451	-0.582	0.672	0.387	0.101	0.301	0.12	0.385	-0.387	-0.273	-0.072	-0.252	0.637	-0.101	0.273	0.222	0.016	0.451	-0.301	0.072	-0.222	-0.168	0.582	-0.12	0.252	-0.016	0.168	B2RXC1	–	–	SUBCELLULAR LOCATION: Golgi apparatus {ECO:0000250|UniProtKB:Q7Z392}. Golgi apparatus, cis-Golgi network {ECO:0000250}.	cytoplasm [GO:0005737]; TRAPPIII protein complex [GO:1990072]
B2RXC6	B2RXC6|Q7TSI4|O35134|A0A0U1RPM9	Polr3a	DNA-directed RNA polymerase subunit	MOUSE	8	157789	-0.959	-0.275	-0.641	-0.356	-0.824	0.959	0.789	0.234	0.618	0.237	0.275	-0.789	-0.384	-0.152	-0.42	0.641	-0.234	0.384	0.306	0.003	0.356	-0.618	0.152	-0.306	-0.352	0.824	-0.237	0.42	-0.003	0.352	B2RXC6	–	–	SUBCELLULAR LOCATION: Chromosome {ECO:0000256|ARBA:ARBA00004286}. Nucleus {ECO:0000256|ARBA:ARBA00004123}.	chromosome [GO:0005694]; cytoplasm [GO:0005737]; nucleoplasm [GO:0005654]; RNA polymerase III complex [GO:0005666]
B2RXQ2	B2RXQ2|B2RXW8|B8QI34|F7CYX4|Q8BSS9|P60469|A0A1B0GRM4	Ppfia1	Ppfia1 protein	MOUSE	7	143244	-0.801	-0.19	-0.618	-0.434	-0.724	0.801	0.589	0.138	0.394	0.076	0.19	-0.589	-0.431	-0.233	-0.552	0.618	-0.138	0.431	0.218	-0.092	0.434	-0.394	0.233	-0.218	-0.362	0.724	-0.076	0.552	0.092	0.362	B2RXQ2	–	–	SUBCELLULAR LOCATION: Cytoplasm {ECO:0000256|ARBA:ARBA00004496}.	axon [GO:0030424]; cell cortex [GO:0005938]; cytosol [GO:0005829]; focal adhesion [GO:0005925]; presynaptic active zone [GO:0048786]; protein-containing complex [GO:0032991]; Schaffer collateral - CA1 synapse [GO:0098685]; spine apparatus [GO:0097444]
B2RXS4	B2RXS4	Plxnb2	Plexin-B2	MOUSE	38	209079	-2.802	-0.725	-2.609	-0.75	-2.345	2.802	1.921	0.513	1.994	0.624	0.725	-1.921	-1.736	-0.015	-1.516	2.609	-0.513	1.736	1.797	0.229	0.75	-1.994	0.015	-1.797	-1.633	2.345	-0.624	1.516	-0.229	1.633	B2RXS4	SP	TM	SUBCELLULAR LOCATION: Cell membrane {ECO:0000269|PubMed:21966369}; Single-pass type I membrane protein {ECO:0000255}.	collagen-containing extracellular matrix [GO:0062023]; plasma membrane [GO:0005886]
B2RY04	B2RY04	Dock5	Dedicator of cytokinesis protein 5	MOUSE	10	215452	-0.723	-0.242	-0.526	-0.443	-0.624	0.723	0.53	0.2	0.241	0.061	0.242	-0.53	-0.3	-0.201	-0.403	0.526	-0.2	0.3	0.044	-0.077	0.443	-0.241	0.201	-0.044	-0.184	0.624	-0.061	0.403	0.077	0.184	B2RY04	–	–	SUBCELLULAR LOCATION: Cytoplasm {ECO:0000269|PubMed:18396277}. Cell membrane {ECO:0000250|UniProtKB:Q9H7D0}. Cell projection, podosome {ECO:0000269|PubMed:27505886}. Note=Associated with the edge of the plasma membrane in intestinal epithelial cells spreading on type IV collagen. {ECO:0000250|UniProtKB:Q9H7D0}.	anchoring junction [GO:0070161]; cell projection [GO:0042995]; cytoplasm [GO:0005737]; cytosol [GO:0005829]; plasma membrane [GO:0005886]; podosome [GO:0002102]
B2RY56	B2RY56|S4R2B0|S4R2A4|S4R2J1	Rbm25	RNA-binding protein 25	MOUSE	8	99892.4	-0.831	-0.279	-0.558	-0.474	-0.597	0.831	0.658	0.23	0.407	0.273	0.279	-0.658	-0.337	-0.176	-0.404	0.558	-0.23	0.337	0.069	-0.091	0.474	-0.407	0.176	-0.069	-0.171	0.597	-0.273	0.404	0.091	0.171	B2RY56	–	–	SUBCELLULAR LOCATION: Nucleus speckle {ECO:0000255|PROSITE-ProRule:PRU00627}. Cytoplasm {ECO:0000250}. Note=Colocalizes predominantly, with SFRS2 and LUC7L3 splicing factors, in nuclear speckles. Cytoplasmic localization is faint (By similarity). {ECO:0000250}.	cytoplasm [GO:0005737]; nuclear speck [GO:0016607]
B7ZC24	B7ZC24|A2A5L3	Ncoa5	Nuclear receptor coactivator 5	MOUSE	18	48302.6	-0.555	-0.227	-0.386	-0.396	-0.573	0.555	0.423	0.182	0.201	0.093	0.227	-0.423	-0.258	-0.182	-0.47	0.386	-0.182	0.258	0.044	-0.121	0.396	-0.201	0.182	-0.044	-0.216	0.573	-0.093	0.47	0.121	0.216	B7ZC24	–	–	SUBCELLULAR LOCATION: Nucleus {ECO:0000256|ARBA:ARBA00004123}.	nucleus [GO:0005634]
B7ZCM9	B7ZCM9|B7ZCN0|P0C872|E0CXG8|D6RGQ7	Gm28042	Phospholipase A2	MOUSE	2	115976	-1.268	-0.732	-0.98	-0.364	-0.873	1.268	0.536	0.288	0.905	0.395	0.732	-0.536	-0.247	0.369	-0.14	0.98	-0.288	0.247	0.616	0.107	0.364	-0.905	-0.369	-0.616	-0.509	0.873	-0.395	0.14	-0.107	0.509	B7ZCM9	–	–	SUBCELLULAR LOCATION: Cytoplasm, cytosol {ECO:0000256|ARBA:ARBA00004514}. Membrane {ECO:0000256|ARBA:ARBA00004170}; Peripheral membrane protein {ECO:0000256|ARBA:ARBA00004170}.	cytosol [GO:0005829]; membrane [GO:0016020]
B7ZMP1	B7ZMP1	Xpnpep3	Xaa-Pro aminopeptidase 3	MOUSE	6	57303.8	-0.523	-0.585	-0.58	-0.475	-0.434	0.523	-0.021	-0.078	0.13	0.131	0.585	0.021	-0.045	0.162	0.145	0.58	0.078	0.045	0.14	0.194	0.475	-0.13	-0.162	-0.14	0.041	0.434	-0.131	-0.145	-0.194	-0.041	B7ZMP1	–	–	SUBCELLULAR LOCATION: Mitochondrion {ECO:0000250|UniProtKB:Q9NQH7}. Cytoplasm {ECO:0000250|UniProtKB:Q9NQH7}. Note=Mainly mitochondrial. Translocates to the cytoplasm following TNFRSF1B activation. {ECO:0000250|UniProtKB:Q9NQH7}.	cytosol [GO:0005829]; mitochondrion [GO:0005739]
B7ZN28	B7ZN28|Q9EPX2	Papln	Papilin	MOUSE	7	145422	-1.342	-0.392	-0.995	-0.599	-1.1	1.342	1.074	0.193	0.834	0.159	0.392	-1.074	-0.598	-0.223	-0.848	0.995	-0.193	0.598	0.437	-0.101	0.599	-0.834	0.223	-0.437	-0.61	1.1	-0.159	0.848	0.101	0.61	B7ZN28	SP	–	SUBCELLULAR LOCATION: Secreted {ECO:0000256|ARBA:ARBA00004613}.	basement membrane [GO:0005604]; extracellular region [GO:0005576]
B7ZNH7	B7ZNH7|K3W4R4|Q80X19|F7D5Y4	Col14a1	Collagen alpha-1(XIV) chain	MOUSE	59	193950	-3.288	-0.985	-2.741	-1.018	-2.551	3.288	2.305	0.488	2.194	0.734	0.985	-2.305	-1.851	-0.058	-1.581	2.741	-0.488	1.851	1.73	0.254	1.018	-2.194	0.058	-1.73	-1.51	2.551	-0.734	1.581	-0.254	1.51	B7ZNH7	SP	–	SUBCELLULAR LOCATION: Secreted, extracellular space, extracellular matrix {ECO:0000256|ARBA:ARBA00004498}.	collagen trimer [GO:0005581]; extracellular region [GO:0005576]
B7ZNL9	B7ZNL9|F8VQE6|F7CWI0|F6W3K2	Tatdn2	TatD DNase domain-containing 2	MOUSE	2	88473.4	-0.495	-0.174	-0.477	-0.507	-0.414	0.495	0.32	0.018	-0.012	0.081	0.174	-0.32	-0.302	-0.333	-0.24	0.477	-0.018	0.302	-0.031	0.063	0.507	0.012	0.333	0.031	0.093	0.414	-0.081	0.24	-0.063	-0.093	B7ZNL9	–	–
B7ZNX6	B7ZNX6|Q80TH2|B2RUJ2|E9Q6L9|A0A0G2JFZ5|A0A0G2JDT9|A0A571BEA5|Q80TE7|B9EHV0	Erbin	Erbb2ip protein	MOUSE	9	158686	-0.918	-0.231	-0.687	-0.648	-0.614	0.918	0.691	0.261	0.245	0.442	0.231	-0.691	-0.44	-0.513	-0.388	0.687	-0.261	0.44	-0.049	0.064	0.648	-0.245	0.513	0.049	0.003	0.614	-0.442	0.388	-0.064	-0.003	B7ZNX6	–	–	SUBCELLULAR LOCATION: Basolateral cell membrane {ECO:0000256|ARBA:ARBA00004187}. Cell junction, hemidesmosome {ECO:0000256|ARBA:ARBA00060371}. Nucleus membrane {ECO:0000256|ARBA:ARBA00004126}.	basolateral plasma membrane [GO:0016323]; hemidesmosome [GO:0030056]; nuclear membrane [GO:0031965]
B8JJ69	B8JJ69|B8JJ66|F6X1P1|F6W3U3	2310061I04Rik	RIKEN cDNA 2310061I04 gene	MOUSE	3	36098	-0.359	-0.191	-0.226	-0.257	-0.425	0.359	0.336	0.199	-0.001	-0.066	0.191	-0.336	-0.135	-0.348	-0.269	0.226	-0.199	0.135	-0.2	-0.198	0.257	0.001	0.348	0.2	-0.103	0.425	0.066	0.269	0.198	0.103	B8JJ69	–	–		mitochondrion [GO:0005739]
B8JJN0	B8JJN0|F6VQX8|B8JJM5|P04186|B8JJM6|F6XQ00|H3BK95|F6W2T4|B8JJM3|P21180|B8JJN2|B8JJM9|F6ZCY7	Gm20547	C3/C5 convertase	MOUSE	8	144605	-0.983	-0.31	-0.659	-0.618	-0.787	0.983	0.747	0.421	0.351	0.196	0.31	-0.747	-0.3	-0.416	-0.517	0.659	-0.421	0.3	-0.042	-0.222	0.618	-0.351	0.416	0.042	-0.197	0.787	-0.196	0.517	0.222	0.197	B8JJN0	SP	–	SUBCELLULAR LOCATION: Cell surface {ECO:0000256|ARBA:ARBA00004241}. Secreted {ECO:0000256|ARBA:ARBA00004613}.	extracellular region [GO:0005576]
B8JK39	B8JK39|E9QAP0|F7DB81	Itga9	Integrin alpha-9	MOUSE	3	115726	-3.093	-0.427	-2.619	-0.507	-2.328	3.093	2.666	0.474	2.586	0.765	0.427	-2.666	-2.192	-0.08	-1.901	2.619	-0.474	2.192	2.112	0.291	0.507	-2.586	0.08	-2.112	-1.821	2.328	-0.765	1.901	-0.291	1.821	B8JK39	SP	TM	SUBCELLULAR LOCATION: Membrane {ECO:0000255}; Single-pass type I membrane protein {ECO:0000255}.	basal plasma membrane [GO:0009925]; integrin alpha9-beta1 complex [GO:0034679]
B9EJ80	B9EJ80	Pdzd8	PDZ domain-containing protein 8	MOUSE	3	128935	-0.776	-0.241	-0.46	-0.595	-0.505	0.776	0.41	0.179	0.272	0.24	0.241	-0.41	-0.219	-0.183	-0.182	0.46	-0.179	0.219	0.038	-0.01	0.595	-0.272	0.183	-0.038	-0.023	0.505	-0.24	0.182	0.01	0.023	B9EJ80	–	TM	SUBCELLULAR LOCATION: Endoplasmic reticulum membrane {ECO:0000269|PubMed:29097544}; Single-pass membrane protein {ECO:0000255}. Note=Localizes at mitochondria-endoplasmic reticulum contact sites. {ECO:0000269|PubMed:29097544}.	endoplasmic reticulum membrane [GO:0005789]; mitochondria-associated endoplasmic reticulum membrane contact site [GO:0044233]; mitochondrion [GO:0005739]
B9EJ86	B9EJ86|A0A0R4J150|A0A5F8MPC5	Osbpl8	Oxysterol-binding protein-related protein 8	MOUSE	23	101837	-0.547	-0.28	-0.456	-0.402	-0.414	0.547	0.276	0.104	0.178	0.134	0.28	-0.276	-0.144	-0.096	-0.106	0.456	-0.104	0.144	0.095	0.021	0.402	-0.178	0.096	-0.095	-0.067	0.414	-0.134	0.106	-0.021	0.067	B9EJ86	–	TM	SUBCELLULAR LOCATION: Endoplasmic reticulum membrane {ECO:0000250|UniProtKB:Q9BZF1}; Single-pass membrane protein {ECO:0000250|UniProtKB:Q9BZF1}. Nucleus membrane {ECO:0000250|UniProtKB:Q9BZF1}. Note=The presence of the N-terminus extension contains an overall negative charge that may explain the weak localization to the cortical endoplasmic reticulum. {ECO:0000250|UniProtKB:Q9BZF1}.	endoplasmic reticulum membrane [GO:0005789]; nuclear membrane [GO:0031965]
B9EJI9	B9EJI9	Tmem229a	Transmembrane protein 229A	MOUSE	6	41924.5	-0.793	-0.129	-0.544	-0.331	-0.58	0.793	0.586	0.238	0.391	0.199	0.129	-0.586	-0.378	-0.133	-0.416	0.544	-0.238	0.378	0.189	-0.002	0.331	-0.391	0.133	-0.189	-0.275	0.58	-0.199	0.416	0.002	0.275	B9EJI9	–	TM	SUBCELLULAR LOCATION: Membrane {ECO:0000305}; Multi-pass membrane protein {ECO:0000305}.	membrane [GO:0016020]
B9EKP8	B9EKP8|B7ZWM6|Q3UTJ2|A0A0R4J1T1|B2RXQ9|A0A0R4J1W0|D3Z080|Z4YJR7|A0A5F8MPQ4|A0A0R4J1X5|F6V513|A0A1B0GRC3|D3Z203|D3YUT0|D3YTN2|D3Z4W6|D3YY43	Sorbs2	Sorbin and SH3 domain-containing protein 2	MOUSE	19	137392	-0.539	-0.241	-0.293	-0.282	-0.411	0.539	0.289	0.193	0.197	0.152	0.241	-0.289	-0.083	-0.092	-0.166	0.293	-0.193	0.083	-0.004	-0.023	0.282	-0.197	0.092	0.004	-0.039	0.411	-0.152	0.166	0.023	0.039	B9EKP8	–	–	SUBCELLULAR LOCATION: Cell junction, focal adhesion {ECO:0000256|ARBA:ARBA00004246}. Cell membrane {ECO:0000256|ARBA:ARBA00004236}. Cytoplasm {ECO:0000256|ARBA:ARBA00004496}.	cytoplasm [GO:0005737]; focal adhesion [GO:0005925]; plasma membrane [GO:0005886]
C0HKG5	C0HKG5|C0HKG6|A0A338P711|A0A338P7E3	Rnaset2a	Ribonuclease T2-A	MOUSE	2	30178.8	-1.267	-0.139	-0.871	-0.563	-0.866	1.267	1.129	0.396	0.733	0.401	0.139	-1.129	-0.733	-0.395	-0.728	0.871	-0.396	0.733	0.309	0.005	0.563	-0.733	0.395	-0.309	-0.333	0.866	-0.401	0.728	-0.005	0.333	C0HKG5	SP	–	SUBCELLULAR LOCATION: Secreted {ECO:0000250|UniProtKB:O00584}. Lysosome lumen {ECO:0000250|UniProtKB:O00584}. Endoplasmic reticulum lumen {ECO:0000250|UniProtKB:O00584}. Mitochondrion intermembrane space {ECO:0000250|UniProtKB:O00584}.	endoplasmic reticulum lumen [GO:0005788]; extracellular region [GO:0005576]; lysosomal lumen [GO:0043202]; mitochondrial intermembrane space [GO:0005758]
D0QMC3	D0QMC3|A0A087WRA4	Mndal	Myeloid cell nuclear differentiation antigen-like protein	MOUSE	5	61152.8	-0.782	-0.177	-0.659	-0.446	-0.638	0.782	0.448	0.166	0.397	-0.006	0.177	-0.448	-0.389	-0.161	-0.43	0.659	-0.166	0.389	0.248	-0.054	0.446	-0.397	0.161	-0.248	-0.281	0.638	0.006	0.43	0.054	0.281	D0QMC3	–	–	SUBCELLULAR LOCATION: Nucleus {ECO:0000269|PubMed:19654412}.	nucleus [GO:0005634]
D3YTS1	D3YTS1|D3Z569|Q9R0P6|D3YWT0	Sec11a	Signal peptidase complex catalytic subunit SEC11	MOUSE	9	28044.9	-0.539	-0.092	-0.641	-0.466	-0.599	0.539	0.453	-0.033	-0.108	0.063	0.092	-0.453	-0.327	-0.374	-0.519	0.641	0.033	0.327	0.109	0.063	0.466	0.108	0.374	-0.109	0.002	0.599	-0.063	0.519	-0.063	-0.002	D3YTS1	–	TM	SUBCELLULAR LOCATION: Endoplasmic reticulum membrane {ECO:0000256|ARBA:ARBA00004648}; Single-pass type II membrane protein {ECO:0000256|ARBA:ARBA00004648}.	signal peptidase complex [GO:0005787]
D3YTT6	D3YTT6|Q9DBS9|D3Z194|F8WH20|D3YVF7|A0A0N4SVU7|A0A0N4SV33	Osbpl3	Oxysterol-binding protein	MOUSE	6	101408	-1.05	-0.35	-0.787	-0.634	-0.673	1.05	0.685	0.256	0.506	0.269	0.35	-0.685	-0.408	-0.203	-0.404	0.787	-0.256	0.408	0.202	0.076	0.634	-0.506	0.203	-0.202	-0.125	0.673	-0.269	0.404	-0.076	0.125	D3YTT6	–	–	SUBCELLULAR LOCATION: Cell membrane {ECO:0000256|ARBA:ARBA00004202}; Peripheral membrane protein {ECO:0000256|ARBA:ARBA00004202}. Cell projection, filopodium tip {ECO:0000256|ARBA:ARBA00004495}. Cytoplasm, cytosol {ECO:0000256|ARBA:ARBA00004514}. Endoplasmic reticulum membrane {ECO:0000256|ARBA:ARBA00004406}; Peripheral membrane protein {ECO:0000256|ARBA:ARBA00004406}. Nucleus membrane {ECO:00002…	cytosol [GO:0005829]; endoplasmic reticulum membrane [GO:0005789]; filopodium tip [GO:0032433]; nuclear membrane [GO:0031965]; perinuclear endoplasmic reticulum [GO:0097038]; plasma membrane [GO:0005886]
D3YU39	D3YU39	Chpt1	Cholinephosphotransferase 1	MOUSE	4	46061.3	-0.679	-0.256	-0.503	-0.44	-0.35	0.679	0.291	0.177	0.289	0.24	0.256	-0.291	-0.201	-0.183	-0.136	0.503	-0.177	0.201	0.077	0.273	0.44	-0.289	0.183	-0.077	0.195	0.35	-0.24	0.136	-0.273	-0.195	D3YU39	–	TM	SUBCELLULAR LOCATION: Golgi apparatus membrane {ECO:0000256|ARBA:ARBA00004653}; Multi-pass membrane protein {ECO:0000256|ARBA:ARBA00004653}.	Golgi membrane [GO:0000139]
D3YU56	D3YU56|Q9WU40|E9QP59	Lemd3	Inner nuclear membrane protein Man1	MOUSE	6	103624	-0.97	-0.272	-0.733	-0.505	-0.589	0.97	0.414	0.151	0.387	0.347	0.272	-0.414	-0.396	-0.328	-0.22	0.733	-0.151	0.396	0.162	0.176	0.505	-0.387	0.328	-0.162	-0.04	0.589	-0.347	0.22	-0.176	0.04	D3YU56	–	TM	SUBCELLULAR LOCATION: Nucleus inner membrane {ECO:0000256|ARBA:ARBA00004473}; Multi-pass membrane protein {ECO:0000256|ARBA:ARBA00004473}.	nuclear inner membrane [GO:0005637]
D3YUE7	D3YUE7|Q8CB44|D6RET7	Gramd4	GRAM domain-containing protein 4	MOUSE	2	72702.9	-0.758	-0.062	0.233	-0.481	-0.776	0.758	0.684	0.894	0.253	-0.074	0.062	-0.684	0.177	-0.493	-0.747	-0.233	-0.894	-0.177	-0.682	-1.009	0.481	-0.253	0.493	0.682	-0.286	0.776	0.074	0.747	1.009	0.286	D3YUE7	–	TM		membrane [GO:0016020]
D3YUP0	D3YUP0|Q0P5W1|F8WI64|F6ZLN8	Vps8	Vacuolar protein sorting-associated protein 8 homolog	MOUSE	7	163496	-0.684	-0.196	-0.559	-0.471	-0.411	0.684	0.423	0.19	0.289	0.272	0.196	-0.423	-0.204	-0.261	-0.195	0.559	-0.19	0.204	0.03	0.039	0.471	-0.289	0.261	-0.03	0.014	0.411	-0.272	0.195	-0.039	-0.014	D3YUP0	–	–
D3YUP1	D3YUP1|Q9WVG6|D6RFA7	Carm1	Coactivator-associated arginine methyltransferase 1	MOUSE	5	70949	-0.829	-0.317	-0.622	-0.35	-0.58	0.829	0.37	0.087	0.485	0.296	0.317	-0.37	-0.328	0.123	-0.141	0.622	-0.087	0.328	0.201	0.105	0.35	-0.485	-0.123	-0.201	-0.184	0.58	-0.296	0.141	-0.105	0.184	D3YUP1	–	–	SUBCELLULAR LOCATION: Chromosome {ECO:0000256|ARBA:ARBA00004286}. Cytoplasm {ECO:0000256|ARBA:ARBA00004496}. Nucleus {ECO:0000256|ARBA:ARBA00004123}.	cytosol [GO:0005829]; nuclear replication fork [GO:0043596]; nucleoplasm [GO:0005654]
D3YUP5	D3YUP5|E9Q180	Exoc3l2	Exocyst complex component 3-like 2	MOUSE	19	87759.1	-1.1	-0.327	-0.91	-0.567	-0.867	1.1	0.781	0.236	0.567	0.287	0.327	-0.781	-0.567	-0.268	-0.593	0.91	-0.236	0.567	0.338	0.047	0.567	-0.567	0.268	-0.338	-0.277	0.867	-0.287	0.593	-0.047	0.277	D3YUP5	–	–		exocyst [GO:0000145]
D3YV00	D3YV00|P98195|A0A286YCV0|A0A286YDR0	Atp9b	Phospholipid-transporting ATPase	MOUSE	5	130526	-0.661	-0.062	-0.437	-0.48	-0.514	0.661	0.599	0.224	0.181	0.147	0.062	-0.599	-0.375	-0.418	-0.452	0.437	-0.224	0.375	-0.043	-0.077	0.48	-0.181	0.418	0.043	-0.034	0.514	-0.147	0.452	0.077	0.034	D3YV00	–	TM	SUBCELLULAR LOCATION: Golgi apparatus, trans-Golgi network membrane {ECO:0000256|ARBA:ARBA00004166}; Multi-pass membrane protein {ECO:0000256|ARBA:ARBA00004166}. Membrane {ECO:0000256|RuleBase:RU362033}; Multi-pass membrane protein {ECO:0000256|RuleBase:RU362033}.	Golgi apparatus [GO:0005794]; membrane [GO:0016020]
D3YVH5	D3YVH5|Q8BSA9|E9PYE2	Tyw3	tRNA wybutosine-synthesizing protein 3 homolog (Fragment)	MOUSE	3	17744	-0.63	-0.188	-0.57	-0.481	-0.366	0.63	0.398	0.167	0.241	0.219	0.188	-0.398	-0.382	-0.273	-0.179	0.57	-0.167	0.382	0.084	0.204	0.481	-0.241	0.273	-0.084	0.094	0.366	-0.219	0.179	-0.204	-0.094	D3YVH5	–	–
D3YVL0	D3YVL0|E9PW39|D3Z3E8|P23249	Mov10	RNA helicase	MOUSE	26	121840	-0.567	-0.26	-0.467	-0.294	-0.474	0.567	0.307	0.121	0.326	0.093	0.26	-0.307	-0.111	-0.018	-0.228	0.467	-0.121	0.111	0.164	-0.112	0.294	-0.326	0.018	-0.164	-0.269	0.474	-0.093	0.228	0.112	0.269	D3YVL0	–	–	SUBCELLULAR LOCATION: Cytoplasm, P-body {ECO:0000256|ARBA:ARBA00004201}. Cytoplasm, Stress granule {ECO:0000256|ARBA:ARBA00004210}. Nucleus {ECO:0000256|ARBA:ARBA00004123}.	cytoplasmic stress granule [GO:0010494]; cytosol [GO:0005829]; nucleus [GO:0005634]; P-body [GO:0000932]
D3YVS1	D3YVS1	Smtn	Smoothelin	MOUSE	8	47857.6	-0.711	-0.564	-0.515	-0.615	-0.49	0.711	0.147	0.197	0.097	0.222	0.564	-0.147	0.049	-0.051	0.075	0.515	-0.197	-0.049	-0.1	0.025	0.615	-0.097	0.051	0.1	0.125	0.49	-0.222	-0.075	-0.025	-0.125	D3YVS1	–	–
D3YWD3	D3YWD3|B1AZA5	Tmem245	Transmembrane protein 245	MOUSE	3	98356.5	-0.903	-0.117	-0.581	-0.334	-0.792	0.903	0.887	0.322	0.595	0.094	0.117	-0.887	-0.565	-0.44	-0.71	0.581	-0.322	0.565	0.243	-0.313	0.334	-0.595	0.44	-0.243	-0.458	0.792	-0.094	0.71	0.313	0.458	D3YWD3	–	TM	SUBCELLULAR LOCATION: Membrane {ECO:0000256|ARBA:ARBA00004141}; Multi-pass membrane protein {ECO:0000256|ARBA:ARBA00004141}.	membrane [GO:0016020]
D3YWN7	D3YWN7|O88735|E9QMU3|A0A1L1SVB6	Map7	Ensconsin	MOUSE	4	83009.3	-0.85	-0.626	-0.585	-0.549	-0.668	0.85	0.642	0.33	0.55	0.31	0.626	-0.642	-0.314	0.073	-0.6	0.585	-0.33	0.314	0.437	-0.019	0.549	-0.55	-0.073	-0.437	-0.673	0.668	-0.31	0.6	0.019	0.673	D3YWN7	–	–	SUBCELLULAR LOCATION: Cytoplasm, cytoskeleton {ECO:0000256|ARBA:ARBA00004245}.	cytosol [GO:0005829]; microtubule cytoskeleton [GO:0015630]
D3YWS8	D3YWS8|Q8CBY3	Leng8	Leukocyte receptor cluster member 8 homolog	MOUSE	3	89261.6	-0.575	0.071	-0.429	-0.384	-0.556	0.575	0.396	0.02	0.191	-0.024	-0.071	-0.396	-0.167	-0.188	-0.313	0.429	-0.02	0.167	0.039	-0.127	0.384	-0.191	0.188	-0.039	-0.216	0.556	0.024	0.313	0.127	0.216	D3YWS8	–	–
D3YX87	D3YX87	Msto1	Protein misato homolog 1	MOUSE	3	64854	-0.634	-0.376	-0.346	-0.406	-0.309	0.634	0.258	0.288	0.228	0.325	0.376	-0.258	0.03	-0.03	0.067	0.346	-0.288	-0.03	-0.061	0.037	0.406	-0.228	0.03	0.061	0.097	0.309	-0.325	-0.067	-0.037	-0.097	D3YX87	–	–	SUBCELLULAR LOCATION: Cytoplasm {ECO:0000256|ARBA:ARBA00004496}.	cytoplasm [GO:0005737]
D3YXF5	D3YXF5	C7	Complement component 7	MOUSE	4	96587.9	-1.044	-0.371	-0.822	-0.481	-0.978	1.044	0.704	0.246	0.542	0.066	0.371	-0.704	-0.481	-0.11	-0.637	0.822	-0.246	0.481	0.32	-0.156	0.481	-0.542	0.11	-0.32	-0.476	0.978	-0.066	0.637	0.156	0.476	D3YXF5	SP	–	SUBCELLULAR LOCATION: Secreted {ECO:0000250|UniProtKB:P10643}. Target cell membrane {ECO:0000250|UniProtKB:P10643}. Note=Secreted as soluble protein. Inserts into the cell membrane of target cells. {ECO:0000250|UniProtKB:P10643}.	extracellular region [GO:0005576]; membrane attack complex [GO:0005579]; plasma membrane [GO:0005886]
D3YXJ5	D3YXJ5	Lratd2	LRAT domain-containing 1	MOUSE	12	34817.9	-0.486	-0.336	-0.498	-0.341	-0.398	0.486	0.154	0.117	0.134	0.175	0.336	-0.154	-0.088	0.016	-0.099	0.498	-0.117	0.088	0.125	0.114	0.341	-0.134	-0.016	-0.125	-0.088	0.398	-0.175	0.099	-0.114	0.088	D3YXJ5	–	–		cytoplasm [GO:0005737]; plasma membrane [GO:0005886]
D3YXK0	D3YXK0	Jakmip2	Janus kinase and microtubule-interacting protein 2	MOUSE	3	96771.3	-0.968	-0.009	-0.562	-0.656	-1.129	0.968	0.959	0.085	0.533	0.086	0.009	-0.959	-0.65	-0.6	-1.011	0.562	-0.085	0.65	0.448	0	0.656	-0.533	0.6	-0.448	-0.447	1.129	-0.086	1.011	0	0.447	D3YXK0	–	–		Golgi apparatus [GO:0005794]
D3YXK1	D3YXK1	Samd1	Atherin	MOUSE	2	54817.4	0.053	0.607	0.384	0.245	0.292	-0.053	1.342	0.761	0.548	0.638	-0.607	-1.342	-0.582	-0.362	-0.704	-0.384	-0.761	0.582	-0.139	-0.092	-0.245	-0.548	0.362	0.139	0.047	-0.292	-0.638	0.704	0.092	-0.047	D3YXK1	–	–	SUBCELLULAR LOCATION: Nucleus {ECO:0000269|PubMed:33980486}. Chromosome {ECO:0000269|PubMed:33980486}. Secreted {ECO:0000269|PubMed:34006929}. Note=In atherosclerotic lesions, it is found in the extracellular compartment and in foam cells cytoplasm. {ECO:0000269|PubMed:34006929}.	chromosome [GO:0005694]; extracellular space [GO:0005615]; nucleus [GO:0005634]
D3YXM8	D3YXM8|Q66L42|A0A1Y7VKX4|Q3U1V8|Q8VDG6|Q80XI6|A0A494BBI0|A0A0U1RQ74|A0A494BAX3|Q80YA7|E9Q577|Q5U5Q9|A0A0R4J073|Q8C2K1|A0A0R4IZX1|A0A0R4J183|Q64448|E9PWM5|A0A3B2W417|A0A1L1STG9|A0A3B2W860	Map3k10	Mitogen-activated protein kinase kinase kinase	MOUSE	3	103998	-2.165	-0.579	-1.777	-0.681	-1.532	2.165	1.586	0.388	1.519	0.633	0.579	-1.586	-1.198	-0.081	-0.954	1.777	-0.388	1.198	1.131	0.241	0.681	-1.519	0.081	-1.131	-0.887	1.532	-0.633	0.954	-0.241	0.887	D3YXM8	–	–		cytoplasm [GO:0005737]
D3YYM4	D3YYM4|A0A1L1SR77	Wdr72	WD repeat-containing protein 72	MOUSE	10	126804	-0.608	-0.191	-0.529	-0.449	-0.621	0.608	0.445	0.069	0.23	0.027	0.191	-0.445	-0.382	-0.22	-0.385	0.529	-0.069	0.382	0.134	-0.041	0.449	-0.23	0.22	-0.134	-0.147	0.621	-0.027	0.385	0.041	0.147	D3YYM4	–	–	SUBCELLULAR LOCATION: Cytoplasmic vesicle {ECO:0000269|PubMed:25008349}.	endosome [GO:0005768]; nucleus [GO:0005634]
D3YYS6	D3YYS6|E9Q3B9|O35678|Q3UFN1	Mgll	Monoglyceride lipase	MOUSE	7	36996	-0.556	-0.124	-0.362	-0.493	-0.536	0.556	0.402	0.167	0.069	-0.016	0.124	-0.402	-0.258	-0.333	-0.391	0.362	-0.167	0.258	-0.149	-0.183	0.493	-0.069	0.333	0.149	-0.029	0.536	0.016	0.391	0.183	0.029	D3YYS6	–	–	SUBCELLULAR LOCATION: Cytoplasm, cytosol {ECO:0000256|ARBA:ARBA00004514}. Membrane {ECO:0000256|ARBA:ARBA00004170}; Peripheral membrane protein {ECO:0000256|ARBA:ARBA00004170}.	cytosol [GO:0005829]; lipid droplet [GO:0005811]; membrane [GO:0016020]
D3YYT1	D3YYT1|Q922P9	Glyr1	Glyoxylate reductase 1 homolog	MOUSE	7	61061.9	-0.772	-0.239	-0.586	-0.606	-0.563	0.772	0.506	0.186	0.162	0.208	0.239	-0.506	-0.306	-0.321	-0.296	0.586	-0.186	0.306	-0.022	-0.011	0.606	-0.162	0.321	0.022	0	0.563	-0.208	0.296	0.011	0	D3YYT1	–	–	SUBCELLULAR LOCATION: Chromosome {ECO:0000256|ARBA:ARBA00004286}. Nucleus {ECO:0000256|ARBA:ARBA00004123}.	cytosol [GO:0005829]; nucleoplasm [GO:0005654]; nucleosome [GO:0000786]
D3YZ61	D3YZ61|Q9ES30	C1qtnf3	Complement C1q tumor necrosis factor-related protein 3	MOUSE	3	35268.9	-0.863	-0.274	-0.863	-0.185	-1.204	0.863	0.789	0.02	0.72	-0.075	0.274	-0.789	-0.613	-0.015	-0.877	0.863	-0.02	0.613	0.701	-0.095	0.185	-0.72	0.015	-0.701	-0.808	1.204	0.075	0.877	0.095	0.808	D3YZ61	SP	–	SUBCELLULAR LOCATION: Secreted {ECO:0000256|ARBA:ARBA00004613}.	collagen trimer [GO:0005581]; extracellular region [GO:0005576]
D3YZD8	D3YZD8|D3Z442|Q8R0P4|D3YWY5|D3Z1Q3|D3YX09|Q8CF11|D3YY39	Aamdc	Mth938 domain-containing protein	MOUSE	7	16471.7	-0.782	-0.359	-0.492	-0.417	-0.77	0.782	0.443	0.126	0.302	0.022	0.359	-0.443	-0.273	-0.167	-0.346	0.492	-0.126	0.273	0.163	-0.122	0.417	-0.302	0.167	-0.163	-0.285	0.77	-0.022	0.346	0.122	0.285	D3YZD8	SP	–	SUBCELLULAR LOCATION: Cytoplasm {ECO:0000256|ARBA:ARBA00004496}.	cytoplasm [GO:0005737]
D3YZK4	D3YZK4|B1Q2W7|Q80UV9|S4R1B9	Taf1	Transcription initiation factor TFIID subunit	MOUSE	2	217331	-0.868	-0.484	-0.411	-0.311	-0.431	0.868	0.385	0.457	0.557	0.437	0.484	-0.385	0.073	0.173	0.052	0.411	-0.457	-0.073	0.1	-0.02	0.311	-0.557	-0.173	-0.1	-0.12	0.431	-0.437	-0.052	0.02	0.12	D3YZK4	–	–
D3YZP9	D3YZP9	Ccdc6	Coiled-coil domain-containing protein 6	MOUSE	4	53109	-0.893	-0.318	-0.708	-0.679	-0.693	0.893	0.53	0.155	0.181	0.172	0.318	-0.53	-0.374	-0.316	-0.358	0.708	-0.155	0.374	-0.058	0.016	0.679	-0.181	0.316	0.058	0.075	0.693	-0.172	0.358	-0.016	-0.075	D3YZP9	–	–	SUBCELLULAR LOCATION: Cytoplasm {ECO:0000250}. Cytoplasm, cytoskeleton {ECO:0000250}. Note=May be a cytoskeletal protein. {ECO:0000250}.	cytoskeleton [GO:0005856]; cytosol [GO:0005829]
D3YZZ5	D3YZZ5|E9Q7G1	Tmed7	Transmembrane p24-trafficking protein 7	MOUSE	7	25542.4	-0.527	-0.509	-0.575	-0.201	-0.398	0.527	0	-0.016	0.301	0.148	0.509	0	-0.071	0.286	0.148	0.575	0.016	0.071	0.383	0.078	0.201	-0.301	-0.286	-0.383	-0.18	0.398	-0.148	-0.148	-0.078	0.18	D3YZZ5	SP	TM	SUBCELLULAR LOCATION: Cytoplasmic vesicle, COPI-coated vesicle membrane {ECO:0000256|ARBA:ARBA00060424}; Single-pass type I membrane protein {ECO:0000256|ARBA:ARBA00060424}. Cytoplasmic vesicle, COPII-coated vesicle membrane {ECO:0000256|ARBA:ARBA00060446}; Single-pass type I membrane protein {ECO:0000256|ARBA:ARBA00060446}. Endoplasmic reticulum membrane {ECO:0000256|ARBA:ARBA00004115}; Single-p…	COPI-coated vesicle membrane [GO:0030663]; COPII-coated ER to Golgi transport vesicle [GO:0030134]; endoplasmic reticulum [GO:0005783]; endoplasmic reticulum membrane [GO:0005789]; endoplasmic reticulum-Golgi intermediate compartment [GO:0005793]; endoplasmic reticulum-Golgi intermediate compartment membrane [GO:0033116]; ER to Golgi transport vesicle membrane [GO:0012507]; Golgi apparatus [GO:00…
D3Z041	D3Z041|P41216|D3Z457|D3YVF6|F6WNZ2|A0A1B0GRS8	Acsl1	Long-chain-fatty-acid--CoA ligase 1	MOUSE	36	79060	-0.82	-0.023	-0.51	-0.54	-0.72	0.82	0.771	0.288	0.265	0.099	0.023	-0.771	-0.515	-0.533	-0.674	0.51	-0.288	0.515	-0.019	-0.194	0.54	-0.265	0.533	0.019	-0.167	0.72	-0.099	0.674	0.194	0.167	D3Z041	–	TM	SUBCELLULAR LOCATION: Endoplasmic reticulum membrane {ECO:0000256|ARBA:ARBA00004643}; Single-pass type III membrane protein {ECO:0000256|ARBA:ARBA00004643}. Mitochondrion outer membrane {ECO:0000256|RuleBase:RU369030}; Single-pass membrane protein {ECO:0000256|RuleBase:RU369030}. Endoplasmic reticulum membrane {ECO:0000256|RuleBase:RU369030}; Single-pass membrane protein {ECO:0000256|RuleBase:RU3…	endoplasmic reticulum membrane [GO:0005789]; mitochondrial outer membrane [GO:0005741]
D3Z0J2	D3Z0J2|P49817|P51637|D3Z148|H3BKG0	Cav1	Caveolin (Fragment)	MOUSE	2	5382.8	-1.302	-0.42	-1.261	-0.591	-1.117	1.302	1.006	0.081	0.794	0.016	0.42	-1.006	-0.699	-0.177	-0.552	1.261	-0.081	0.699	0.673	-0.026	0.591	-0.794	0.177	-0.673	-0.526	1.117	-0.016	0.552	0.026	0.526	D3Z0J2	–	–	SUBCELLULAR LOCATION: Cell membrane {ECO:0000256|ARBA:ARBA00004202, ECO:0000256|RuleBase:RU000680}; Peripheral membrane protein {ECO:0000256|ARBA:ARBA00004202, ECO:0000256|RuleBase:RU000680}. Golgi apparatus membrane {ECO:0000256|RuleBase:RU000680}; Peripheral membrane protein {ECO:0000256|RuleBase:RU000680}. Membrane, caveola {ECO:0000256|RuleBase:RU000680}; Peripheral membrane protein {ECO:0000…	caveola [GO:0005901]; Golgi membrane [GO:0000139]
D3Z0M9	D3Z0M9	Ddx23	RNA helicase	MOUSE	4	95835.2	-0.665	-0.198	-0.616	-0.509	-0.415	0.665	0.616	0.146	0.105	0.218	0.198	-0.616	-0.455	-0.502	-0.104	0.616	-0.146	0.455	-0.02	0.152	0.509	-0.105	0.502	0.02	0.169	0.415	-0.218	0.104	-0.152	-0.169	D3Z0M9	–	–	SUBCELLULAR LOCATION: Nucleus {ECO:0000256|ARBA:ARBA00004123}.	catalytic step 2 spliceosome [GO:0071013]; chromatin [GO:0000785]; nucleolus [GO:0005730]; nucleoplasm [GO:0005654]; U4/U6 x U5 tri-snRNP complex [GO:0046540]; U5 snRNP [GO:0005682]
D3Z0Q9	D3Z0Q9	Slc9a6	Solute carrier family 9 (sodium/hydrogen exchanger), member 6 (Fragment)	MOUSE	2	34890.9	-0.632	-0.498	-0.256	-0.168	-0.461	0.632	0.134	0.376	0.465	0.171	0.498	-0.134	0.242	0.331	0.037	0.256	-0.376	-0.242	0.089	-0.205	0.168	-0.465	-0.331	-0.089	-0.293	0.461	-0.171	-0.037	0.205	0.293	D3Z0Q9	–	TM	SUBCELLULAR LOCATION: Cell membrane {ECO:0000256|ARBA:ARBA00004651}; Multi-pass membrane protein {ECO:0000256|ARBA:ARBA00004651}. Recycling endosome membrane {ECO:0000256|ARBA:ARBA00004195}; Multi-pass membrane protein {ECO:0000256|ARBA:ARBA00004195}.	plasma membrane [GO:0005886]; recycling endosome membrane [GO:0055038]
D3Z0X5	D3Z0X5|D3Z4N0|Q6PDH0|E9PWB1|F6RUK9|F6RYD0	Phldb1	Pleckstrin homology-like domain family B member 1	MOUSE	2	159660	-1.439	-0.367	-0.687	-0.678	-0.976	1.439	1.454	0.841	0.965	0.802	0.367	-1.454	-0.613	-0.395	-0.652	0.687	-0.841	0.613	0.189	-0.039	0.678	-0.965	0.395	-0.189	-0.479	0.976	-0.802	0.652	0.039	0.479	D3Z0X5	–	–		basal cortex [GO:0045180]
D3Z1V4	D3Z1V4|P70296|D6RHS6	Pebp1	Phosphatidylethanolamine-binding protein 1	MOUSE	6	23205.7	-1.19	-0.585	-0.456	-0.904	-0.626	1.19	0.493	0.493	0.17	0.503	0.585	-0.493	0.046	-0.3	0.021	0.456	-0.493	-0.046	-0.504	0.019	0.904	-0.17	0.3	0.504	0.301	0.626	-0.503	-0.021	-0.019	-0.301	D3Z1V4	–	–	SUBCELLULAR LOCATION: Cytoplasm {ECO:0000256|ARBA:ARBA00004496}.	cytoplasm [GO:0005737]
D3Z286	D3Z286	Tmppe	Transmembrane protein with metallophosphoesterase domain	MOUSE	6	49685.9	-0.771	-0.284	-0.721	-0.462	-0.576	0.771	0.481	0.16	0.281	0.198	0.284	-0.481	-0.411	-0.173	-0.399	0.721	-0.16	0.411	0.197	0.05	0.462	-0.281	0.173	-0.197	-0.182	0.576	-0.198	0.399	-0.05	0.182	D3Z286	–	TM		membrane [GO:0016020]
D3Z2H9	D3Z2H9|E9Q5J9|P21107|A0A0R4J1P2|F8WID5|E9Q454|E9Q450|Q8BP43|E9Q448|Q8BSH3|P58771|B7ZNL3|E9Q452|E9Q455|G5E8R2|E9Q456|G5E8R1|E9Q453|G5E8R0|A2AIM4|P58774|D3YVR0|S4R2U0|A2AIM5	Tpm3-rs7	Tropomyosin 3, related sequence 7	MOUSE	14	29219.3	-2.435	-0.702	-2.191	-1.046	-1.815	2.435	1.713	0.209	1.337	0.527	0.702	-1.713	-1.269	-0.34	-1.198	2.191	-0.209	1.269	1.032	0.338	1.046	-1.337	0.34	-1.032	-0.782	1.815	-0.527	1.198	-0.338	0.782	D3Z2H9	–	–	SUBCELLULAR LOCATION: Cytoplasm, cytoskeleton {ECO:0000256|ARBA:ARBA00004245}.	actin filament [GO:0005884]; cytoplasm [GO:0005737]
D3Z390	D3Z390	Bicd2	Protein bicaudal D homolog 2	MOUSE	2	84929.8	-0.569	-0.229	-0.543	-0.722	-0.431	0.569	0.422	0.103	-0.068	0.223	0.229	-0.422	-0.314	-0.389	-0.224	0.543	-0.103	0.314	-0.099	0.191	0.722	0.068	0.389	0.099	0.29	0.431	-0.223	0.224	-0.191	-0.29	D3Z390	–	–
D3Z3N4	D3Z3N4|D3YWT1	Hnrnph3	Heterogeneous nuclear ribonucleoprotein H3	MOUSE	5	36925.9	-0.753	-0.326	-0.728	-0.502	-0.508	0.753	0.426	0.113	0.239	0.163	0.326	-0.426	-0.401	-0.18	-0.293	0.728	-0.113	0.401	0.208	0.012	0.502	-0.239	0.18	-0.208	-0.19	0.508	-0.163	0.293	-0.012	0.19	D3Z3N4	–	–	SUBCELLULAR LOCATION: Nucleus {ECO:0000256|ARBA:ARBA00004123}.	nucleoplasm [GO:0005654]; ribonucleoprotein complex [GO:1990904]
D3Z3Q3	D3Z3Q3|Q921U8|D3YZ10|D3Z525	Smtn	Smoothelin	MOUSE	16	103666	-0.675	-0.21	-0.44	-0.377	-0.405	0.675	0.434	0.218	0.309	0.221	0.21	-0.434	-0.163	-0.072	-0.233	0.44	-0.218	0.163	0.089	0.011	0.377	-0.309	0.072	-0.089	-0.041	0.405	-0.221	0.233	-0.011	0.041	D3Z3Q3	–	–
D3Z3Y1	D3Z3Y1|D3Z4I0|D3YTQ6	Pigg	GPI ethanolamine phosphate transferase 2	MOUSE	7	109709	-0.789	-0.325	-0.534	-0.451	-0.498	0.789	0.261	0.138	0.229	0.191	0.325	-0.261	-0.228	-0.094	-0.122	0.534	-0.138	0.228	0.101	0.107	0.451	-0.229	0.094	-0.101	-0.001	0.498	-0.191	0.122	-0.107	0.001	D3Z3Y1	–	TM	SUBCELLULAR LOCATION: Endoplasmic reticulum membrane {ECO:0000256|ARBA:ARBA00004477}; Multi-pass membrane protein {ECO:0000256|ARBA:ARBA00004477}.	endoplasmic reticulum [GO:0005783]; endoplasmic reticulum membrane [GO:0005789]
D3Z4B2	D3Z4B2|Q9CWZ7|A0A494BAX2|A0A494BA49	Napg	Gamma-soluble NSF attachment protein (Fragment)	MOUSE	2	39708.2	-1.445	-0.484	-0.993	-0.629	-0.971	1.445	0.979	0.451	0.854	0.493	0.484	-0.979	-0.504	-0.133	-0.536	0.993	-0.451	0.504	0.417	-0.027	0.629	-0.854	0.133	-0.417	-0.352	0.971	-0.493	0.536	0.027	0.352	D3Z4B2	–	–	SUBCELLULAR LOCATION: Membrane {ECO:0000256|ARBA:ARBA00004170, ECO:0000256|RuleBase:RU367013}; Peripheral membrane protein {ECO:0000256|ARBA:ARBA00004170, ECO:0000256|RuleBase:RU367013}.	membrane [GO:0016020]
D3Z4J3	D3Z4J3|D3YZ62|Q99104|F6TDE5|F6Z2S4|B8JK05|D6RFU0	Myo5a	Unconventional myosin-Va	MOUSE	17	217176	-0.746	-0.292	-0.491	-0.448	-0.828	0.746	0.517	0.274	0.305	0.043	0.292	-0.517	-0.243	-0.194	-0.451	0.491	-0.274	0.243	0.019	-0.161	0.448	-0.305	0.194	-0.019	-0.333	0.828	-0.043	0.451	0.161	0.333	D3Z4J3	–	–		actomyosin [GO:0042641]; myosin complex [GO:0016459]; neuronal cell body [GO:0043025]; secretory granule [GO:0030141]
D3Z4L1	D3Z4L1|D3Z0Q4|D3Z1R2|A0A1D5RMI9|Q3URQ7|A0A1D5RM24	Mthfsd	Methenyltetrahydrofolate synthase domain-containing protein	MOUSE	4	35271.7	-0.633	-0.093	-0.351	-0.351	-0.662	0.633	0.515	0.233	0.267	-0.078	0.093	-0.515	-0.36	-0.348	-0.577	0.351	-0.233	0.36	0.034	-0.292	0.351	-0.267	0.348	-0.034	-0.346	0.662	0.078	0.577	0.292	0.346	D3Z4L1	–	–
D3Z4M4	D3Z4M4|A0A1L1SUF8|A0A0R4J197|Q8C310|Q6IR38|A0A1L1SSV2	Robo4	Roundabout homolog 4	MOUSE	6	114815	-3.438	-0.756	-3.115	-0.691	-2.827	3.438	2.905	0.477	2.688	0.611	0.756	-2.905	-2.319	0.08	-2.185	3.115	-0.477	2.319	2.365	0.133	0.691	-2.688	-0.08	-2.365	-2.078	2.827	-0.611	2.185	-0.133	2.078	D3Z4M4	SP	–		membrane [GO:0016020]
D3Z4P2	D3Z4P2|P59481|A0A0A6YX25|F6QN75	Lman2l	VIP36-like protein	MOUSE	6	41322.9	-0.392	-0.357	-0.28	-0.425	-0.348	0.392	0.085	0.217	0.189	0.063	0.357	-0.085	0.081	-0.063	0.005	0.28	-0.217	-0.081	-0.123	-0.152	0.425	-0.189	0.063	0.123	-0.186	0.348	-0.063	-0.005	0.152	0.186	D3Z4P2	SP	TM	SUBCELLULAR LOCATION: Golgi apparatus membrane {ECO:0000256|ARBA:ARBA00004614}; Single-pass type I membrane protein {ECO:0000256|ARBA:ARBA00004614}.	Golgi membrane [GO:0000139]
D3Z4Q4	D3Z4Q4	Cryz	Quinone oxidoreductase (Fragment)	MOUSE	7	14872.8	-1.31	-0.392	-1.158	-0.588	-1.076	1.31	0.918	0.152	0.722	0.234	0.392	-0.918	-0.766	-0.196	-0.684	1.158	-0.152	0.766	0.57	0.082	0.588	-0.722	0.196	-0.57	-0.488	1.076	-0.234	0.684	-0.082	0.488	D3Z4Q4	–	–
D3Z5F7	D3Z5F7|G3UY42|Q8CCS6|G3UWS5|D3Z055|D3YUB9	Gm20521	Predicted gene 20521	MOUSE	4	37472.4	-0.712	-0.401	-0.508	-0.492	-0.57	0.712	0.363	0.204	0.26	0.146	0.401	-0.363	-0.211	-0.182	-0.217	0.508	-0.204	0.211	0.065	-0.028	0.492	-0.26	0.182	-0.065	-0.109	0.57	-0.146	0.217	0.028	0.109	D3Z5F7	–	–	SUBCELLULAR LOCATION: Cytoplasm {ECO:0000256|ARBA:ARBA00004496}. Mitochondrion membrane {ECO:0000256|ARBA:ARBA00004318}; Peripheral membrane protein {ECO:0000256|ARBA:ARBA00004318}.	mitochondrial membrane [GO:0031966]
D3Z5G7	D3Z5G7	Ces1b	Carboxylic ester hydrolase	MOUSE	2	62538.2	-1.138	-1.507	-2.056	-0.814	-0.555	1.138	-0.118	-0.635	0.484	0.584	1.507	0.118	-0.513	0.729	0.865	2.056	0.635	0.513	1.401	1.502	0.814	-0.484	-0.729	-1.401	0.205	0.555	-0.584	-0.865	-1.502	-0.205	D3Z5G7	SP	–		endoplasmic reticulum [GO:0005783]; lipid droplet [GO:0005811]
D3Z5I1	D3Z5I1|Q3UPF5|G3X9X5	Zc3hav1	Zinc finger CCCH-type antiviral protein 1	MOUSE	4	114072	-0.914	-0.304	-0.7	-0.545	-0.674	0.914	0.639	0.214	0.371	0.239	0.304	-0.639	-0.527	-0.314	-0.388	0.7	-0.214	0.527	0.192	0.046	0.545	-0.371	0.314	-0.192	-0.163	0.674	-0.239	0.388	-0.046	0.163	D3Z5I1	–	–	SUBCELLULAR LOCATION: Cytoplasm {ECO:0000256|ARBA:ARBA00004496}. Nucleus {ECO:0000256|ARBA:ARBA00004123}.	cytosol [GO:0005829]; nucleus [GO:0005634]
D3Z5K8	D3Z5K8|A0A1L1SQP7|Q80Z38|A0A6I8MWY3|A0A1C7ZMY3	Shank2	SH3 and multiple ankyrin repeat domains protein 2	MOUSE	8	201146	-0.619	-0.259	-0.6	-0.367	-0.534	0.619	0.408	0.101	0.247	0.119	0.259	-0.408	-0.297	-0.183	-0.24	0.6	-0.101	0.297	0.132	0.028	0.367	-0.247	0.183	-0.132	-0.136	0.534	-0.119	0.24	-0.028	0.136	D3Z5K8	–	–	SUBCELLULAR LOCATION: Cytoplasm {ECO:0000256|ARBA:ARBA00004496}. Postsynaptic density {ECO:0000256|ARBA:ARBA00034105}.	cytoplasm [GO:0005737]; excitatory synapse [GO:0060076]; neuron spine [GO:0044309]; postsynaptic density [GO:0014069]
D3Z5N6	D3Z5N6|Q61103|A0A494BBF7|F8WIP7	Dpf2	Zinc finger protein ubi-d4	MOUSE	2	46994.7	-0.82	-0.376	-0.733	-0.707	-0.624	0.82	0.623	0.253	0.113	0.196	0.376	-0.623	-0.364	-0.51	-0.209	0.733	-0.253	0.364	0.026	0.109	0.707	-0.113	0.51	-0.026	0.083	0.624	-0.196	0.209	-0.109	-0.083	D3Z5N6	–	–	SUBCELLULAR LOCATION: Cytoplasm {ECO:0000256|ARBA:ARBA00004496}. Nucleus {ECO:0000256|ARBA:ARBA00004123}.	cytoplasm [GO:0005737]; nucleus [GO:0005634]
D3Z636	D3Z636	Ppa2	Inorganic diphosphatase	MOUSE	21	38441.2	-0.6	-0.198	-0.782	-0.64	-0.639	0.6	0.402	-0.182	-0.039	-0.038	0.198	-0.402	-0.584	-0.442	-0.441	0.782	0.182	0.584	0.142	0.143	0.64	0.039	0.442	-0.142	0.001	0.639	0.038	0.441	-0.143	-0.001	D3Z636	–	–		cytoplasm [GO:0005737]
D3Z656	D3Z656|Q8CHC4|F7BQW7|E9Q7S0|D3Z1M7	Synj1	Phosphoinositide 5-phosphatase	MOUSE	19	177813	-0.644	-0.219	-0.507	-0.47	-0.493	0.644	0.491	0.203	0.165	0.145	0.219	-0.491	-0.267	-0.262	-0.297	0.507	-0.203	0.267	-0.016	-0.06	0.47	-0.165	0.262	0.016	-0.092	0.493	-0.145	0.297	0.06	0.092	D3Z656	–	–	SUBCELLULAR LOCATION: Cytoplasm, perinuclear region {ECO:0000256|ARBA:ARBA00004556}.	clathrin coat [GO:0030118]; perinuclear region of cytoplasm [GO:0048471]; presynapse [GO:0098793]
D3Z6I8	D3Z6I8|E9Q7Q3	Tpm3	Tropomyosin alpha-3 chain	MOUSE	10	28836.7	-2.44	-0.788	-1.844	-0.957	-1.594	2.44	1.652	0.596	1.482	0.846	0.788	-1.652	-1.056	-0.169	-0.806	1.844	-0.596	1.056	0.886	0.25	0.957	-1.482	0.169	-0.886	-0.636	1.594	-0.846	0.806	-0.25	0.636	D3Z6I8	–	–	SUBCELLULAR LOCATION: Cytoplasm, cytoskeleton {ECO:0000256|ARBA:ARBA00004245}.	actin cytoskeleton [GO:0015629]; cytoplasm [GO:0005737]
D3Z722	D3Z722|D3Z5R8|Q9CZX8|D3YUT3|D3YUG3|S4R223	Rps19	40S ribosomal protein S19	MOUSE	2	23161	-1.028	-0.102	-0.51	-0.605	-0.945	1.028	0.92	0.482	0.339	0.195	0.102	-0.92	-0.408	-0.5	-0.843	0.51	-0.482	0.408	-0.105	-0.435	0.605	-0.339	0.5	0.105	-0.343	0.945	-0.195	0.843	0.435	0.343	D3Z722	–	–	SUBCELLULAR LOCATION: Cytoplasm {ECO:0000256|ARBA:ARBA00004496}. Nucleus {ECO:0000256|ARBA:ARBA00004123}.	cytosolic small ribosomal subunit [GO:0022627]; nucleolus [GO:0005730]; nucleoplasm [GO:0005654]; postsynaptic density [GO:0014069]; small-subunit processome [GO:0032040]
D3Z780	D3Z780|Q61749|A0A0J9YUY0|F7CPG6	Eif2b4	Translation initiation factor eIF-2B subunit delta	MOUSE	2	63036.1	-0.744	-0.147	-0.448	-0.604	-0.779	0.744	0.597	0.296	0.14	-0.034	0.147	-0.597	-0.301	-0.457	-0.631	0.448	-0.296	0.301	-0.156	-0.33	0.604	-0.14	0.457	0.156	-0.175	0.779	0.034	0.631	0.33	0.175	D3Z780	–	–	SUBCELLULAR LOCATION: Cytoplasm, cytosol {ECO:0000256|ARBA:ARBA00004514}.	cytosol [GO:0005829]; eukaryotic translation initiation factor 2B complex [GO:0005851]
D3Z7D3	D3Z7D3|F8WI56|Q8BWT5|F7DDW0	Dip2a	Disco-interacting protein 2 homolog A	MOUSE	7	172915	-0.048	-0.27	-0.466	-0.571	-0.743	0.048	-0.222	-0.418	-0.523	-0.696	0.27	0.222	-0.196	-0.301	-0.473	0.466	0.418	0.196	-0.105	-0.277	0.571	0.523	0.301	0.105	-0.172	0.743	0.696	0.473	0.277	0.172	D3Z7D3	–	–	SUBCELLULAR LOCATION: Cell projection, neuron projection {ECO:0000256|ARBA:ARBA00004487}.	neuron projection [GO:0043005]
D3Z7G8	D3Z7G8	Slc4a4	Electrogenic sodium bicarbonate cotransporter 1 (Fragment)	MOUSE	12	26447.5	-1.604	-0.491	-1.159	-0.747	-1.311	1.604	1.131	0.514	1.005	0.422	0.491	-1.131	-0.643	-0.27	-0.888	1.159	-0.514	0.643	0.408	-0.166	0.747	-1.005	0.27	-0.408	-0.58	1.311	-0.422	0.888	0.166	0.58	D3Z7G8	–	–		membrane [GO:0016020]
D3Z7P3	D3Z7P3|D3Z7P4|F6U529|F7B327	Gls	Glutaminase kidney isoform, mitochondrial	MOUSE	24	74818.2	-0.841	-0.275	-0.62	-0.436	-0.735	0.841	0.563	0.179	0.394	0.09	0.275	-0.563	-0.316	-0.209	-0.472	0.62	-0.179	0.316	0.181	-0.133	0.436	-0.394	0.209	-0.181	-0.319	0.735	-0.09	0.472	0.133	0.319	D3Z7P3	–	–	SUBCELLULAR LOCATION: [Isoform 1]: Mitochondrion {ECO:0000250|UniProtKB:P13264}. Cytoplasm, cytosol {ECO:0000250|UniProtKB:P13264}. Note=The 74-kDa cytosolic precursor is translocated into the mitochondria and processed via a 72-kDa intermediate to yield the mature 68- and 65-kDa subunits. {ECO:0000250|UniProtKB:P13264}.; SUBCELLULAR LOCATION: [Isoform 2]: Mitochondrion {ECO:0000269|PubMed:166412…	cytosol [GO:0005829]; mitochondrial matrix [GO:0005759]; synapse [GO:0045202]
D3Z7Q2	D3Z7Q2	Smim20	Small integral membrane protein 20	MOUSE	2	7818	-0.598	-0.345	-0.49	-0.487	-0.555	0.598	0.307	0.259	0.111	0.003	0.345	-0.307	-0.041	-0.166	-0.165	0.49	-0.259	0.041	0.212	-0.065	0.487	-0.111	0.166	-0.212	-0.174	0.555	-0.003	0.165	0.065	0.174	D3Z7Q2	–	TM	SUBCELLULAR LOCATION: [Small integral membrane protein 20]: Mitochondrion inner membrane {ECO:0000250|UniProtKB:Q8N5G0}; Single-pass membrane protein {ECO:0000305}.; SUBCELLULAR LOCATION: [Phoenixin-14]: Secreted {ECO:0000269|PubMed:30251651}.; SUBCELLULAR LOCATION: [Phoenixin-20]: Secreted {ECO:0000269|PubMed:30251651}.	extracellular region [GO:0005576]; mitochondrial inner membrane [GO:0005743]
D3Z7X0	D3Z7X0	Acad12	Acyl-Coenzyme A dehydrogenase family, member 12	MOUSE	14	61673.9	-0.981	-0.69	-0.863	-0.507	-0.758	0.981	0.698	0.118	0.787	0.281	0.69	-0.698	-0.223	0.089	-0.068	0.863	-0.118	0.223	0.356	0.155	0.507	-0.787	-0.089	-0.356	-0.193	0.758	-0.281	0.068	-0.155	0.193	D3Z7X0	–	–		cytoplasm [GO:0005737]; mitochondrion [GO:0005739]
D6RH77	D6RH77|Q9Z280|Q6NVF2|F6WKY8|F6QJR6	Pld1	Phospholipase	MOUSE	6	124765	-0.6	-0.34	-0.581	-0.331	-0.333	0.6	0.412	0.249	0.361	0.244	0.34	-0.412	-0.296	-0.09	0.02	0.581	-0.249	0.296	0.15	0.222	0.331	-0.361	0.09	-0.15	0.111	0.333	-0.244	-0.02	-0.222	-0.111	D6RH77	–	–	SUBCELLULAR LOCATION: Cytoplasm, perinuclear region {ECO:0000256|ARBA:ARBA00004556}. Endoplasmic reticulum membrane {ECO:0000256|ARBA:ARBA00037811}; Lipid-anchor {ECO:0000256|ARBA:ARBA00037811}; Cytoplasmic side {ECO:0000256|ARBA:ARBA00037811}. Golgi apparatus membrane {ECO:0000256|ARBA:ARBA00004444}; Lipid-anchor {ECO:0000256|ARBA:ARBA00004444}; Cytoplasmic side {ECO:0000256|ARBA:ARBA00004444}. …	apical plasma membrane [GO:0016324]; cholinergic synapse [GO:0098981]; endocytic vesicle [GO:0030139]; endoplasmic reticulum membrane [GO:0005789]; Golgi membrane [GO:0000139]; late endosome membrane [GO:0031902]; perinuclear region of cytoplasm [GO:0048471]
D9J302	D9J302|Q8CI51|D9J301|D9J300|D9J2Z9|A0A0G2JGZ5|A0A0G2JEJ0|F8WJI6|E9Q8P5|D9J303|Q9CRA2	Pdlim5	ENH isoform 1e	MOUSE	12	67407.5	-0.688	-0.199	-0.387	-0.426	-0.557	0.688	0.574	0.266	0.32	0.126	0.199	-0.574	-0.269	-0.277	-0.335	0.387	-0.266	0.269	0.037	-0.144	0.426	-0.32	0.277	-0.037	-0.151	0.557	-0.126	0.335	0.144	0.151	D9J302	–	–	SUBCELLULAR LOCATION: Cytoplasm {ECO:0000256|ARBA:ARBA00004496}.	actin cytoskeleton [GO:0015629]; cytoplasm [GO:0005737]
E0CX43	E0CX43	Phkb	Phosphorylase b kinase regulatory subunit (Fragment)	MOUSE	2	23847.9	-0.905	-0.17	-0.676	-0.596	-0.657	0.905	0.735	0.23	0.309	0.248	0.17	-0.735	-0.505	-0.426	-0.487	0.676	-0.23	0.505	0.08	0.018	0.596	-0.309	0.426	-0.08	-0.062	0.657	-0.248	0.487	-0.018	0.062	E0CX43	–	–	SUBCELLULAR LOCATION: Cell membrane {ECO:0000256|ARBA:ARBA00004342, ECO:0000256|RuleBase:RU364123}; Lipid-anchor {ECO:0000256|ARBA:ARBA00004342, ECO:0000256|RuleBase:RU364123}; Cytoplasmic side {ECO:0000256|ARBA:ARBA00004342, ECO:0000256|RuleBase:RU364123}.	plasma membrane [GO:0005886]
E0CXT7	E0CXT7|B2LVG6|B2LVG5|F7B6Z5|Q8BQZ5|M0QWM8	Cpsf4	Cleavage and polyadenylation specificity factor subunit 4	MOUSE	2	31281.2	-0.913	-0.35	-0.66	-0.674	-0.691	0.913	0.563	0.088	0.121	0.056	0.35	-0.563	-0.152	-0.162	-0.161	0.66	-0.088	0.152	-0.011	-0.032	0.674	-0.121	0.162	0.011	-0.018	0.691	-0.056	0.161	0.032	0.018	E0CXT7	–	–	SUBCELLULAR LOCATION: Nucleus {ECO:0000256|ARBA:ARBA00004123, ECO:0000256|RuleBase:RU369008}.	mRNA cleavage and polyadenylation specificity factor complex [GO:0005847]; nucleoplasm [GO:0005654]
E0CYR6	E0CYR6|A0A0R4J157|Q9JIY8	Nat8f7	N-acetyltransferase family 8 member 7	MOUSE	7	26214.4	-0.68	-0.227	-0.395	-0.474	-0.461	0.68	0.474	0.275	0.298	0.183	0.227	-0.474	-0.16	-0.159	-0.252	0.395	-0.275	0.16	-0.089	-0.09	0.474	-0.298	0.159	0.089	-0.072	0.461	-0.183	0.252	0.09	0.072	E0CYR6	–	TM	SUBCELLULAR LOCATION: Membrane {ECO:0000255}; Multi-pass membrane protein {ECO:0000255}.	nuclear membrane [GO:0031965]; nucleus [GO:0005634]
E0CYV0	E0CYV0|E9PWE0|F7D432|P23506|F6V9F1	Pcmt1	Protein-L-isoaspartate O-methyltransferase	MOUSE	2	30554.6	-0.761	-0.436	-0.648	-0.402	-0.532	0.761	0.325	0.113	0.358	0.228	0.436	-0.325	-0.212	0.034	-0.097	0.648	-0.113	0.212	0.246	0.115	0.402	-0.358	-0.034	-0.246	-0.13	0.532	-0.228	0.097	-0.115	0.13	E0CYV0	–	–	SUBCELLULAR LOCATION: Cytoplasm, cytosol {ECO:0000256|ARBA:ARBA00004514}.	cytosol [GO:0005829]
E0CZ22	E0CZ22|D3Z624	Mroh1	Maestro heat-like repeat family member 1	MOUSE	9	184473	-0.837	-0.146	-0.553	-0.315	-0.691	0.837	0.678	0.293	0.547	0.147	0.146	-0.678	-0.393	-0.23	-0.562	0.553	-0.293	0.393	0.178	-0.209	0.315	-0.547	0.23	-0.178	-0.392	0.691	-0.147	0.562	0.209	0.392	E0CZ22	–	–	SUBCELLULAR LOCATION: Lysosome membrane {ECO:0000250|UniProtKB:Q8NDA8}. Note=Recruited to the lysosome membrane by RAB7 (RAB7A or RAB7B). {ECO:0000250|UniProtKB:Q8NDA8}.	lysosomal membrane [GO:0005765]
E0CZ42	E0CZ42	Fer1l6	Fer-1-like 6 (C. elegans)	MOUSE	3	210968	-0.364	-0.299	-0.415	-0.627	-0.525	0.364	0.244	0.091	-0.21	-0.066	0.299	-0.244	-0.153	-0.302	-0.265	0.415	-0.091	0.153	-0.213	-0.063	0.627	0.21	0.302	0.213	0.022	0.525	0.066	0.265	0.063	-0.022	E0CZ42	–	TM	SUBCELLULAR LOCATION: Membrane {ECO:0000256|ARBA:ARBA00004167}; Single-pass membrane protein {ECO:0000256|ARBA:ARBA00004167}.	perinuclear region of cytoplasm [GO:0048471]; plasma membrane [GO:0005886]; recycling endosome [GO:0055037]; trans-Golgi network [GO:0005802]
E0CZ72	E0CZ72|P28740|F8VQ42	Kif2a	Kinesin-like protein	MOUSE	11	84543.9	-0.776	-0.212	-0.423	-0.502	-0.495	0.776	0.487	0.229	0.385	0.206	0.212	-0.487	-0.203	-0.155	-0.294	0.423	-0.229	0.203	0.048	-0.067	0.502	-0.385	0.155	-0.048	-0.144	0.495	-0.206	0.294	0.067	0.144	E0CZ72	–	–	SUBCELLULAR LOCATION: Cytoplasm, cytoskeleton, microtubule organizing center, centrosome {ECO:0000256|ARBA:ARBA00004300}. Cytoplasm, cytoskeleton, spindle {ECO:0000256|ARBA:ARBA00004186}.	centriolar subdistal appendage [GO:0120103]; centriole [GO:0005814]; centrosome [GO:0005813]; ciliary basal body [GO:0036064]; cytosol [GO:0005829]; mitotic spindle [GO:0072686]; nuclear body [GO:0016604]; nucleolus [GO:0005730]; spindle microtubule [GO:0005876]; spindle pole [GO:0000922]
E9PU87	E9PU87|Q6P4S6|F6S7W6|F6U6U5|F6U8X4	Sik3	Non-specific serine/threonine protein kinase	MOUSE	4	151912	-0.999	-0.139	-0.593	-0.45	-0.743	0.999	0.86	0.356	0.583	0.166	0.139	-0.86	-0.49	-0.302	-0.648	0.593	-0.356	0.49	0.199	-0.226	0.45	-0.583	0.302	-0.199	-0.381	0.743	-0.166	0.648	0.226	0.381	E9PU87	–	–	SUBCELLULAR LOCATION: Cytoplasm {ECO:0000269|PubMed:22318228}. Note=Locates to punctate structures within the cytoplasm on binding to YWHAZ. {ECO:0000250|UniProtKB:Q9Y2K2}.	cytoplasm [GO:0005737]
E9PUF7	E9PUF7|Q61210|F6ZN61|A0A0U1RPN7	Arhgef1	Rho guanine nucleotide exchange factor 1	MOUSE	14	109319	-0.725	-0.274	-0.586	-0.517	-0.647	0.725	0.445	0.141	0.282	0.104	0.274	-0.445	-0.384	-0.215	-0.425	0.586	-0.141	0.384	0.066	-0.041	0.517	-0.282	0.215	-0.066	-0.095	0.647	-0.104	0.425	0.041	0.095	E9PUF7	–	–	SUBCELLULAR LOCATION: Cytoplasm {ECO:0000256|ARBA:ARBA00004496}. Membrane {ECO:0000256|ARBA:ARBA00004370}.	cytoplasm [GO:0005737]; membrane [GO:0016020]
E9PUH7	E9PUH7|Q3TYK3|D3YZ00|P70257	Nfix	Nuclear factor 1	MOUSE	7	54617.6	-0.518	-0.306	-0.658	-0.431	-0.628	0.518	0.189	-0.169	0.177	-0.091	0.306	-0.189	-0.352	-0.137	-0.334	0.658	0.169	0.352	0.242	0.039	0.431	-0.177	0.137	-0.242	-0.197	0.628	0.091	0.334	-0.039	0.197	E9PUH7	–	–	SUBCELLULAR LOCATION: Nucleus {ECO:0000256|ARBA:ARBA00004123, ECO:0000256|RuleBase:RU000690}.	nucleus [GO:0005634]
E9PUK2	E9PUK2|E0CXW2|Q80V03	Adck5	Uncharacterized aarF domain-containing protein kinase 5	MOUSE	8	67196.8	-0.602	-0.253	-0.408	-0.435	-0.459	0.602	0.362	0.218	0.237	0.142	0.253	-0.362	-0.218	-0.152	-0.287	0.408	-0.218	0.218	0.094	-0.144	0.435	-0.237	0.152	-0.094	-0.132	0.459	-0.142	0.287	0.144	0.132	E9PUK2	–	TM		membrane [GO:0016020]
E9PUP1	E9PUP1|A0A1D5RLX6|A0A0G2JEY9	Syde2	Synapse defective 1, Rho GTPase, homolog 2 (C. elegans)	MOUSE	2	146288	-0.783	-0.476	-0.748	-0.47	-0.676	0.783	0.307	0.035	0.313	0.107	0.476	-0.307	-0.272	0.006	-0.2	0.748	-0.035	0.272	0.279	0.072	0.47	-0.313	-0.006	-0.279	-0.206	0.676	-0.107	0.2	-0.072	0.206	E9PUP1	–	–		synaptic membrane [GO:0097060]
E9PUQ0	E9PUQ0|E9PUP9|E9PUQ2|E9PUQ4|Q60629|Q6PFV6	Epha5	Receptor protein-tyrosine kinase	MOUSE	4	116958	-2.104	-0.518	-1.784	-0.361	-1.793	2.104	1.62	0.466	1.718	0.319	0.518	-1.62	-1.208	0.122	-1.301	1.784	-0.466	1.208	1.297	-0.058	0.361	-1.718	-0.122	-1.297	-1.399	1.793	-0.319	1.301	0.058	1.399	E9PUQ0	SP	TM	SUBCELLULAR LOCATION: Cell membrane {ECO:0000256|ARBA:ARBA00004251}; Single-pass type I membrane protein {ECO:0000256|ARBA:ARBA00004251}. Cell projection, axon {ECO:0000256|ARBA:ARBA00004489}.	axon [GO:0030424]; plasma membrane [GO:0005886]
E9PUQ7	E9PUQ7|Q3UYU2|Q8BNV1|F6ZHN3|F6SY41	Trmt2a	tRNA (uracil-5-)-methyltransferase homolog A	MOUSE	4	68717.3	-0.714	-0.257	-0.544	-0.416	-0.62	0.714	0.529	0.169	0.276	0.079	0.257	-0.529	-0.347	-0.213	-0.271	0.544	-0.169	0.347	0.121	0.008	0.416	-0.276	0.213	-0.121	-0.113	0.62	-0.079	0.271	-0.008	0.113	E9PUQ7	–	–	SUBCELLULAR LOCATION: Cytoplasm, cytosol {ECO:0000256|ARBA:ARBA00004514}.	cytosol [GO:0005829]
E9PUQ8	E9PUQ8|A0A087WP73|A0A087WP49	Dgkd	Diacylglycerol kinase delta	MOUSE	6	137374	-1.104	-0.425	-0.807	-0.556	-0.962	1.104	0.619	0.297	0.606	0.319	0.425	-0.619	-0.343	-0.125	-0.352	0.807	-0.297	0.343	0.165	-0.034	0.556	-0.606	0.125	-0.165	-0.413	0.962	-0.319	0.352	0.034	0.413	E9PUQ8	–	–	SUBCELLULAR LOCATION: Cell membrane {ECO:0000250|UniProtKB:Q16760}; Peripheral membrane protein {ECO:0000250|UniProtKB:Q16760}. Membrane, clathrin-coated pit {ECO:0000250|UniProtKB:Q16760}. Cytoplasm {ECO:0000250|UniProtKB:Q16760}.	clathrin-coated pit [GO:0005905]; cytoplasmic vesicle [GO:0031410]; cytosol [GO:0005829]; plasma membrane [GO:0005886]
E9PUR6	E9PUR6|P06537|E9PYV1|A3KN90|D3Z473|D6RIL1	Nr3c1	Glucocorticoid receptor	MOUSE	4	88303.3	-0.597	-0.15	-0.475	-0.428	-0.779	0.597	0.544	0.097	0.169	-0.182	0.15	-0.544	-0.459	-0.35	-0.713	0.475	-0.097	0.459	0.041	-0.333	0.428	-0.169	0.35	-0.041	-0.35	0.779	0.182	0.713	0.333	0.35	E9PUR6	–	–	SUBCELLULAR LOCATION: Cytoplasm {ECO:0000269|PubMed:11278753, ECO:0000269|PubMed:25676786, ECO:0000269|PubMed:27686098}. Nucleus {ECO:0000269|PubMed:10678832, ECO:0000269|PubMed:11278753, ECO:0000269|PubMed:25676786, ECO:0000269|PubMed:27686098}. Mitochondrion {ECO:0000250|UniProtKB:P04150}. Cytoplasm, cytoskeleton, spindle {ECO:0000250|UniProtKB:P04150}. Cytoplasm, cytoskeleton, microtubule orga…	centrosome [GO:0005813]; chromosome [GO:0005694]; cytoplasm [GO:0005737]; cytosol [GO:0005829]; membrane [GO:0016020]; mitochondrion [GO:0005739]; nuclear speck [GO:0016607]; nucleoplasm [GO:0005654]; nucleus [GO:0005634]; protein-containing complex [GO:0032991]; spindle [GO:0005819]; synapse [GO:0045202]
E9PUU8	E9PUU8|Q80ZA4|F8WH29	Pkhd1l1	Fibrocystin-L	MOUSE	3	469488	-0.914	-0.459	-1.007	-0.572	-0.698	0.914	0.373	0.012	0.431	0.176	0.459	-0.373	-0.318	0.067	-0.177	1.007	-0.012	0.318	0.429	0.245	0.572	-0.431	-0.067	-0.429	-0.132	0.698	-0.176	0.177	-0.245	0.132	E9PUU8	SP	TM	SUBCELLULAR LOCATION: Cell projection, stereocilium membrane {ECO:0000256|ARBA:ARBA00004289}. Membrane {ECO:0000256|ARBA:ARBA00004167}; Single-pass membrane protein {ECO:0000256|ARBA:ARBA00004167}.	stereocilium membrane [GO:0060171]
E9PUV9	E9PUV9|P58660	Card10	Caspase recruitment domain-containing protein 10	MOUSE	4	120473	-0.746	-0.151	-0.546	-0.259	-0.836	0.746	0.9	-0.226	0.487	-0.129	0.151	-0.9	-1.196	-0.108	-1.486	0.546	0.226	1.196	0.034	-0.29	0.259	-0.487	0.108	-0.034	-0.451	0.836	0.129	1.486	0.29	0.451	E9PUV9	–	–
E9PV03	E9PV03|E9PYP2|F6U6E8|F7BJ98	Nbeal1	Neurobeachin-like 1 (Fragment)	MOUSE	5	137094	-0.674	-0.424	-0.731	-0.537	-0.635	0.674	0.353	-0.057	0.041	0.039	0.424	-0.353	-0.346	-0.113	-0.314	0.731	0.057	0.346	0.104	0.06	0.537	-0.041	0.113	-0.104	-0.043	0.635	-0.039	0.314	-0.06	0.043	E9PV03	–	–
E9PV22	E9PV22|Q505F5|F6Z4L9|F6YT33	Lrrc47	Leucine-rich repeat-containing protein 47	MOUSE	13	66587.5	-1.21	-0.443	-0.978	-0.618	-0.886	1.21	0.727	0.196	0.557	0.323	0.443	-0.727	-0.497	-0.157	-0.462	0.978	-0.196	0.497	0.31	0.101	0.618	-0.557	0.157	-0.31	-0.25	0.886	-0.323	0.462	-0.101	0.25	E9PV22	–	–
E9PV24	E9PV24	Fga	Fibrinogen alpha chain	MOUSE	5	88169.4	-1.346	-0.086	-1.118	-0.422	-1.216	1.346	1.332	0.283	0.934	0.095	0.086	-1.332	-1.039	-0.398	-1.13	1.118	-0.283	1.039	0.65	-0.082	0.422	-0.934	0.398	-0.65	-0.77	1.216	-0.095	1.13	0.082	0.77	E9PV24	SP	–	SUBCELLULAR LOCATION: Secreted {ECO:0000269|PubMed:7649481}.	cell cortex [GO:0005938]; collagen-containing extracellular matrix [GO:0062023]; fibrinogen complex [GO:0005577]; synapse [GO:0045202]
E9PV38	E9PV38|Q08ED5|Q149K3	Ces2g	Carboxylic ester hydrolase	MOUSE	6	63005	-0.539	-0.224	-0.222	-0.367	-0.305	0.539	0.398	0.271	0.08	0.261	0.224	-0.398	-0.042	-0.263	0.035	0.222	-0.271	0.042	-0.25	-0.044	0.367	-0.08	0.263	0.25	0.071	0.305	-0.261	-0.035	0.044	-0.071	E9PV38	SP	–
E9PV41	E9PV41|O08808|E9PXV7|F6XC54|D3Z074	Diaph1	Protein diaphanous homolog 1	MOUSE	4	141198	-0.902	-0.265	-0.821	-0.604	-0.603	0.902	0.643	0.073	0.299	0.299	0.265	-0.643	-0.606	-0.409	-0.222	0.821	-0.073	0.606	0.197	0.329	0.604	-0.299	0.409	-0.197	0.135	0.603	-0.299	0.222	-0.329	-0.135	E9PV41	–	–	SUBCELLULAR LOCATION: Cell projection, ruffle membrane {ECO:0000256|ARBA:ARBA00004632}. Cytoplasm, cytoskeleton, microtubule organizing center, centrosome {ECO:0000256|ARBA:ARBA00004300}. Cytoplasm, cytoskeleton, spindle {ECO:0000256|ARBA:ARBA00004186}. Nucleus {ECO:0000256|ARBA:ARBA00004123}.	centrosome [GO:0005813]; cytoplasm [GO:0005737]; mitotic spindle [GO:0072686]; nucleus [GO:0005634]; ruffle membrane [GO:0032587]
E9PV45	E9PV45|B1AY13	Usp24	Ubiquitinyl hydrolase 1	MOUSE	42	297091	-0.67	-0.313	-0.521	-0.389	-0.505	0.67	0.365	0.167	0.283	0.163	0.313	-0.365	-0.192	-0.063	-0.187	0.521	-0.167	0.192	0.107	0	0.389	-0.283	0.063	-0.107	-0.072	0.505	-0.163	0.187	0	0.072	E9PV45	–	–
E9PVA8	E9PVA8	Gcn1	eIF-2-alpha kinase activator GCN1	MOUSE	55	295811	-1.249	-0.309	-1.003	-0.6	-0.995	1.249	0.942	0.246	0.673	0.259	0.309	-0.942	-0.669	-0.266	-0.654	1.003	-0.246	0.669	0.389	-0.006	0.6	-0.673	0.266	-0.389	-0.425	0.995	-0.259	0.654	0.006	0.425	E9PVA8	–	–	SUBCELLULAR LOCATION: Cytoplasm {ECO:0000269|PubMed:32324833, ECO:0000305|PubMed:23447528}. Note=Associates with ribosomes in undifferentiated neuroblastoma cells and increases after neuronal differentiation (PubMed:23447528). {ECO:0000269|PubMed:23447528}.	cytoplasm [GO:0005737]; cytosol [GO:0005829]; cytosolic ribosome [GO:0022626]
E9PVD3	E9PVD3	Dchs1	Protocadherin-16	MOUSE	6	347119	-1.338	-0.258	-1.564	-0.444	-1.16	1.338	1.23	0.06	0.872	0.167	0.258	-1.23	-1.17	-0.505	-0.81	1.564	-0.06	1.17	1.272	0.071	0.444	-0.872	0.505	-1.272	-0.656	1.16	-0.167	0.81	-0.071	0.656	E9PVD3	SP	TM	SUBCELLULAR LOCATION: Cell membrane {ECO:0000250}; Single-pass type I membrane protein {ECO:0000250}. Note=In the embryonic cortex, FAT4 and DCHS1 accumulated at the cell-cell boundaries located apical to the adherens junction. {ECO:0000269|PubMed:19506035}.	apical part of cell [GO:0045177]; plasma membrane [GO:0005886]; protein-containing complex [GO:0032991]
E9PVG7	E9PVG7|A0A0A6YW53|A0A0A6YWM8|F8VPL5|A0A0A6YWR8|P97820|B2RUE8|B7ZNR9|A0A0A6YVZ8|B2RQ80|B9EKN8|E9PUL9|P83510|E0CY98|E0CXD6|E0CZD7|E0CZF8|E0CYV5	Map4k4	Mitogen-activated protein kinase kinase kinase kinase 4	MOUSE	9	147457	-0.71	-0.403	-0.482	-0.466	-0.569	0.71	0.386	0.178	0.296	0.095	0.403	-0.386	-0.057	-0.052	-0.241	0.482	-0.178	0.057	-0.037	-0.087	0.466	-0.296	0.052	0.037	-0.186	0.569	-0.095	0.241	0.087	0.186	E9PVG7	–	–
E9PVN6	E9PVN6|Q9D6K5|E9PVQ9|Q9CR63	Gm20498	Cytochrome c oxidase assembly protein COX16 homolog, mitochondrial	MOUSE	7	20499.7	-0.961	-0.271	-0.566	-0.591	-0.593	0.961	0.608	0.241	0.274	0.171	0.271	-0.608	-0.332	-0.345	-0.368	0.566	-0.241	0.332	0.007	-0.002	0.591	-0.274	0.345	-0.007	0.081	0.593	-0.171	0.368	0.002	-0.081	E9PVN6	–	TM	SUBCELLULAR LOCATION: Mitochondrion inner membrane {ECO:0000256|ARBA:ARBA00004434}; Single-pass membrane protein {ECO:0000256|ARBA:ARBA00004434}. Mitochondrion outer membrane {ECO:0000256|ARBA:ARBA00004294}.	mitochondrial inner membrane [GO:0005743]; mitochondrial outer membrane [GO:0005741]
E9PVU0	E9PVU0|E9Q175	Myo6	Unconventional myosin-6	MOUSE	84	147731	-0.984	-0.485	-0.861	-0.643	-0.923	0.984	0.616	0.123	0.397	0.061	0.485	-0.616	-0.459	-0.176	-0.389	0.861	-0.123	0.459	0.24	-0.062	0.643	-0.397	0.176	-0.24	-0.39	0.923	-0.061	0.389	0.062	0.39	E9PVU0	–	–	SUBCELLULAR LOCATION: Cell projection, filopodium {ECO:0000256|ARBA:ARBA00004486}. Cell projection, microvillus {ECO:0000256|ARBA:ARBA00004105}. Cell projection, ruffle membrane {ECO:0000256|ARBA:ARBA00004632}. Cytoplasm, cytosol {ECO:0000256|ARBA:ARBA00004514}. Cytoplasm, perinuclear region {ECO:0000256|ARBA:ARBA00004556}. Cytoplasmic vesicle, clathrin-coated vesicle {ECO:0000256|ARBA:ARBA000041…	clathrin-coated pit [GO:0005905]; clathrin-coated vesicle [GO:0030136]; cytosol [GO:0005829]; filopodium [GO:0030175]; Golgi apparatus [GO:0005794]; microvillus [GO:0005902]; myosin complex [GO:0016459]; nucleus [GO:0005634]; perinuclear region of cytoplasm [GO:0048471]; ruffle membrane [GO:0032587]
E9PVZ8	E9PVZ8|E9QAH1	Golgb1	Golgi autoantigen, golgin subfamily b, macrogolgin 1	MOUSE	3	371574	-0.42	-0.115	-0.357	-0.299	-0.484	0.42	0.275	0.063	0.143	0.02	0.115	-0.275	-0.243	-0.132	-0.286	0.357	-0.063	0.243	-0.083	-0.043	0.299	-0.143	0.132	0.083	-0.185	0.484	-0.02	0.286	0.043	0.185	E9PVZ8	–	TM		cis-Golgi network [GO:0005801]; endoplasmic reticulum-Golgi intermediate compartment [GO:0005793]; Golgi apparatus [GO:0005794]; membrane [GO:0016020]
E9PW22	E9PW22|E9Q136|A0A087WS50|Q922Q6|A0A087WSL4|A0A087WQ50	Abhd14a	Protein ABHD14A	MOUSE	4	29961.1	-0.701	-0.482	-0.527	-0.236	-0.41	0.701	0.263	0.159	0.595	0.338	0.482	-0.263	-0.056	0.289	0.075	0.527	-0.159	0.056	0.251	0.132	0.236	-0.595	-0.289	-0.251	-0.141	0.41	-0.338	-0.075	-0.132	0.141	E9PW22	SP	TM	SUBCELLULAR LOCATION: Cytoplasm {ECO:0000256|ARBA:ARBA00004496}. Membrane {ECO:0000256|ARBA:ARBA00004606}; Single-pass type II membrane protein {ECO:0000256|ARBA:ARBA00004606}.	cytoplasm [GO:0005737]; membrane [GO:0016020]
E9PW34	E9PW34|A0A140LJK7|A2AGL3|A0A140LJF7	Ryr3	Ryanodine receptor 3	MOUSE	3	560548	-0.556	-0.521	-0.276	-1.541	-0.708	0.556	0.034	0.28	-0.986	-0.153	0.521	-0.034	0.246	-1.02	-0.187	0.276	-0.28	-0.246	-1.266	-0.433	1.541	0.986	1.02	1.266	0.833	0.708	0.153	0.187	0.433	-0.833	E9PW34	–	TM	SUBCELLULAR LOCATION: Sarcoplasmic reticulum membrane {ECO:0000256|ARBA:ARBA00004326}; Multi-pass membrane protein {ECO:0000256|ARBA:ARBA00004326}.	junctional membrane complex [GO:0030314]; sarcoplasmic reticulum membrane [GO:0033017]
E9PW43	E9PW43|Q9CQS8	Gm10320	Predicted pseudogene 10320	MOUSE	2	11845.4	-0.534	-0.227	-0.309	-0.269	-0.418	0.534	0.263	0.269	0.326	0.061	0.227	-0.263	-0.082	-0.01	-0.278	0.309	-0.269	0.082	0.043	-0.202	0.269	-0.326	0.01	-0.043	-0.253	0.418	-0.061	0.278	0.202	0.253	E9PW43	–	–
E9PWB2	E9PWB2|E9Q3W1|E9Q2U6|Q8BK63|E9Q4G7|H7BXB1|F6YBC9	Csnk1a1	Casein kinase I isoform alpha	MOUSE	11	43800.7	-0.59	-0.221	-0.451	-0.356	-0.454	0.59	0.426	0.165	0.262	0.136	0.221	-0.426	-0.186	-0.12	-0.146	0.451	-0.165	0.186	0.072	-0.055	0.356	-0.262	0.12	-0.072	-0.02	0.454	-0.136	0.146	0.055	0.02	E9PWB2	–	–	SUBCELLULAR LOCATION: Chromosome, centromere, kinetochore {ECO:0000256|ARBA:ARBA00004629}. Cytoplasm, cytoskeleton, cilium basal body {ECO:0000256|ARBA:ARBA00004120}. Nucleus speckle {ECO:0000256|ARBA:ARBA00004324}.	beta-catenin destruction complex [GO:0030877]; centrosome [GO:0005813]; cytoplasm [GO:0005737]; keratin filament [GO:0045095]; kinetochore [GO:0000776]; mRNA cleavage and polyadenylation specificity factor complex [GO:0005847]; nuclear speck [GO:0016607]
E9PWE8	E9PWE8|Q62188|Q3TT92	Dpysl3	Dihydropyrimidinase-related protein 3	MOUSE	8	74339.5	-0.898	-0.281	-0.709	-0.511	-0.541	0.898	0.597	0.234	0.335	0.428	0.281	-0.597	-0.457	-0.261	-0.25	0.709	-0.234	0.457	0.119	0.215	0.511	-0.335	0.261	-0.119	0.096	0.541	-0.428	0.25	-0.215	-0.096	E9PWE8	–	–	SUBCELLULAR LOCATION: Cell projection, growth cone {ECO:0000256|ARBA:ARBA00004624}. Cytoplasm {ECO:0000256|ARBA:ARBA00004496}.	cytoplasm [GO:0005737]; growth cone [GO:0030426]
E9PWQ3	E9PWQ3|D3YWD1|A0A087WQN9	Col6a3	Collagen, type VI, alpha 3	MOUSE	138	355523	-3.02	-0.656	-2.523	-0.864	-2.275	3.02	2.332	0.521	2.144	0.711	0.656	-2.332	-1.835	-0.201	-1.606	2.523	-0.521	1.835	1.653	0.217	0.864	-2.144	0.201	-1.653	-1.407	2.275	-0.711	1.606	-0.217	1.407	E9PWQ3	SP	–	SUBCELLULAR LOCATION: Secreted, extracellular space, extracellular matrix, basement membrane {ECO:0000256|ARBA:ARBA00004302}.	basement membrane [GO:0005604]; collagen trimer [GO:0005581]; collagen type VI trimer [GO:0005589]; extracellular matrix [GO:0031012]; extracellular space [GO:0005615]; sarcolemma [GO:0042383]
E9PWR4	E9PWR4|B2RQ71|B7ZMZ7|A0A1Y7VMZ0|F7BCF6	Dip2c	Disco-interacting protein 2 homolog C	MOUSE	9	173234	-0.67	-0.234	-0.602	-0.37	-0.625	0.67	0.569	0.197	0.334	0.168	0.234	-0.569	-0.436	-0.157	-0.392	0.602	-0.197	0.436	0.28	-0.023	0.37	-0.334	0.157	-0.28	-0.299	0.625	-0.168	0.392	0.023	0.299	E9PWR4	–	–
E9PWV7	E9PWV7|Q923K4|D6RDC6	Gtpbp3	tRNA modification GTPase GTPBP3, mitochondrial	MOUSE	3	53045.3	-0.839	-0.232	-0.582	-0.255	-0.478	0.839	0.607	0.256	0.584	0.361	0.232	-0.607	-0.351	-0.023	-0.246	0.582	-0.256	0.351	0.328	0.105	0.255	-0.584	0.023	-0.328	-0.223	0.478	-0.361	0.246	-0.105	0.223	E9PWV7	–	–
E9PWW5	E9PWW5|Q8BLI0|B1ASU9|O55047|B7ZC85|F6XSD0	Adamtsl1	ADAMTS-like protein 1	MOUSE	2	198695	-1.393	-0.007	-1.087	-0.261	-0.882	1.393	1.386	0.306	1.132	0.512	0.007	-1.386	-1.08	-0.255	-0.875	1.087	-0.306	1.08	0.826	0.206	0.261	-1.132	0.255	-0.826	-0.62	0.882	-0.512	0.875	-0.206	0.62	E9PWW5	SP	–	SUBCELLULAR LOCATION: Secreted, extracellular space, extracellular matrix {ECO:0000256|ARBA:ARBA00004498}.	extracellular region [GO:0005576]
E9PWZ3	E9PWZ3|Q9CQ09	Rpl3l	Ribosomal protein L3-like	MOUSE	2	46911	-0.623	-0.098	-0.451	-0.569	-0.884	0.623	0.523	0.095	0.09	-0.225	0.098	-0.523	-0.413	-0.418	-0.733	0.451	-0.095	0.413	-0.005	-0.32	0.569	-0.09	0.418	0.005	-0.328	0.884	0.225	0.733	0.32	0.328	E9PWZ3	–	–		cytosolic large ribosomal subunit [GO:0022625]
E9PX29	E9PX29|Q91ZE6	Sptbn4	Spectrin beta chain	MOUSE	4	290074	-0.3	-0.73	-0.593	-0.274	-0.257	0.3	-0.43	-0.293	0.026	0.043	0.73	0.43	0.137	0.456	0.473	0.593	0.293	-0.137	0.319	0.336	0.274	-0.026	-0.456	-0.319	0.017	0.257	-0.043	-0.473	-0.336	-0.017	E9PX29	–	–	SUBCELLULAR LOCATION: Cytoplasm, cytoskeleton {ECO:0000256|ARBA:ARBA00004245}.	axon [GO:0030424]; axon hillock [GO:0043203]; axon initial segment [GO:0043194]; cell body fiber [GO:0070852]; cell junction [GO:0030054]; cell projection [GO:0042995]; cortical actin cytoskeleton [GO:0030864]; intercalated disc [GO:0014704]; juxtaparanode region of axon [GO:0044224]; neuronal cell body [GO:0043025]; node of Ranvier [GO:0033268]; nuclear matrix [GO:0016363]; paranode region of ax…
E9PX52	E9PX52|Q7SIG6|D3YX85	Asap2	Arf-GAP with SH3 domain, ANK repeat and PH domain-containing protein 2	MOUSE	2	112413	0.096	-0.404	-0.582	-0.396	-0.405	-0.096	-0.265	0.052	-0.513	0.054	0.404	0.265	-0.009	-0.075	0.044	0.582	-0.052	0.009	0.165	0.068	0.396	0.513	0.075	-0.165	-0.097	0.405	-0.054	-0.044	-0.068	0.097	E9PX52	–	–	SUBCELLULAR LOCATION: Cytoplasm {ECO:0000256|ARBA:ARBA00004496}. Golgi apparatus {ECO:0000256|ARBA:ARBA00004555}. Membrane {ECO:0000256|ARBA:ARBA00004370}.	cytosol [GO:0005829]; Golgi apparatus [GO:0005794]; plasma membrane [GO:0005886]
E9PX59	E9PX59|Q69Z37|V9GX63	Samd9l	Sterile alpha motif domain-containing protein 9-like	MOUSE	49	184077	-0.722	-0.263	-0.479	-0.442	-0.555	0.722	0.442	0.249	0.293	0.195	0.263	-0.442	-0.219	-0.182	-0.292	0.479	-0.249	0.219	0.033	-0.08	0.442	-0.293	0.182	-0.033	-0.153	0.555	-0.195	0.292	0.08	0.153	E9PX59	–	–	SUBCELLULAR LOCATION: Early endosome {ECO:0000256|ARBA:ARBA00004412}. Mitochondrion {ECO:0000256|ARBA:ARBA00004173}.	early endosome [GO:0005769]; mitochondrion [GO:0005739]
E9PX89	E9PX89|Q8CEI1|E9Q705	Bola3	BolA-like protein 3	MOUSE	3	15573.7	-0.427	-0.086	-0.541	-0.526	-0.645	0.427	0.338	-0.087	-0.018	-0.088	0.086	-0.338	-0.337	-0.408	-0.422	0.541	0.087	0.337	0.015	-0.081	0.526	0.018	0.408	-0.015	-0.07	0.645	0.088	0.422	0.081	0.07	E9PX89	–	–	SUBCELLULAR LOCATION: Mitochondrion {ECO:0000256|ARBA:ARBA00004173}.	mitochondrion [GO:0005739]
E9PXE2	E9PXE2|E9QPM7|Q64096|E9PXE1|G3UX72|E9PY12|E9PY13|E9Q863|G3UXP9|D3YUF4|D3YUF3|G3UYM8|F6VR53	Mcf2l	Guanine nucleotide exchange factor DBS	MOUSE	5	133646	-0.62	-0.183	-0.563	-0.442	-0.511	0.62	0.39	0.202	0.129	0.327	0.183	-0.39	-0.243	-0.243	-0.165	0.563	-0.202	0.243	0	0.022	0.442	-0.129	0.243	0	-0.069	0.511	-0.327	0.165	-0.022	0.069	E9PXE2	–	–	SUBCELLULAR LOCATION: Cell membrane {ECO:0000256|ARBA:ARBA00004413}; Peripheral membrane protein {ECO:0000256|ARBA:ARBA00004413}; Cytoplasmic side {ECO:0000256|ARBA:ARBA00004413}. Cytoplasm {ECO:0000256|ARBA:ARBA00004496}.	cytoplasm [GO:0005737]; plasma membrane [GO:0005886]
E9PXF0	E9PXF0	Pcdh17	Protocadherin 17	MOUSE	6	127400	-3.529	-0.792	-2.864	-0.878	-2.786	3.529	2.777	0.665	2.572	0.948	0.792	-2.777	-2.125	-0.045	-1.993	2.864	-0.665	2.125	2.08	0.507	0.878	-2.572	0.045	-2.08	-1.624	2.786	-0.948	1.993	-0.507	1.624	E9PXF0	SP	TM	SUBCELLULAR LOCATION: Cell membrane {ECO:0000256|ARBA:ARBA00004251}; Single-pass type I membrane protein {ECO:0000256|ARBA:ARBA00004251}.	GABA-ergic synapse [GO:0098982]; glutamatergic synapse [GO:0098978]; plasma membrane [GO:0005886]; postsynaptic membrane [GO:0045211]; presynaptic membrane [GO:0042734]
E9PXF8	E9PXF8|E9Q0D4|F7BBM8|F6ZDC5|F6QG63	Sbf2	Myotubularin-related protein 13	MOUSE	10	212451	-0.74	-0.393	-0.593	-0.369	-0.736	0.74	0.421	0.107	0.374	0.103	0.393	-0.421	-0.282	-0.051	-0.396	0.593	-0.107	0.282	0.239	-0.009	0.369	-0.374	0.051	-0.239	-0.337	0.736	-0.103	0.396	0.009	0.337	E9PXF8	–	–	SUBCELLULAR LOCATION: Cytoplasm {ECO:0000269|PubMed:16399794, ECO:0000269|PubMed:16750429, ECO:0000269|PubMed:23297362}. Cytoplasm, perinuclear region {ECO:0000269|PubMed:16750429}. Membrane {ECO:0000250|UniProtKB:Q86WG5}; Peripheral membrane protein {ECO:0000250|UniProtKB:Q86WG5}. Endosome membrane {ECO:0000269|PubMed:23297362}; Peripheral membrane protein {ECO:0000305}. Cell projection, axon {E…	axon [GO:0030424]; cytosol [GO:0005829]; endosome membrane [GO:0010008]; perinuclear region of cytoplasm [GO:0048471]; vacuolar membrane [GO:0005774]
E9PXU2	E9PXU2|Q9Z0F8	Adam17	Disintegrin and metalloproteinase domain-containing protein 17	MOUSE	4	97283.8	-2.888	-0.319	-2.299	-0.45	-2.313	2.888	2.536	0.193	2.419	0.384	0.319	-2.536	-1.896	-0.106	-2.166	2.299	-0.193	1.896	1.811	0.028	0.45	-2.419	0.106	-1.811	-1.87	2.313	-0.384	2.166	-0.028	1.87	E9PXU2	SP	TM	SUBCELLULAR LOCATION: Membrane {ECO:0000256|ARBA:ARBA00004479}; Single-pass type I membrane protein {ECO:0000256|ARBA:ARBA00004479}.	membrane [GO:0016020]
E9PXY8	E9PXY8|Q6A4J8|F8VPX1|G3UWR8|E0CY04	Usp7	Ubiquitin carboxyl-terminal hydrolase 7	MOUSE	24	133986	-0.815	-0.417	-0.658	-0.547	-0.594	0.815	0.403	0.171	0.267	0.248	0.417	-0.403	-0.251	-0.135	-0.175	0.658	-0.171	0.251	0.092	0.061	0.547	-0.267	0.135	-0.092	-0.057	0.594	-0.248	0.175	-0.061	0.057	E9PXY8	–	–	SUBCELLULAR LOCATION: Chromosome {ECO:0000256|ARBA:ARBA00004286}. Cytoplasm {ECO:0000256|ARBA:ARBA00004496}. Nucleus, PML body {ECO:0000256|ARBA:ARBA00004322}.	chromosome [GO:0005694]; cytoplasm [GO:0005737]; PML body [GO:0016605]
E9PY16	E9PY16	Adap1	ArfGAP with dual PH domains 1	MOUSE	12	43711.8	-0.684	-0.273	-0.418	-0.457	-0.488	0.684	0.441	0.324	0.263	0.176	0.273	-0.441	-0.175	-0.242	-0.228	0.418	-0.324	0.175	-0.111	-0.06	0.457	-0.263	0.242	0.111	0	0.488	-0.176	0.228	0.06	0	E9PY16	–	–	SUBCELLULAR LOCATION: Cytoplasm {ECO:0000256|ARBA:ARBA00004496}.	cytoplasm [GO:0005737]; cytosol [GO:0005829]; nucleus [GO:0005634]; plasma membrane [GO:0005886]
E9PY46	E9PY46|A0A3B2W3F6|E9Q682	Ift140	Intraflagellar transport protein 140 homolog	MOUSE	5	167583	-0.627	0.178	-0.551	-0.447	-0.849	0.627	0.596	-0.044	0.128	-0.296	-0.178	-0.596	-0.526	-0.315	-0.624	0.551	0.044	0.526	0.172	-0.252	0.447	-0.128	0.315	-0.172	-0.424	0.849	0.296	0.624	0.252	0.424	E9PY46	–	–	SUBCELLULAR LOCATION: Cytoplasm, cytoskeleton, cilium basal body {ECO:0000269|PubMed:22282595, ECO:0000269|PubMed:24009529, ECO:0000269|PubMed:24619649}. Cytoplasm, cytoskeleton, microtubule organizing center, centrosome {ECO:0000250|UniProtKB:Q96RY7}. Cell projection, cilium {ECO:0000269|PubMed:22282595, ECO:0000269|PubMed:24009529, ECO:0000269|PubMed:24619649}.	axoneme [GO:0005930]; centriole [GO:0005814]; centrosome [GO:0005813]; ciliary basal body [GO:0036064]; cilium [GO:0005929]; cone photoreceptor outer segment [GO:0120199]; intraciliary transport particle A [GO:0030991]; mitochondrion [GO:0005739]; non-motile cilium [GO:0097730]; nucleoplasm [GO:0005654]; photoreceptor connecting cilium [GO:0032391]
E9PY92	E9PY92|A0A3B2W7S7|A0A3B2W7L0	Vmn2r106	Vomeronasal 2, receptor 106	MOUSE	3	100974	-0.481	-0.447	-0.505	-0.408	-0.405	0.481	0.171	0.117	0.201	0.183	0.447	-0.171	-0.058	-0.051	-0.159	0.505	-0.117	0.058	0.226	-0.105	0.408	-0.201	0.051	-0.226	0.003	0.405	-0.183	0.159	0.105	-0.003	E9PY92	SP	TM	SUBCELLULAR LOCATION: Cell membrane {ECO:0000256|ARBA:ARBA00004651}; Multi-pass membrane protein {ECO:0000256|ARBA:ARBA00004651}.	plasma membrane [GO:0005886]
E9PYD1	E9PYD1|F6S0H0|F6ZXW2|D3Z100	Fam98c	Family with sequence similarity 98, member C	MOUSE	3	37841.8	-0.848	-0.252	-0.5	-0.488	-0.654	0.848	0.583	0.293	0.383	0.142	0.252	-0.583	-0.299	-0.195	-0.456	0.5	-0.293	0.299	0.1	-0.137	0.488	-0.383	0.195	-0.1	-0.237	0.654	-0.142	0.456	0.137	0.237	E9PYD1	–	–		tRNA-splicing ligase complex [GO:0072669]
E9PYD5	E9PYD5|P10711	Tcea1	Transcription elongation factor A protein 1	MOUSE	3	35601.6	-1.067	0.036	-0.859	-0.55	-0.845	1.067	1.104	0.208	0.518	0.223	-0.036	-1.104	-0.896	-0.586	-0.881	0.859	-0.208	0.896	0.31	0.015	0.55	-0.518	0.586	-0.31	-0.295	0.845	-0.223	0.881	-0.015	0.295	E9PYD5	–	–	SUBCELLULAR LOCATION: Nucleus {ECO:0000256|ARBA:ARBA00004123, ECO:0000256|PROSITE-ProRule:PRU00649, ECO:0000256|RuleBase:RU368078}.	nucleus [GO:0005634]
E9PYG6	E9PYG6|A0A286YDU0	Rasa1	RAS p21 protein activator 1	MOUSE	12	116397	-0.678	-0.25	-0.554	-0.513	-0.487	0.678	0.451	0.156	0.217	0.196	0.25	-0.451	-0.297	-0.282	-0.334	0.554	-0.156	0.297	0.055	-0.034	0.513	-0.217	0.282	-0.055	-0.084	0.487	-0.196	0.334	0.034	0.084	E9PYG6	–	–	SUBCELLULAR LOCATION: Cytoplasm {ECO:0000256|ARBA:ARBA00004496}.	cytosol [GO:0005829]; plasma membrane [GO:0005886]; ruffle [GO:0001726]
E9PYH2	E9PYH2|Q91V12	Acot7	Cytosolic acyl coenzyme A thioester hydrolase	MOUSE	5	43282	-0.692	-0.378	-0.411	-0.499	-0.476	0.692	0.318	0.239	0.194	0.187	0.378	-0.318	-0.116	-0.181	-0.047	0.411	-0.239	0.116	-0.087	-0.065	0.499	-0.194	0.181	0.087	0.041	0.476	-0.187	0.047	0.065	-0.041	E9PYH2	–	–	SUBCELLULAR LOCATION: Cytoplasm {ECO:0000256|ARBA:ARBA00004496}.	cytosol [GO:0005829]; nucleoplasm [GO:0005654]
E9PYK3	E9PYK3	Parp4	Protein mono-ADP-ribosyltransferase PARP4	MOUSE	2	218012	-1.095	0.107	-0.896	-0.277	-0.647	1.095	1.202	0.199	0.818	0.448	-0.107	-1.202	-1.003	-0.384	-0.754	0.896	-0.199	1.003	0.619	0.248	0.277	-0.818	0.384	-0.619	-0.37	0.647	-0.448	0.754	-0.248	0.37	E9PYK3	–	–	SUBCELLULAR LOCATION: Cytoplasm {ECO:0000250|UniProtKB:Q8K3Y6}. Nucleus {ECO:0000250|UniProtKB:Q8K3Y6}. Note=Localizes in the cytoplasm at steady state, but shuttles between nucleus and cytoplasm in a XPO1-dependent manner. {ECO:0000250|UniProtKB:Q8K3Y6}.	cytosol [GO:0005829]; nucleoplasm [GO:0005654]; nucleus [GO:0005634]; ribonucleoprotein complex [GO:1990904]; spindle [GO:0005819]; spindle microtubule [GO:0005876]
E9PYN1	E9PYN1|Q8R5M8|E0CY16|A0A668KLV1	Cadm1	Cell adhesion molecule 1	MOUSE	5	52143.9	-1.742	-0.517	-1.034	-0.819	-1.513	1.742	1.253	0.636	0.923	0.451	0.517	-1.253	-0.455	-0.409	-0.887	1.034	-0.636	0.455	0.218	-0.536	0.819	-0.923	0.409	-0.218	-0.478	1.513	-0.451	0.887	0.536	0.478	E9PYN1	SP	TM	SUBCELLULAR LOCATION: Cell membrane {ECO:0000256|ARBA:ARBA00004251}; Single-pass type I membrane protein {ECO:0000256|ARBA:ARBA00004251}. Synapse {ECO:0000256|ARBA:ARBA00034103}.	plasma membrane [GO:0005886]; synapse [GO:0045202]
E9PYT0	E9PYT0|P97393	Arhgap5	Rho GTPase-activating protein 5	MOUSE	13	173952	-0.699	-0.199	-0.555	-0.404	-0.486	0.699	0.482	0.147	0.248	0.12	0.199	-0.482	-0.305	-0.197	-0.262	0.555	-0.147	0.305	0.076	0.087	0.404	-0.248	0.197	-0.076	-0.051	0.486	-0.12	0.262	-0.087	0.051	E9PYT0	–	–	SUBCELLULAR LOCATION: Cytoplasm {ECO:0000250|UniProtKB:Q13017}. Cell membrane {ECO:0000250|UniProtKB:Q13017}; Peripheral membrane protein {ECO:0000250|UniProtKB:Q13017}. Note=Also membrane-associated in a fibrillar pattern that colocalizes with the alpha5-beta1 integrin receptor (ITGA5/ITGB1) for fibronectin. {ECO:0000250|UniProtKB:Q13017}.	cytosol [GO:0005829]; endoplasmic reticulum [GO:0005783]; plasma membrane [GO:0005886]
E9PYU8	E9PYU8|Q9CUN6|E9Q4K9	Smurf1	E3 ubiquitin-protein ligase	MOUSE	2	86967.9	-1.151	-0.81	-1.833	-1.695	-1.926	1.151	0.341	-0.682	-0.544	-0.775	0.81	-0.341	-1.023	-0.885	-1.116	1.833	0.682	1.023	0.138	-0.093	1.695	0.544	0.885	-0.138	-0.231	1.926	0.775	1.116	0.093	0.231	E9PYU8	–	–	SUBCELLULAR LOCATION: Cell membrane {ECO:0000256|ARBA:ARBA00004413}; Peripheral membrane protein {ECO:0000256|ARBA:ARBA00004413}; Cytoplasmic side {ECO:0000256|ARBA:ARBA00004413}. Cytoplasm {ECO:0000256|ARBA:ARBA00004496}.	axon [GO:0030424]; mitochondrion [GO:0005739]; neuronal cell body [GO:0043025]; plasma membrane [GO:0005886]
E9PYY6	E9PYY6|Q3TN71|Q8C3P4	Mfsd4b5	Major facilitator superfamily domain-containing 4B5	MOUSE	5	52017.5	-2.008	-0.586	-1.568	-0.705	-1.652	2.008	1.361	0.418	1.352	0.384	0.586	-1.361	-0.949	-0.135	-1.011	1.568	-0.418	0.949	0.892	-0.104	0.705	-1.352	0.135	-0.892	-0.99	1.652	-0.384	1.011	0.104	0.99	E9PYY6	–	TM	SUBCELLULAR LOCATION: Apical cell membrane {ECO:0000256|ARBA:ARBA00004424}; Multi-pass membrane protein {ECO:0000256|ARBA:ARBA00004424}.	apical plasma membrane [GO:0016324]
E9PZ16	E9PZ16|B1B0C7|Q05793|A0A571BD72	Hspg2	Basement membrane-specific heparan sulfate proteoglycan core protein	MOUSE	120	480503	-3.266	-0.655	-2.812	-0.724	-2.601	3.266	2.566	0.423	2.424	0.756	0.655	-2.566	-2.131	-0.076	-1.906	2.812	-0.423	2.131	2.039	0.287	0.724	-2.424	0.076	-2.039	-1.773	2.601	-0.756	1.906	-0.287	1.773	E9PZ16	SP	–	SUBCELLULAR LOCATION: Secreted, extracellular space, extracellular matrix, basement membrane {ECO:0000256|ARBA:ARBA00004302}.	basement membrane [GO:0005604]; extracellular region [GO:0005576]; Golgi lumen [GO:0005796]
E9PZD8	E9PZD8|Q61147|G3X8Q5|G3X9T8|G3UXG1|G3UZ53|G3UWP5	Cp	Ceruloplasmin	MOUSE	28	125008	-3.404	-0.207	-2.904	-0.525	-2.764	3.404	3.238	0.229	2.88	0.59	0.207	-3.238	-2.576	-0.306	-2.469	2.904	-0.229	2.576	2.394	0.348	0.525	-2.88	0.306	-2.394	-2.23	2.764	-0.59	2.469	-0.348	2.23	E9PZD8	SP	–	SUBCELLULAR LOCATION: Secreted {ECO:0000256|ARBA:ARBA00004613}.	extracellular space [GO:0005615]
E9PZF0	E9PZF0|Q01768|P15532|Q5NC80|Q5NC79	Gm20390	Nucleoside diphosphate kinase	MOUSE	7	30370.6	-0.808	-0.12	-0.618	-0.328	-0.663	0.808	0.689	0.406	0.396	0.218	0.12	-0.689	-0.375	-0.324	-0.538	0.618	-0.406	0.375	0.051	-0.156	0.328	-0.396	0.324	-0.051	-0.096	0.663	-0.218	0.538	0.156	0.096	E9PZF0	–	–	SUBCELLULAR LOCATION: Cell projection, ruffle {ECO:0000256|ARBA:ARBA00004466}.	ruffle [GO:0001726]
E9PZJ8	E9PZJ8|A0A1W2P6I6|A0A1W2P891	Ascc3	Activating signal cointegrator 1 complex subunit 3	MOUSE	18	252150	-0.596	-0.104	-0.335	-0.36	-0.4	0.596	0.516	0.226	0.114	0.16	0.104	-0.516	-0.26	-0.244	-0.356	0.335	-0.226	0.26	-0.051	-0.033	0.36	-0.114	0.244	0.051	0.019	0.4	-0.16	0.356	0.033	-0.019	E9PZJ8	–	–	SUBCELLULAR LOCATION: Nucleus {ECO:0000250|UniProtKB:Q8N3C0}. Nucleus speckle {ECO:0000250|UniProtKB:Q8N3C0}. Cytoplasm, cytosol {ECO:0000250|UniProtKB:Q8N3C0}. Note=Colocalizes with ALKBH3 and ASCC2 in nuclear foci when cells have been exposed to alkylating agents that cause DNA damage. {ECO:0000250|UniProtKB:Q8N3C0}.	cytosol [GO:0005829]; cytosolic ribosome [GO:0022626]; DNA repair complex [GO:1990391]; nuclear speck [GO:0016607]; nucleus [GO:0005634]; RQC-trigger complex [GO:0180022]
E9PZM4	E9PZM4|P40201|Q8C7Q2|G3V014|A0A0G2JES5	Chd2	Chromodomain-helicase-DNA-binding protein 2	MOUSE	6	211770	-0.647	-0.248	-0.502	-0.483	-0.529	0.647	0.443	0.097	0.139	0.062	0.248	-0.443	-0.282	-0.256	-0.439	0.502	-0.097	0.282	0	-0.046	0.483	-0.139	0.256	0	-0.109	0.529	-0.062	0.439	0.046	0.109	E9PZM4	–	–	SUBCELLULAR LOCATION: Nucleus {ECO:0000269|PubMed:22569126}. Note=Binds to myogenic gene promoters.	nucleus [GO:0005634]
E9PZP8	E9PZP8	Herc1	HECT and RLD domain-containing E3 ubiquitin protein ligase family member 1	MOUSE	3	539497	-0.748	-0.282	-0.673	-0.523	-0.64	0.748	0.523	0.213	0.327	0.152	0.282	-0.523	-0.31	-0.196	-0.273	0.673	-0.213	0.31	0.114	0.034	0.523	-0.327	0.196	-0.114	-0.117	0.64	-0.152	0.273	-0.034	0.117	E9PZP8	–	–	SUBCELLULAR LOCATION: Cytoplasm {ECO:0000256|ARBA:ARBA00004496}.	cytoplasm [GO:0005737]
E9PZY8	E9PZY8|A2AIV2	Virma	Protein virilizer homolog	MOUSE	4	208993	-0.927	-0.389	-0.756	-0.64	-0.921	0.927	0.472	0.251	0.183	-0.028	0.389	-0.472	-0.192	-0.092	-0.486	0.756	-0.251	0.192	0.04	-0.279	0.64	-0.183	0.092	-0.04	-0.193	0.921	0.028	0.486	0.279	0.193	E9PZY8	–	–	SUBCELLULAR LOCATION: Nucleus {ECO:0000256|ARBA:ARBA00004123}.	nucleus [GO:0005634]
E9Q007	E9Q007|A0A087WPY5|Q61694	Gm4450	Predicted gene 4450	MOUSE	14	42107.5	-0.669	-0.453	-0.657	-0.448	-0.543	0.669	0.345	0.106	0.184	0.23	0.453	-0.345	-0.239	0.005	-0.115	0.657	-0.106	0.239	0.172	0.114	0.448	-0.184	-0.005	-0.172	-0.058	0.543	-0.23	0.115	-0.114	0.058	E9Q007	–	TM	SUBCELLULAR LOCATION: Endoplasmic reticulum membrane {ECO:0000256|ARBA:ARBA00004389}; Single-pass membrane protein {ECO:0000256|ARBA:ARBA00004389}. Mitochondrion membrane {ECO:0000256|ARBA:ARBA00004304}; Single-pass membrane protein {ECO:0000256|ARBA:ARBA00004304}.	cytoplasm [GO:0005737]; endoplasmic reticulum membrane [GO:0005789]; mitochondrial membrane [GO:0031966]
E9Q0B6	E9Q0B6|E9Q3H7	Dnah6	Dynein, axonemal, heavy chain 6	MOUSE	5	478686	-0.869	-0.304	-0.753	-0.66	-0.734	0.869	0.464	0.167	0.209	0.117	0.304	-0.464	-0.485	-0.508	-0.435	0.753	-0.167	0.485	-0.014	-0.129	0.66	-0.209	0.508	0.014	-0.122	0.734	-0.117	0.435	0.129	0.122	E9Q0B6	–	–	SUBCELLULAR LOCATION: Cytoplasm, cytoskeleton, cilium axoneme {ECO:0000256|ARBA:ARBA00004430}.	9+2 motile cilium [GO:0097729]; dynein complex [GO:0030286]; inner dynein arm [GO:0036156]; microtubule [GO:0005874]
E9Q0F0	E9Q0F0	Krt78	Keratin 78	MOUSE	3	114088	-0.315	-0.093	-0.35	-0.387	-0.44	0.315	0.115	0.309	-0.184	0.195	0.093	-0.115	-0.042	-0.246	-0.161	0.35	-0.309	0.042	-0.282	-0.064	0.387	0.184	0.246	0.282	0.107	0.44	-0.195	0.161	0.064	-0.107	E9Q0F0	–	–		cornified envelope [GO:0001533]; keratin filament [GO:0045095]
E9Q0J2	E9Q0J2|A2ACC6|F8WHN4|Q8BQZ4|A2ACC7	Ralgapb	Ral GTPase-activating protein subunit beta	MOUSE	9	169651	-0.523	-0.233	-0.318	-0.524	-0.456	0.523	0.424	0.195	0.084	0.177	0.233	-0.424	-0.229	-0.289	-0.32	0.318	-0.195	0.229	-0.061	-0.138	0.524	-0.084	0.289	0.061	-0.077	0.456	-0.177	0.32	0.138	0.077	E9Q0J2	–	–
E9Q0J5	E9Q0J5|Q9QXL2|F8WGN6|Q9QXL1|E9Q0A4|F8VQE2|J3QNW9|B7ZNG0|E9QMU1	Kif21a	Kinesin-like protein KIF21A	MOUSE	18	188060	-0.813	-0.294	-0.683	-0.485	-0.593	0.813	0.508	0.12	0.288	0.211	0.294	-0.508	-0.423	-0.253	-0.33	0.683	-0.12	0.423	0.176	0.061	0.485	-0.288	0.253	-0.176	-0.108	0.593	-0.211	0.33	-0.061	0.108	E9Q0J5	–	–
E9Q0S6	E9Q0S6|A0A1D5RM59|A0A087WQS0|A0A6I8MWZ2|A0A087WQM0|A0A087WQ94|A0A087WRU0|Q9DBT6|A0A087WP40|A0A087WR29|A0A087WS32|A0A087WRZ8	Tns1	Tensin 1	MOUSE	41	203033	-0.717	-0.366	-0.526	-0.473	-0.482	0.717	0.309	0.172	0.212	0.196	0.366	-0.309	-0.19	-0.097	-0.119	0.526	-0.172	0.19	0.073	0.046	0.473	-0.212	0.097	-0.073	-0.008	0.482	-0.196	0.119	-0.046	0.008	E9Q0S6	–	–	SUBCELLULAR LOCATION: Cell surface {ECO:0000250|UniProtKB:Q9HBL0}. Cell junction, focal adhesion {ECO:0000250|UniProtKB:Q9HBL0}. Cytoplasm, cytoskeleton {ECO:0000250|UniProtKB:Q9HBL0}. Note=Localizes to both focal adhesions and fibrillar adhesions. Localized at the cell periphery preferentially to fibrillar adhesions rather than to focal adhesions. Translocates from the cell edge to the cell cent…	cell surface [GO:0009986]; cell-substrate junction [GO:0030055]; cytoplasm [GO:0005737]; cytoskeleton [GO:0005856]; focal adhesion [GO:0005925]
E9Q0T8	E9Q0T8	Dnah7a	Dynein, axonemal, heavy chain 7A	MOUSE	4	464661	-2.256	0.083	-2.006	-0.264	-1.985	2.256	2.42	0.25	1.993	0.235	-0.083	-2.42	-2.17	-0.382	-2.069	2.006	-0.25	2.17	1.743	0.078	0.264	-1.993	0.382	-1.743	-1.659	1.985	-0.235	2.069	-0.078	1.659	E9Q0T8	–	–	SUBCELLULAR LOCATION: Cell projection, cilium, flagellum {ECO:0000256|ARBA:ARBA00004230}. Cytoplasm, cytoskeleton, cilium axoneme {ECO:0000256|ARBA:ARBA00004430}.	9+2 motile cilium [GO:0097729]; cilium [GO:0005929]; inner dynein arm [GO:0036156]; microtubule [GO:0005874]
E9Q0Y4	E9Q0Y4|P46062|Q3V403	Sipa1	Signal-induced proliferation-associated protein 1	MOUSE	2	112964	-0.827	-0.2	-0.618	-0.46	-0.395	0.827	0.628	0.21	0.368	0.433	0.2	-0.628	-0.418	-0.26	-0.195	0.618	-0.21	0.418	0.158	0.223	0.46	-0.368	0.26	-0.158	0.065	0.395	-0.433	0.195	-0.223	-0.065	E9Q0Y4	–	–	SUBCELLULAR LOCATION: Cytoplasm, perinuclear region {ECO:0000256|ARBA:ARBA00004556}. Endomembrane system {ECO:0000256|ARBA:ARBA00004184}; Peripheral membrane protein {ECO:0000256|ARBA:ARBA00004184}. Nucleus {ECO:0000256|ARBA:ARBA00004123}.	endomembrane system [GO:0012505]; membrane [GO:0016020]; nucleus [GO:0005634]; perinuclear region of cytoplasm [GO:0048471]; protein-containing complex [GO:0032991]
E9Q137	E9Q137	Tex264	Testis-expressed protein 264 homolog	MOUSE	6	33931.5	-0.934	-0.409	-0.644	-0.47	-0.509	0.934	0.515	0.16	0.464	0.284	0.409	-0.515	-0.298	-0.079	-0.092	0.644	-0.16	0.298	0.226	0.154	0.47	-0.464	0.079	-0.226	-0.093	0.509	-0.284	0.092	-0.154	0.093	E9Q137	–	TM	SUBCELLULAR LOCATION: Endoplasmic reticulum membrane {ECO:0000250|UniProtKB:Q9Y6I9}; Single-pass type III membrane protein {ECO:0000250|UniProtKB:Q9Y6I9}. Cytoplasmic vesicle, autophagosome {ECO:0000250|UniProtKB:Q9Y6I9}. Cytoplasm, cytosol {ECO:0000250|UniProtKB:Q9Y6I9}. Nucleus {ECO:0000250|UniProtKB:Q9Y6I9}. Chromosome {ECO:0000250|UniProtKB:Q9Y6I9}. Note=Is trafficked from tubular ER to growi…	autophagosome membrane [GO:0000421]; cytoplasmic vesicle [GO:0031410]; cytosol [GO:0005829]; endoplasmic reticulum [GO:0005783]; endoplasmic reticulum membrane [GO:0005789]; nucleus [GO:0005634]; replication fork [GO:0005657]
E9Q1F5	E9Q1F5|A0A1L1SUF0	Myo5c	Myosin VC	MOUSE	8	204011	-2.191	-0.338	-2.324	-0.68	-2.044	2.191	1.852	-0.134	1.511	0.146	0.338	-1.852	-1.986	-0.342	-1.706	2.324	0.134	1.986	1.644	0.28	0.68	-1.511	0.342	-1.644	-1.364	2.044	-0.146	1.706	-0.28	1.364	E9Q1F5	–	–	SUBCELLULAR LOCATION: Cytoplasm {ECO:0000256|ARBA:ARBA00004496}.	actin cytoskeleton [GO:0015629]; actomyosin [GO:0042641]; cytoplasm [GO:0005737]; membrane [GO:0016020]; myosin complex [GO:0016459]; Schaffer collateral - CA1 synapse [GO:0098685]; secretory granule [GO:0030141]
E9Q1I3	E9Q1I3|Q5DTV4|Q5D1E7	Zc3h12c	Probable ribonuclease ZC3H12C	MOUSE	3	102111	-0.988	-0.338	-0.773	-0.609	-0.855	0.988	0.976	0.193	0.269	0.188	0.338	-0.976	-0.7	-0.597	-0.525	0.773	-0.193	0.7	0.104	-0.088	0.609	-0.269	0.597	-0.104	-0.191	0.855	-0.188	0.525	0.088	0.191	E9Q1I3	–	–
E9Q1Q1	E9Q1Q1|E9QLW6|B1AST7|Q60592|B1AST8|A0A668KL31|A0A668KLF8|B1AST5	Mast2	Non-specific serine/threonine protein kinase	MOUSE	2	199420	-0.423	-0.697	-0.472	-0.256	-0.381	0.423	-0.274	-0.049	0.167	0.042	0.697	0.274	0.225	0.441	0.316	0.472	0.049	-0.225	0.216	0.091	0.256	-0.167	-0.441	-0.216	-0.125	0.381	-0.042	-0.316	-0.091	0.125	E9Q1Q1	–	–	SUBCELLULAR LOCATION: Cytoplasm {ECO:0000256|ARBA:ARBA00004496}. Membrane {ECO:0000256|ARBA:ARBA00004287}; Peripheral membrane protein {ECO:0000256|ARBA:ARBA00004287}; Cytoplasmic side {ECO:0000256|ARBA:ARBA00004287}.	cytoplasm [GO:0005737]; membrane [GO:0016020]
E9Q1T1	E9Q1T1|A0A0G2JGS4|Q6PHZ2|E9Q1W0|E9Q1V9|Q8CCM0|F6RWZ9|E9PXV3|F8WIS9|P11798|D6RDQ8|E9QAJ4|A0A286YCB8|F6WHR9	Camk2d	Calcium/calmodulin-dependent protein kinase	MOUSE	13	60631.1	-1	-0.419	-0.754	-0.498	-0.811	1	0.607	0.215	0.451	0.209	0.419	-0.607	-0.287	-0.109	-0.319	0.754	-0.215	0.287	0.263	-0.011	0.498	-0.451	0.109	-0.263	-0.264	0.811	-0.209	0.319	0.011	0.264	E9Q1T1	–	–		organelle [GO:0043226]
E9Q1W7	E9Q1W7|Q8BM85	Tbck	TBC domain-containing protein kinase-like protein	MOUSE	10	101950	-0.905	-0.42	-0.736	-0.518	-0.778	0.905	0.53	0.128	0.361	0.164	0.42	-0.53	-0.405	-0.15	-0.377	0.736	-0.128	0.405	0.21	0.001	0.518	-0.361	0.15	-0.21	-0.252	0.778	-0.164	0.377	-0.001	0.252	E9Q1W7	–	–	SUBCELLULAR LOCATION: Cytoplasm {ECO:0000250|UniProtKB:Q8TEA7}. Cytoplasm, cytoskeleton, spindle {ECO:0000250|UniProtKB:Q8TEA7}. Midbody {ECO:0000250|UniProtKB:Q8TEA7}. Early endosome {ECO:0000250|UniProtKB:Q8TEA7}. Note=Mainly localized in the cytoplasm during interphase. During metaphase, TBCK accumulates at the mitotic spindle. At the end of mitosis, it is detected at the midbody. {ECO:0000250…	early endosome [GO:0005769]; midbody [GO:0030496]; mitotic spindle [GO:0072686]
E9Q236	E9Q236|E9Q467	Abcc4	ATP-binding cassette sub-family C member 4	MOUSE	10	149741	-0.891	-0.136	-0.933	-0.498	-0.72	0.891	0.895	0.12	0.522	0.224	0.136	-0.895	-0.756	-0.343	-0.564	0.933	-0.12	0.756	0.477	0.164	0.498	-0.522	0.343	-0.477	-0.181	0.72	-0.224	0.564	-0.164	0.181	E9Q236	–	TM	SUBCELLULAR LOCATION: Basolateral cell membrane {ECO:0000269|PubMed:12883481, ECO:0000269|PubMed:15314169}; Multi-pass membrane protein {ECO:0000255}. Apical cell membrane {ECO:0000269|PubMed:15314169}; Multi-pass membrane protein {ECO:0000255}. Note=Its localization to the basolateral or apical membranes is tissue-dependent. {ECO:0000269|PubMed:15314169}.	apical plasma membrane [GO:0016324]; basolateral plasma membrane [GO:0016323]; Golgi apparatus [GO:0005794]; membrane [GO:0016020]; nucleolus [GO:0005730]; plasma membrane [GO:0005886]; platelet dense granule membrane [GO:0031088]
E9Q238	E9Q238|E9Q944	Kank1	KN motif and ankyrin repeat domains 1	MOUSE	10	150192	-0.864	-0.388	-0.742	-0.533	-0.782	0.864	0.566	0.034	0.299	0.176	0.388	-0.566	-0.517	-0.172	-0.481	0.742	-0.034	0.517	0.314	0.016	0.533	-0.299	0.172	-0.314	-0.209	0.782	-0.176	0.481	-0.016	0.209	E9Q238	–	–	SUBCELLULAR LOCATION: Cytoplasm, cell cortex {ECO:0000269|PubMed:29217769}. Cell projection, ruffle membrane {ECO:0000250|UniProtKB:Q14678}; Peripheral membrane protein {ECO:0000250|UniProtKB:Q14678}. Cytoplasm {ECO:0000269|PubMed:29217769}. Nucleus {ECO:0000250|UniProtKB:Q14678}. Note=Shuttles between the cytoplasm and nucleus. Colocalizes with CMSC components at focal adhesion rims. Colocalizes…	cell cortex [GO:0005938]; nucleus [GO:0005634]; ruffle membrane [GO:0032587]
E9Q2E4	E9Q2E4|Q6GQX8|A0A0J9YUS1	Hectd4	HECT domain E3 ubiquitin protein ligase 4	MOUSE	3	490396	-1.006	-0.265	-0.756	0.058	-0.865	1.006	0.707	0.238	0.828	0.041	0.265	-0.707	-0.503	0.262	-0.7	0.756	-0.238	0.503	0.814	-0.109	-0.058	-0.828	-0.262	-0.814	-0.923	0.865	-0.041	0.7	0.109	0.923	E9Q2E4	–	–
E9Q2S6	E9Q2S6|Q3UVF6|A0A0U1RQ84|G3X9H3	Zfp780b	Zinc finger protein 780B	MOUSE	3	96020.9	-0.115	0.211	-0.019	-0.109	0.041	0.115	0.325	0.096	0.006	0.156	-0.211	-0.325	-0.23	-0.319	-0.169	0.019	-0.096	0.23	-0.09	0.06	0.109	-0.006	0.319	0.09	0.15	-0.041	-0.156	0.169	-0.06	-0.15	E9Q2S6	–	–	SUBCELLULAR LOCATION: Nucleus {ECO:0000256|ARBA:ARBA00004123}.	nucleus [GO:0005634]
E9Q317	E9Q317|O55128|D3Z2N9|D3YY73	Sap18	18 kDa Sin3-associated polypeptide	MOUSE	8	19643.2	-0.585	-0.09	-0.562	-0.391	-0.69	0.585	0.419	0.089	0.279	-0.087	0.09	-0.419	-0.492	-0.3	-0.622	0.562	-0.089	0.492	0.14	-0.133	0.391	-0.279	0.3	-0.14	-0.301	0.69	0.087	0.622	0.133	0.301	E9Q317	–	–
E9Q3C1	E9Q3C1|A0A338P6Y2|A0A338P6I3|A0A338P7E6	C2cd2	C2 domain-containing protein 2	MOUSE	5	77105.2	-0.494	-0.171	-0.283	-0.373	-0.326	0.494	0.333	0.138	0.036	0.183	0.171	-0.333	-0.084	-0.144	-0.127	0.283	-0.138	0.084	-0.038	-0.017	0.373	-0.036	0.144	0.038	0.025	0.326	-0.183	0.127	0.017	-0.025	E9Q3C1	–	TM	SUBCELLULAR LOCATION: Membrane {ECO:0000305}; Single-pass membrane protein {ECO:0000305}.	membrane [GO:0016020]
E9Q3E2	E9Q3E2|Q8CC35	Synpo	Synaptopodin	MOUSE	2	118083	-0.92	-0.145	-0.647	-0.362	-0.589	0.92	0.774	0.273	0.557	0.331	0.145	-0.774	-0.502	-0.217	-0.443	0.647	-0.273	0.502	0.285	0.058	0.362	-0.557	0.217	-0.285	-0.226	0.589	-0.331	0.443	-0.058	0.226	E9Q3E2	–	–	SUBCELLULAR LOCATION: Cytoplasm {ECO:0000256|ARBA:ARBA00004496}.	actin cytoskeleton [GO:0015629]; cytosol [GO:0005829]; glutamatergic synapse [GO:0098978]; plasma membrane [GO:0005886]; spine apparatus [GO:0097444]
E9Q3G8	E9Q3G8	Nup153	Nucleoporin 153	MOUSE	2	153432	-1.132	-0.282	-0.678	-0.698	-0.831	1.132	0.692	0.305	0.434	0.352	0.282	-0.692	-0.429	-0.296	-0.498	0.678	-0.305	0.429	0.033	-0.111	0.698	-0.434	0.296	-0.033	-0.082	0.831	-0.352	0.498	0.111	0.082	E9Q3G8	–	–	SUBCELLULAR LOCATION: Nucleus {ECO:0000269|PubMed:38129135}. Nucleus membrane. Nucleus, nuclear pore complex. Nucleus, nucleoplasm {ECO:0000269|PubMed:38129135}. Note=Dissociates from the NPC structure early during prophase of mitosis. Integrated in the newly assembled nuclear envelope of postmitotic cells early in G1 (By similarity). Localized to the nucleoplasmic side of the nuclear pore comple…	cytosol [GO:0005829]; nuclear envelope [GO:0005635]; nuclear inclusion body [GO:0042405]; nuclear membrane [GO:0031965]; nuclear periphery [GO:0034399]; nuclear pore [GO:0005643]; nuclear pore nuclear basket [GO:0044615]; nucleolus [GO:0005730]; nucleoplasm [GO:0005654]
E9Q3H6	E9Q3H6|A0A1W2P7J1|A0A1W2P7G5	Coq10a	Coenzyme Q10A	MOUSE	6	29440.5	-0.524	-0.322	-0.377	-0.343	-0.297	0.524	0.231	0.13	0.215	0.192	0.322	-0.231	-0.091	-0.046	0.002	0.377	-0.13	0.091	0.05	0.023	0.343	-0.215	0.046	-0.05	0.109	0.297	-0.192	-0.002	-0.023	-0.109	E9Q3H6	–	–	SUBCELLULAR LOCATION: Mitochondrion inner membrane {ECO:0000256|ARBA:ARBA00004443}; Peripheral membrane protein {ECO:0000256|ARBA:ARBA00004443}; Matrix side {ECO:0000256|ARBA:ARBA00004443}.	mitochondrial inner membrane [GO:0005743]
E9Q3K3	E9Q3K3|Q8BXK8|A0A087WRF2	Agap1	Arf-GAP with GTPase, ANK repeat and PH domain-containing protein 1	MOUSE	5	116830	-0.636	-0.198	-0.529	-0.395	-0.652	0.636	0.406	0.191	0.316	0.125	0.198	-0.406	-0.161	-0.134	-0.359	0.529	-0.191	0.161	0.161	-0.112	0.395	-0.316	0.134	-0.161	-0.208	0.652	-0.125	0.359	0.112	0.208	E9Q3K3	–	–	SUBCELLULAR LOCATION: Cytoplasm {ECO:0000256|ARBA:ARBA00004496}.	cytoplasm [GO:0005737]
E9Q3L2	E9Q3L2|A0A140T8I9|A0A338P7D3|A0A338P6S0|A0A338P6F9	Pi4ka	Phosphatidylinositol 4-kinase alpha	MOUSE	36	239719	-0.743	-0.138	-0.507	-0.418	-0.661	0.743	0.591	0.299	0.317	0.136	0.138	-0.591	-0.375	-0.255	-0.463	0.507	-0.299	0.375	0.057	-0.165	0.418	-0.317	0.255	-0.057	-0.23	0.661	-0.136	0.463	0.165	0.23	E9Q3L2	–	–	SUBCELLULAR LOCATION: Cytoplasm {ECO:0000250|UniProtKB:P42356}. Cell membrane {ECO:0000250|UniProtKB:P42356}. Note=Localization to the plasma membrane is mediated by the PI4K complex and association with EFR3 (EFR3A or EFR3B), TTC7 (TTC7A or TTC7B) and HYCC (HYCC1 or HYCC2). Localization to the plasma membrane is regulated by TMEM150A. {ECO:0000250|UniProtKB:P42356}.	cytoplasm [GO:0005737]; plasma membrane [GO:0005886]
E9Q3M3	E9Q3M3|E9Q586|O08788|D3YX34|D3YYG9|D3Z2M9	Dctn1	Dynactin subunit 1	MOUSE	40	140444	-0.988	-0.257	-0.73	-0.475	-0.794	0.988	0.753	0.294	0.48	0.214	0.257	-0.753	-0.476	-0.229	-0.552	0.73	-0.294	0.476	0.208	-0.08	0.475	-0.48	0.229	-0.208	-0.229	0.794	-0.214	0.552	0.08	0.229	E9Q3M3	–	–	SUBCELLULAR LOCATION: Cytoplasm, cell cortex {ECO:0000256|ARBA:ARBA00004544}. Cytoplasm, cytoskeleton, microtubule organizing center, centrosome, centriole {ECO:0000256|ARBA:ARBA00004114}. Cytoplasm, cytoskeleton, spindle {ECO:0000256|ARBA:ARBA00004186}. Nucleus envelope {ECO:0000256|ARBA:ARBA00004259}.	cell cortex [GO:0005938]; centriole [GO:0005814]; dynein complex [GO:0030286]; microtubule [GO:0005874]; nuclear envelope [GO:0005635]; spindle [GO:0005819]
E9Q3M9	E9Q3M9|F7B0R9	Cracdl	Capping protein-inhibiting regulator of actin-like	MOUSE	2	126479	-0.686	-0.69	-0.745	-0.471	-0.611	0.686	-0.131	-0.073	0.211	0.104	0.69	0.131	-0.126	0.224	0.078	0.745	0.073	0.126	0.259	0.164	0.471	-0.211	-0.224	-0.259	-0.135	0.611	-0.104	-0.078	-0.164	0.135	E9Q3M9	–	–
E9Q3V2	E9Q3V2	Slc35a3	UDP-N-acetylglucosamine transporter (Fragment)	MOUSE	7	21744.7	-0.69	-0.347	-0.458	-0.315	-0.63	0.69	0.311	0.201	0.251	0.052	0.347	-0.311	-0.068	-0.074	-0.325	0.458	-0.201	0.068	0.051	-0.306	0.315	-0.251	0.074	-0.051	-0.302	0.63	-0.052	0.325	0.306	0.302	E9Q3V2	–	TM	SUBCELLULAR LOCATION: Golgi apparatus membrane {ECO:0000256|ARBA:ARBA00004653}; Multi-pass membrane protein {ECO:0000256|ARBA:ARBA00004653}.	Golgi membrane [GO:0000139]
E9Q3X0	E9Q3X0|Q9EQK5	Mvp	Major vault protein	MOUSE	5	97140.9	-0.929	-0.317	-0.784	-0.564	-0.819	0.929	0.678	0.139	0.404	0.273	0.317	-0.678	-0.54	-0.253	-0.565	0.784	-0.139	0.54	0.207	-0.035	0.564	-0.404	0.253	-0.207	-0.241	0.819	-0.273	0.565	0.035	0.241	E9Q3X0	–	–	SUBCELLULAR LOCATION: Cytoplasm {ECO:0000256|ARBA:ARBA00004496}. Nucleus {ECO:0000256|ARBA:ARBA00004123}.	cytoskeleton [GO:0005856]; cytosol [GO:0005829]; nucleus [GO:0005634]; perinuclear region of cytoplasm [GO:0048471]; ribonucleoprotein complex [GO:1990904]
E9Q3Y4	E9Q3Y4|Q9ESE1|A0A0A6YXL6|A0A0A6YXX3|A0A1D5RM41|Q8BSM6|Q9EPN1	Lrba	Lipopolysaccharide-responsive and beige-like anchor protein	MOUSE	60	319662	-0.515	-0.233	-0.406	-0.401	-0.44	0.515	0.294	0.141	0.127	0.07	0.233	-0.294	-0.135	-0.148	-0.198	0.406	-0.141	0.135	0.015	-0.079	0.401	-0.127	0.148	-0.015	-0.073	0.44	-0.07	0.198	0.079	0.073	E9Q3Y4	–	TM	SUBCELLULAR LOCATION: Cell membrane {ECO:0000256|ARBA:ARBA00004162}; Single-pass membrane protein {ECO:0000256|ARBA:ARBA00004162}. Endoplasmic reticulum membrane {ECO:0000256|ARBA:ARBA00004389}; Single-pass membrane protein {ECO:0000256|ARBA:ARBA00004389}. Golgi apparatus, trans-Golgi network membrane {ECO:0000256|ARBA:ARBA00046303}; Single-pass membrane protein {ECO:0000256|ARBA:ARBA00046303}. L…	cytosol [GO:0005829]; endoplasmic reticulum membrane [GO:0005789]; lysosomal membrane [GO:0005765]; plasma membrane [GO:0005886]; trans-Golgi network [GO:0005802]
E9Q411	E9Q411	Nbas	Neuroblastoma-amplified sequence	MOUSE	18	269022	-0.893	-0.384	-0.788	-0.477	-0.73	0.893	0.558	0.093	0.461	0.166	0.384	-0.558	-0.43	-0.129	-0.403	0.788	-0.093	0.43	0.372	-0.035	0.477	-0.461	0.129	-0.372	-0.391	0.73	-0.166	0.403	0.035	0.391	E9Q411	–	–	SUBCELLULAR LOCATION: Endoplasmic reticulum {ECO:0000256|ARBA:ARBA00004240}.	Dsl1/NZR complex [GO:0070939]
E9Q414	E9Q414|E9Q1Y3	Apob	Apolipoprotein B-100	MOUSE	2	510792	-0.601	-0.299	-0.368	-0.469	-0.385	0.601	0.302	0.233	0.132	0.216	0.299	-0.302	-0.069	-0.17	-0.086	0.368	-0.233	0.069	-0.101	-0.017	0.469	-0.132	0.17	0.101	0.084	0.385	-0.216	0.086	0.017	-0.084	E9Q414	SP	–	SUBCELLULAR LOCATION: Cytoplasm {ECO:0000250|UniProtKB:P04114}. Secreted {ECO:0000250|UniProtKB:P04114}. Lipid droplet {ECO:0000250|UniProtKB:P04114}.	cytosol [GO:0005829]; endoplasmic reticulum [GO:0005783]; endoplasmic reticulum exit site [GO:0070971]; extracellular region [GO:0005576]; intermediate-density lipoprotein particle [GO:0034363]; lipid droplet [GO:0005811]; low-density lipoprotein particle [GO:0034362]; mature chylomicron [GO:0034359]; neuronal cell body [GO:0043025]; very-low-density lipoprotein particle [GO:0034361]
E9Q4M2	E9Q4M2|P54310|A0A0U1RNR0	Lipe	Hormone-sensitive lipase	MOUSE	12	118136	-0.535	-0.216	-0.412	-0.565	-0.527	0.535	0.357	0.198	-0.041	0.037	0.216	-0.357	-0.089	-0.335	-0.182	0.412	-0.198	0.089	-0.239	-0.08	0.565	0.041	0.335	0.239	0.11	0.527	-0.037	0.182	0.08	-0.11	E9Q4M2	–	–	SUBCELLULAR LOCATION: Cell membrane {ECO:0000256|ARBA:ARBA00004236}. Cytoplasm, cytosol {ECO:0000256|ARBA:ARBA00004514}. Lipid droplet {ECO:0000256|ARBA:ARBA00004502}. Membrane, caveola {ECO:0000256|ARBA:ARBA00004345}.	caveola [GO:0005901]; cytosol [GO:0005829]; lipid droplet [GO:0005811]
E9Q4S7	E9Q4S7|A2AWF9|Q64455|A2AWF8	Ptprj	Protein-tyrosine-phosphatase	MOUSE	6	149618	-1.431	-0.517	-1.165	-0.41	-1.151	1.431	1.222	0.273	0.958	0.431	0.517	-1.222	-0.956	0.061	-0.942	1.165	-0.273	0.956	0.692	0.171	0.41	-0.958	-0.061	-0.692	-0.678	1.151	-0.431	0.942	-0.171	0.678	E9Q4S7	SP	TM	SUBCELLULAR LOCATION: Cell junction {ECO:0000256|ARBA:ARBA00004282}. Cell membrane {ECO:0000256|ARBA:ARBA00004251}; Single-pass type I membrane protein {ECO:0000256|ARBA:ARBA00004251}. Cell projection, ruffle membrane {ECO:0000256|ARBA:ARBA00004632}.	cell surface [GO:0009986]; cell-cell junction [GO:0005911]; immunological synapse [GO:0001772]; nuclear body [GO:0016604]; nucleolus [GO:0005730]; ruffle membrane [GO:0032587]
E9Q4X2	E9Q4X2|F6YNY8	Uggt2	UDP-glucose glycoprotein glucosyltransferase 2	MOUSE	3	173505	-0.559	-0.293	-0.429	-0.569	-0.166	0.559	0.283	0.076	0.465	0.515	0.293	-0.283	-0.153	-0.192	0.212	0.429	-0.076	0.153	0.423	0.523	0.569	-0.465	0.192	-0.423	0.1	0.166	-0.515	-0.212	-0.523	-0.1	E9Q4X2	SP	–	SUBCELLULAR LOCATION: Endoplasmic reticulum lumen {ECO:0000256|ARBA:ARBA00004319}.	endoplasmic reticulum [GO:0005783]; endoplasmic reticulum lumen [GO:0005788]; protein-containing complex [GO:0032991]
E9Q4X5	E9Q4X5|Q8R5F8|E9PWX4|E9Q2P3|E9PVI7	Eps8l1	Epidermal growth factor receptor kinase substrate 8-like protein 1	MOUSE	3	87572.9	1.715	2.055	1.675	1.241	1.239	-1.715	0.533	-0.025	-0.446	-0.449	-2.055	-0.533	-0.426	-0.889	-0.794	-1.675	0.025	0.426	-0.433	-0.42	-1.241	0.446	0.889	0.433	0.074	-1.239	0.449	0.794	0.42	-0.074	E9Q4X5	–	–	SUBCELLULAR LOCATION: Cytoplasm {ECO:0000256|ARBA:ARBA00004496}.	cytosol [GO:0005829]; protein-containing complex [GO:0032991]; ruffle membrane [GO:0032587]; stereocilium tip [GO:0032426]
E9Q4Z2	E9Q4Z2	Acacb	Acetyl-CoA carboxylase 2	MOUSE	83	278141	-0.203	0.079	0.106	-0.434	-0.169	0.203	0.323	0.291	-0.21	0.059	-0.079	-0.323	-0.021	-0.521	-0.222	-0.106	-0.291	0.021	-0.584	-0.243	0.434	0.21	0.521	0.584	0.252	0.169	-0.059	0.222	0.243	-0.252	E9Q4Z2	–	–	SUBCELLULAR LOCATION: Mitochondrion {ECO:0000269|PubMed:10677481}.	mitochondrial fatty acid beta-oxidation multienzyme complex [GO:0016507]; mitochondrial outer membrane [GO:0005741]; mitochondrion [GO:0005739]; nucleus [GO:0005634]
E9Q509	E9Q509|G3X925|P53657|D3Z2C4	Pklr	Pyruvate kinase	MOUSE	31	59161.9	-0.74	-0.268	-0.586	-0.442	-0.592	0.74	0.506	0.173	0.257	0.201	0.268	-0.506	-0.346	-0.154	-0.301	0.586	-0.173	0.346	0.154	0.045	0.442	-0.257	0.154	-0.154	-0.103	0.592	-0.201	0.301	-0.045	0.103	E9Q509	–	–
E9Q512	E9Q512|H3BJG4|Q8BVJ9	Trip11	Thyroid hormone receptor interactor 11	MOUSE	4	227022	-1.569	-0.353	-0.848	-0.844	-1.338	1.569	1.336	0.397	0.725	0.231	0.353	-1.336	-0.518	-0.539	-1.105	0.848	-0.397	0.518	-0.046	-0.192	0.844	-0.725	0.539	0.046	-0.494	1.338	-0.231	1.105	0.192	0.494	E9Q512	–	–	SUBCELLULAR LOCATION: Golgi apparatus membrane {ECO:0000256|ARBA:ARBA00004395}; Peripheral membrane protein {ECO:0000256|ARBA:ARBA00004395}.	acrosomal membrane [GO:0002080]; cilium [GO:0005929]; cis-Golgi network [GO:0005801]; endoplasmic reticulum-Golgi intermediate compartment [GO:0005793]; Golgi apparatus [GO:0005794]; Golgi membrane [GO:0000139]; inner acrosomal membrane [GO:0002079]; outer acrosomal membrane [GO:0002081]
E9Q555	E9Q555|A0A171EBL2	Rnf213	E3 ubiquitin-protein ligase RNF213	MOUSE	43	592076	-0.967	-0.265	-0.671	-0.437	-0.776	0.967	0.712	0.291	0.606	0.195	0.265	-0.712	-0.391	-0.146	-0.536	0.671	-0.291	0.391	0.312	-0.087	0.437	-0.606	0.146	-0.312	-0.419	0.776	-0.195	0.536	0.087	0.419	E9Q555	–	–	SUBCELLULAR LOCATION: Cytoplasm, cytosol {ECO:0000250|UniProtKB:Q63HN8}. Lipid droplet {ECO:0000250|UniProtKB:Q63HN8}.	cytoplasm [GO:0005737]; cytosol [GO:0005829]; lipid droplet [GO:0005811]
E9Q557	E9Q557|E9PZW0	Dsp	Desmoplakin	MOUSE	31	335360	-0.688	-0.3	-0.568	-0.437	-0.307	0.688	0.4	0.161	0.293	0.402	0.3	-0.4	-0.211	-0.14	-0.08	0.568	-0.161	0.211	0.07	0.25	0.437	-0.293	0.14	-0.07	0.095	0.307	-0.402	0.08	-0.25	-0.095	E9Q557	–	–	SUBCELLULAR LOCATION: Cell junction, desmosome {ECO:0000269|PubMed:12494996, ECO:0000269|PubMed:15479741, ECO:0000269|PubMed:18079750, ECO:0000269|PubMed:22515648, ECO:0000269|PubMed:27033150, ECO:0000269|PubMed:27375112, ECO:0000269|PubMed:28507225, ECO:0000269|PubMed:38395410}. Cell membrane {ECO:0000269|PubMed:21285247, ECO:0000269|PubMed:22515648, ECO:0000269|PubMed:26403541}. Cytoplasm {ECO:…	adherens junction [GO:0005912]; basolateral plasma membrane [GO:0016323]; cell-cell junction [GO:0005911]; cornified envelope [GO:0001533]; cytoplasm [GO:0005737]; cytoskeleton [GO:0005856]; desmosome [GO:0030057]; fascia adherens [GO:0005916]; intercalated disc [GO:0014704]; plasma membrane [GO:0005886]
E9Q5D6	E9Q5D6|P69566|A0A1Y7VLX7	Ranbp9	Ran-binding protein 9	MOUSE	7	76679.7	-0.813	-0.501	-0.691	-0.448	-0.628	0.813	0.286	0.01	0.199	0.125	0.501	-0.286	-0.413	0.109	-0.165	0.691	-0.01	0.413	0.21	0.159	0.448	-0.199	-0.109	-0.21	-0.161	0.628	-0.125	0.165	-0.159	0.161	E9Q5D6	–	–		cytosol [GO:0005829]; nuclear body [GO:0016604]; ubiquitin ligase complex [GO:0000151]
E9Q5D9	E9Q5D9|F8WH23|Q61581	Igfbp7	Insulin-like growth factor-binding protein 7	MOUSE	9	33887.1	-1.615	-0.579	-1.418	-0.722	-1.267	1.615	1.086	0.241	0.96	0.374	0.579	-1.086	-0.939	-0.091	-0.674	1.418	-0.241	0.939	0.731	0.036	0.722	-0.96	0.091	-0.731	-0.544	1.267	-0.374	0.674	-0.036	0.544	E9Q5D9	SP	–	SUBCELLULAR LOCATION: Secreted {ECO:0000256|ARBA:ARBA00004613}.	extracellular region [GO:0005576]
E9Q5K4	E9Q5K4|Q9WV19|P33267|A0A0U1RPL9	Cyp2c23	Cytochrome P450 2C44	MOUSE	2	56877.4	-0.79	-0.012	-0.257	-0.401	-0.542	0.79	0.407	0.164	0.389	-0.517	0.012	-0.407	-0.245	-0.389	-0.924	0.257	-0.164	0.245	0.18	-0.285	0.401	-0.389	0.389	-0.18	-0.25	0.542	0.517	0.924	0.285	0.25	E9Q5K4	SP	–	SUBCELLULAR LOCATION: Endoplasmic reticulum membrane {ECO:0000269|PubMed:15084647}. Microsome membrane {ECO:0000269|PubMed:15084647}.	endoplasmic reticulum membrane [GO:0005789]
E9Q5K9	E9Q5K9|D6RG95	Ythdc1	YTH domain-containing protein 1	MOUSE	7	85933	-0.563	-0.251	-0.559	-0.63	-0.477	0.563	0.389	0.105	-0.04	0.194	0.251	-0.389	-0.291	-0.366	-0.272	0.559	-0.105	0.291	0.003	0.082	0.63	0.04	0.366	-0.003	0.078	0.477	-0.194	0.272	-0.082	-0.078	E9Q5K9	–	–	SUBCELLULAR LOCATION: Nucleus {ECO:0000269|PubMed:29799838}. Nucleus speckle {ECO:0000250|UniProtKB:Q96MU7}. Note=Localizes to a novel subnuclear structure, the YT bodies. {ECO:0000250|UniProtKB:Q9QY02}.	nuclear speck [GO:0016607]; nucleus [GO:0005634]; plasma membrane [GO:0005886]
E9Q5P0	E9Q5P0|O35453|G3UWE8|A0A0U1RNM3	Hpn	Serine protease hepsin	MOUSE	5	48900.6	-1.188	-0.263	-0.954	-0.504	-0.878	1.188	0.908	0.505	0.589	0.407	0.263	-0.908	-0.564	-0.197	-0.679	0.954	-0.505	0.564	0.34	0.054	0.504	-0.589	0.197	-0.34	-0.297	0.878	-0.407	0.679	-0.054	0.297	E9Q5P0	–	TM	SUBCELLULAR LOCATION: Apical cell membrane {ECO:0000256|ARBA:ARBA00004655}; Single-pass type II membrane protein {ECO:0000256|ARBA:ARBA00004655}.	apical plasma membrane [GO:0016324]
E9Q612	E9Q612|E9Q4I1|E9PVJ6|A0A0N4SUY2	Ptpro	Receptor-type tyrosine-protein phosphatase O	MOUSE	20	139556	-3.229	-0.503	-2.991	-0.222	-3.521	3.229	2.691	0.449	2.97	0.65	0.503	-2.691	-2.692	0.272	-3.113	2.991	-0.449	2.692	3.126	0.512	0.222	-2.97	-0.272	-3.126	-3.28	3.521	-0.65	3.113	-0.512	3.28	E9Q612	SP	TM	SUBCELLULAR LOCATION: Membrane {ECO:0000250}; Single-pass type I membrane protein {ECO:0000250}.	apical plasma membrane [GO:0016324]; dendritic spine [GO:0043197]; GABA-ergic synapse [GO:0098982]; glutamatergic synapse [GO:0098978]; lateral plasma membrane [GO:0016328]; plasma membrane [GO:0005886]; postsynaptic density membrane [GO:0098839]
E9Q616	E9Q616|A0A494BBD5|A0A494B8Y7|G5E8K8	Ahnak	AHNAK nucleoprotein (desmoyokin)	MOUSE	13	605041	-0.495	-0.131	-0.254	-0.382	-0.278	0.495	0.305	0.205	0.103	0.181	0.131	-0.305	-0.085	-0.174	-0.114	0.254	-0.205	0.085	-0.057	-0.005	0.382	-0.103	0.174	0.057	0.007	0.278	-0.181	0.114	0.005	-0.007	E9Q616	–	–	SUBCELLULAR LOCATION: Nucleus {ECO:0000256|ARBA:ARBA00004123}.	actin cytoskeleton [GO:0015629]; cell-cell contact zone [GO:0044291]; cell-cell junction [GO:0005911]; costamere [GO:0043034]; cytoplasm [GO:0005737]; cytosol [GO:0005829]; extracellular exosome [GO:0070062]; membrane raft [GO:0045121]; nucleus [GO:0005634]; plasma membrane [GO:0005886]; plasma membrane protein complex [GO:0098797]; sarcolemma [GO:0042383]; vesicle [GO:0031982]
E9Q634	E9Q634|P70248|Q8CG29|G3V011|A0A1L1STM1	Myo1e	Unconventional myosin-Ie	MOUSE	23	127443	-0.696	-0.227	-0.535	-0.465	-0.499	0.696	0.462	0.162	0.229	0.153	0.227	-0.462	-0.248	-0.199	-0.254	0.535	-0.162	0.248	0.121	0.008	0.465	-0.229	0.199	-0.121	-0.014	0.499	-0.153	0.254	-0.008	0.014	E9Q634	–	–	SUBCELLULAR LOCATION: Cytoplasm {ECO:0000269|PubMed:19005011}. Cell junction {ECO:0000269|PubMed:19005011}. Cytoplasmic vesicle {ECO:0000305|PubMed:19005011}. Cytoplasmic vesicle, clathrin-coated vesicle {ECO:0000269|PubMed:19005011}. Cytoplasm, cytoskeleton {ECO:0000269|PubMed:19005011}. Note=In podocytes, it localizes close to and is associated with the cytoplasmic membrane, with enrichment at …	adherens junction [GO:0005912]; brush border [GO:0005903]; clathrin-coated endocytic vesicle [GO:0045334]; cytoplasm [GO:0005737]; cytoskeleton [GO:0005856]; myosin complex [GO:0016459]
E9Q6A6	E9Q6A6|Q8C6K9	Col6a6	Collagen alpha-6(VI) chain	MOUSE	7	248189	-0.517	-0.272	-0.48	-0.436	-0.493	0.517	0.297	0.038	0.324	0.034	0.272	-0.297	-0.225	0.015	-0.263	0.48	-0.038	0.225	0.252	-0.013	0.436	-0.324	-0.015	-0.252	-0.289	0.493	-0.034	0.263	0.013	0.289	E9Q6A6	SP	–	SUBCELLULAR LOCATION: Secreted, extracellular space, extracellular matrix {ECO:0000256|ARBA:ARBA00004498}.	collagen trimer [GO:0005581]; extracellular region [GO:0005576]
E9Q6D3	E9Q6D3	Ccdc121	Coiled-coil domain-containing 121	MOUSE	2	38573.5	-0.56	0.064	-0.221	-0.512	-0.745	0.56	0.764	0.453	0.078	-0.178	-0.064	-0.764	-0.336	-0.516	-0.877	0.221	-0.453	0.336	-0.197	-0.614	0.512	-0.078	0.516	0.197	-0.3	0.745	0.178	0.877	0.614	0.3	E9Q6D3	–	–
E9Q6G4	E9Q6G4|Q91V24	Abca7	ATP-binding cassette sub-family A member 7	MOUSE	3	239912	-1.493	-0.358	-1.486	-0.394	-1.56	1.493	1.135	0.069	1.167	0.173	0.358	-1.135	-1.251	0.032	-1.325	1.486	-0.069	1.251	0.951	-0.032	0.394	-1.167	-0.032	-0.951	-1.026	1.56	-0.173	1.325	0.032	1.026	E9Q6G4	–	TM	SUBCELLULAR LOCATION: Cell membrane {ECO:0000256|ARBA:ARBA00004651}; Multi-pass membrane protein {ECO:0000256|ARBA:ARBA00004651}. Cell projection, phagocytic cup {ECO:0000256|ARBA:ARBA00004231}. Cell projection, ruffle membrane {ECO:0000256|ARBA:ARBA00004632}. Cytoplasm {ECO:0000256|ARBA:ARBA00004496}. Early endosome membrane {ECO:0000256|ARBA:ARBA00004520}; Multi-pass membrane protein {ECO:00002…	cell junction [GO:0030054]; early endosome membrane [GO:0031901]; Golgi membrane [GO:0000139]; phagocytic cup [GO:0001891]; ruffle membrane [GO:0032587]
E9Q6H8	E9Q6H8|A0A0N4SWD7|A0A0N4SUU0|A0A0N4SW19|A0A0N4SUV0|A0A0N4SWC0|A0A0N4SWF5|A0A0N4SUY3|A0A0N4SV65|A0A1L1SQF5|A0A0N4SVR9	Plekha5	Pleckstrin homology domain-containing, family A member 5	MOUSE	6	145547	-0.907	-0.344	-0.727	-0.493	-0.733	0.907	0.501	0.282	0.468	0.263	0.344	-0.501	-0.316	-0.095	-0.3	0.727	-0.282	0.316	0.235	-0.05	0.493	-0.468	0.095	-0.235	-0.205	0.733	-0.263	0.3	0.05	0.205	E9Q6H8	–	–	SUBCELLULAR LOCATION: Cytoplasm {ECO:0000256|ARBA:ARBA00004496}.	cytosol [GO:0005829]; glutamatergic synapse [GO:0098978]; nucleoplasm [GO:0005654]; postsynaptic density [GO:0014069]
E9Q6R7	E9Q6R7|Q61636|A0A1W2P7C0|A0A1W2P8A5|A0A1W2P8G5|A0A1W2P6L4	Utrn	Utrophin	MOUSE	44	394867	-1.336	-0.436	-1.117	-0.609	-1.04	1.336	0.916	0.216	0.735	0.201	0.436	-0.916	-0.738	-0.208	-0.661	1.117	-0.216	0.738	0.46	0.032	0.609	-0.735	0.208	-0.46	-0.491	1.04	-0.201	0.661	-0.032	0.491	E9Q6R7	–	–	SUBCELLULAR LOCATION: Cytoplasm, cytoskeleton {ECO:0000256|ARBA:ARBA00004245, ECO:0000256|PIRNR:PIRNR002341}. Postsynaptic cell membrane {ECO:0000256|ARBA:ARBA00060392}; Peripheral membrane protein {ECO:0000256|ARBA:ARBA00060392}; Cytoplasmic side {ECO:0000256|ARBA:ARBA00060392}.	ciliary basal body [GO:0036064]; contractile ring [GO:0070938]; cytosol [GO:0005829]; dystrophin-associated glycoprotein complex [GO:0016010]; filopodium membrane [GO:0031527]; neuromuscular junction [GO:0031594]; nucleoplasm [GO:0005654]; plasma membrane [GO:0005886]; postsynaptic membrane [GO:0045211]; protein-containing complex [GO:0032991]; sarcolemma [GO:0042383]; synapse [GO:0045202]
E9Q7D5	E9Q7D5|S4R1F1	Arhgef5	Rho guanine nucleotide exchange factor 5	MOUSE	15	177688	-0.713	-0.303	-0.419	-0.426	-0.44	0.713	0.417	0.202	0.315	0.253	0.303	-0.417	-0.117	-0.093	-0.126	0.419	-0.202	0.117	0.045	-0.02	0.426	-0.315	0.093	-0.045	-0.041	0.44	-0.253	0.126	0.02	0.041	E9Q7D5	–	–	SUBCELLULAR LOCATION: Nucleus {ECO:0000250|UniProtKB:Q12774}. Cytoplasm {ECO:0000250|UniProtKB:Q12774}. Cell projection, podosome {ECO:0000269|PubMed:21525037}.	anchoring junction [GO:0070161]; cell projection [GO:0042995]; cytosol [GO:0005829]; nucleoplasm [GO:0005654]; plasma membrane [GO:0005886]; podosome [GO:0002102]
E9Q7G0	E9Q7G0|A0A1B0GSW3|F6ZQA3|A0A1B0GT61|A0A1B0GSH2	Numa1	Nuclear mitotic apparatus protein 1	MOUSE	44	236710	-1.034	-0.437	-0.81	-0.619	-0.791	1.034	0.539	0.179	0.391	0.256	0.437	-0.539	-0.385	-0.146	-0.317	0.81	-0.179	0.385	0.228	0.014	0.619	-0.391	0.146	-0.228	-0.163	0.791	-0.256	0.317	-0.014	0.163	E9Q7G0	–	–	SUBCELLULAR LOCATION: Nucleus {ECO:0000269|PubMed:19255246}. Nucleus, nucleoplasm {ECO:0000250|UniProtKB:Q14980}. Nucleus matrix {ECO:0000250|UniProtKB:Q14980}. Chromosome {ECO:0000250|UniProtKB:Q14980}. Cytoplasm, cytoskeleton {ECO:0000269|PubMed:26765568}. Cytoplasm, cytoskeleton, microtubule organizing center, centrosome {ECO:0000250|UniProtKB:Q14980}. Cytoplasm, cytoskeleton, spindle pole {EC…	cell cortex region [GO:0099738]; centrosome [GO:0005813]; chromosome [GO:0005694]; cortical microtubule [GO:0055028]; cytoplasmic microtubule bundle [GO:1905720]; cytosol [GO:0005829]; dendrite [GO:0030425]; lateral cell cortex [GO:0097575]; lateral plasma membrane [GO:0016328]; microtubule bundle [GO:0097427]; microtubule minus-end [GO:0036449]; microtubule plus-end [GO:0035371]; mitotic spindle…
E9Q7K1	E9Q7K1|Q64520	Guk1	Guanylate kinase	MOUSE	6	22956.7	-0.615	0.099	-0.322	-0.492	-0.662	0.615	0.787	0.302	0.201	-0.019	-0.099	-0.787	-0.487	-0.593	-0.684	0.322	-0.302	0.487	-0.162	-0.286	0.492	-0.201	0.593	0.162	-0.13	0.662	0.019	0.684	0.286	0.13	E9Q7K1	–	–	SUBCELLULAR LOCATION: Cytoplasm, cytosol {ECO:0000256|ARBA:ARBA00004514}. Photoreceptor inner segment {ECO:0000256|ARBA:ARBA00004437}.	cytosol [GO:0005829]; photoreceptor inner segment [GO:0001917]
E9Q7K9	E9Q7K9|Q3U2U7|F7AGB5|E9Q0X9	Mettl17	Methyltransferase-like protein 17, mitochondrial	MOUSE	3	55815.1	-0.229	-0.076	-0.699	-0.445	-0.721	0.229	0.153	-0.471	-0.216	-0.492	0.076	-0.153	-0.623	-0.369	-0.645	0.699	0.471	0.623	0.254	-0.021	0.445	0.216	0.369	-0.254	-0.276	0.721	0.492	0.645	0.021	0.276	E9Q7K9	–	–	SUBCELLULAR LOCATION: Mitochondrion matrix {ECO:0000256|ARBA:ARBA00004305}.	mitochondrial matrix [GO:0005759]
E9Q7L0	E9Q7L0|B2RXT3	Ogdhl	Oxoglutarate dehydrogenase-like	MOUSE	17	117568	-0.97	-0.187	-0.762	-0.589	-0.725	0.97	0.842	0.122	0.425	0.324	0.187	-0.842	-0.65	-0.377	-0.53	0.762	-0.122	0.65	0.303	0.162	0.589	-0.425	0.377	-0.303	-0.105	0.725	-0.324	0.53	-0.162	0.105	E9Q7L0	–	–	SUBCELLULAR LOCATION: Mitochondrion matrix {ECO:0000256|ARBA:ARBA00004305}.	mitochondrial matrix [GO:0005759]
E9Q7L1	E9Q7L1|G3UX45	Urb2	URB2 ribosome biogenesis 2 homolog (S. cerevisiae)	MOUSE	3	173842	-1.459	-0.022	-1.316	-0.513	-1.134	1.459	1.438	0.143	0.946	0.325	0.022	-1.438	-1.294	-0.492	-1.113	1.316	-0.143	1.294	0.803	0.182	0.513	-0.946	0.492	-0.803	-0.621	1.134	-0.325	1.113	-0.182	0.621	E9Q7L1	–	–		aggresome [GO:0016235]; midbody [GO:0030496]; nucleolus [GO:0005730]
E9Q7M2	E9Q7M2|A0A0G2JFZ4	Tsc22d2	TSC22 domain family, member 2	MOUSE	2	78595.1	-0.702	-0.032	-0.754	-0.57	-0.503	0.702	0.691	-0.052	0.042	-0.105	0.032	-0.691	-0.761	-0.538	-0.471	0.754	0.052	0.761	0.091	-0.057	0.57	-0.042	0.538	-0.091	-0.147	0.503	0.105	0.471	0.057	0.147	E9Q7M2	–	–
E9Q7P9	E9Q7P9	Cdhr2	Cadherin-related family member 2	MOUSE	15	143315	-4.009	-1.369	-3.431	-0.805	-3.335	4.009	2.818	0.775	3.168	0.847	1.369	-2.818	-2.028	0.519	-2.053	3.431	-0.775	2.028	2.681	0.282	0.805	-3.168	-0.519	-2.681	-2.487	3.335	-0.847	2.053	-0.282	2.487	E9Q7P9	SP	TM	SUBCELLULAR LOCATION: Apical cell membrane {ECO:0000250|UniProtKB:Q9BYE9}; Single-pass type I membrane protein {ECO:0000250|UniProtKB:Q9BYE9}. Cell projection, microvillus membrane {ECO:0000250|UniProtKB:Q9BYE9}; Single-pass type I membrane protein {ECO:0000250|UniProtKB:Q9BYE9}. Cell junction {ECO:0000250|UniProtKB:Q9BYE9}.	anchoring junction [GO:0070161]; apical plasma membrane [GO:0016324]; brush border membrane [GO:0031526]; microvillus membrane [GO:0031528]; plasma membrane [GO:0005886]
E9Q7Q7	E9Q7Q7|Q61085|Q80WU2	Rhpn1	Rhophilin-1	MOUSE	5	74201.6	-0.896	-0.311	-1.293	-0.58	-1.211	0.896	0.627	-0.226	0.274	0	0.311	-0.627	-0.992	-0.265	-0.982	1.293	0.226	0.992	0.607	0.132	0.58	-0.274	0.265	-0.607	-0.636	1.211	0	0.982	-0.132	0.636	E9Q7Q7	–	–
E9Q7Q8	E9Q7Q8|E9QNU1|A0A0R4J1N4|A0A0R4J1Q4|A0A0R4J1M9|Q8R2G4|E9Q1U7|F6RER8|E9Q7Z7|E9Q8Z0|E9Q9Q8|E9Q984|E9Q630|F6W3A0	Art3	NAD(P)(+)--arginine ADP-ribosyltransferase	MOUSE	7	43749.4	-1.865	-0.525	-1.857	-0.417	-1.768	1.865	1.417	0.045	1.546	0.191	0.525	-1.417	-1.419	0.067	-1.382	1.857	-0.045	1.419	1.464	0.247	0.417	-1.546	-0.067	-1.464	-1.449	1.768	-0.191	1.382	-0.247	1.449	E9Q7Q8	SP	–	SUBCELLULAR LOCATION: Cell membrane {ECO:0000256|ARBA:ARBA00004609}; Lipid-anchor, GPI-anchor {ECO:0000256|ARBA:ARBA00004609}.	plasma membrane [GO:0005886]; side of membrane [GO:0098552]
E9Q7X6	E9Q7X6|A0A338P6D4|E9Q440	Heg1	Protein HEG homolog 1	MOUSE	3	143551	-0.388	0.121	-0.239	-0.736	-0.125	0.388	0.509	0.149	-0.347	0.263	-0.121	-0.509	-0.359	-0.856	-0.246	0.239	-0.149	0.359	-0.497	0.114	0.736	0.347	0.856	0.497	0.611	0.125	-0.263	0.246	-0.114	-0.611	E9Q7X6	SP	TM	SUBCELLULAR LOCATION: Cell membrane {ECO:0000305}; Single-pass type I membrane protein {ECO:0000305}. Cell junction {ECO:0000269|PubMed:19151727}.	cell surface [GO:0009986]; cell-cell junction [GO:0005911]; external side of plasma membrane [GO:0009897]
E9Q8A3	E9Q8A3|Q8BKC8|D6RI80	Pi4kb	Phosphatidylinositol 4-kinase beta	MOUSE	3	93515.7	-0.642	-0.246	-0.655	-0.69	-0.387	0.642	0.584	-0.006	0.029	0.256	0.246	-0.584	-0.589	-0.555	-0.351	0.655	0.006	0.589	0.034	0.238	0.69	-0.029	0.555	-0.034	0.204	0.387	-0.256	0.351	-0.238	-0.204	E9Q8A3	–	–	SUBCELLULAR LOCATION: Mitochondrion outer membrane {ECO:0000256|ARBA:ARBA00004450}; Peripheral membrane protein {ECO:0000256|ARBA:ARBA00004450}. Rough endoplasmic reticulum membrane {ECO:0000256|ARBA:ARBA00037860}; Peripheral membrane protein {ECO:0000256|ARBA:ARBA00037860}.	Golgi membrane [GO:0000139]; mitochondrial outer membrane [GO:0005741]; rough endoplasmic reticulum membrane [GO:0030867]
E9Q8B5	E9Q8B5|E9PUM5|E9Q8B6	Cfhr4	Complement factor H-related 4	MOUSE	3	102688	-3.657	-0.373	-2.799	-0.71	-3.199	3.657	3.284	0.782	2.947	0.718	0.373	-3.284	-2.455	-0.167	-2.841	2.799	-0.782	2.455	2.165	-0.362	0.71	-2.947	0.167	-2.165	-2.588	3.199	-0.718	2.841	0.362	2.588	E9Q8B5	SP	–	SUBCELLULAR LOCATION: Secreted {ECO:0000256|ARBA:ARBA00004613}.	extracellular space [GO:0005615]
E9Q8D0	E9Q8D0	Dnajc21	DnaJ homolog subfamily C member 21	MOUSE	3	62304	-0.64	-0.188	-0.519	-0.491	-0.475	0.64	0.494	0.103	0.132	0.207	0.188	-0.494	-0.458	-0.429	-0.287	0.519	-0.103	0.458	-0.029	0.136	0.491	-0.132	0.429	0.029	0.166	0.475	-0.207	0.287	-0.136	-0.166	E9Q8D0	–	–	SUBCELLULAR LOCATION: Cytoplasm {ECO:0000250|UniProtKB:Q5F1R6}. Nucleus {ECO:0000250|UniProtKB:Q5F1R6}. Nucleus, nucleolus {ECO:0000250|UniProtKB:Q5F1R6}. Note=Within the nucleus, localizes primarily to the nucleolus. {ECO:0000250|UniProtKB:Q5F1R6}.	cytosol [GO:0005829]; nucleolus [GO:0005730]
E9Q8F8	E9Q8F8	Abca14	ATP-binding cassette, sub-family A (ABC1), member 14	MOUSE	2	193463	-1.148	-0.448	-0.933	-0.421	-0.777	1.148	0.705	0.23	0.645	0.371	0.448	-0.705	-0.475	-0.06	-0.347	0.933	-0.23	0.475	0.416	0.128	0.421	-0.645	0.06	-0.416	-0.288	0.777	-0.371	0.347	-0.128	0.288	E9Q8F8	–	TM	SUBCELLULAR LOCATION: Endomembrane system {ECO:0000256|ARBA:ARBA00004127}; Multi-pass membrane protein {ECO:0000256|ARBA:ARBA00004127}.	cytoplasm [GO:0005737]; endomembrane system [GO:0012505]; membrane [GO:0016020]
E9Q8I0	E9Q8I0|P06909|E9Q8H9|A0A0A6YWP4|D6RGQ0|A0A0A6YVP8	Cfh	Complement factor H	MOUSE	7	145947	-2.749	-0.216	-2.242	-0.425	-2.058	2.749	2.596	0.479	2.324	0.692	0.216	-2.596	-2.125	-0.256	-1.904	2.242	-0.479	2.125	1.865	0.175	0.425	-2.324	0.256	-1.865	-1.632	2.058	-0.692	1.904	-0.175	1.632	E9Q8I0	SP	–	SUBCELLULAR LOCATION: Secreted {ECO:0000256|ARBA:ARBA00004613}.	extracellular region [GO:0005576]
E9Q8I7	E9Q8I7|E9PZN0|E9Q3K1	Nfxl1	Nuclear transcription factor, X-box-binding-like 1	MOUSE	7	107896	-0.861	-0.111	-0.557	-0.468	-0.796	0.861	0.897	0.309	0.243	0.065	0.111	-0.897	-0.34	-0.287	-0.598	0.557	-0.309	0.34	-0.04	-0.171	0.468	-0.243	0.287	0.04	-0.339	0.796	-0.065	0.598	0.171	0.339	E9Q8I7	–	TM		membrane [GO:0016020]; nucleus [GO:0005634]
E9Q8I9	E9Q8I9|A0A5F8MPN1|A0A0J9YVH0	Fry	Protein furry homolog	MOUSE	3	342510	-0.325	-0.292	-0.199	-0.53	-0.031	0.325	0.033	0.063	-0.07	0.298	0.292	-0.033	0.052	-0.17	0.22	0.199	-0.063	-0.052	-0.055	0.168	0.53	0.07	0.17	0.055	0.223	0.031	-0.298	-0.22	-0.168	-0.223	E9Q8I9	–	–	SUBCELLULAR LOCATION: Cytoplasm {ECO:0000250}. Cytoplasm, cytoskeleton, microtubule organizing center, centrosome {ECO:0000250}. Cytoplasm, cytoskeleton, spindle pole {ECO:0000250}. Note=Distributed diffusely throughout the cytoplasm in interphase. Localizes to the separating centrosomes in prophase, to the spindle poles and spindle microtubules in prometaphase to metaphase, to spindle microtubul…	centrosome [GO:0005813]; cytoplasm [GO:0005737]; spindle pole [GO:0000922]
E9Q8M9	E9Q8M9|E9Q8N0|Q60695	Rgl1	Ral guanine nucleotide dissociation stimulator-like 1	MOUSE	3	91009	-0.382	-0.243	-0.201	-0.558	-0.363	0.382	0.139	0.181	-0.176	0.019	0.243	-0.139	0.042	-0.315	-0.12	0.201	-0.181	-0.042	-0.357	-0.162	0.558	0.176	0.315	0.357	0.195	0.363	-0.019	0.12	0.162	-0.195	E9Q8M9	–	–
E9Q8T7	E9Q8T7|Q8K1C9	Dnah1	Dynein heavy chain 1, axonemal	MOUSE	2	491055	-0.762	-0.25	-0.692	-0.39	-0.735	0.762	0.516	0.054	0.384	0.242	0.25	-0.516	-0.531	-0.226	-0.492	0.692	-0.054	0.531	0.317	-0.008	0.39	-0.384	0.226	-0.317	-0.256	0.735	-0.242	0.492	0.008	0.256	E9Q8T7	–	–	SUBCELLULAR LOCATION: Cytoplasm, cytoskeleton, cilium axoneme {ECO:0000250|UniProtKB:Q9P2D7}. Cell projection, cilium, flagellum {ECO:0000269|PubMed:11371505}.	extracellular region [GO:0005576]; inner dynein arm [GO:0036156]; microtubule [GO:0005874]; sperm flagellum [GO:0036126]
E9Q8Z8	E9Q8Z8|E9Q8Z6|E9Q8Z5|P30999|G3X9V2|E9Q904|E9Q901|E9Q903|D3Z2H2|E9Q8Z9|E9Q8Z4|E9Q905|E9Q907|E9Q906|D3Z7H6|E9Q986|D3Z2H7	Ctnnd1	Catenin delta-1	MOUSE	14	108744	-1.231	-0.37	-0.987	-0.725	-0.995	1.231	0.861	0.236	0.476	0.222	0.37	-0.861	-0.508	-0.377	-0.619	0.987	-0.236	0.508	0.313	-0.013	0.725	-0.476	0.377	-0.313	-0.364	0.995	-0.222	0.619	0.013	0.364	E9Q8Z8	–	–	SUBCELLULAR LOCATION: Cell junction, adherens junction {ECO:0000256|ARBA:ARBA00004536}. Cytoplasm {ECO:0000256|ARBA:ARBA00004496}. Nucleus {ECO:0000256|ARBA:ARBA00004123}.	adherens junction [GO:0005912]; catenin complex [GO:0016342]; ciliary basal body [GO:0036064]; cytosol [GO:0005829]; midbody [GO:0030496]; nucleus [GO:0005634]
E9Q912	E9Q912|A0A0G2JGC8	Rap1gds1	Rap1 GTPase-GDP dissociation stimulator 1	MOUSE	3	66817	-0.861	-0.259	-0.682	-0.526	-0.833	0.861	0.724	0.179	0.295	0.091	0.259	-0.724	-0.569	-0.306	-0.775	0.682	-0.179	0.569	0.116	-0.206	0.526	-0.295	0.306	-0.116	-0.306	0.833	-0.091	0.775	0.206	0.306	E9Q912	–	–	SUBCELLULAR LOCATION: Cytoplasm, cytosol {ECO:0000250|UniProtKB:P52306}. Endoplasmic reticulum {ECO:0000250|UniProtKB:P52306}. Mitochondrion {ECO:0000250|UniProtKB:P52306}. Nucleus {ECO:0000250|UniProtKB:P52306}. Note=Nuclear import is dependent on complexing with a GTPase containing a C-terminal polybasic region. {ECO:0000250|UniProtKB:P52306}.	cytosol [GO:0005829]; endoplasmic reticulum [GO:0005783]; extracellular space [GO:0005615]; mitochondrion [GO:0005739]; nucleus [GO:0005634]
E9Q967	E9Q967|Q61062|E9Q150|Q60838	Dvl3	Segment polarity protein dishevelled homolog DVL-3	MOUSE	4	78692.1	-0.565	-0.196	-0.438	-0.272	-0.536	0.565	0.385	0.165	0.21	0.071	0.196	-0.385	-0.235	-0.139	-0.416	0.438	-0.165	0.235	0.164	-0.158	0.272	-0.21	0.139	-0.164	-0.299	0.536	-0.071	0.416	0.158	0.299	E9Q967	–	–	SUBCELLULAR LOCATION: Cytoplasm {ECO:0000256|ARBA:ARBA00004496}.	chromatin [GO:0000785]; cytosol [GO:0005829]
E9Q9B0	E9Q9B0|O35071|Q3V3Y9	Kif1c	Kinesin-like protein KIF1C	MOUSE	16	124612	-0.763	-0.289	-0.543	-0.335	-0.495	0.763	0.474	0.222	0.411	0.317	0.289	-0.474	-0.198	-0.052	-0.132	0.543	-0.222	0.198	0.128	0.065	0.335	-0.411	0.052	-0.128	-0.094	0.495	-0.317	0.132	-0.065	0.094	E9Q9B0	–	–	SUBCELLULAR LOCATION: Cytoplasm, cytoskeleton {ECO:0000256|ARBA:ARBA00004245}.	cytoplasm [GO:0005737]; microtubule [GO:0005874]
E9Q9B7	E9Q9B7|A0A1Y7VME9|A0A1Y7VMH7|A0A1Y7VNF8	Kidins220	Kinase D-interacting substrate 220	MOUSE	14	200835	-1.078	-0.191	-0.721	-0.668	-0.669	1.078	0.933	0.443	0.424	0.339	0.191	-0.933	-0.539	-0.448	-0.679	0.721	-0.443	0.539	0.123	-0.013	0.668	-0.424	0.448	-0.123	-0.003	0.669	-0.339	0.679	0.013	0.003	E9Q9B7	–	TM	SUBCELLULAR LOCATION: Late endosome {ECO:0000256|ARBA:ARBA00004603}. Membrane {ECO:0000256|ARBA:ARBA00004141}; Multi-pass membrane protein {ECO:0000256|ARBA:ARBA00004141}.	cytosol [GO:0005829]; late endosome [GO:0005770]; membrane [GO:0016020]
E9Q9C6	E9Q9C6|E9Q0B5|E9PVG8	Fcgbp	Fc fragment of IgG-binding protein	MOUSE	2	287674	0.712	0.334	0.714	-0.152	1.009	-0.712	-0.377	0.003	-0.965	0.298	-0.334	0.377	0.38	-0.429	0.675	-0.714	-0.003	-0.38	-0.915	0.247	0.152	0.965	0.429	0.915	1.063	-1.009	-0.298	-0.675	-0.247	-1.063	E9Q9C6	SP	–	SUBCELLULAR LOCATION: Secreted {ECO:0000256|ARBA:ARBA00004613}.	extracellular matrix [GO:0031012]; extracellular space [GO:0005615]; mucus layer [GO:0070701]
E9Q9F5	E9Q9F5|E9Q1G8|O55131	Septin7	Septin	MOUSE	17	51079.5	-0.673	-0.392	-0.682	-0.422	-0.566	0.673	0.278	0.018	0.25	0.073	0.392	-0.278	-0.271	0.004	-0.189	0.682	-0.018	0.271	0.236	0.06	0.422	-0.25	-0.004	-0.236	-0.159	0.566	-0.073	0.189	-0.06	0.159	E9Q9F5	–	–	SUBCELLULAR LOCATION: Cell projection, cilium, flagellum {ECO:0000256|ARBA:ARBA00004230}. Chromosome, centromere, kinetochore {ECO:0000256|ARBA:ARBA00004629}. Cleavage furrow {ECO:0000256|ARBA:ARBA00004626}. Cytoplasm, cytoskeleton, cilium axoneme {ECO:0000256|ARBA:ARBA00004430}. Cytoplasm, cytoskeleton, spindle {ECO:0000256|ARBA:ARBA00004186}. Midbody {ECO:0000256|ARBA:ARBA00004214}.	cleavage furrow [GO:0032154]; kinetochore [GO:0000776]; midbody [GO:0030496]; motile cilium [GO:0031514]; septin complex [GO:0031105]; spindle [GO:0005819]
E9Q9G8	E9Q9G8|Q6NWV3	Ift122	Intraflagellar transport protein 122 homolog	MOUSE	7	143598	-0.567	-0.147	-0.463	-0.145	-0.713	0.567	0.362	0.118	0.382	-0.069	0.147	-0.362	-0.243	0.019	-0.567	0.463	-0.118	0.243	0.297	-0.273	0.145	-0.382	-0.019	-0.297	-0.631	0.713	0.069	0.567	0.273	0.631	E9Q9G8	–	–	SUBCELLULAR LOCATION: Cytoplasm, cytoskeleton, cilium basal body {ECO:0000256|ARBA:ARBA00004120}.	ciliary basal body [GO:0036064]; cytosol [GO:0005829]; intraciliary transport particle A [GO:0030991]; nuclear membrane [GO:0031965]; nucleoplasm [GO:0005654]
E9Q9H0	E9Q9H0|Q811D0|H7BWY4|D3Z3B8|F6UDT8|S4R2T8|A0A338P6J0|A0A571BEZ4|A0A571BEK3|E9Q2L2|Q91XM9|D3YUZ8|D3YWU0|A0A338P6I6|Q62108|G3UZL5|A0A338P6E5	Dlg1	Disks large homolog 1	MOUSE	14	101280	-0.878	-0.306	-0.719	-0.553	-0.746	0.878	0.723	0.263	0.359	0.119	0.306	-0.723	-0.441	-0.229	-0.419	0.719	-0.263	0.441	0.128	-0.01	0.553	-0.359	0.229	-0.128	-0.184	0.746	-0.119	0.419	0.01	0.184	E9Q9H0	–	–	SUBCELLULAR LOCATION: Apical cell membrane {ECO:0000256|ARBA:ARBA00004221}. Basolateral cell membrane {ECO:0000256|ARBA:ARBA00004187}. Cell junction {ECO:0000256|ARBA:ARBA00004282}. Cell membrane, sarcolemma {ECO:0000256|ARBA:ARBA00004135}. Cell membrane {ECO:0000256|ARBA:ARBA00004202}; Peripheral membrane protein {ECO:0000256|ARBA:ARBA00004202}. Cytoplasm {ECO:0000256|ARBA:ARBA00004496}. Endopla…	anchoring junction [GO:0070161]; apical plasma membrane [GO:0016324]; basolateral plasma membrane [GO:0016323]; endoplasmic reticulum membrane [GO:0005789]; glutamatergic synapse [GO:0098978]; lateral plasma membrane [GO:0016328]; main axon [GO:0044304]; neuromuscular junction [GO:0031594]; postsynaptic density [GO:0014069]; sarcolemma [GO:0042383]; synaptic membrane [GO:0097060]
E9Q9J4	E9Q9J4|Q6ZQB6	Ppip5k2	Inositol hexakisphosphate and diphosphoinositol-pentakisphosphate kinase	MOUSE	4	141620	-0.708	-0.125	-0.512	-0.301	-0.562	0.708	0.66	0.262	0.443	0.096	0.125	-0.66	-0.374	-0.204	-0.572	0.512	-0.262	0.374	0.184	-0.139	0.301	-0.443	0.204	-0.184	-0.323	0.562	-0.096	0.572	0.139	0.323	E9Q9J4	–	–	SUBCELLULAR LOCATION: Cytoplasm, cytosol {ECO:0000256|ARBA:ARBA00004514, ECO:0000256|RuleBase:RU365032}.	cytosol [GO:0005829]
E9Q9L6	E9Q9L6|Q6ZQA0|A0A0G2JFQ4|F6VTL9|F6ZZB1|D3Z2K6	Nbeal2	Neurobeachin-like protein 2	MOUSE	12	305493	-0.676	-0.113	-0.537	-0.364	-0.627	0.676	0.541	0.073	0.235	0.005	0.113	-0.541	-0.473	-0.37	-0.586	0.537	-0.073	0.473	0.143	-0.006	0.364	-0.235	0.37	-0.143	-0.186	0.627	-0.005	0.586	0.006	0.186	E9Q9L6	–	–	SUBCELLULAR LOCATION: Endoplasmic reticulum {ECO:0000256|ARBA:ARBA00004240}.	endoplasmic reticulum [GO:0005783]
E9Q9R9	E9Q9R9|E9Q9I2|F6YZU5	Dlg5	Disks large homolog 5	MOUSE	2	216208	-0.778	-0.406	-0.529	-0.483	-0.652	0.778	0.041	0.105	0.167	0.119	0.406	-0.041	0.019	0.117	-0.273	0.529	-0.105	-0.019	0.062	-0.15	0.483	-0.167	-0.117	-0.062	-0.196	0.652	-0.119	0.273	0.15	0.196	E9Q9R9	–	–	SUBCELLULAR LOCATION: Cell junction {ECO:0000250|UniProtKB:Q8TDM6}. Cell membrane {ECO:0000250|UniProtKB:Q8TDM6}; Peripheral membrane protein {ECO:0000250|UniProtKB:Q8TDM6}. Postsynaptic density {ECO:0000269|PubMed:25232112}. Cytoplasm, cytoskeleton, cilium basal body {ECO:0000269|PubMed:25644602}. Note=Localized at sites of cell-cell contact. {ECO:0000250|UniProtKB:Q8TDM6}.	adherens junction [GO:0005912]; cell junction [GO:0030054]; ciliary basal body [GO:0036064]; cytoplasm [GO:0005737]; glutamatergic synapse [GO:0098978]; plasma membrane [GO:0005886]; postsynaptic density [GO:0014069]
E9Q9Y4	E9Q9Y4|Q3URK3	Tet1	Methylcytosine dioxygenase TET	MOUSE	2	226250	-0.742	-0.314	-0.456	-0.349	-0.587	0.742	0.428	0.286	0.393	0.155	0.314	-0.428	-0.142	-0.035	-0.273	0.456	-0.286	0.142	0.107	-0.131	0.349	-0.393	0.035	-0.107	-0.238	0.587	-0.155	0.273	0.131	0.238	E9Q9Y4	–	–	SUBCELLULAR LOCATION: Nucleus {ECO:0000269|PubMed:25557551}. Chromosome {ECO:0000269|PubMed:32286661}.; SUBCELLULAR LOCATION: [Isoform 1]: Nucleus {ECO:0000269|PubMed:20639862, ECO:0000269|PubMed:27916660, ECO:0000269|PubMed:36056023}. Chromosome {ECO:0000269|PubMed:27916660}. Note=Contrary to isoform 2, which accumulates at sites of ongoing DNA replication in heterochromatin, isoform 1 shows a h…	nucleoplasm [GO:0005654]; nucleus [GO:0005634]; Sin3-type complex [GO:0070822]
E9QA15	E9QA15|D3Z6I7|E9QA16|E9Q0M9|S4R1T7|Q8VCQ8|F6QLP8|F6ZAW1|F6T2Z7|F6RGN9	Cald1	Caldesmon 1	MOUSE	10	89329	-1.073	-0.323	-0.655	-0.556	-0.809	1.073	0.698	0.248	0.456	0.246	0.323	-0.698	-0.421	-0.168	-0.485	0.655	-0.248	0.421	0.212	-0.029	0.556	-0.456	0.168	-0.212	-0.344	0.809	-0.246	0.485	0.029	0.344	E9QA15	–	–		actin cap [GO:0030478]; actin cytoskeleton [GO:0015629]; membrane [GO:0016020]; plasma membrane [GO:0005886]
E9QAD8	E9QAD8|Q5DU25|A4GZ26|D3Z5I6|D3Z6V7	Iqsec2	IQ motif and SEC7 domain-containing protein 2	MOUSE	2	163744	-0.872	-0.28	-0.529	-0.303	-0.656	0.872	0.591	0.342	0.568	0.215	0.28	-0.591	-0.249	-0.023	-0.376	0.529	-0.342	0.249	0.226	-0.127	0.303	-0.568	0.023	-0.226	-0.353	0.656	-0.215	0.376	0.127	0.353	E9QAD8	–	–	SUBCELLULAR LOCATION: Cytoplasm {ECO:0000256|ARBA:ARBA00004496}.	cytoplasm [GO:0005737]; postsynaptic density, intracellular component [GO:0099092]; Schaffer collateral - CA1 synapse [GO:0098685]
E9QAQ5	E9QAQ5|Q9WV60	Gsk3b	Glycogen synthase kinase-3 beta	MOUSE	16	48502.3	-0.709	-0.31	-0.439	-0.434	-0.537	0.709	0.426	0.221	0.239	0.179	0.31	-0.426	-0.217	-0.122	-0.203	0.439	-0.221	0.217	0.002	-0.058	0.434	-0.239	0.122	-0.002	-0.11	0.537	-0.179	0.203	0.058	0.11	E9QAQ5	–	–	SUBCELLULAR LOCATION: Cell membrane {ECO:0000256|ARBA:ARBA00004236}. Cytoplasm {ECO:0000256|ARBA:ARBA00004496}. Nucleus {ECO:0000256|ARBA:ARBA00004123}.	beta-catenin destruction complex [GO:0030877]; centrosome [GO:0005813]; cytosol [GO:0005829]; glutamatergic synapse [GO:0098978]; mitochondrion [GO:0005739]; nucleoplasm [GO:0005654]; plasma membrane [GO:0005886]; presynapse [GO:0098793]
E9QAS5	E9QAS5|Q6PDQ2|E9QAS4|F6WR45|E9PYL1|A2A8L1|E9PYU4|A0A5F8MQ82	Chd4	DNA helicase	MOUSE	25	220171	-0.747	-0.209	-0.59	-0.481	-0.583	0.747	0.478	0.163	0.288	0.133	0.209	-0.478	-0.41	-0.207	-0.359	0.59	-0.163	0.41	0.18	0.013	0.481	-0.288	0.207	-0.18	-0.186	0.583	-0.133	0.359	-0.013	0.186	E9QAS5	–	–	SUBCELLULAR LOCATION: Cytoplasm, cytoskeleton, microtubule organizing center, centrosome {ECO:0000256|ARBA:ARBA00004300}. Nucleus {ECO:0000256|ARBA:ARBA00004123}.	centrosome [GO:0005813]; cerebellar granule cell to Purkinje cell synapse [GO:0150048]; chromosome, telomeric region [GO:0000781]; cytoplasm [GO:0005737]; NuRD complex [GO:0016581]; RNA polymerase II transcription regulator complex [GO:0090575]; site of DNA damage [GO:0090734]
E9QAT4	E9QAT4|F7BPW6	Sec16a	Protein transport protein Sec16A	MOUSE	12	255510	-1.091	-0.181	-0.844	-0.415	-0.796	1.091	0.918	0.261	0.619	0.263	0.181	-0.918	-0.508	-0.233	-0.534	0.844	-0.261	0.508	0.304	0.015	0.415	-0.619	0.233	-0.304	-0.307	0.796	-0.263	0.534	-0.015	0.307	E9QAT4	–	–	SUBCELLULAR LOCATION: Endoplasmic reticulum membrane {ECO:0000250|UniProtKB:O15027}; Peripheral membrane protein. Golgi apparatus membrane {ECO:0000250|UniProtKB:O15027}; Peripheral membrane protein {ECO:0000250|UniProtKB:O15027}. Cytoplasm, perinuclear region {ECO:0000269|PubMed:27354378}. Cytoplasm, cytosol {ECO:0000250|UniProtKB:O15027}. Microsome membrane {ECO:0000250|UniProtKB:O15027}. Note=…	cytosol [GO:0005829]; endoplasmic reticulum exit site [GO:0070971]; endoplasmic reticulum membrane [GO:0005789]; Golgi membrane [GO:0000139]; organelle membrane [GO:0031090]; perinuclear region of cytoplasm [GO:0048471]
E9QAU4	E9QAU4|A2AQ25|D3Z781|Q8BHR1	Etl4	Enhancer trap locus 4	MOUSE	7	219526	-0.856	-0.125	-0.537	-0.48	-0.746	0.856	0.752	0.25	0.354	0.18	0.125	-0.752	-0.341	-0.418	-0.632	0.537	-0.25	0.341	0.032	-0.298	0.48	-0.354	0.418	-0.032	-0.269	0.746	-0.18	0.632	0.298	0.269	E9QAU4	–	–	SUBCELLULAR LOCATION: Cytoplasm, cytoskeleton {ECO:0000256|ARBA:ARBA00004245}.	centrosome [GO:0005813]; cytoplasm [GO:0005737]
E9QAU9	E9QAU9|Q8BVU0|B2RXP1|B7ZWM8|E9Q892|E9Q0H5	Lrch3	DISP complex protein LRCH3	MOUSE	6	89721	-0.649	-0.331	-0.547	-0.49	-0.675	0.649	0.568	0.178	0.325	-0.032	0.331	-0.568	-0.342	-0.241	-0.349	0.547	-0.178	0.342	0.057	-0.515	0.49	-0.325	0.241	-0.057	-0.156	0.675	0.032	0.349	0.515	0.156	E9QAU9	–	TM		cytosol [GO:0005829]; membrane [GO:0016020]
E9QAX2	E9QAX2|Q9JMH9|B2RRE2|K3W4L0|A0A1C7ZN10|E9Q405|E9QA74	Myo18a	Unconventional myosin-XVIIIa	MOUSE	60	237125	-1.124	-0.327	-0.91	-0.53	-0.915	1.124	0.817	0.232	0.592	0.217	0.327	-0.817	-0.601	-0.198	-0.618	0.91	-0.232	0.601	0.408	-0.003	0.53	-0.592	0.198	-0.408	-0.409	0.915	-0.217	0.618	0.003	0.409	E9QAX2	–	–	SUBCELLULAR LOCATION: Cytoplasm {ECO:0000256|ARBA:ARBA00004496}.	cytoplasm [GO:0005737]; myosin complex [GO:0016459]
E9QB02	E9QB02|Q68FL6|F6W0G8	Mars1	Methionine--tRNA ligase, cytoplasmic	MOUSE	37	103740	-0.805	-0.193	-0.559	-0.452	-0.68	0.805	0.58	0.224	0.309	0.141	0.193	-0.58	-0.368	-0.272	-0.491	0.559	-0.224	0.368	0.087	-0.095	0.452	-0.309	0.272	-0.087	-0.19	0.68	-0.141	0.491	0.095	0.19	E9QB02	–	–	SUBCELLULAR LOCATION: Cytoplasm, cytosol {ECO:0000256|ARBA:ARBA00004514}. Nucleus, nucleolus {ECO:0000256|ARBA:ARBA00004604}.	aminoacyl-tRNA synthetase multienzyme complex [GO:0017101]; cytosol [GO:0005829]; nucleolus [GO:0005730]
E9QJS1	E9QJS1|Q9R117	Tyk2	Tyrosine-protein kinase	MOUSE	9	138010	-0.815	-0.174	-0.548	-0.39	-0.619	0.815	0.607	0.214	0.312	0.119	0.174	-0.607	-0.306	-0.207	-0.447	0.548	-0.214	0.306	0.156	-0.139	0.39	-0.312	0.207	-0.156	-0.252	0.619	-0.119	0.447	0.139	0.252	E9QJS1	–	–		cytoskeleton [GO:0005856]; membrane [GO:0016020]
E9QJS7	E9QJS7|Q9Z0M6|E9QMJ5|A0A0D9SEG8|Q9DC42	Adgre5	Adhesion G protein-coupled receptor E5	MOUSE	5	92937.2	-2.326	-0.152	-1.857	-0.503	-1.814	2.326	2.072	0.317	1.841	0.374	0.152	-2.072	-1.709	-0.367	-1.665	1.857	-0.317	1.709	1.291	0.011	0.503	-1.841	0.367	-1.291	-1.235	1.814	-0.374	1.665	-0.011	1.235	E9QJS7	SP	TM	SUBCELLULAR LOCATION: Cell membrane {ECO:0000256|ARBA:ARBA00004651}; Multi-pass membrane protein {ECO:0000256|ARBA:ARBA00004651}. Secreted, extracellular space {ECO:0000256|ARBA:ARBA00004239}.	extracellular region [GO:0005576]; plasma membrane [GO:0005886]
E9QJT5	E9QJT5|P56376	Acyp1	Acylphosphatase	MOUSE	3	17514.8	-0.413	0.106	-0.22	-0.416	-0.38	0.413	0.493	0.213	0.119	0.096	-0.106	-0.493	-0.334	-0.457	-0.408	0.22	-0.213	0.334	-0.145	-0.11	0.416	-0.119	0.457	0.145	0.025	0.38	-0.096	0.408	0.11	-0.025	E9QJT5	–	–
E9QJT6	E9QJT6|Q68ED3|F8WI26|F6UPY1	Tent4b	Terminal nucleotidyltransferase 4B	MOUSE	2	74725.2	-0.337	-0.121	-0.253	-0.247	-0.372	0.337	0.208	0.084	-0.026	0.033	0.121	-0.208	-0.124	-0.126	-0.251	0.253	-0.084	0.124	-0.11	-0.095	0.247	0.026	0.126	0.11	-0.082	0.372	-0.033	0.251	0.095	0.082	E9QJT6	–	–	SUBCELLULAR LOCATION: Cytoplasm {ECO:0000256|ARBA:ARBA00004496}. Nucleus, nucleolus {ECO:0000256|ARBA:ARBA00004604}.	cytoplasm [GO:0005737]; nucleolus [GO:0005730]
E9QJW0	E9QJW0|Q91VS7|D3YU60|D3YVR3|A0A0N4SV17	Mgst1	Glutathione transferase	MOUSE	3	25963.8	-0.735	-0.326	-0.675	-0.566	-0.717	0.735	0.406	0.088	0.154	0.107	0.326	-0.406	-0.368	-0.24	-0.402	0.675	-0.088	0.368	0.06	-0.045	0.566	-0.154	0.24	-0.06	-0.066	0.717	-0.107	0.402	0.045	0.066	E9QJW0	–	TM	SUBCELLULAR LOCATION: Endoplasmic reticulum membrane {ECO:0000256|ARBA:ARBA00004477}; Multi-pass membrane protein {ECO:0000256|ARBA:ARBA00004477}. Mitochondrion outer membrane {ECO:0000256|ARBA:ARBA00004294}.	endoplasmic reticulum membrane [GO:0005789]; mitochondrial outer membrane [GO:0005741]
E9QK04	E9QK04|Q7TQG5|P97798|A0A1L1SRD6	Neo1	Neogenin	MOUSE	8	163887	-2.085	-0.401	-1.914	-0.389	-1.817	2.085	1.643	0.357	1.631	0.464	0.401	-1.643	-1.401	0.077	-1.362	1.914	-0.357	1.401	1.55	0.12	0.389	-1.631	-0.077	-1.55	-1.249	1.817	-0.464	1.362	-0.12	1.249	E9QK04	SP	TM	SUBCELLULAR LOCATION: Cell membrane {ECO:0000256|ARBA:ARBA00004251}; Single-pass type I membrane protein {ECO:0000256|ARBA:ARBA00004251}.	Golgi apparatus [GO:0005794]; nucleoplasm [GO:0005654]; plasma membrane protein complex [GO:0098797]
E9QK41	E9QK41|Q8K4G5|E9Q9C2|E9Q9C1|E9Q9C0|E9Q9C4|E9Q9C7|F6YHE5	Ablim1	Actin-binding LIM protein 1	MOUSE	9	98715.9	-0.974	-0.272	-0.648	-0.507	-0.83	0.974	0.725	0.349	0.532	0.187	0.272	-0.725	-0.34	-0.184	-0.553	0.648	-0.349	0.34	0.187	-0.212	0.507	-0.532	0.184	-0.187	-0.348	0.83	-0.187	0.553	0.212	0.348	E9QK41	–	–	SUBCELLULAR LOCATION: Cytoplasm {ECO:0000256|ARBA:ARBA00004496}.	cytoplasm [GO:0005737]
E9QK48	E9QK48|Q7TNG5|D6RGM3	Eml2	Echinoderm microtubule-associated protein-like 2	MOUSE	2	92045.7	-0.84	-0.626	-0.736	-0.609	-0.569	0.84	0.213	0.104	0.231	0.271	0.626	-0.213	-0.109	0.018	0.058	0.736	-0.104	0.109	0.127	0.167	0.609	-0.231	-0.018	-0.127	0.04	0.569	-0.271	-0.058	-0.167	-0.04	E9QK48	–	–	SUBCELLULAR LOCATION: Cytoplasm, cytoskeleton {ECO:0000250|UniProtKB:O95834}. Cytoplasm, cytoskeleton, spindle {ECO:0000250|UniProtKB:O95834}. Note=Colocalizes with the microtubule cytoskeleton. Colocalizes with the mitotic spindle. {ECO:0000250|UniProtKB:O95834}.	cytoplasm [GO:0005737]; microtubule [GO:0005874]; mitotic spindle [GO:0072686]
E9QK53	E9QK53|E9Q7E8|E9PVU6|P21803|E9Q7T0|E9PX67|E9Q708|E9Q7C7|E9Q5C2|E9PXV8|D3Z5M8|E9PX90|E9PX88|E9Q5C3|E9PX60|E9Q700|E9Q7E6	Fgfr2	Fibroblast growth factor receptor	MOUSE	2	95171.8	-0.542	-0.249	-0.391	-0.415	-0.455	0.542	0.287	0.151	0.076	0.089	0.249	-0.287	-0.192	-0.244	-0.192	0.391	-0.151	0.192	-0.077	-0.087	0.415	-0.076	0.244	0.077	0.019	0.455	-0.089	0.192	0.087	-0.019	E9QK53	SP	TM	SUBCELLULAR LOCATION: Cell membrane {ECO:0000256|ARBA:ARBA00004251}; Single-pass type I membrane protein {ECO:0000256|ARBA:ARBA00004251}. Cytoplasmic vesicle {ECO:0000256|ARBA:ARBA00004541}. Golgi apparatus {ECO:0000256|ARBA:ARBA00004555}.	cell cortex [GO:0005938]; cell surface [GO:0009986]; cytoplasmic vesicle [GO:0031410]; Golgi apparatus [GO:0005794]; nucleus [GO:0005634]; plasma membrane [GO:0005886]
E9QK62	E9QK62|Q8CHT1|F6SWQ9	Ngef	Ephexin-1	MOUSE	8	82721	-0.749	-0.157	-0.744	-0.576	-0.546	0.749	0.531	-0.017	0.156	0.142	0.157	-0.531	-0.578	-0.378	-0.311	0.744	0.017	0.578	0.167	0.151	0.576	-0.156	0.378	-0.167	0.015	0.546	-0.142	0.311	-0.151	-0.015	E9QK62	–	–	SUBCELLULAR LOCATION: Cell projection, growth cone {ECO:0000256|ARBA:ARBA00004624}. Cytoplasm {ECO:0000256|ARBA:ARBA00004496}. Membrane {ECO:0000256|ARBA:ARBA00004370}.	cytoplasm [GO:0005737]; growth cone [GO:0030426]; membrane [GO:0016020]
E9QKC6	E9QKC6|Q3UHH4|Q9ESN6	Trim2	Tripartite motif-containing protein 2	MOUSE	4	85401.8	-0.593	-0.142	-0.401	-0.386	-0.482	0.593	0.41	0.157	0.3	0.204	0.142	-0.41	-0.283	-0.203	-0.38	0.401	-0.157	0.283	0.143	-0.081	0.386	-0.3	0.203	-0.143	-0.096	0.482	-0.204	0.38	0.081	0.096	E9QKC6	–	–
E9QKD1	E9QKD1|Q3UHX0	Nol8	Nucleolar protein 8	MOUSE	3	131747	-0.73	-0.248	-0.696	-0.886	-0.402	0.73	0.483	0.069	-0.155	0.053	0.248	-0.483	-0.449	-0.638	-0.094	0.696	-0.069	0.449	-0.242	-0.017	0.886	0.155	0.638	0.242	0.38	0.402	-0.053	0.094	0.017	-0.38	E9QKD1	–	–	SUBCELLULAR LOCATION: Nucleus, nucleolus {ECO:0000256|ARBA:ARBA00004604}.	chromosome [GO:0005694]; nucleolus [GO:0005730]
E9QKE4	E9QKE4|A0A0A6YWM5|Q8BMG7	Rab3gap2	Rab3 GTPase-activating protein non-catalytic subunit	MOUSE	14	156235	-1.137	-0.269	-0.895	-0.627	-1.133	1.137	0.721	0.205	0.614	0.116	0.269	-0.721	-0.488	-0.308	-0.785	0.895	-0.205	0.488	0.255	-0.141	0.627	-0.614	0.308	-0.255	-0.49	1.133	-0.116	0.785	0.141	0.49	E9QKE4	–	–	SUBCELLULAR LOCATION: Cytoplasm {ECO:0000256|ARBA:ARBA00004496}.	cytosol [GO:0005829]; plasma membrane [GO:0005886]; protein-containing complex [GO:0032991]
E9QKG3	E9QKG3|Q9CWH5|A0A1L1SVA9	Trmt11	tRNA (guanine(10)-N2)-methyltransferase homolog	MOUSE	3	53279.8	-0.769	-0.274	-0.576	-0.451	-0.401	0.769	0.495	0.186	0.471	0.325	0.274	-0.495	-0.28	-0.011	-0.141	0.576	-0.186	0.28	0.25	0.209	0.451	-0.471	0.011	-0.25	-0.041	0.401	-0.325	0.141	-0.209	0.041	E9QKG3	–	–	SUBCELLULAR LOCATION: Cytoplasm {ECO:0000256|ARBA:ARBA00004496}.	cytoplasm [GO:0005737]; tRNA (m2G10) methyltransferase complex [GO:0043528]
E9QKL0	E9QKL0|Q99NG0	Rad54l2	Helicase ARIP4	MOUSE	3	163894	-1.292	-0.163	-1.162	-0.564	-0.853	1.292	0.937	0.09	0.728	0.101	0.163	-0.937	-0.807	-0.209	-0.498	1.162	-0.09	0.807	0.598	0.092	0.564	-0.728	0.209	-0.598	-0.29	0.853	-0.101	0.498	-0.092	0.29	E9QKL0	–	–	SUBCELLULAR LOCATION: Nucleus {ECO:0000256|ARBA:ARBA00004123}.	nuclear body [GO:0016604]
E9QKY4	E9QKY4|E9QLU9|Q80UZ0	Fgd5	FYVE, RhoGEF and PH domain-containing protein 5	MOUSE	10	168907	-0.772	-0.198	-0.837	-0.481	-0.715	0.772	0.601	-0.098	0.298	0.096	0.198	-0.601	-0.614	-0.225	-0.433	0.837	0.098	0.614	0.386	0.06	0.481	-0.298	0.225	-0.386	-0.228	0.715	-0.096	0.433	-0.06	0.228	E9QKY4	–	–	SUBCELLULAR LOCATION: Cytoplasm, cytoskeleton {ECO:0000256|ARBA:ARBA00004245}.	cytoplasm [GO:0005737]; cytoskeleton [GO:0005856]; plasma membrane [GO:0005886]
E9QL80	E9QL80|Q91YX5|D3YUD1	Lpgat1	Acyl-CoA:lysophosphatidylglycerol acyltransferase 1	MOUSE	6	47399.4	-0.647	-0.209	-0.435	-0.38	-0.564	0.647	0.438	0.112	0.267	0.004	0.209	-0.438	-0.106	-0.248	-0.355	0.435	-0.112	0.106	-0.066	-0.112	0.38	-0.267	0.248	0.066	-0.184	0.564	-0.004	0.355	0.112	0.184	E9QL80	–	TM		endoplasmic reticulum membrane [GO:0005789]
E9QLL2	E9QLL2|Q8BZ98|E0CXZ8|F2Z460	Dnm3	Dynamin GTPase	MOUSE	24	97671.2	-0.6	-0.173	-0.552	-0.44	-0.54	0.6	0.37	0.092	0.201	0.094	0.173	-0.37	-0.344	-0.295	-0.292	0.552	-0.092	0.344	0.067	0.036	0.44	-0.201	0.295	-0.067	-0.107	0.54	-0.094	0.292	-0.036	0.107	E9QLL2	–	–	SUBCELLULAR LOCATION: Cell projection, phagocytic cup {ECO:0000256|ARBA:ARBA00004231}. Cell projection, podosome {ECO:0000256|ARBA:ARBA00004188}. Cell projection, uropodium {ECO:0000256|ARBA:ARBA00060447}. Cytoplasm, cytoskeleton, microtubule organizing center, centrosome, centriole {ECO:0000256|ARBA:ARBA00004114}. Cytoplasmic vesicle, clathrin-coated vesicle {ECO:0000256|ARBA:ARBA00004132}. Cyto…	anchoring junction [GO:0070161]; centriole [GO:0005814]; clathrin-coated pit [GO:0005905]; clathrin-coated vesicle [GO:0030136]; microtubule [GO:0005874]; midbody [GO:0030496]; neuron projection [GO:0043005]; phagocytic cup [GO:0001891]; phagocytic vesicle membrane [GO:0030670]; photoreceptor inner segment [GO:0001917]; podosome [GO:0002102]; postsynaptic density [GO:0014069]; presynapse [GO:0098…
E9QLQ7	E9QLQ7|Q91YQ1|M0QW55	Rab29	Ras-related protein Rab	MOUSE	4	23288.9	-0.351	-0.192	-0.321	-0.299	-0.501	0.351	0.143	0.2	0.06	0.048	0.192	-0.143	-0.113	-0.028	-0.289	0.321	-0.2	0.113	0.01	-0.079	0.299	-0.06	0.028	-0.01	-0.191	0.501	-0.048	0.289	0.079	0.191	E9QLQ7	–	–	SUBCELLULAR LOCATION: Endomembrane system {ECO:0000256|ARBA:ARBA00046278}; Lipid-anchor {ECO:0000256|ARBA:ARBA00046278}; Cytoplasmic side {ECO:0000256|ARBA:ARBA00046278}. Membrane {ECO:0000256|RuleBase:RU367128}; Lipid-anchor {ECO:0000256|RuleBase:RU367128}.	cis-Golgi network [GO:0005801]; cytosol [GO:0005829]; early endosome [GO:0005769]; mitochondrion [GO:0005739]; nuclear membrane [GO:0031965]; nucleoplasm [GO:0005654]; recycling endosome [GO:0055037]; trans-Golgi network [GO:0005802]; vacuole [GO:0005773]
E9QLZ9	E9QLZ9|Q03173|J3QNM3|E9QKQ9|A0A0A6YW06|E9QKR1|A0A0A6YXC8	Enah	Protein enabled homolog	MOUSE	3	86507.6	-0.843	-0.333	-0.666	-0.635	-0.618	0.843	0.488	0.42	0.209	0.257	0.333	-0.488	-0.228	-0.197	-0.232	0.666	-0.42	0.228	0.031	-0.163	0.635	-0.209	0.197	-0.031	0.016	0.618	-0.257	0.232	0.163	-0.016	E9QLZ9	–	–	SUBCELLULAR LOCATION: Cell junction, focal adhesion {ECO:0000256|ARBA:ARBA00004246}. Cell projection, filopodium {ECO:0000256|ARBA:ARBA00004486}. Cell projection, lamellipodium {ECO:0000256|ARBA:ARBA00004510}. Cytoplasm, cytoskeleton {ECO:0000256|ARBA:ARBA00004245}. Synapse {ECO:0000256|ARBA:ARBA00034103}.	cytoskeleton [GO:0005856]; cytosol [GO:0005829]; filopodium [GO:0030175]; focal adhesion [GO:0005925]; GABA-ergic synapse [GO:0098982]; lamellipodium [GO:0030027]; plasma membrane [GO:0005886]; postsynapse [GO:0098794]
E9QM99	E9QM99|A0A087WQ86|Q8BZN6|A0A087WRP5|A0A0R4J2B7|A0A087WQA1|Q8BLX9	Dock10	Dedicator of cytokinesis protein 10	MOUSE	3	252082	-1.077	-0.352	-1.121	-0.57	-0.368	1.077	0.351	0.108	0.52	0.243	0.352	-0.351	-0.126	-0.315	-0.113	1.121	-0.108	0.126	0.411	0.135	0.57	-0.52	0.315	-0.411	0.128	0.368	-0.243	0.113	-0.135	-0.128	E9QM99	–	–	SUBCELLULAR LOCATION: Nucleus {ECO:0000250|UniProtKB:Q96BY6}. Cytoplasm {ECO:0000250|UniProtKB:Q96BY6}. Cell projection, dendritic spine {ECO:0000269|PubMed:25851601}.	cytoplasm [GO:0005737]; cytosol [GO:0005829]; dendritic spine [GO:0043197]; glutamatergic synapse [GO:0098978]; nucleoplasm [GO:0005654]; nucleus [GO:0005634]; postsynapse [GO:0098794]
E9QMB7	E9QMB7|Q8CES0	Naa30	N-alpha-acetyltransferase 30	MOUSE	2	40385.9	-0.735	-0.015	-0.428	-0.708	-0.798	0.735	0.72	0.307	0.026	-0.063	0.015	-0.72	-0.413	-0.694	-0.783	0.428	-0.307	0.413	-0.281	-0.37	0.708	-0.026	0.694	0.281	-0.09	0.798	0.063	0.783	0.37	0.09	E9QMB7	–	–	SUBCELLULAR LOCATION: Cytoplasm {ECO:0000256|ARBA:ARBA00004496}. Nucleus {ECO:0000256|ARBA:ARBA00004123}.	cytosol [GO:0005829]; NatC complex [GO:0031417]; nucleus [GO:0005634]
E9QMK9	E9QMK9|Q8BH86|F7CUW7	Dglucy	D-glutamate cyclase, mitochondrial	MOUSE	25	70890.5	-0.974	-0.181	-0.714	-0.506	-0.778	0.974	0.776	0.272	0.496	0.17	0.181	-0.776	-0.528	-0.32	-0.623	0.714	-0.272	0.528	0.197	-0.103	0.506	-0.496	0.32	-0.197	-0.287	0.778	-0.17	0.623	0.103	0.287	E9QMK9	–	–	SUBCELLULAR LOCATION: Mitochondrion matrix {ECO:0000256|ARBA:ARBA00004305}.	mitochondrial matrix [GO:0005759]
E9QML5	E9QML5|Q61464|A0A0N4SV80|E9QKZ7|A0A0N4SVI8|A0A0N4SV38|A0A0N4SUP3|Q3TZK9|A0A0N4SVM8	Zfp638	Zinc finger protein 638	MOUSE	4	219328	-0.699	-0.422	-0.466	-0.758	-0.519	0.699	0.39	0.233	-0.048	0.275	0.422	-0.39	-0.157	-0.2	-0.211	0.466	-0.233	0.157	-0.206	-0.025	0.758	0.048	0.2	0.206	0.238	0.519	-0.275	0.211	0.025	-0.238	E9QML5	–	–	SUBCELLULAR LOCATION: Nucleus {ECO:0000256|ARBA:ARBA00004123}.	nucleoplasm [GO:0005654]
E9QMP6	E9QMP6|Q05512|A0A0R4J0B1|A0A0R4J227|F6ZS70|Q3T9A3|E9PYX3|E9Q9N6|F7CVZ7|E9Q2J6|F6UY70|E9Q8H5|E9Q2G8	Mark2	Non-specific serine/threonine protein kinase	MOUSE	12	86753.8	-0.478	-0.267	-0.36	-0.292	-0.42	0.478	0.218	0.178	0.169	-0.023	0.267	-0.218	-0.106	0.053	-0.177	0.36	-0.178	0.106	0.021	-0.054	0.292	-0.169	-0.053	-0.021	-0.196	0.42	0.023	0.177	0.054	0.196	E9QMP6	–	–	SUBCELLULAR LOCATION: Cell membrane {ECO:0000256|ARBA:ARBA00004202}; Peripheral membrane protein {ECO:0000256|ARBA:ARBA00004202}. Cell projection, dendrite {ECO:0000256|ARBA:ARBA00004279}. Cytoplasm, cytoskeleton {ECO:0000256|ARBA:ARBA00004245}. Lateral cell membrane {ECO:0000256|ARBA:ARBA00004124}.	actin filament [GO:0005884]; cytoplasm [GO:0005737]; dendrite [GO:0030425]; lateral plasma membrane [GO:0016328]; microtubule bundle [GO:0097427]; nucleoplasm [GO:0005654]
E9QMR2	E9QMR2|F8VPN7|A0A1D5RMM1|A0A1D5RLE0|A0A5F8MPL9|Q8BIK4|A0A1D5RLB8|A0A571BG77|A2AF65	Dock9	Dedicator of cytokinesis protein 9	MOUSE	30	237195	-0.62	-0.24	-0.546	-0.471	-0.516	0.62	0.352	0.106	0.135	0.107	0.24	-0.352	-0.254	-0.257	-0.274	0.546	-0.106	0.254	0.04	-0.025	0.471	-0.135	0.257	-0.04	-0.045	0.516	-0.107	0.274	0.025	0.045	E9QMR2	–	–
E9QMV2	E9QMV2|Q4KML4|A0A1W2P7X0	Abracl	ABRA C-terminal-like protein	MOUSE	2	9115.3	-0.853	-0.395	-0.545	-0.558	-0.62	0.853	0.458	0.308	0.295	0.232	0.395	-0.458	-0.15	-0.162	-0.225	0.545	-0.308	0.15	-0.012	-0.075	0.558	-0.295	0.162	0.012	-0.063	0.62	-0.232	0.225	0.075	0.063	E9QMV2	–	–
E9QMX4	E9QMX4|Q8BLK9|E0CY13|E9Q743	Rps6kc1	Non-specific serine/threonine protein kinase	MOUSE	2	116909	-0.107	-0.308	-0.593	-0.195	-0.015	0.107	-0.202	-0.486	-0.089	0.091	0.308	0.202	-0.285	0.113	0.293	0.593	0.486	0.285	0.398	0.578	0.195	0.089	-0.113	-0.398	0.18	0.015	-0.091	-0.293	-0.578	-0.18	E9QMX4	–	–	SUBCELLULAR LOCATION: Cytoplasm {ECO:0000256|ARBA:ARBA00004496}. Early endosome {ECO:0000256|ARBA:ARBA00004412}. Membrane {ECO:0000256|ARBA:ARBA00004370}.	early endosome [GO:0005769]; lysosome [GO:0005764]; membrane [GO:0016020]
E9QN12	E9QN12|P05622	Pdgfrb	Platelet-derived growth factor receptor beta	MOUSE	16	124435	-2.172	-0.497	-1.913	-0.502	-1.771	2.172	1.83	0.388	1.965	0.368	0.497	-1.83	-1.498	-0.009	-1.327	1.913	-0.388	1.498	1.577	0.191	0.502	-1.965	0.009	-1.577	-1.291	1.771	-0.368	1.327	-0.191	1.291	E9QN12	SP	TM	SUBCELLULAR LOCATION: Cell membrane {ECO:0000256|PIRNR:PIRNR500948}; Single-pass type I membrane protein {ECO:0000256|PIRNR:PIRNR500948}. Cytoplasmic vesicle {ECO:0000256|ARBA:ARBA00004541, ECO:0000256|PIRNR:PIRNR500948}. Lysosome lumen {ECO:0000256|PIRNR:PIRNR500948}. Membrane {ECO:0000256|RuleBase:RU000311}; Single-pass type I membrane protein {ECO:0000256|RuleBase:RU000311}.	cytoplasmic vesicle [GO:0031410]; Golgi apparatus [GO:0005794]; lysosomal lumen [GO:0043202]; plasma membrane [GO:0005886]
E9QN31	E9QN31|Q922K7	Nop2	Probable 28S rRNA (cytosine-C(5))-methyltransferase	MOUSE	6	87304.7	-0.968	-0.213	-0.66	-0.458	-0.688	0.968	0.585	0.357	0.49	0.342	0.213	-0.585	-0.322	-0.274	-0.557	0.66	-0.357	0.322	0.266	0.049	0.458	-0.49	0.274	-0.266	-0.248	0.688	-0.342	0.557	-0.049	0.248	E9QN31	–	–	SUBCELLULAR LOCATION: Nucleus, nucleolus {ECO:0000256|ARBA:ARBA00004604}.	nucleolus [GO:0005730]
E9QN44	E9QN44|Q8CIM3|A0A087WR78	D2hgdh	D-2-hydroxyglutarate dehydrogenase, mitochondrial	MOUSE	3	61984.5	-0.564	-0.192	-0.538	-0.444	-0.476	0.564	0.494	0.026	0.129	0.153	0.192	-0.494	-0.481	-0.305	-0.311	0.538	-0.026	0.481	0.134	0.127	0.444	-0.129	0.305	-0.134	0.033	0.476	-0.153	0.311	-0.127	-0.033	E9QN44	SP	–	SUBCELLULAR LOCATION: Mitochondrion {ECO:0000256|ARBA:ARBA00004173}.	mitochondrion [GO:0005739]
E9QN70	E9QN70|P02469	Lamb1	Laminin subunit beta-1	MOUSE	44	209741	-3.205	-0.588	-3.137	-0.634	-2.723	3.205	2.674	0.309	2.623	0.736	0.588	-2.674	-2.613	-0.098	-2.2	3.137	-0.309	2.613	2.45	0.484	0.634	-2.623	0.098	-2.45	-2.112	2.723	-0.736	2.2	-0.484	2.112	E9QN70	SP	–	SUBCELLULAR LOCATION: Secreted, extracellular space, extracellular matrix, basement membrane {ECO:0000256|ARBA:ARBA00004302}.	cytoplasm [GO:0005737]; extracellular region [GO:0005576]; laminin-1 complex [GO:0005606]; laminin-10 complex [GO:0043259]
E9QN77	E9QN77|Q9JMG3|D3Z108|A0A571BDL1|D3Z5X7	Tmub1	Transmembrane and ubiquitin-like domain-containing protein 1	MOUSE	2	28022.5	-0.477	0.07	-0.362	-0.535	-0.774	0.477	0.547	0.115	-0.058	-0.297	-0.07	-0.547	-0.432	-0.605	-0.844	0.362	-0.115	0.432	-0.172	-0.411	0.535	0.058	0.605	0.172	-0.239	0.774	0.297	0.844	0.411	0.239	E9QN77	–	TM	SUBCELLULAR LOCATION: Cytoplasm, cytoskeleton, microtubule organizing center, centrosome {ECO:0000256|ARBA:ARBA00004300}. Membrane {ECO:0000256|ARBA:ARBA00004141}; Multi-pass membrane protein {ECO:0000256|ARBA:ARBA00004141}. Nucleus, nucleolus {ECO:0000256|ARBA:ARBA00004604}. Postsynaptic cell membrane {ECO:0000256|ARBA:ARBA00034100}. Recycling endosome {ECO:0000256|ARBA:ARBA00004172}.	centrosome [GO:0005813]; nucleolus [GO:0005730]; postsynaptic membrane [GO:0045211]; recycling endosome [GO:0055037]
E9QN99	E9QN99|Q8VCR7|A0A087WSR2|A0A087WPF8|A0A087WRJ2|A0A1L1SUX1|A0A087WP24|A0A1L1SRH5	Abhd14b	Protein ABHD14B	MOUSE	12	22564.5	-0.838	-0.38	-0.667	-0.465	-0.695	0.838	0.467	0.185	0.4	0.149	0.38	-0.467	-0.346	-0.082	-0.293	0.667	-0.185	0.346	0.233	-0.019	0.465	-0.4	0.082	-0.233	-0.224	0.695	-0.149	0.293	0.019	0.224	E9QN99	–	–	SUBCELLULAR LOCATION: Cytoplasm {ECO:0000256|ARBA:ARBA00004496}. Nucleus {ECO:0000256|ARBA:ARBA00004123}.	cytosol [GO:0005829]; nucleolus [GO:0005730]; nucleoplasm [GO:0005654]
E9QNE9	E9QNE9|Q99JP0|A0A3Q4EGQ9	Map4k3	Mitogen-activated protein kinase kinase kinase kinase 3	MOUSE	3	102533	-0.621	-0.047	-0.676	-0.448	-0.689	0.621	0.574	-0.055	0.172	-0.068	0.047	-0.574	-0.629	-0.401	-0.642	0.676	0.055	0.629	0.228	-0.013	0.448	-0.172	0.401	-0.228	-0.241	0.689	0.068	0.642	0.013	0.241	E9QNE9	–	–
E9QNG6	E9QNG6|Q6PHS6|E9Q7T4	Snx13	Sorting nexin-13	MOUSE	2	111690	2.72	2.856	2.581	2.21	2.116	-2.72	0.479	-0.057	-0.507	-0.433	-2.856	-0.479	-0.275	-0.646	-0.785	-2.581	0.057	0.275	-0.371	-0.464	-2.21	0.507	0.646	0.371	-0.284	-2.116	0.433	0.785	0.464	0.284	E9QNG6	–	TM	SUBCELLULAR LOCATION: Early endosome membrane {ECO:0000256|ARBA:ARBA00004469}; Peripheral membrane protein {ECO:0000256|ARBA:ARBA00004469}; Cytoplasmic side {ECO:0000256|ARBA:ARBA00004469}.	early endosome membrane [GO:0031901]
E9QNJ9	E9QNJ9|Q61851|Q7TSI8|Q61563	Fgfr3	Fibroblast growth factor receptor	MOUSE	2	89189.9	-0.542	-0.249	-0.391	-0.415	-0.455	0.542	0.287	0.151	0.076	0.089	0.249	-0.287	-0.192	-0.244	-0.192	0.391	-0.151	0.192	-0.077	-0.087	0.415	-0.076	0.244	0.077	0.019	0.455	-0.089	0.192	0.087	-0.019	E9QNJ9	SP	TM	SUBCELLULAR LOCATION: Cell membrane {ECO:0000256|ARBA:ARBA00004251}; Single-pass type I membrane protein {ECO:0000256|ARBA:ARBA00004251}.	cell surface [GO:0009986]; endoplasmic reticulum [GO:0005783]; Golgi apparatus [GO:0005794]; plasma membrane [GO:0005886]; transport vesicle [GO:0030133]
E9QNL4	E9QNL4|Q60680|E9Q605	Chuk	Inhibitor of nuclear factor kappa-B kinase subunit alpha	MOUSE	10	85944.6	-0.832	-0.28	-0.543	-0.42	-0.509	0.832	0.543	0.268	0.407	0.239	0.28	-0.543	-0.274	-0.137	-0.238	0.543	-0.268	0.274	0.172	0.05	0.42	-0.407	0.137	-0.172	-0.107	0.509	-0.239	0.238	-0.05	0.107	E9QNL4	–	–	SUBCELLULAR LOCATION: Cytoplasm {ECO:0000256|ARBA:ARBA00004496}. Nucleus {ECO:0000256|ARBA:ARBA00004123}.	CD40 receptor complex [GO:0035631]; cytoplasmic side of plasma membrane [GO:0009898]; IkappaB kinase complex [GO:0008385]; nucleoplasm [GO:0005654]
E9QNN1	E9QNN1|A0A087WPL5|O70133|Q3UR42|A0A0R4J2C3|A0A087WRT3	Dhx9	DEAH box protein 9	MOUSE	51	151000	-0.72	-0.28	-0.495	-0.447	-0.628	0.72	0.479	0.206	0.28	0.118	0.28	-0.479	-0.225	-0.194	-0.31	0.495	-0.206	0.225	0.064	-0.129	0.447	-0.28	0.194	-0.064	-0.162	0.628	-0.118	0.31	0.129	0.162	E9QNN1	–	–	SUBCELLULAR LOCATION: Cytoplasm, cytoskeleton, microtubule organizing center, centrosome {ECO:0000256|ARBA:ARBA00004300}. Nucleus, nucleolus {ECO:0000256|ARBA:ARBA00004604}. Nucleus, nucleoplasm {ECO:0000256|ARBA:ARBA00004642}.	actin cytoskeleton [GO:0015629]; centrosome [GO:0005813]; CRD-mediated mRNA stability complex [GO:0070937]; cytoplasmic ribonucleoprotein granule [GO:0036464]; cytosol [GO:0005829]; nuclear stress granule [GO:0097165]; nucleolus [GO:0005730]; perichromatin fibrils [GO:0005726]; RISC complex [GO:0016442]; RISC-loading complex [GO:0070578]
E9QNQ2	E9QNQ2|B2RXR6|J3QK13|J3QNJ4|J3QK37	Ankrd44	Serine/threonine-protein phosphatase 6 regulatory ankyrin repeat subunit B	MOUSE	5	111170	-0.823	-0.441	-0.687	-0.383	-0.699	0.823	0.374	0.203	0.419	0.175	0.441	-0.374	-0.115	0.064	-0.112	0.687	-0.203	0.115	0.203	-0.028	0.383	-0.419	-0.064	-0.203	-0.221	0.699	-0.175	0.112	0.028	0.221	E9QNQ2	–	–
E9QNR5	E9QNR5|Q69ZU6|E9PWD2	Thsd7a	Thrombospondin type-1 domain-containing protein 7A	MOUSE	63	191240	-3.931	-0.378	-3.051	-0.119	-3.173	3.931	3.563	0.406	3.649	0.66	0.378	-3.563	-2.657	0.252	-2.852	3.051	-0.406	2.657	2.99	0.341	0.119	-3.649	-0.252	-2.99	-2.926	3.173	-0.66	2.852	-0.341	2.926	E9QNR5	SP	TM	SUBCELLULAR LOCATION: Cell membrane {ECO:0000256|ARBA:ARBA00004251}; Single-pass type I membrane protein {ECO:0000256|ARBA:ARBA00004251}. Cell projection {ECO:0000256|ARBA:ARBA00004316}.	cell projection [GO:0042995]; plasma membrane [GO:0005886]
E9QNW6	E9QNW6|Q8VDG7|D3Z3Q4	Pafah2	Platelet-activating factor acetylhydrolase	MOUSE	16	46770.5	-0.427	-0.603	-0.364	-0.221	-0.21	0.427	-0.215	0.09	0.178	0.211	0.603	0.215	0.16	0.361	0.236	0.364	-0.09	-0.16	-0.006	0.107	0.221	-0.178	-0.361	0.006	0.134	0.21	-0.211	-0.236	-0.107	-0.134	E9QNW6	–	–
E9QP00	E9QP00|Q6PFR5|A0A0N4SVC2	Tra2a	Transformer-2 protein homolog alpha	MOUSE	7	32635	-0.59	-0.241	-0.313	-0.361	-0.304	0.59	0.254	0.273	0.232	0.228	0.241	-0.254	-0.083	-0.119	-0.152	0.313	-0.273	0.083	-0.175	-0.064	0.361	-0.232	0.119	0.175	-0.152	0.304	-0.228	0.152	0.064	0.152	E9QP00	–	–	SUBCELLULAR LOCATION: Nucleus {ECO:0000256|ARBA:ARBA00004123}.	nucleolus [GO:0005730]; nucleoplasm [GO:0005654]
E9QP46	E9QP46|Q6ZWQ0	Syne2	Nesprin-2	MOUSE	11	787892	-1.56	-0.39	-1.052	-0.749	-1.196	1.56	1.072	0.308	0.821	0.391	0.39	-1.072	-0.617	-0.304	-0.807	1.052	-0.308	0.617	0.335	0.033	0.749	-0.821	0.304	-0.335	-0.427	1.196	-0.391	0.807	-0.033	0.427	E9QP46	–	TM	SUBCELLULAR LOCATION: Cell membrane {ECO:0000256|ARBA:ARBA00004162}; Single-pass membrane protein {ECO:0000256|ARBA:ARBA00004162}. Cytoplasm, cytoskeleton {ECO:0000256|ARBA:ARBA00004245}. Mitochondrion {ECO:0000256|ARBA:ARBA00004173}. Nucleus outer membrane {ECO:0000256|ARBA:ARBA00004605}; Single-pass type IV membrane protein {ECO:0000256|ARBA:ARBA00004605}; Cytoplasmic side {ECO:0000256|ARBA:ARB…	cytoskeleton [GO:0005856]; mitochondrion [GO:0005739]; nuclear outer membrane [GO:0005640]; nucleoplasm [GO:0005654]; plasma membrane [GO:0005886]; sarcoplasmic reticulum membrane [GO:0033017]; Z disc [GO:0030018]
E9QPD7	E9QPD7|G5E8R3	Pcx	Pyruvate carboxylase	MOUSE	137	130571	-0.077	-0.51	0.066	-0.349	0.044	0.077	-0.355	0.152	-0.271	0.201	0.51	0.355	0.595	0.168	0.52	-0.066	-0.152	-0.595	-0.372	-0.013	0.349	0.271	-0.168	0.372	0.385	-0.044	-0.201	-0.52	0.013	-0.385	E9QPD7	–	–	SUBCELLULAR LOCATION: Mitochondrion matrix {ECO:0000256|ARBA:ARBA00004305}.	cytosol [GO:0005829]; mitochondrial matrix [GO:0005759]
E9QPQ8	E9QPQ8|A0A140LHT6|Q8JZS9|A0A140LHD4|A0A140LI38|A0A140LI40	Mrpl48	39S ribosomal protein L48, mitochondrial	MOUSE	7	24042.4	-0.589	-0.39	-0.555	-0.285	-0.457	0.589	0.166	0.065	0.243	0.157	0.39	-0.166	-0.068	0.106	-0.009	0.555	-0.065	0.068	0.231	0.073	0.285	-0.243	-0.106	-0.231	-0.086	0.457	-0.157	0.009	-0.073	0.086	E9QPQ8	–	–	SUBCELLULAR LOCATION: Mitochondrion {ECO:0000256|ARBA:ARBA00004173}.	mitochondrial inner membrane [GO:0005743]; mitochondrial large ribosomal subunit [GO:0005762]
E9QPU1	E9QPU1|Q8CIZ8|S4R195	Vwf	von Willebrand factor	MOUSE	24	322559	-2.004	-0.551	-1.577	-0.375	-1.549	2.004	1.43	0.297	1.658	0.592	0.551	-1.43	-1.041	0.157	-0.888	1.577	-0.297	1.041	1.25	0.162	0.375	-1.658	-0.157	-1.25	-1.203	1.549	-0.592	0.888	-0.162	1.203	E9QPU1	SP	–	SUBCELLULAR LOCATION: Secreted, extracellular space, extracellular matrix {ECO:0000256|ARBA:ARBA00004498, ECO:0000256|PIRNR:PIRNR002495}. Secreted {ECO:0000256|PIRNR:PIRNR002495}. Note=Localized to storage granules. {ECO:0000256|PIRNR:PIRNR002495}.	cell periphery [GO:0071944]; endoplasmic reticulum [GO:0005783]; extracellular region [GO:0005576]; Weibel-Palade body [GO:0033093]
E9QPX1	E9QPX1|P39061|A0A1W2P6N8	Col18a1	Collagen alpha-1(XVIII) chain	MOUSE	15	183320	-2.673	-0.777	-3.447	-0.605	-3.104	2.673	1.988	0.274	1.922	0.422	0.777	-1.988	-2.458	0.232	-2.312	3.447	-0.274	2.458	3.028	0.279	0.605	-1.922	-0.232	-3.028	-2.599	3.104	-0.422	2.312	-0.279	2.599	E9QPX1	SP	–	SUBCELLULAR LOCATION: Secreted, extracellular space, extracellular matrix, basement membrane {ECO:0000256|ARBA:ARBA00004302}.	basement membrane [GO:0005604]; collagen trimer [GO:0005581]; extracellular space [GO:0005615]
F2Z429	F2Z429|E9PZ50|P61407|Q3TLH4|A0A0A0MQ79|S4R2J9|S4R294|A0A3B2W3Z0|Q62052|S4R2E2|Q9CZJ1|Q8CFU8|G3UXZ2	Tdrd6	Tudor domain-containing protein 6	MOUSE	2	241506	0.163	-0.117	1.132	-0.336	0.114	-0.163	-0.161	0.955	-0.428	-0.048	0.117	0.161	1.131	-0.251	0.194	-1.132	-0.955	-1.131	-1.382	-0.991	0.336	0.428	0.251	1.382	0.378	-0.114	0.048	-0.194	0.991	-0.378	F2Z429	–	–	SUBCELLULAR LOCATION: Cytoplasm {ECO:0000256|ARBA:ARBA00004496}.	cytoplasm [GO:0005737]
F2Z471	F2Z471	Vdac1	Voltage-dependent anion-selective channel protein 1	MOUSE	22	28271	-0.525	-0.739	-0.571	-0.294	-0.307	0.525	-0.103	-0.051	0.28	0.259	0.739	0.103	0.121	0.376	0.376	0.571	0.051	-0.121	0.329	0.253	0.294	-0.28	-0.376	-0.329	-0.02	0.307	-0.259	-0.376	-0.253	0.02	F2Z471	–	TM	SUBCELLULAR LOCATION: Cell membrane {ECO:0000256|ARBA:ARBA00004651}; Multi-pass membrane protein {ECO:0000256|ARBA:ARBA00004651}. Membrane raft {ECO:0000256|ARBA:ARBA00004314}; Multi-pass membrane protein {ECO:0000256|ARBA:ARBA00004314}. Mitochondrion outer membrane {ECO:0000256|ARBA:ARBA00004374}; Multi-pass membrane protein {ECO:0000256|ARBA:ARBA00004374}.	membrane raft [GO:0045121]; mitochondrial outer membrane [GO:0005741]; plasma membrane [GO:0005886]; pore complex [GO:0046930]
F6Q8A4	F6Q8A4|F6RQA2|Q505N6|P18653|E9PWV3|G3UZI3	Rps6ka1	Non-specific serine/threonine protein kinase (Fragment)	MOUSE	10	84075.1	-0.719	-0.29	-0.502	-0.419	-0.756	0.719	0.47	0.249	0.3	0.153	0.29	-0.47	-0.165	-0.038	-0.385	0.502	-0.249	0.165	0.083	-0.152	0.419	-0.3	0.038	-0.083	-0.354	0.756	-0.153	0.385	0.152	0.354	F6Q8A4	–	–
F6QC57	F6QC57|Q5U430|A2AV05|F6RDS0	Ubr3	E3 ubiquitin-protein ligase	MOUSE	8	216662	-0.837	-0.228	-0.654	-0.497	-0.661	0.837	0.721	0.276	0.371	0.216	0.228	-0.721	-0.415	-0.278	-0.506	0.654	-0.276	0.415	0.091	0.001	0.497	-0.371	0.278	-0.091	-0.104	0.661	-0.216	0.506	-0.001	0.104	F6QC57	–	–
F6R2Z5	F6R2Z5	Rab11a	Ras-related protein Rab-11A (Fragment)	MOUSE	2	9763.8	-0.634	0.147	-0.526	-0.19	-0.794	0.634	0.759	0.127	0.371	-0.139	-0.147	-0.759	-0.697	-0.341	-0.929	0.526	-0.127	0.697	0.365	-0.247	0.19	-0.371	0.341	-0.365	-0.598	0.794	0.139	0.929	0.247	0.598	F6R2Z5	–	–
F6RDM4	F6RDM4	Gls	Glutaminase (Fragment)	MOUSE	2	13876.6	-1.079	-0.379	-0.673	-0.434	-0.806	1.079	0.7	0.406	0.644	0.273	0.379	-0.7	-0.294	-0.055	-0.427	0.673	-0.406	0.294	0.238	-0.133	0.434	-0.644	0.055	-0.238	-0.372	0.806	-0.273	0.427	0.133	0.372	F6RDM4	–	–
F6RMJ1	F6RMJ1	Sun1	SUN domain-containing protein 1 (Fragment)	MOUSE	9	29122.4	-1.082	-0.603	-0.636	-0.568	-0.633	1.082	0.286	0.229	0.426	0.446	0.603	-0.286	-0.012	0.036	-0.03	0.636	-0.229	0.012	0.146	0.207	0.568	-0.426	-0.036	-0.146	0.02	0.633	-0.446	0.03	-0.207	-0.02	F6RMJ1	–	–
F6RND9	F6RND9|F6S5I0|F6XZM9	Mprip	Myosin phosphatase Rho-interacting protein (Fragment)	MOUSE	34	114788	-0.955	-0.354	-0.82	-0.57	-0.769	0.955	0.611	0.182	0.333	0.222	0.354	-0.611	-0.475	-0.23	-0.433	0.82	-0.182	0.475	0.188	0.038	0.57	-0.333	0.23	-0.188	-0.205	0.769	-0.222	0.433	-0.038	0.205	F6RND9	–	–	SUBCELLULAR LOCATION: Cytoplasm, cytoskeleton {ECO:0000256|ARBA:ARBA00004245}.	actin cytoskeleton [GO:0015629]; cytoplasm [GO:0005737]
F6S522	F6S522|Q80YR7	Clspn	Claspin (Fragment)	MOUSE	2	43367.9	-0.824	-0.385	-0.741	-0.379	-0.733	0.824	0.439	0.082	0.445	0.091	0.385	-0.439	-0.357	0.006	-0.348	0.741	-0.082	0.357	0.363	0.008	0.379	-0.445	-0.006	-0.363	-0.354	0.733	-0.091	0.348	-0.008	0.354	F6S522	–	–	SUBCELLULAR LOCATION: Nucleus {ECO:0000256|ARBA:ARBA00004123}.	nucleus [GO:0005634]
F6SUM2	F6SUM2|O70496|E9PYL4|A0A3B2W4I8	Clcn7	Chloride channel protein	MOUSE	10	95551.9	-0.633	-0.091	-0.276	-0.276	-0.408	0.633	0.507	0.306	0.385	0.199	0.091	-0.507	-0.218	-0.152	-0.308	0.276	-0.306	0.218	0.109	-0.136	0.276	-0.385	0.152	-0.109	-0.2	0.408	-0.199	0.308	0.136	0.2	F6SUM2	–	TM	SUBCELLULAR LOCATION: Lysosome membrane {ECO:0000256|ARBA:ARBA00004155}; Multi-pass membrane protein {ECO:0000256|ARBA:ARBA00004155}. Membrane {ECO:0000256|RuleBase:RU361221}; Multi-pass membrane protein {ECO:0000256|RuleBase:RU361221}.	lysosomal membrane [GO:0005765]
F6TFN2	F6TFN2|E9PYF4|F6VG99|E9PYI7|A0A5F8MPW2|Q3UPW3	Lmo7	LIM domain only 7 (Fragment)	MOUSE	22	134635	-0.556	-0.544	-0.492	-0.286	-0.217	0.556	0.012	0.035	0.232	0.199	0.544	-0.012	0.037	0.348	0.339	0.492	-0.035	-0.037	0.306	0.257	0.286	-0.232	-0.348	-0.306	-0.036	0.217	-0.199	-0.339	-0.257	0.036	F6TFN2	–	–
F6TVX7	F6TVX7|Q8BSF4|E9PX91|F7C386|D3YY63	Gm20671	Phosphatidylserine decarboxylase (Fragment)	MOUSE	14	65000.3	-0.706	-0.131	-0.46	-0.411	-0.601	0.706	0.653	0.312	0.324	0.086	0.131	-0.653	-0.254	-0.286	-0.416	0.46	-0.312	0.254	0.047	-0.19	0.411	-0.324	0.286	-0.047	-0.07	0.601	-0.086	0.416	0.19	0.07	F6TVX7	–	–
F6U775	F6U775	Opa1	Dynamin GTPase (Fragment)	MOUSE	10	33943.1	-1.227	-0.116	-0.852	-0.415	-1.173	1.227	1.059	0.375	0.811	0.054	0.116	-1.059	-0.67	-0.299	-1.029	0.852	-0.375	0.67	0.437	-0.321	0.415	-0.811	0.299	-0.437	-0.757	1.173	-0.054	1.029	0.321	0.757	F6U775	–	–
F6UK66	F6UK66|A0A668KL36|Q810U5	Ccdc50	Coiled-coil domain-containing protein 50 (Fragment)	MOUSE	2	30025.2	-0.798	-0.647	-0.884	-0.645	-0.418	0.798	0.151	-0.086	0.153	0.38	0.647	-0.151	-0.237	0.002	0.229	0.884	0.086	0.237	0.239	0.466	0.645	-0.153	-0.002	-0.239	0.227	0.418	-0.38	-0.229	-0.466	-0.227	F6UK66	–	–
F6UP77	F6UP77|F7CUP3|Q8JZV7	Amdhd2	Amidohydrolase domain-containing protein 2	MOUSE	15	48761.6	-1.039	-0.685	-0.878	-0.526	-0.676	1.039	0.366	0.096	0.542	0.346	0.685	-0.366	-0.278	0.234	-0.05	0.878	-0.096	0.278	0.46	0.226	0.526	-0.542	-0.234	-0.46	-0.254	0.676	-0.346	0.05	-0.226	0.254	F6UP77	–	–
F6VRG5	F6VRG5	Prr5l	Proline-rich protein 5-like (Fragment)	MOUSE	2	26386.9	-1.002	-0.485	-0.909	-0.535	-0.853	1.002	0.56	0.14	0.515	0.198	0.485	-0.56	-0.432	-0.078	-0.438	0.909	-0.14	0.432	0.319	0.008	0.535	-0.515	0.078	-0.319	-0.345	0.853	-0.198	0.438	-0.008	0.345	F6VRG5	–	–
F6WJB7	F6WJB7|Q6ZQ93	Usp34	Ubiquitinyl hydrolase 1 (Fragment)	MOUSE	3	415698	-1.005	-0.267	-0.749	-0.456	-0.804	1.005	0.737	0.255	0.548	0.201	0.267	-0.737	-0.482	-0.189	-0.537	0.749	-0.255	0.482	0.293	-0.055	0.456	-0.548	0.189	-0.293	-0.348	0.804	-0.201	0.537	0.055	0.348	F6WJB7	–	–
F6XCT0	F6XCT0	Macf1	Microtubule-actin cross-linking factor 1 (Fragment)	MOUSE	36	213105	-1.155	-0.286	-0.965	-0.643	-0.976	1.155	0.869	0.19	0.512	0.179	0.286	-0.869	-0.679	-0.357	-0.69	0.965	-0.19	0.679	0.322	-0.011	0.643	-0.512	0.357	-0.322	-0.332	0.976	-0.179	0.69	0.011	0.332	F6XCT0	–	–	SUBCELLULAR LOCATION: Cell projection {ECO:0000256|ARBA:ARBA00004316}. Cytoplasm, cytoskeleton {ECO:0000256|ARBA:ARBA00004245}.	cell projection [GO:0042995]; cytoplasm [GO:0005737]; microtubule [GO:0005874]
F6Y9I5	F6Y9I5	Cask	Peripheral plasma membrane protein CASK (Fragment)	MOUSE	11	32842.8	-0.84	-0.308	-0.551	-0.637	-0.57	0.84	0.49	0.289	0.236	0.258	0.308	-0.49	-0.241	-0.097	-0.262	0.551	-0.289	0.241	-0.004	-0.039	0.637	-0.236	0.097	0.004	-0.135	0.57	-0.258	0.262	0.039	0.135	F6Y9I5	–	–		plasma membrane [GO:0005886]
F6ZDS4	F6ZDS4|Q7M739	Tpr	Nucleoprotein TPR	MOUSE	3	274385	-1.23	-0.276	-0.74	-0.6	-1.126	1.23	0.809	0.071	0.459	0.103	0.276	-0.809	-0.59	-0.399	-0.738	0.74	-0.071	0.59	0.374	0.036	0.6	-0.459	0.399	-0.374	-0.356	1.126	-0.103	0.738	-0.036	0.356	F6ZDS4	–	–	SUBCELLULAR LOCATION: Nucleus {ECO:0000250|UniProtKB:P12270}. Nucleus membrane {ECO:0000250|UniProtKB:P12270}; Peripheral membrane protein {ECO:0000250|UniProtKB:P12270}; Nucleoplasmic side {ECO:0000250|UniProtKB:P12270}. Nucleus envelope {ECO:0000269|PubMed:12424524, ECO:0000269|PubMed:12513910}. Nucleus, nuclear pore complex {ECO:0000250|UniProtKB:P12270, ECO:0000269|PubMed:12513910}. Cytoplasm…	chromosome, centromeric region [GO:0000775]; cytoplasm [GO:0005737]; cytoplasmic dynein complex [GO:0005868]; mitotic spindle [GO:0072686]; nuclear envelope [GO:0005635]; nuclear inclusion body [GO:0042405]; nuclear membrane [GO:0031965]; nuclear periphery [GO:0034399]; nuclear pore [GO:0005643]; nuclear pore nuclear basket [GO:0044615]
F7AA26	F7AA26|A2API8|O54931|A0A5F8MPZ6	Pakap	Paralemmin A kinase anchor protein (Fragment)	MOUSE	4	126773	-0.746	0.111	-0.675	-0.509	-0.711	0.746	0.84	0.121	0.148	0.128	-0.111	-0.84	-0.794	-0.62	-0.882	0.675	-0.121	0.794	0.197	0.019	0.509	-0.148	0.62	-0.197	-0.113	0.711	-0.128	0.882	-0.019	0.113	F7AA26	–	–	SUBCELLULAR LOCATION: Cell membrane {ECO:0000256|ARBA:ARBA00004342}; Lipid-anchor {ECO:0000256|ARBA:ARBA00004342}; Cytoplasmic side {ECO:0000256|ARBA:ARBA00004342}.	plasma membrane [GO:0005886]
F7AC58	F7AC58|E2JF22|E9PUQ9	Piezo1	Piezo-type mechanosensitive ion channel component	MOUSE	3	295366	-2.267	-0.264	-1.722	-0.576	-1.731	2.267	2.003	0.545	1.691	0.536	0.264	-2.003	-1.458	-0.312	-1.468	1.722	-0.545	1.458	1.146	-0.009	0.576	-1.691	0.312	-1.146	-1.155	1.731	-0.536	1.468	0.009	1.155	F7AC58	–	TM	SUBCELLULAR LOCATION: Cell membrane {ECO:0000256|ARBA:ARBA00004651}; Multi-pass membrane protein {ECO:0000256|ARBA:ARBA00004651}.	plasma membrane [GO:0005886]
F7ACR9	F7ACR9|E9QA63|Q9QXZ0|E9PVY8|B1ARU4|E9QNP1|A0A0A0MQA6|A0A571BF93|A0A571BGC6|F6Q750|F6SHS0|A0A5F8MP99|F6YKN8|F6RCJ3|F6RL59	Macf1	Microtubule-actin cross-linking factor 1 (Fragment)	MOUSE	55	611879	-0.922	-0.32	-0.756	-0.524	-0.728	0.922	0.588	0.172	0.366	0.194	0.32	-0.588	-0.418	-0.206	-0.408	0.756	-0.172	0.418	0.202	0.012	0.524	-0.366	0.206	-0.202	-0.215	0.728	-0.194	0.408	-0.012	0.215	F7ACR9	–	–	SUBCELLULAR LOCATION: Cell projection, ruffle membrane {ECO:0000256|ARBA:ARBA00004632}. Cytoplasm, cytoskeleton {ECO:0000256|ARBA:ARBA00004245}. Golgi apparatus {ECO:0000256|ARBA:ARBA00004555}.	actin cytoskeleton [GO:0015629]; Golgi apparatus [GO:0005794]; microtubule [GO:0005874]; ruffle membrane [GO:0032587]
F7AEH4	F7AEH4|Q6ZWZ6|P63323|A0A1W2P7A1	Rps12	40S ribosomal protein S12	MOUSE	9	15579.9	-0.769	-0.127	-0.52	-0.503	-0.72	0.769	0.634	0.269	0.317	0.117	0.127	-0.634	-0.455	-0.349	-0.621	0.52	-0.269	0.455	0.023	-0.136	0.503	-0.317	0.349	-0.023	-0.164	0.72	-0.117	0.621	0.136	0.164	F7AEH4	–	–		cytosol [GO:0005829]; ribonucleoprotein complex [GO:1990904]; ribosome [GO:0005840]
F7BGR7	F7BGR7|B0LM42|J3QN51|J3QPT3|Q8C7Q4|Q8VE92|A0A494B9W4|F6TBN8|A0A494BB78|A0A494B9C0|S4R1A6|Q5CZX8|A0A494BAP6	Gm21992	Predicted gene 21992	MOUSE	11	53475	-0.889	0.004	-0.642	-0.561	-0.882	0.889	0.965	0.343	0.314	0.131	-0.004	-0.965	-0.693	-0.619	-0.891	0.642	-0.343	0.693	0.003	-0.215	0.561	-0.314	0.619	-0.003	-0.201	0.882	-0.131	0.891	0.215	0.201	F7BGR7	–	–	SUBCELLULAR LOCATION: Cytoplasm {ECO:0000256|ARBA:ARBA00004496}. Nucleus, nucleolus {ECO:0000256|ARBA:ARBA00004604}.	cytoplasm [GO:0005737]; nucleolus [GO:0005730]
F7C0H6	F7C0H6|Q5M8N0	Cnrip1	CB1 cannabinoid receptor-interacting protein 1 (Fragment)	MOUSE	2	21010.8	-0.848	-0.468	-0.582	-0.39	-0.576	0.848	0.379	0.265	0.457	0.272	0.468	-0.379	-0.114	0.078	-0.108	0.582	-0.265	0.114	0.192	0.006	0.39	-0.457	-0.078	-0.192	-0.185	0.576	-0.272	0.108	-0.006	0.185	F7C0H6	–	–
F7CB97	F7CB97	Clip1	CAP-Gly domain-containing linker protein 1 (Fragment)	MOUSE	5	136853	-0.533	-0.358	-0.43	-0.349	-0.35	0.533	0.158	0.224	0.192	0.163	0.358	-0.158	-0.087	-0.035	0.023	0.43	-0.224	0.087	0.039	-0.031	0.349	-0.192	0.035	-0.039	-0.023	0.35	-0.163	-0.023	0.031	0.023	F7CB97	–	–
F7D3W5	F7D3W5|A0A1B0GRJ9|Q922S4|Q5PR72	Gm45837	Phosphodiesterase	MOUSE	6	109233	-0.791	-0.442	-0.607	-0.597	-0.67	0.791	0.468	0.196	0.217	0.131	0.442	-0.468	-0.271	-0.245	-0.336	0.607	-0.196	0.271	0.021	0.106	0.597	-0.217	0.245	-0.021	-0.078	0.67	-0.131	0.336	-0.106	0.078	F7D3W5	–	–	SUBCELLULAR LOCATION: Cell membrane {ECO:0000256|ARBA:ARBA00004236}. Cytoplasm {ECO:0000256|ARBA:ARBA00004496}. Mitochondrion inner membrane {ECO:0000256|ARBA:ARBA00004273}. Mitochondrion matrix {ECO:0000256|ARBA:ARBA00004305}. Mitochondrion outer membrane {ECO:0000256|ARBA:ARBA00004294}.	mitochondrial inner membrane [GO:0005743]; mitochondrial matrix [GO:0005759]; mitochondrial outer membrane [GO:0005741]; plasma membrane [GO:0005886]
F7DCH5	F7DCH5|Q08EB5|Q08EB6|Q8BRT1|E9Q8N5	Clasp2	CLIP-associating protein 2	MOUSE	3	143818	-1.017	-0.375	-0.786	-0.473	-0.741	1.017	0.642	0.23	0.543	0.275	0.375	-0.642	-0.411	-0.098	-0.366	0.786	-0.23	0.411	0.313	0.045	0.473	-0.543	0.098	-0.313	-0.268	0.741	-0.275	0.366	-0.045	0.268	F7DCH5	–	–	SUBCELLULAR LOCATION: Chromosome, centromere, kinetochore {ECO:0000256|ARBA:ARBA00004629}. Cytoplasm, cytoskeleton, microtubule organizing center, centrosome {ECO:0000256|ARBA:ARBA00004300}. Cytoplasm, cytoskeleton, spindle {ECO:0000256|ARBA:ARBA00004186}. Golgi apparatus, trans-Golgi network {ECO:0000256|ARBA:ARBA00004601}.	centrosome [GO:0005813]; cytosol [GO:0005829]; Golgi apparatus [GO:0005794]; kinetochore [GO:0000776]; microtubule [GO:0005874]; spindle [GO:0005819]
F8VPK0	F8VPK0|A0A286YCU6|A0A286YD75|A0A286YDT1	Ttc37	Tetratricopeptide repeat domain 37	MOUSE	20	176278	-0.977	-0.286	-0.673	-0.559	-0.821	0.977	0.636	0.256	0.444	0.21	0.286	-0.636	-0.442	-0.285	-0.56	0.673	-0.256	0.442	0.163	-0.11	0.559	-0.444	0.285	-0.163	-0.243	0.821	-0.21	0.56	0.11	0.243	F8VPK0	–	–	SUBCELLULAR LOCATION: Cytoplasm {ECO:0000250|UniProtKB:Q6PGP7}. Nucleus {ECO:0000250|UniProtKB:Q6PGP7}.	cytosol [GO:0005829]; euchromatin [GO:0000791]; nucleoplasm [GO:0005654]; Ski complex [GO:0055087]
F8VPN4	F8VPN4|A0A0G2JGI9|F6XXE6|E0CYU6|E0CX86	Agl	4-alpha-glucanotransferase	MOUSE	22	176737	-2.94	-0.403	-2.586	-0.785	-2.122	2.94	2.397	0.402	2.172	0.64	0.403	-2.397	-2.106	-0.331	-1.754	2.586	-0.402	2.106	1.782	0.306	0.785	-2.172	0.331	-1.782	-1.384	2.122	-0.64	1.754	-0.306	1.384	F8VPN4	–	–	SUBCELLULAR LOCATION: Cytoplasm {ECO:0000256|ARBA:ARBA00004496}.	cytoplasm [GO:0005737]; cytosol [GO:0005829]; inclusion body [GO:0016234]; nucleus [GO:0005634]; sarcoplasmic reticulum [GO:0016529]
F8VPP8	F8VPP8	Zc3h7b	Zinc finger CCCH type-containing 7B	MOUSE	11	112116	-0.799	-0.208	-0.618	-0.447	-0.713	0.799	0.579	0.172	0.369	0.072	0.208	-0.579	-0.314	-0.168	-0.392	0.618	-0.172	0.314	0.168	-0.095	0.447	-0.369	0.168	-0.168	-0.273	0.713	-0.072	0.392	0.095	0.273	F8VPP8	–	–	SUBCELLULAR LOCATION: Nucleus {ECO:0000256|ARBA:ARBA00004123}.	nucleus [GO:0005634]
F8VPQ2	F8VPQ2|E9Q9V1|Q8BY40	Arid4a	AT-rich interactive domain-containing protein 4A	MOUSE	3	143080	-0.659	-0.202	-0.403	-0.633	-0.811	0.659	0.457	0.255	0.025	-0.153	0.202	-0.457	-0.202	-0.431	-0.61	0.403	-0.255	0.202	-0.23	-0.408	0.633	-0.025	0.431	0.23	-0.178	0.811	0.153	0.61	0.408	0.178	F8VPQ2	–	–	SUBCELLULAR LOCATION: Nucleus {ECO:0000255, ECO:0000305|PubMed:17043311, ECO:0000305|PubMed:23487765}.	nucleus [GO:0005634]; plasma membrane [GO:0005886]; Sin3-type complex [GO:0070822]; transcription repressor complex [GO:0017053]
F8VPR5	F8VPR5|P45481|A0A0U1RQB6	Crebbp	Histone acetyltransferase	MOUSE	5	268415	-0.911	-0.369	-0.53	-0.477	-0.664	0.911	0.531	0.309	0.374	0.178	0.369	-0.531	-0.201	-0.093	-0.376	0.53	-0.309	0.201	0.176	-0.157	0.477	-0.374	0.093	-0.176	-0.278	0.664	-0.178	0.376	0.157	0.278	F8VPR5	–	–	SUBCELLULAR LOCATION: Cytoplasm {ECO:0000256|ARBA:ARBA00004496}. Nucleus {ECO:0000256|ARBA:ARBA00004123}.	cytoplasm [GO:0005737]; histone acetyltransferase complex [GO:0000123]; nuclear body [GO:0016604]; transcription regulator complex [GO:0005667]
F8VPU2	F8VPU2|E9Q805	Farp1	FERM, ARHGEF and pleckstrin domain-containing protein 1	MOUSE	15	119672	-0.64	-0.437	-0.52	-0.331	-0.295	0.64	0.223	0.176	0.299	0.316	0.437	-0.223	-0.045	0.102	0.093	0.52	-0.176	0.045	0.071	0.087	0.331	-0.299	-0.102	-0.071	0.015	0.295	-0.316	-0.093	-0.087	-0.015	F8VPU2	–	–	SUBCELLULAR LOCATION: Cell membrane {ECO:0000269|PubMed:23209303}; Peripheral membrane protein {ECO:0000269|PubMed:23209303}; Cytoplasmic side {ECO:0000269|PubMed:23209303}. Synapse {ECO:0000269|PubMed:23209303}. Synapse, synaptosome {ECO:0000250}. Cytoplasm, cytosol {ECO:0000250}. Cell projection, filopodium {ECO:0000250}. Cell projection, dendrite {ECO:0000250}. Cell projection, dendritic spine…	cytoplasmic side of plasma membrane [GO:0009898]; cytoskeleton [GO:0005856]; cytosol [GO:0005829]; dendrite [GO:0030425]; dendritic spine [GO:0043197]; extrinsic component of postsynaptic membrane [GO:0098890]; filopodium [GO:0030175]; glutamatergic synapse [GO:0098978]
F8VPU6	F8VPU6	Usp9y	Ubiquitinyl hydrolase 1	MOUSE	16	295685	-0.681	-0.199	-0.64	-0.715	-0.706	0.681	0.375	-0.186	-0.113	-0.074	0.199	-0.375	-0.566	-0.575	-0.501	0.64	0.186	0.566	0.127	0.048	0.715	0.113	0.575	-0.127	0.039	0.706	0.074	0.501	-0.048	-0.039	F8VPU6	–	–
F8VPV0	F8VPV0|A0A1W2P737|P48725	Pcnt	Pericentrin	MOUSE	5	334128	-0.963	-0.296	-0.777	-0.57	-0.883	0.963	0.696	0.168	0.419	0.013	0.296	-0.696	-0.489	-0.338	-0.646	0.777	-0.168	0.489	0.074	-0.16	0.57	-0.419	0.338	-0.074	-0.294	0.883	-0.013	0.646	0.16	0.294	F8VPV0	–	–	SUBCELLULAR LOCATION: Cytoplasm, cytoskeleton, microtubule organizing center, centrosome {ECO:0000256|ARBA:ARBA00004300}.	centriolar satellite [GO:0034451]; centriole [GO:0005814]; cytosol [GO:0005829]
F8VPX2	F8VPX2	Fbxw9	F-box and WD-40 domain protein 9	MOUSE	3	51274.3	-0.446	-0.254	-0.224	-0.351	-0.494	0.446	0.248	0.222	0.141	0.162	0.254	-0.248	-0.026	-0.149	-0.086	0.224	-0.222	0.026	-0.127	-0.059	0.351	-0.141	0.149	0.127	-0.22	0.494	-0.162	0.086	0.059	0.22	F8VPX2	–	–
F8VPZ3	F8VPZ3|G3UZF4	Usp32	Ubiquitinyl hydrolase 1	MOUSE	3	184240	-0.798	-0.314	-0.653	-0.46	-0.87	0.798	0.484	0.145	0.366	0.19	0.314	-0.484	-0.338	-0.194	-0.528	0.653	-0.145	0.338	0.284	-0.126	0.46	-0.366	0.194	-0.284	-0.41	0.87	-0.19	0.528	0.126	0.41	F8VPZ3	–	–	SUBCELLULAR LOCATION: Golgi apparatus membrane {ECO:0000250|UniProtKB:Q8NFA0}; Lipid-anchor {ECO:0000250|UniProtKB:Q8NFA0}.	Golgi apparatus [GO:0005794]; Golgi membrane [GO:0000139]
F8VQ05	F8VQ05|A0A0J9YUH4	Fryl	FRY-like transcription coactivator	MOUSE	3	340951	-1.125	-0.258	-0.843	-0.55	-0.869	1.125	1.131	0.282	0.583	0.256	0.258	-1.131	-0.511	-0.276	-0.723	0.843	-0.282	0.511	0.293	-0.025	0.55	-0.583	0.276	-0.293	-0.369	0.869	-0.256	0.723	0.025	0.369	F8VQ05	–	–		cell cortex [GO:0005938]; site of polarized growth [GO:0030427]
F8VQ29	F8VQ29	Iqgap3	IQ motif-containing GTPase-activating protein 3	MOUSE	4	186548	-1.084	-0.258	-1.065	-0.592	-0.806	1.084	1.01	0.019	0.658	0.234	0.258	-1.01	-0.762	-0.352	-0.776	1.065	-0.019	0.762	0.321	0.049	0.592	-0.658	0.352	-0.321	-0.424	0.806	-0.234	0.776	-0.049	0.424	F8VQ29	–	–		cell cortex [GO:0005938]; cell-cell junction [GO:0005911]; cytoplasm [GO:0005737]; lateral plasma membrane [GO:0016328]; plasma membrane bounded cell projection [GO:0120025]
F8VQ52	F8VQ52|A0A2I3BRC5|Q01341|A0A2I3BRS6|P84309|A0A2I3BQ20|A0A2I3BS04	Adcy6	Adenylate cyclase type 6	MOUSE	18	132526	-0.81	-0.249	-0.702	-0.36	-0.719	0.81	0.692	0.157	0.468	0.149	0.249	-0.692	-0.443	-0.136	-0.483	0.702	-0.157	0.443	0.317	-0.038	0.36	-0.468	0.136	-0.317	-0.412	0.719	-0.149	0.483	0.038	0.412	F8VQ52	–	TM	SUBCELLULAR LOCATION: Membrane {ECO:0000256|ARBA:ARBA00004141}; Multi-pass membrane protein {ECO:0000256|ARBA:ARBA00004141}.	plasma membrane [GO:0005886]
F8VQ70	F8VQ70|B2RXS3|Q8BIZ8	Scaper	S phase cyclin A-associated protein in the ER	MOUSE	3	159368	-0.833	-0.185	-0.599	-0.512	-0.61	0.833	0.648	0.234	0.321	0.223	0.185	-0.648	-0.414	-0.327	-0.425	0.599	-0.234	0.414	0.087	-0.011	0.512	-0.321	0.327	-0.087	-0.098	0.61	-0.223	0.425	0.011	0.098	F8VQ70	–	–	SUBCELLULAR LOCATION: Nucleus {ECO:0000256|ARBA:ARBA00004123}.	cytoplasm [GO:0005737]; cytosol [GO:0005829]; nuclear speck [GO:0016607]; nucleus [GO:0005634]; ooplasm [GO:1990917]; sperm head [GO:0061827]
F8VQ87	F8VQ87|P97789|A0A087WQN7|A0A087WNV6	Xrn1	5'-3' exoribonuclease 1	MOUSE	8	196409	-0.67	-0.288	-0.559	-0.422	-0.618	0.67	0.423	0.191	0.325	0.056	0.288	-0.423	-0.259	-0.148	-0.337	0.559	-0.191	0.259	0.172	-0.064	0.422	-0.325	0.148	-0.172	-0.282	0.618	-0.056	0.337	0.064	0.282	F8VQ87	–	–	SUBCELLULAR LOCATION: Cytoplasm {ECO:0000256|ARBA:ARBA00004496}.	cytosol [GO:0005829]; dendrite [GO:0030425]; neuronal cell body [GO:0043025]; nucleus [GO:0005634]; P-body [GO:0000932]; plasma membrane [GO:0005886]
F8VQB6	F8VQB6|E9Q5G1	Myo10	Unconventional myosin-X	MOUSE	4	239144	-0.719	-0.269	-0.56	-0.507	-0.531	0.719	0.496	0.162	0.266	0.349	0.269	-0.496	-0.337	-0.243	-0.34	0.56	-0.162	0.337	0.058	0.241	0.507	-0.266	0.243	-0.058	0.023	0.531	-0.349	0.34	-0.241	-0.023	F8VQB6	–	–	SUBCELLULAR LOCATION: Cytoplasm, cytosol. Cell projection, lamellipodium {ECO:0000250}. Cell projection, ruffle {ECO:0000250}. Cytoplasm, cytoskeleton. Cell projection, filopodium tip. Cytoplasm, cell cortex. Cell projection, filopodium membrane; Peripheral membrane protein. Note=May be in an inactive, monomeric conformation in the cytosol. Detected in cytoplasmic punctae and in cell projections.…	cell cortex [GO:0005938]; cytosol [GO:0005829]; filopodium [GO:0030175]; filopodium membrane [GO:0031527]; filopodium tip [GO:0032433]; lamellipodium [GO:0030027]; myosin complex [GO:0016459]; neuron projection [GO:0043005]; neuronal cell body [GO:0043025]; nucleolus [GO:0005730]; ruffle [GO:0001726]
F8VQC1	F8VQC1|E9Q740	Srp72	Signal recognition particle subunit SRP72	MOUSE	9	75226.4	-1.385	-0.262	-0.855	-0.54	-1.041	1.385	1.064	0.344	0.659	0.208	0.262	-1.064	-0.617	-0.277	-0.778	0.855	-0.344	0.617	0.307	-0.206	0.54	-0.659	0.277	-0.307	-0.512	1.041	-0.208	0.778	0.206	0.512	F8VQC1	–	–	SUBCELLULAR LOCATION: Cytoplasm {ECO:0000256|ARBA:ARBA00004496, ECO:0000256|PIRNR:PIRNR038922}. Endoplasmic reticulum {ECO:0000256|ARBA:ARBA00004240}.	cytosol [GO:0005829]; endoplasmic reticulum [GO:0005783]; nucleolus [GO:0005730]; signal recognition particle, endoplasmic reticulum targeting [GO:0005786]
F8VQD1	F8VQD1|E9Q4Y5|D3Z1N4|Q8BSQ9|E9Q7L2|E9Q7L3|D3Z1W6|D3YYF2|F6THL5	Pbrm1	Protein polybromo-1	MOUSE	3	195966	-1.099	-0.39	-0.828	-0.469	-0.609	1.099	0.667	0.391	0.593	0.422	0.39	-0.667	-0.503	-0.127	-0.288	0.828	-0.391	0.503	0.429	0.215	0.469	-0.593	0.127	-0.429	-0.21	0.609	-0.422	0.288	-0.215	0.21	F8VQD1	–	–	SUBCELLULAR LOCATION: Nucleus {ECO:0000256|ARBA:ARBA00004123}.	RSC-type complex [GO:0016586]
F8VQD7	F8VQD7|Q05909|E9Q6E7|D6RD11	Ptprg	Protein-tyrosine-phosphatase	MOUSE	8	162431	-1.318	-0.469	-1.097	-0.433	-1.124	1.318	0.845	0.25	0.9	0.144	0.469	-0.845	-0.628	0.056	-0.68	1.097	-0.25	0.628	0.741	0.031	0.433	-0.9	-0.056	-0.741	-0.707	1.124	-0.144	0.68	-0.031	0.707	F8VQD7	–	–
F8VQH0	F8VQH0|Q4JIM5|B2RQ57|P00520	Abl2	Tyrosine-protein kinase	MOUSE	2	129185	-0.91	-0.329	-0.546	-0.384	-0.582	0.91	0.582	0.364	0.526	0.328	0.329	-0.582	-0.218	-0.056	-0.254	0.546	-0.364	0.218	0.162	-0.036	0.384	-0.526	0.056	-0.162	-0.198	0.582	-0.328	0.254	0.036	0.198	F8VQH0	–	–	SUBCELLULAR LOCATION: Cytoplasm, cytoskeleton {ECO:0000256|ARBA:ARBA00004245}.	actin cytoskeleton [GO:0015629]; cell leading edge [GO:0031252]; cytoplasm [GO:0005737]
F8VQJ3	F8VQJ3|P02468|F6TLW1|F6SFQ3	Lamc1	Laminin subunit gamma-1	MOUSE	62	182890	-3.692	-0.639	-3.553	-0.644	-2.941	3.692	3.163	0.433	3.171	0.903	0.639	-3.163	-3.103	-0.038	-2.339	3.553	-0.433	3.103	2.919	0.512	0.644	-3.171	0.038	-2.919	-2.265	2.941	-0.903	2.339	-0.512	2.265	F8VQJ3	SP	–	SUBCELLULAR LOCATION: Secreted, extracellular space, extracellular matrix, basement membrane {ECO:0000256|ARBA:ARBA00004302}.	extracellular region [GO:0005576]; laminin-1 complex [GO:0005606]; laminin-10 complex [GO:0043259]
F8VQK3	F8VQK3	Gucy1a2	Guanylate cyclase	MOUSE	6	82970.4	-0.866	-0.335	-0.583	-0.557	-0.695	0.866	0.444	0.3	0.282	0.143	0.335	-0.444	-0.169	-0.136	-0.203	0.583	-0.3	0.169	0.078	-0.073	0.557	-0.282	0.136	-0.078	-0.139	0.695	-0.143	0.203	0.073	0.139	F8VQK3	–	–	SUBCELLULAR LOCATION: Cytoplasm {ECO:0000256|ARBA:ARBA00004496}.	guanylate cyclase complex, soluble [GO:0008074]
F8VQL0	F8VQL0|P16056|F6X333|D3YVY2|F6RCC5	Met	HGF/SF receptor	MOUSE	27	155882	-2.034	-0.792	-1.582	-0.915	-1.736	2.034	1.247	0.447	1.19	0.418	0.792	-1.247	-0.711	-0.093	-0.772	1.582	-0.447	0.711	0.72	-0.03	0.915	-1.19	0.093	-0.72	-0.743	1.736	-0.418	0.772	0.03	0.743	F8VQL0	SP	TM	SUBCELLULAR LOCATION: Membrane {ECO:0000256|ARBA:ARBA00004479}; Single-pass type I membrane protein {ECO:0000256|ARBA:ARBA00004479}.	basal plasma membrane [GO:0009925]
[truncated: 4,154 more rows]

## Sheet: TableS5B_Stat
UniProt-ID	UniProt-ID-Group	Gene-Symbol	Protein-Name	Species	Unique-Peptide-Number	Protein-Molecular-Weight	log2-Fold-Change(+/–WGA)	p-Value_Fold-Change(+/–WGA)	UniProt-ID	UniProt-Annotated-Signal-Peptide	UniProt-Annotated-Transmembrane-Domain	UniProt-Annotated-Subcellular-Localization	GO-Annotated-Subcellular-Localization
[truncated: 4,939 more rows]
