# Supplementary material for: Luminal surface proteome of the brain vasculature uncovers blood-brain barrier regulators
Source: Science. Author manuscript; Available in PMC 2026 Jul 15. (PMC13372101; doi:10.1126/science.aea2100)
Supplement: aea2100_Suppl Excel_seq6_v1 [file NIHMS2191341-supplement-aea2100_Suppl_Excel_seq6_v1.xlsx]

## Sheet: TableS6
UniProt-ID	UniProt-ID-Group	Gene-Symbol	Protein-Name	Species	Unique-Peptide-Number	Protein-Molecular-Weight	log2-Fold-Change(+/–WGA)	p-Value_Fold-Change(+/–WGA)	UniProt-ID	UniProt-Annotated-Signal-Peptide	UniProt-Annotated-Transmembrane-Domain	UniProt-Annotated-Subcellular-Localization	GO-Annotated-Subcellular-Localization
Q9QUR8	Q9QUR8	Sema7a	Semaphorin-7A	MOUSE	4	76019.6	4.667	1.06729e-06	Q9QUR8	SP	–	SUBCELLULAR LOCATION: Cell membrane {ECO:0000269|PubMed:17377534}; Lipid-anchor, GPI-anchor {ECO:0000269|PubMed:17377534}; Extracellular side {ECO:0000269|PubMed:17377534}.	external side of plasma membrane [GO:0009897]; GABA-ergic synapse [GO:0098982]; plasma membrane [GO:0005886]; presynapse [GO:0098793]
Q8BI06	Q8BI06	Cemip	Cell migration-inducing and hyaluronan-binding protein	MOUSE	2	154571	4.15333	0.00905733	Q8BI06	SP	–	SUBCELLULAR LOCATION: Nucleus {ECO:0000250}. Cytoplasm {ECO:0000250}. Endoplasmic reticulum {ECO:0000250}. Cell membrane {ECO:0000250}. Membrane, clathrin-coated pit {ECO:0000269|PubMed:18448257, ECO:0000269|PubMed:24251095}. Secreted {ECO:0000250}. Note=Retained in the endoplasmic reticulum (ER) in a HSPA5/BIP-dependent manner. Strongly detected in the cytoplasm of breast carcinoma cells, wherea…	clathrin-coated endocytic vesicle [GO:0045334]; clathrin-coated pit [GO:0005905]; clathrin-coated vesicle membrane [GO:0030665]; cytoplasm [GO:0005737]; endoplasmic reticulum [GO:0005783]; extracellular region [GO:0005576]; fibrillar center [GO:0001650]; nuclear membrane [GO:0031965]; plasma membrane [GO:0005886]
Q3T9Y0	Q3T9Y0|Q3TBW3|Q8CI98|Q3UDT3|O35904|B0QZL5|B1AS25|B1AS24	Pik3cd	Phosphatidylinositol-4,5-bisphosphate 3-kinase	MOUSE	2	121650	4.04333	2.44811e-06	Q3T9Y0	–	–	SUBCELLULAR LOCATION: Cytoplasm {ECO:0000256|ARBA:ARBA00004496}.	cytosol [GO:0005829]; phosphatidylinositol 3-kinase complex, class IA [GO:0005943]
A0A571BF02	A0A571BF02	Sptbn5	Spectrin beta, non-erythrocytic 5	MOUSE	3	418115	3.69167	1.49665e-06	A0A571BF02	–	–		apical cortex [GO:0045179]; axoneme [GO:0005930]; cell junction [GO:0030054]; cell projection [GO:0042995]; cortical actin cytoskeleton [GO:0030864]; cortical cytoskeleton [GO:0030863]; cytoplasm [GO:0005737]; microtubule associated complex [GO:0005875]; photoreceptor connecting cilium [GO:0032391]; photoreceptor disc membrane [GO:0097381]; plasma membrane [GO:0005886]
P09055	P09055	Itgb1	Integrin beta-1	MOUSE	37	91481.9	3.56567	4.43928e-07	P09055	SP	TM	SUBCELLULAR LOCATION: Cell membrane {ECO:0000250|UniProtKB:P05556}; Single-pass type I membrane protein {ECO:0000255}. Cell projection, invadopodium membrane {ECO:0000250|UniProtKB:P05556}; Single-pass type I membrane protein {ECO:0000255}. Cell projection, ruffle membrane {ECO:0000250|UniProtKB:P05556}; Single-pass type I membrane protein {ECO:0000255}. Recycling endosome {ECO:0000269|PubMed:217…	cell surface [GO:0009986]; cerebellar climbing fiber to Purkinje cell synapse [GO:0150053]; dendritic spine [GO:0043197]; external side of plasma membrane [GO:0009897]; filopodium [GO:0030175]; focal adhesion [GO:0005925]; glutamatergic synapse [GO:0098978]; integrin alpha1-beta1 complex [GO:0034665]; integrin alpha10-beta1 complex [GO:0034680]; integrin alpha11-beta1 complex [GO:0034681]; integr…
Q64314	Q64314	Cd34	Hematopoietic progenitor cell antigen CD34	MOUSE	6	41381.3	3.548	5.38577e-07	Q64314	SP	TM	SUBCELLULAR LOCATION: Membrane; Single-pass type I membrane protein.	apical plasma membrane [GO:0016324]; basal plasma membrane [GO:0009925]; cell periphery [GO:0071944]; cell surface [GO:0009986]; cytoplasm [GO:0005737]; external side of plasma membrane [GO:0009897]; extracellular region [GO:0005576]; glomerular endothelium fenestra [GO:0036053]; intercellular bridge [GO:0045171]; lysosome [GO:0005764]; membrane [GO:0016020]; perinuclear region of cytoplasm [GO:0…
Q80YP6	Q80YP6	Zik1	Zinc finger protein interacting with ribonucleoprotein K	MOUSE	2	54324	3.30467	5.29216e-05	Q80YP6	–	–	SUBCELLULAR LOCATION: Nucleus {ECO:0000305}.	nucleus [GO:0005634]
O35393	O35393	Efnb3	Ephrin-B3	MOUSE	2	36226.4	3.28567	2.78915e-05	O35393	SP	TM	SUBCELLULAR LOCATION: Membrane; Single-pass type I membrane protein.	glutamatergic synapse [GO:0098978]; hippocampal mossy fiber to CA3 synapse [GO:0098686]; presynaptic membrane [GO:0042734]
P56528	P56528	Cd38	ADP-ribosyl cyclase/cyclic ADP-ribose hydrolase 1	MOUSE	6	35148.9	3.27367	1.25482e-07	P56528	–	TM	SUBCELLULAR LOCATION: Membrane {ECO:0000305|PubMed:11829748, ECO:0000305|PubMed:8376770}; Single-pass type II membrane protein {ECO:0000305|PubMed:8376770}.	cell surface [GO:0009986]; membrane [GO:0016020]; plasma membrane [GO:0005886]
G3X924	G3X924|Q91VC4	Plvap	Plasmalemma vesicle-associated protein	MOUSE	38	50473	3.253	2.60267e-07	G3X924	–	TM		caveola [GO:0005901]; cell surface [GO:0009986]
Q99JY8	Q99JY8	Plpp3	Phospholipid phosphatase 3	MOUSE	5	35843.1	3.248	1.10808e-05	Q99JY8	–	TM	SUBCELLULAR LOCATION: Cell membrane {ECO:0000269|PubMed:16099422, ECO:0000269|PubMed:21319224}; Multi-pass membrane protein {ECO:0000250|UniProtKB:P97544}. Basolateral cell membrane {ECO:0000250|UniProtKB:O14495}; Multi-pass membrane protein {ECO:0000250|UniProtKB:P97544}. Endoplasmic reticulum membrane {ECO:0000250|UniProtKB:O14495}; Multi-pass membrane protein {ECO:0000250|UniProtKB:P97544}. En…	adherens junction [GO:0005912]; basolateral plasma membrane [GO:0016323]; endoplasmic reticulum exit site [GO:0070971]; endoplasmic reticulum membrane [GO:0005789]; endoplasmic reticulum-Golgi intermediate compartment membrane [GO:0033116]; Golgi apparatus [GO:0005794]; Golgi membrane [GO:0000139]; membrane [GO:0016020]; membrane raft [GO:0045121]; plasma membrane [GO:0005886]; trans-Golgi networ…
Q9R0M4	Q9R0M4	Podxl	Podocalyxin	MOUSE	16	53787.8	3.07367	4.74739e-07	Q9R0M4	SP	TM	SUBCELLULAR LOCATION: Apical cell membrane {ECO:0000269|PubMed:17311105}. Cell projection, microvillus {ECO:0000269|PubMed:17311105}. Membrane raft {ECO:0000250}. Cell projection, lamellipodium {ECO:0000250}. Cell projection, filopodium {ECO:0000250}. Cell projection, ruffle {ECO:0000250}. Membrane {ECO:0000305}; Single-pass type I membrane protein {ECO:0000305}. Note=In single attached epithelia…	apical plasma membrane [GO:0016324]; cytoplasm [GO:0005737]; filopodium [GO:0030175]; glutamatergic synapse [GO:0098978]; lamellipodium [GO:0030027]; membrane raft [GO:0045121]; microvillus membrane [GO:0031528]; plasma membrane [GO:0005886]; presynaptic membrane [GO:0042734]; ruffle [GO:0001726]; slit diaphragm [GO:0036057]
P28843	P28843|P81425	Dpp4	Dipeptidyl peptidase 4	MOUSE	35	88119.8	3.001	8.63428e-08	P28843	–	TM	SUBCELLULAR LOCATION: [Dipeptidyl peptidase 4 soluble form]: Secreted. Note=Detected in the serum and the seminal fluid. {ECO:0000250}.; SUBCELLULAR LOCATION: Cell membrane; Single-pass type II membrane protein. Apical cell membrane {ECO:0000250}; Single-pass type II membrane protein {ECO:0000250}. Cell projection, invadopodium membrane {ECO:0000250}; Single-pass type II membrane protein {ECO:000…	apical plasma membrane [GO:0016324]; cell surface [GO:0009986]; endocytic vesicle [GO:0030139]; extracellular region [GO:0005576]; intercellular canaliculus [GO:0046581]; lamellipodium [GO:0030027]; lamellipodium membrane [GO:0031258]; membrane raft [GO:0045121]
B1ARB3	B1ARB3|Q08481|B1ARA9	Pecam1	Platelet endothelial cell adhesion molecule	MOUSE	20	82771.8	2.95567	4.61258e-08	B1ARB3	SP	TM	SUBCELLULAR LOCATION: Cell junction {ECO:0000256|ARBA:ARBA00004282}. Cell membrane {ECO:0000256|ARBA:ARBA00004251}; Single-pass type I membrane protein {ECO:0000256|ARBA:ARBA00004251}. Membrane raft {ECO:0000256|ARBA:ARBA00004285}.	cell-cell junction [GO:0005911]; cytoplasm [GO:0005737]; membrane raft [GO:0045121]; plasma membrane [GO:0005886]
Q8CFX3	Q8CFX3|F7BJK1|E0CXD4	Pcdh1	Protocadherin 1	MOUSE	14	112694	2.94267	4.8262e-06	Q8CFX3	SP	TM	SUBCELLULAR LOCATION: Cell membrane {ECO:0000256|ARBA:ARBA00004251}; Single-pass type I membrane protein {ECO:0000256|ARBA:ARBA00004251}.	cell-cell junction [GO:0005911]; nucleolus [GO:0005730]; nucleoplasm [GO:0005654]; plasma membrane [GO:0005886]
P16406	P16406|F7B9G4|F6YHW2	Enpep	Glutamyl aminopeptidase	MOUSE	57	108468	2.94233	2.5676e-08	P16406	–	TM	SUBCELLULAR LOCATION: Cell membrane {ECO:0000250|UniProtKB:Q07075}; Single-pass type II membrane protein.	apical part of cell [GO:0045177]; apical plasma membrane [GO:0016324]; brush border [GO:0005903]; cytoplasmic vesicle [GO:0031410]; external side of plasma membrane [GO:0009897]; plasma membrane [GO:0005886]
Q80VA5	Q80VA5|Q3UPD8|A0A494BAH3	Sh3tc2	SH3 domain and tetratricopeptide repeat-containing protein 2	MOUSE	3	147195	2.92233	2.93556e-05	Q80VA5	–	–		cytoplasmic vesicle [GO:0031410]; plasma membrane [GO:0005886]; recycling endosome [GO:0055037]
Q9Z0T9	Q9Z0T9|B1AYG6|B1AYG7	Itgb6	Integrin beta-6	MOUSE	3	89349.5	2.87767	3.04498e-07	Q9Z0T9	SP	TM	SUBCELLULAR LOCATION: Cell membrane {ECO:0000250|UniProtKB:P18564}; Single-pass type I membrane protein {ECO:0000250|UniProtKB:P18564}. Cell junction, focal adhesion {ECO:0000250|UniProtKB:P18564}.	cell surface [GO:0009986]; external side of plasma membrane [GO:0009897]; focal adhesion [GO:0005925]; integrin alphav-beta6 complex [GO:0034685]; receptor complex [GO:0043235]
A0A0A6YYP6	A0A0A6YYP6|Q6F5F2	Sirpb1a	Signal-regulatory protein beta 1A	MOUSE	2	44435.5	2.84433	4.74267e-08	A0A0A6YYP6	SP	TM	SUBCELLULAR LOCATION: Membrane {ECO:0000256|ARBA:ARBA00004479}; Single-pass type I membrane protein {ECO:0000256|ARBA:ARBA00004479}.	plasma membrane [GO:0005886]
Q8VCP9	Q8VCP9	Clec14a	C-type lectin domain family 14 member A	MOUSE	8	50377.2	2.79567	6.05392e-07	Q8VCP9	SP	TM	SUBCELLULAR LOCATION: Membrane {ECO:0000305}; Single-pass type I membrane protein {ECO:0000305}.	collagen-containing extracellular matrix [GO:0062023]; external side of plasma membrane [GO:0009897]
E9Q612	E9Q612|E9Q4I1|E9PVJ6|A0A0N4SUY2	Ptpro	Receptor-type tyrosine-protein phosphatase O	MOUSE	20	139556	2.78833	1.15998e-06	E9Q612	SP	TM	SUBCELLULAR LOCATION: Membrane {ECO:0000250}; Single-pass type I membrane protein {ECO:0000250}.	apical plasma membrane [GO:0016324]; dendritic spine [GO:0043197]; GABA-ergic synapse [GO:0098982]; glutamatergic synapse [GO:0098978]; lateral plasma membrane [GO:0016328]; plasma membrane [GO:0005886]; postsynaptic density membrane [GO:0098839]
Q1ERP8	Q1ERP8|X1WI18	Cd300lg	CMRF35-like molecule 9	MOUSE	3	37212	2.74833	8.02207e-05	Q1ERP8	SP	TM	SUBCELLULAR LOCATION: Apical cell membrane {ECO:0000269|PubMed:16754720, ECO:0000269|PubMed:16876123}; Single-pass type I membrane protein {ECO:0000305|PubMed:16754720}. Basolateral cell membrane {ECO:0000269|PubMed:16754720, ECO:0000269|PubMed:16876123}; Single-pass type I membrane protein {ECO:0000305|PubMed:16754720}. Endosome, multivesicular body membrane {ECO:0000269|PubMed:16876123}; Single…	apical plasma membrane [GO:0016324]; basolateral plasma membrane [GO:0016323]; multivesicular body membrane [GO:0032585]
A2ARA8	A2ARA8|G3UYN5	Itga8	Integrin alpha-8	MOUSE	13	118866	2.73433	8.16201e-08	A2ARA8	SP	TM	SUBCELLULAR LOCATION: Membrane {ECO:0000269|PubMed:10742111}; Single-pass type I membrane protein {ECO:0000269|PubMed:10742111}. Cell membrane {ECO:0000250}.	apical part of cell [GO:0045177]; cell surface [GO:0009986]; dendritic spine membrane [GO:0032591]; endoplasmic reticulum [GO:0005783]; glutamatergic synapse [GO:0098978]; integrin complex [GO:0008305]; perikaryon [GO:0043204]; plasma membrane [GO:0005886]; postsynaptic density membrane [GO:0098839]
A0A0R4J039	A0A0R4J039|Q9ESB3|A0A338P6H8	Hrg	Histidine-rich glycoprotein	MOUSE	6	61407.9	2.72933	1.39477e-06	A0A0R4J039	SP	–	SUBCELLULAR LOCATION: Secreted {ECO:0000256|ARBA:ARBA00004613}.	cell surface [GO:0009986]; extracellular region [GO:0005576]
P70387	P70387|Q5SZ87	Hfe	Hereditary hemochromatosis protein homolog	MOUSE	3	40933.1	2.72233	3.8078e-06	P70387	SP	TM	SUBCELLULAR LOCATION: Cell membrane {ECO:0000250|UniProtKB:Q30201}; Single-pass type I membrane protein {ECO:0000250|UniProtKB:Q30201}.	apical part of cell [GO:0045177]; basal part of cell [GO:0045178]; early endosome [GO:0005769]; external side of plasma membrane [GO:0009897]; extracellular space [GO:0005615]; HFE-transferrin receptor complex [GO:1990712]; nucleoplasm [GO:0005654]; perinuclear region of cytoplasm [GO:0048471]; recycling endosome [GO:0055037]
Q9Z2A9	Q9Z2A9|Q80WV0|A0A087WSM3|A0A087WNR3	Ggt5	Glutathione hydrolase 5 proenzyme	MOUSE	13	62072.1	2.72167	1.19015e-07	Q9Z2A9	–	TM	SUBCELLULAR LOCATION: Membrane {ECO:0000269|PubMed:12163373}; Single-pass type II membrane protein {ECO:0000269|PubMed:12163373}.	plasma membrane [GO:0005886]
E9QNR5	E9QNR5|Q69ZU6|E9PWD2	Thsd7a	Thrombospondin type-1 domain-containing protein 7A	MOUSE	63	191240	2.70433	2.7267e-06	E9QNR5	SP	TM	SUBCELLULAR LOCATION: Cell membrane {ECO:0000256|ARBA:ARBA00004251}; Single-pass type I membrane protein {ECO:0000256|ARBA:ARBA00004251}. Cell projection {ECO:0000256|ARBA:ARBA00004316}.	cell projection [GO:0042995]; plasma membrane [GO:0005886]
Q61503	Q61503	Nt5e	5'-nucleotidase	MOUSE	27	64319.6	2.57767	9.38872e-08	Q61503	SP	–	SUBCELLULAR LOCATION: Cell membrane {ECO:0000250|UniProtKB:P21589}; Lipid-anchor, GPI-anchor {ECO:0000250|UniProtKB:P21589}.	cytosol [GO:0005829]; external side of plasma membrane [GO:0009897]; membrane [GO:0016020]; nucleoplasm [GO:0005654]; plasma membrane [GO:0005886]
P35456	P35456|A0A0U1RNN0	Plaur	Urokinase plasminogen activator surface receptor	MOUSE	4	37082.2	2.57067	0.00181958	P35456	SP	–	SUBCELLULAR LOCATION: [Isoform 1]: Cell membrane {ECO:0000250|UniProtKB:P49616}; Lipid-anchor, GPI-anchor {ECO:0000250|UniProtKB:P49616}.; SUBCELLULAR LOCATION: [Isoform 2]: Secreted {ECO:0000250|UniProtKB:P49616}.	external side of plasma membrane [GO:0009897]; extracellular region [GO:0005576]; plasma membrane [GO:0005886]; protein complex involved in cell-matrix adhesion [GO:0098637]; serine-type endopeptidase complex [GO:1905370]
F8VQJ3	F8VQJ3|P02468|F6TLW1|F6SFQ3	Lamc1	Laminin subunit gamma-1	MOUSE	62	182890	2.53367	1.30269e-06	F8VQJ3	SP	–	SUBCELLULAR LOCATION: Secreted, extracellular space, extracellular matrix, basement membrane {ECO:0000256|ARBA:ARBA00004302}.	extracellular region [GO:0005576]; laminin-1 complex [GO:0005606]; laminin-10 complex [GO:0043259]
Q9ET66	Q9ET66|D3Z6T6|A0A3Q4EC30	Pi16	Peptidase inhibitor 16	MOUSE	2	54276.5	2.52733	1.12122e-06	Q9ET66	SP	–	SUBCELLULAR LOCATION: Secreted {ECO:0000269|PubMed:17909105}.	extracellular space [GO:0005615]
O35988	O35988	Sdc4	Syndecan-4	MOUSE	4	21539.1	2.52533	2.82234e-06	O35988	SP	TM	SUBCELLULAR LOCATION: Membrane {ECO:0000255}; Single-pass type I membrane protein {ECO:0000255}. Secreted {ECO:0000269|PubMed:10684261}. Note=Shedding of the ectodomain produces a soluble form. {ECO:0000269|PubMed:10684261}.	cell surface [GO:0009986]; costamere [GO:0043034]; extracellular region [GO:0005576]; focal adhesion [GO:0005925]; Golgi lumen [GO:0005796]; membrane [GO:0016020]
P55772	P55772|Q8CDV7|D6RHQ2|F7B9M9|D6RFA9	Entpd1	Ectonucleoside triphosphate diphosphohydrolase 1	MOUSE	14	57831.8	2.525	1.05261e-06	P55772	–	TM	SUBCELLULAR LOCATION: Membrane {ECO:0000250|UniProtKB:P49961}; Multi-pass membrane protein {ECO:0000250|UniProtKB:P49961}. Membrane, caveola {ECO:0000250|UniProtKB:P49961}.	basement membrane [GO:0005604]; caveola [GO:0005901]; external side of plasma membrane [GO:0009897]; plasma membrane [GO:0005886]
P43406	P43406|A2AKI5|F6W6Q6|B7ZCI9|F6RWM8	Itgav	Integrin alpha-V	MOUSE	30	116442	2.505	8.51457e-07	P43406	SP	TM	SUBCELLULAR LOCATION: Cell membrane; Single-pass type I membrane protein. Cell junction, focal adhesion {ECO:0000250|UniProtKB:P06756}.	alphav-beta3 integrin-HMGB1 complex [GO:0035868]; alphav-beta3 integrin-IGF-1-IGF1R complex [GO:0035867]; cell surface [GO:0009986]; cytosol [GO:0005829]; external side of plasma membrane [GO:0009897]; filopodium membrane [GO:0031527]; focal adhesion [GO:0005925]; integrin alphav-beta1 complex [GO:0034682]; integrin alphav-beta3 complex [GO:0034683]; integrin alphav-beta5 complex [GO:0034684]; in…
Q61391	Q61391|A0A0A6YW93|A0A0A6YWB9|A0A0A6YY36|A0A0A6YWA6	Mme	Neprilysin	MOUSE	29	86385	2.50467	5.76701e-08	Q61391	–	TM	SUBCELLULAR LOCATION: Cell membrane {ECO:0000250|UniProtKB:P08473}; Single-pass type II membrane protein {ECO:0000255}.	axon [GO:0030424]; brush border [GO:0005903]; centrosome [GO:0005813]; ciliary basal body [GO:0036064]; cytoplasm [GO:0005737]; cytosol [GO:0005829]; dendrite [GO:0030425]; early endosome [GO:0005769]; extracellular region [GO:0005576]; membrane [GO:0016020]; membrane raft [GO:0045121]; neuron projection terminus [GO:0044306]; neuronal cell body [GO:0043025]; nucleoplasm [GO:0005654]; plasma memb…
P35330	P35330|G5E8M9|G3UWJ5|B1ARJ2	Icam2	Intercellular adhesion molecule 2	MOUSE	8	31846.1	2.461	1.61614e-06	P35330	SP	TM	SUBCELLULAR LOCATION: Membrane {ECO:0000255}; Single-pass type I membrane protein {ECO:0000255}. Cell projection, microvillus {ECO:0000269|PubMed:9472040}. Note=Co-localizes with RDX, EZR and MSN in microvilli. {ECO:0000269|PubMed:9472040}.	cell periphery [GO:0071944]; cleavage furrow [GO:0032154]; microvillus [GO:0005902]; plasma membrane [GO:0005886]; uropod [GO:0001931]
Q62469	Q62469|A0A286YCM1	Itga2	Integrin alpha-2	MOUSE	16	130094	2.46067	3.61911e-07	Q62469	SP	TM	SUBCELLULAR LOCATION: Membrane; Single-pass type I membrane protein.	axon terminus [GO:0043679]; basal part of cell [GO:0045178]; cell surface [GO:0009986]; external side of plasma membrane [GO:0009897]; focal adhesion [GO:0005925]; integrin alpha2-beta1 complex [GO:0034666]; perinuclear region of cytoplasm [GO:0048471]; plasma membrane [GO:0005886]
Q5FWI3	Q5FWI3|A0A494BB04	Cemip2	Cell surface hyaluronidase	MOUSE	20	155224	2.45067	7.67395e-07	Q5FWI3	–	TM	SUBCELLULAR LOCATION: Cell membrane {ECO:0000269|PubMed:28246172}; Single-pass type II membrane protein {ECO:0000269|PubMed:28246172}.	cytosol [GO:0005829]; nucleolus [GO:0005730]; plasma membrane [GO:0005886]
P55284	P55284	Cdh5	Cadherin-5	MOUSE	18	88186.6	2.44767	3.63227e-06	P55284	SP	TM	SUBCELLULAR LOCATION: Cell junction, adherens junction {ECO:0000269|PubMed:19635461, ECO:0000269|PubMed:24806444, ECO:0000269|PubMed:33972531}. Cell membrane {ECO:0000269|PubMed:19635461}; Single-pass type I membrane protein {ECO:0000269|PubMed:19635461}. Cytoplasm {ECO:0000269|PubMed:24806444}. Note=Found at cell-cell boundaries and probably at cell-matrix boundaries. KRIT1 and CDH5 reciprocally…	adherens junction [GO:0005912]; bicellular tight junction [GO:0005923]; cell junction [GO:0030054]; cell periphery [GO:0071944]; cell-cell junction [GO:0005911]; cytoplasm [GO:0005737]; external side of plasma membrane [GO:0009897]; nuclear membrane [GO:0031965]; nucleoplasm [GO:0005654]; plasma membrane [GO:0005886]
P97797	P97797	Sirpa	Tyrosine-protein phosphatase non-receptor type substrate 1	MOUSE	4	56983.4	2.445	6.3813e-08	P97797	SP	TM	SUBCELLULAR LOCATION: Membrane; Single-pass type I membrane protein.	plasma membrane [GO:0005886]
P52795	P52795	Efnb1	Ephrin-B1	MOUSE	6	38258	2.43033	9.86619e-06	P52795	SP	TM	SUBCELLULAR LOCATION: Cell membrane {ECO:0000269|PubMed:7929389, ECO:0000305|PubMed:10704386}; Single-pass type I membrane protein {ECO:0000255}. Membrane raft {ECO:0000269|PubMed:10197531}. Note=May recruit GRIP1 and GRIP2 to membrane raft domains. {ECO:0000269|PubMed:10197531}.; SUBCELLULAR LOCATION: [Ephrin-B1 C-terminal fragment]: Cell membrane {ECO:0000250|UniProtKB:P98172}; Single-pass type…	cell surface [GO:0009986]; cytoplasm [GO:0005737]; membrane raft [GO:0045121]; nucleus [GO:0005634]; plasma membrane [GO:0005886]
E9Q7P9	E9Q7P9	Cdhr2	Cadherin-related family member 2	MOUSE	15	143315	2.42867	8.87823e-05	E9Q7P9	SP	TM	SUBCELLULAR LOCATION: Apical cell membrane {ECO:0000250|UniProtKB:Q9BYE9}; Single-pass type I membrane protein {ECO:0000250|UniProtKB:Q9BYE9}. Cell projection, microvillus membrane {ECO:0000250|UniProtKB:Q9BYE9}; Single-pass type I membrane protein {ECO:0000250|UniProtKB:Q9BYE9}. Cell junction {ECO:0000250|UniProtKB:Q9BYE9}.	anchoring junction [GO:0070161]; apical plasma membrane [GO:0016324]; brush border membrane [GO:0031526]; microvillus membrane [GO:0031528]; plasma membrane [GO:0005886]
Q64735	Q64735|A0A0A6YY75|A0A0A6YXN9|A0A0A6YVT1|A0A0A6YXR6	Cr1l	Complement component receptor 1-like protein	MOUSE	8	55016.8	2.4	5.51507e-07	Q64735	SP	TM	SUBCELLULAR LOCATION: Membrane; Single-pass type I membrane protein.	basolateral plasma membrane [GO:0016323]; cell surface [GO:0009986]; external side of plasma membrane [GO:0009897]; receptor complex [GO:0043235]
Q80YA8	Q80YA8|A0A0N4SUJ6	Crb2	Protein crumbs homolog 2	MOUSE	18	140920	2.366	2.0321e-07	Q80YA8	SP	TM	SUBCELLULAR LOCATION: Apical cell membrane {ECO:0000269|PubMed:17920587, ECO:0000269|PubMed:26496195, ECO:0000269|PubMed:27870829}; Single-pass type I membrane protein {ECO:0000255}. Note=O-glucosylation is required for localization at the apical plasma membrane (PubMed:26496195). Distributed in a complex anisotropic pattern on apical cell edges: the level of CRB2 on a cell edge is inversely corr…	apical part of cell [GO:0045177]; apical plasma membrane [GO:0016324]; apicolateral plasma membrane [GO:0016327]; cell junction [GO:0030054]; cytoplasm [GO:0005737]; subapical complex [GO:0035003]
Q3V3R4	Q3V3R4	Itga1	Integrin alpha-1	MOUSE	38	132234	2.36	5.91319e-07	Q3V3R4	SP	TM	SUBCELLULAR LOCATION: Membrane {ECO:0000250}; Single-pass type I membrane protein {ECO:0000250}.	acrosomal vesicle [GO:0001669]; basal part of cell [GO:0045178]; cell surface [GO:0009986]; external side of plasma membrane [GO:0009897]; focal adhesion [GO:0005925]; integrin alpha1-beta1 complex [GO:0034665]; perikaryon [GO:0043204]; plasma membrane [GO:0005886]
E9Q8B5	E9Q8B5|E9PUM5|E9Q8B6	Cfhr4	Complement factor H-related 4	MOUSE	3	102688	2.35867	5.00152e-06	E9Q8B5	SP	–	SUBCELLULAR LOCATION: Secreted {ECO:0000256|ARBA:ARBA00004613}.	extracellular space [GO:0005615]
Q08857	Q08857|A0A0G2JFB7	Cd36	Platelet glycoprotein 4	MOUSE	10	53267.6	2.35867	6.29073e-07	Q08857	–	TM	SUBCELLULAR LOCATION: Cell membrane {ECO:0000269|PubMed:23395392, ECO:0000269|PubMed:30605677}; Multi-pass membrane protein {ECO:0000255}. Apical cell membrane {ECO:0000269|PubMed:16276419, ECO:0000269|PubMed:21610069}. Membrane raft {ECO:0000250|UniProtKB:P16671}. Golgi apparatus {ECO:0000250|UniProtKB:P16671}. Note=Upon ligand-binding, internalized through dynamin-dependent endocytosis. {ECO:00…	apical part of cell [GO:0045177]; apical plasma membrane [GO:0016324]; brush border membrane [GO:0031526]; cell surface [GO:0009986]; external side of plasma membrane [GO:0009897]; Golgi apparatus [GO:0005794]; membrane [GO:0016020]; membrane raft [GO:0045121]; plasma membrane [GO:0005886]; receptor complex [GO:0043235]
E9QPX1	E9QPX1|P39061|A0A1W2P6N8	Col18a1	Collagen alpha-1(XVIII) chain	MOUSE	15	183320	2.35667	5.11281e-06	E9QPX1	SP	–	SUBCELLULAR LOCATION: Secreted, extracellular space, extracellular matrix, basement membrane {ECO:0000256|ARBA:ARBA00004302}.	basement membrane [GO:0005604]; collagen trimer [GO:0005581]; extracellular space [GO:0005615]
P09242	P09242|E9Q7P8|B1AXF5|B1AXF6	Alpl	Alkaline phosphatase, tissue-nonspecific isozyme	MOUSE	18	57855.5	2.35433	2.10367e-06	P09242	SP	–	SUBCELLULAR LOCATION: Cell membrane {ECO:0000250|UniProtKB:P05186}; Lipid-anchor, GPI-anchor {ECO:0000250|UniProtKB:P05186}. Extracellular vesicle membrane {ECO:0000269|PubMed:19874193, ECO:0000269|PubMed:23942722}; Lipid-anchor, GPI-anchor {ECO:0000269|PubMed:33981039}. Mitochondrion membrane {ECO:0000269|PubMed:33981039}; Lipid-anchor, GPI-anchor {ECO:0000269|PubMed:33981039}. Mitochondrion int…	extracellular matrix [GO:0031012]; extracellular membrane-bounded organelle [GO:0065010]; extracellular space [GO:0005615]; mitochondrial intermembrane space [GO:0005758]; mitochondrial membrane [GO:0031966]; plasma membrane [GO:0005886]; side of membrane [GO:0098552]
Q80VX2	Q80VX2|O54901|E9QMY1|Q05D16|E9PZI9	Cd200	CD200 antigen	MOUSE	6	31668.9	2.35067	3.9181e-06	Q80VX2	SP	TM	SUBCELLULAR LOCATION: Cell membrane {ECO:0000256|ARBA:ARBA00004251}; Single-pass type I membrane protein {ECO:0000256|ARBA:ARBA00004251}.	cell surface [GO:0009986]; plasma membrane [GO:0005886]
A0A0R4IZW5	A0A0R4IZW5|P09803	Cdh1	Cadherin-1	MOUSE	24	98795.6	2.35033	0.000140382	A0A0R4IZW5	SP	TM	SUBCELLULAR LOCATION: Cell junction, adherens junction {ECO:0000256|ARBA:ARBA00004536}. Cell junction, desmosome {ECO:0000256|ARBA:ARBA00004568}. Cell membrane {ECO:0000256|ARBA:ARBA00004251, ECO:0000256|RuleBase:RU003318}; Single-pass type I membrane protein {ECO:0000256|ARBA:ARBA00004251, ECO:0000256|RuleBase:RU003318}. Cytoplasm {ECO:0000256|ARBA:ARBA00004496}. Endosome {ECO:0000256|ARBA:ARBA0…	adherens junction [GO:0005912]; apical junction complex [GO:0043296]; catenin complex [GO:0016342]; cortical actin cytoskeleton [GO:0030864]; cytoplasmic side of plasma membrane [GO:0009898]; desmosome [GO:0030057]; endosome [GO:0005768]; flotillin complex [GO:0016600]; glutamatergic synapse [GO:0098978]; lamellipodium [GO:0030027]; lateral plasma membrane [GO:0016328]; perinuclear region of cyto…
Q63961	Q63961|Q3UAM9|F7A1B4|F7BZW0	Eng	Endoglin	MOUSE	14	70932.3	2.34633	3.04147e-07	Q63961	SP	TM	SUBCELLULAR LOCATION: Cell membrane {ECO:0000269|PubMed:8125301}; Single-pass type I membrane protein {ECO:0000305|PubMed:8125301}.	endothelial microparticle [GO:0072563]; external side of plasma membrane [GO:0009897]; nuclear body [GO:0016604]; receptor complex [GO:0043235]
P01837	P01837|A0A5H1ZRK8	Igkc	Immunoglobulin kappa constant	MOUSE	6	12105	2.319	0.00986242	P01837	–	–		extracellular region [GO:0005576]; plasma membrane [GO:0005886]
P70121	P70121	Zhx1	Zinc fingers and homeoboxes protein 1	MOUSE	2	98005.4	2.30133	0.000256192	P70121	–	–	SUBCELLULAR LOCATION: Nucleus {ECO:0000255|PROSITE-ProRule:PRU00108, ECO:0000269|PubMed:17056598}. Note=Colocalized in the nucleus with DNMT3B. {ECO:0000250}.	nucleoplasm [GO:0005654]; nucleus [GO:0005634]
Q99KF0	Q99KF0	Card14	Caspase recruitment domain-containing protein 14	MOUSE	2	114807	2.29933	0.000289854	Q99KF0	–	–	SUBCELLULAR LOCATION: Cytoplasm {ECO:0000250|UniProtKB:Q9BXL6}.	aggresome [GO:0016235]; cytoplasm [GO:0005737]; cytosol [GO:0005829]
Q91XX7	Q91XX7|Q91XX3|Q91XX4|Q91XX8|Q8CDY9|E9Q5G2|Q91Y03|Q91Y01|Q91VD8|Q91Y06|Q91Y00|Q91XZ5|Q6PB90|Q91XZ8|Q91Y04|Q91XZ6|Q91V48|Q91XZ4|Q52KQ3	Pcdhgb2	Protocadherin gamma B2	MOUSE	2	101347	2.28933	0.00018216	Q91XX7	SP	TM	SUBCELLULAR LOCATION: Cell membrane {ECO:0000256|ARBA:ARBA00004251}; Single-pass type I membrane protein {ECO:0000256|ARBA:ARBA00004251}.	membrane [GO:0016020]; plasma membrane [GO:0005886]
Q9Z0J1	Q9Z0J1	Reck	Reversion-inducing cysteine-rich protein with Kazal motifs	MOUSE	13	111101	2.28767	1.18398e-07	Q9Z0J1	SP	–	SUBCELLULAR LOCATION: Cell membrane {ECO:0000269|PubMed:28803732}; Lipid-anchor, GPI-anchor {ECO:0000250|UniProtKB:O95980}.	plasma membrane [GO:0005886]; side of membrane [GO:0098552]; Wnt signalosome [GO:1990909]
Q3UH93	Q3UH93|F6T0L5	Plxnd1	Plexin-D1	MOUSE	15	214970	2.284	1.7862e-06	Q3UH93	SP	TM	SUBCELLULAR LOCATION: Cell membrane {ECO:0000269|PubMed:17318185, ECO:0000269|PubMed:19027330}; Single-pass membrane protein {ECO:0000269|PubMed:17318185, ECO:0000269|PubMed:19027330}. Cell projection, lamellipodium membrane {ECO:0000250|UniProtKB:Q9Y4D7}.	axon [GO:0030424]; cell body [GO:0044297]; glutamatergic synapse [GO:0098978]; lamellipodium membrane [GO:0031258]; plasma membrane [GO:0005886]
P10493	P10493	Nid1	Nidogen-1	MOUSE	38	139388	2.278	1.0586e-06	P10493	SP	–	SUBCELLULAR LOCATION: Secreted, extracellular space, extracellular matrix, basement membrane.	basement membrane [GO:0005604]; cell periphery [GO:0071944]; collagen-containing extracellular matrix [GO:0062023]; extracellular matrix [GO:0031012]; extracellular region [GO:0005576]; protein complex involved in cell-matrix adhesion [GO:0098637]
Q7TMG7	Q7TMG7|P70180|A0A2I3BPR9	Npr3	Atrial natriuretic peptide receptor 3	MOUSE	14	60165.1	2.27433	5.11061e-07	Q7TMG7	SP	TM	SUBCELLULAR LOCATION: Cell membrane {ECO:0000256|ARBA:ARBA00004251}; Single-pass type I membrane protein {ECO:0000256|ARBA:ARBA00004251}.	plasma membrane [GO:0005886]
Q9QZS7	Q9QZS7	Nphs1	Nephrin	MOUSE	42	137532	2.26567	2.168e-07	Q9QZS7	SP	TM	SUBCELLULAR LOCATION: Cell membrane {ECO:0000305}; Single-pass type I membrane protein {ECO:0000305}. Note=Located at podocyte slit diaphragm between podocyte foot processes. {ECO:0000269|PubMed:10504499}.	cell periphery [GO:0071944]; cell projection [GO:0042995]; focal adhesion [GO:0005925]; membrane [GO:0016020]; plasma membrane [GO:0005886]; slit diaphragm [GO:0036057]
A0A075B5P6	A0A075B5P6|A0A075B6A0|P01872|P04221|P03988	Ighm	Immunoglobulin heavy constant mu (Fragment)	MOUSE	21	50740.8	2.26167	0.0244381	A0A075B5P6	–	–
A0A5F8MPB5	A0A5F8MPB5|Q61739|F6VSK8	Itga6	Integrin alpha-6	MOUSE	36	127862	2.25567	4.96415e-06	A0A5F8MPB5	SP	TM	SUBCELLULAR LOCATION: Cell membrane {ECO:0000256|ARBA:ARBA00004193}; Lipid-anchor {ECO:0000256|ARBA:ARBA00004193}. Cell membrane {ECO:0000256|ARBA:ARBA00004251}; Single-pass type I membrane protein {ECO:0000256|ARBA:ARBA00004251}. Membrane {ECO:0000256|RuleBase:RU003762}; Single-pass type I membrane protein {ECO:0000256|RuleBase:RU003762}.	cell surface [GO:0009986]; integrin alpha6-beta1 complex [GO:0034675]
E9PZD8	E9PZD8|Q61147|G3X8Q5|G3X9T8|G3UXG1|G3UZ53|G3UWP5	Cp	Ceruloplasmin	MOUSE	28	125008	2.25433	4.78733e-09	E9PZD8	SP	–	SUBCELLULAR LOCATION: Secreted {ECO:0000256|ARBA:ARBA00004613}.	extracellular space [GO:0005615]
E9QN70	E9QN70|P02469	Lamb1	Laminin subunit beta-1	MOUSE	44	209741	2.25033	6.50913e-07	E9QN70	SP	–	SUBCELLULAR LOCATION: Secreted, extracellular space, extracellular matrix, basement membrane {ECO:0000256|ARBA:ARBA00004302}.	cytoplasm [GO:0005737]; extracellular region [GO:0005576]; laminin-1 complex [GO:0005606]; laminin-10 complex [GO:0043259]
D3Z4M4	D3Z4M4|A0A1L1SUF8|A0A0R4J197|Q8C310|Q6IR38|A0A1L1SSV2	Robo4	Roundabout homolog 4	MOUSE	6	114815	2.24833	1.80225e-06	D3Z4M4	SP	–		membrane [GO:0016020]
G3UZP7	G3UZP7|P01899|P01897|Q8HWB2|Q4KN81|P14427|V9GXR0|V9GXI4|G3UXE9|E9Q0G4|A7VMS6|O19441|E9PX63|P01896|Q05A75|G3UZL7	H2-D1	H-2 class I histocompatibility antigen, D-K alpha chain	MOUSE	13	43064.8	2.23567	4.86001e-07	G3UZP7	SP	TM	SUBCELLULAR LOCATION: Membrane {ECO:0000256|ARBA:ARBA00004479}; Single-pass type I membrane protein {ECO:0000256|ARBA:ARBA00004479}.	lumenal side of endoplasmic reticulum membrane [GO:0098553]; MHC class I protein complex [GO:0042612]; phagocytic vesicle membrane [GO:0030670]
Q80W68	Q80W68	Kirrel1	Kin of IRRE-like protein 1	MOUSE	26	87859.2	2.23233	1.38618e-07	Q80W68	SP	TM	SUBCELLULAR LOCATION: Cell membrane {ECO:0000305}; Single-pass type I membrane protein {ECO:0000305}. Note=Predominantly located at podocyte slit diaphragm.	cell projection membrane [GO:0031253]; cell-cell junction [GO:0005911]; dendritic shaft [GO:0043198]; membrane raft [GO:0045121]; perinuclear region of cytoplasm [GO:0048471]; plasma membrane [GO:0005886]
P15306	P15306	Thbd	Thrombomodulin	MOUSE	7	64605.1	2.221	2.21205e-07	P15306	SP	TM	SUBCELLULAR LOCATION: Membrane {ECO:0000250|UniProtKB:P07204}; Single-pass type I membrane protein {ECO:0000250|UniProtKB:P07204}.	apicolateral plasma membrane [GO:0016327]; external side of plasma membrane [GO:0009897]; extracellular space [GO:0005615]; plasma membrane [GO:0005886]; serine-type endopeptidase complex [GO:1905370]; vacuolar membrane [GO:0005774]
Q66X01	Q66X01|D3Z7F5|Q66X22|E9QKM4|Q66X03|A0A0R4J1M2|D3YYQ3|D3YWU2	Nlrp9c	NACHT, LRR and PYD domains-containing protein 9C	MOUSE	2	118116	2.21867	1.51143e-05	Q66X01	–	–	SUBCELLULAR LOCATION: Cytoplasm {ECO:0000250|UniProtKB:Q66X22}.	cytoplasm [GO:0005737]
P97927	P97927	Lama4	Laminin subunit alpha-4	MOUSE	33	204497	2.21167	6.36268e-06	P97927	SP	–	SUBCELLULAR LOCATION: Secreted, extracellular space, extracellular matrix, basement membrane. Secreted {ECO:0000250|UniProtKB:Q16363}. Note=Major basement membrane component.	basement membrane [GO:0005604]; collagen-containing extracellular matrix [GO:0062023]; extracellular region [GO:0005576]; neuromuscular junction [GO:0031594]; synaptic cleft [GO:0043083]
P41317	P41317	Mbl2	Mannose-binding protein C	MOUSE	2	26356	2.187	5.92512e-08	P41317	SP	–	SUBCELLULAR LOCATION: Secreted {ECO:0000250}.	collagen trimer [GO:0005581]; extracellular space [GO:0005615]; serine-type endopeptidase complex [GO:1905370]
O08532	O08532|E9Q1X8|Q8C6Y3	Cacna2d1	Voltage-dependent calcium channel subunit alpha-2/delta-1	MOUSE	29	125769	2.183	4.0925e-07	O08532	SP	TM	SUBCELLULAR LOCATION: Membrane {ECO:0000305}; Single-pass type I membrane protein {ECO:0000305}. Cell membrane {ECO:0000250|UniProtKB:P54289}.	GABA-ergic synapse [GO:0098982]; L-type voltage-gated calcium channel complex [GO:1990454]; neuronal dense core vesicle [GO:0098992]; plasma membrane [GO:0005886]; presynaptic active zone membrane [GO:0048787]; sarcoplasmic reticulum [GO:0016529]; T-tubule [GO:0030315]; voltage-gated calcium channel complex [GO:0005891]
Q4VAC9	Q4VAC9	Plekhg3	Pleckstrin homology domain-containing family G member 3	MOUSE	2	149372	2.17267	7.91211e-06	Q4VAC9	–	–	SUBCELLULAR LOCATION: Cytoplasm, cytoskeleton {ECO:0000250|UniProtKB:A1L390}. Note=Colocalizes with actin at the leading edge of polarized cells. {ECO:0000250|UniProtKB:A1L390}.	cytoplasm [GO:0005737]; cytoskeleton [GO:0005856]
Q60805	Q60805|Q00993|Q6PE80	Mertk	Tyrosine-protein kinase Mer	MOUSE	25	111240	2.16367	4.48681e-07	Q60805	SP	TM	SUBCELLULAR LOCATION: Cell membrane {ECO:0000250|UniProtKB:Q12866}; Single-pass type I membrane protein {ECO:0000250}.	cytoplasm [GO:0005737]; extracellular space [GO:0005615]; photoreceptor outer segment [GO:0001750]; plasma membrane [GO:0005886]
P01029	P01029	C4b	Complement C4-B	MOUSE	17	194566	2.157	9.80777e-05	P01029	SP	–	SUBCELLULAR LOCATION: Secreted {ECO:0000250|UniProtKB:P0C0L4}.; SUBCELLULAR LOCATION: [C4a anaphylatoxin]: Secreted {ECO:0000250|UniProtKB:P0C0L4}.; SUBCELLULAR LOCATION: [Complement C4b-B]: Secreted {ECO:0000250|UniProtKB:P0C0L4}. Cell surface {ECO:0000250|UniProtKB:P0C0L4}. Note=Covalently associated with the surface of pathogens: the internal thioester bond reacts with carbohydrate antigens on…	axon [GO:0030424]; dendrite [GO:0030425]; extracellular space [GO:0005615]; synapse [GO:0045202]
M0QWP1	M0QWP1|Z4YK85|A2ASQ1|Z4YJS5	Agrn	Agrin	MOUSE	70	224747	2.14433	1.77481e-06	M0QWP1	SP	TM	SUBCELLULAR LOCATION: Cell membrane {ECO:0000256|ARBA:ARBA00004401}; Single-pass type II membrane protein {ECO:0000256|ARBA:ARBA00004401}. Secreted, extracellular space, extracellular matrix {ECO:0000256|ARBA:ARBA00004498}. Synapse {ECO:0000256|ARBA:ARBA00034103}.	basement membrane [GO:0005604]; extracellular region [GO:0005576]; plasma membrane [GO:0005886]; synapse [GO:0045202]
P18293	P18293|Q6VVW5|F6YT88|Q5SDA5|Q3UWA6|A0A0U1RPR8|F6VFS9|P52785|Q8BXH3|E9Q6H0|A0A0U1RPB5	Npr1	Atrial natriuretic peptide receptor 1	MOUSE	30	119963	2.11767	1.59567e-06	P18293	SP	TM	SUBCELLULAR LOCATION: Membrane; Single-pass type I membrane protein.	ANPR-A receptor complex [GO:1990620]; membrane [GO:0016020]; receptor complex [GO:0043235]
Q9WV91	Q9WV91	Ptgfrn	Prostaglandin F2 receptor negative regulator	MOUSE	3	99689.8	2.10933	5.85046e-06	Q9WV91	SP	TM	SUBCELLULAR LOCATION: Endoplasmic reticulum membrane {ECO:0000250}; Single-pass type I membrane protein {ECO:0000250}. Golgi apparatus, trans-Golgi network membrane {ECO:0000250}; Single-pass type I membrane protein {ECO:0000250}.	endoplasmic reticulum membrane [GO:0005789]; Golgi apparatus [GO:0005794]
P42703	P42703	Lifr	Leukemia inhibitory factor receptor	MOUSE	8	123884	2.10133	2.62973e-06	P42703	SP	TM	SUBCELLULAR LOCATION: [Isoform 1]: Cell membrane; Single-pass type I membrane protein.; SUBCELLULAR LOCATION: [Isoform 2]: Secreted.	extracellular region [GO:0005576]; plasma membrane [GO:0005886]; receptor complex [GO:0043235]
P11688	P11688	Itga5	Integrin alpha-5	MOUSE	15	116182	2.09567	1.6449e-06	P11688	SP	TM	SUBCELLULAR LOCATION: Cell membrane {ECO:0000250|UniProtKB:P08648}; Single-pass type I membrane protein {ECO:0000255}. Cell junction, focal adhesion {ECO:0000250|UniProtKB:P08648}.	cell surface [GO:0009986]; cell-cell junction [GO:0005911]; cytoplasmic vesicle [GO:0031410]; endoplasmic reticulum [GO:0005783]; external side of plasma membrane [GO:0009897]; focal adhesion [GO:0005925]; glutamatergic synapse [GO:0098978]; Golgi apparatus [GO:0005794]; integrin alpha5-beta1 complex [GO:0034674]; plasma membrane [GO:0005886]; postsynaptic membrane [GO:0045211]; ruffle membrane […
Q9QWK4	Q9QWK4	Cd5l	CD5 antigen-like	MOUSE	9	40345.4	2.09233	0.0201334	Q9QWK4	SP	–	SUBCELLULAR LOCATION: Secreted {ECO:0000269|PubMed:20519120, ECO:0000269|PubMed:23236605, ECO:0000269|PubMed:9892623}. Cytoplasm {ECO:0000269|PubMed:20519120}. Note=Secreted by macrophages and circulates in the blood (PubMed:20519120). Transported in the cytoplasm via CD36-mediated endocytosis (PubMed:20519120). {ECO:0000269|PubMed:20519120}.	cell surface [GO:0009986]; cytoplasm [GO:0005737]; extracellular region [GO:0005576]; plasma membrane [GO:0005886]
Q61490	Q61490|E9Q3Q6|E9Q4G8|F6QH25|Q5MPX5	Alcam	CD166 antigen	MOUSE	10	65775.6	2.089	2.22367e-08	Q61490	SP	TM	SUBCELLULAR LOCATION: Cell membrane {ECO:0000269|PubMed:15345243, ECO:0000269|PubMed:16914752, ECO:0000269|PubMed:23169771, ECO:0000269|PubMed:9209500}; Single-pass type I membrane protein {ECO:0000305}. Cell projection, axon {ECO:0000269|PubMed:15345243}. Cell projection, dendrite {ECO:0000269|PubMed:15345243}. Note=Detected at the immunological synapse, i.e, at the contact zone between antigen-…	axon [GO:0030424]; dendrite [GO:0030425]; external side of plasma membrane [GO:0009897]; immunological synapse [GO:0001772]; neuronal cell body [GO:0043025]; plasma membrane [GO:0005886]; T cell receptor complex [GO:0042101]
A0A2I3BR72	A0A2I3BR72|Q19AB2|Q7TPD3|E9Q6A0|A0A2I3BQB9|A0A338P6F7|O89026|G5E843|A0A338P6U2	Robo2	Roundabout homolog 2	MOUSE	9	166736	2.08567	1.90285e-07	A0A2I3BR72	SP	TM	SUBCELLULAR LOCATION: Membrane {ECO:0000256|ARBA:ARBA00004479}; Single-pass type I membrane protein {ECO:0000256|ARBA:ARBA00004479}.	axolemma [GO:0030673]
E9PXF0	E9PXF0	Pcdh17	Protocadherin 17	MOUSE	6	127400	2.07033	2.97223e-05	E9PXF0	SP	TM	SUBCELLULAR LOCATION: Cell membrane {ECO:0000256|ARBA:ARBA00004251}; Single-pass type I membrane protein {ECO:0000256|ARBA:ARBA00004251}.	GABA-ergic synapse [GO:0098982]; glutamatergic synapse [GO:0098978]; plasma membrane [GO:0005886]; postsynaptic membrane [GO:0045211]; presynaptic membrane [GO:0042734]
O35632	O35632|Q8C309|A0A0A6YX37|A0A0A6YXJ6	Hyal2	Hyaluronidase-2	MOUSE	8	54244.2	2.06667	2.19988e-07	O35632	SP	–	SUBCELLULAR LOCATION: Cell membrane {ECO:0000269|PubMed:26515055}; Lipid-anchor, GPI-anchor {ECO:0000250|UniProtKB:Q12891}.	apical plasma membrane [GO:0016324]; cell surface [GO:0009986]; cytoplasmic vesicle [GO:0031410]; cytosol [GO:0005829]; endocytic vesicle [GO:0030139]; Golgi membrane [GO:0000139]; lysosome [GO:0005764]; membrane raft [GO:0045121]; microvillus [GO:0005902]; perinuclear region of cytoplasm [GO:0048471]; plasma membrane [GO:0005886]; RNA polymerase II transcription regulator complex [GO:0090575]; s…
Q62165	Q62165	Dag1	Dystroglycan	MOUSE	16	97245.3	2.06533	1.27628e-06	Q62165	SP	TM	SUBCELLULAR LOCATION: [Alpha-dystroglycan]: Secreted, extracellular space {ECO:0000250}.; SUBCELLULAR LOCATION: [Beta-dystroglycan]: Cell membrane {ECO:0000250}; Single-pass type I membrane protein {ECO:0000250}. Cytoplasm, cytoskeleton. Nucleus, nucleoplasm. Cell membrane, sarcolemma. Postsynaptic cell membrane. Note=The monomeric form translocates to the nucleus via the action of importins and …	adherens junction [GO:0005912]; basement membrane [GO:0005604]; basolateral plasma membrane [GO:0016323]; cell surface [GO:0009986]; cell-cell junction [GO:0005911]; contractile ring [GO:0070938]; costamere [GO:0043034]; cytoskeleton [GO:0005856]; dystroglycan complex [GO:0016011]; external side of plasma membrane [GO:0009897]; extracellular region [GO:0005576]; extracellular space [GO:0005615]; …
A0A140LI88	A0A140LI88|A0A4W7PWM5|A0A5H1ZRN8	Ankrd31	Ankyrin repeat domain-containing protein 31	MOUSE	4	208338	2.03933	7.19323e-05	A0A140LI88	–	–	SUBCELLULAR LOCATION: Nucleus {ECO:0000269|PubMed:31000436}. Chromosome {ECO:0000269|PubMed:31000436, ECO:0000269|PubMed:31003867}. Note=Localizes on chromatin between preleptotene and early pachytene (PubMed:31000436). Associates with the chromosome axes, but disappears from axes upon synaptonemal complex formation (PubMed:31000436). {ECO:0000269|PubMed:31000436}.	chromatin [GO:0000785]; nucleus [GO:0005634]
P97792	P97792	Cxadr	Coxsackievirus and adenovirus receptor homolog	MOUSE	2	40517.4	2.03333	4.71747e-07	P97792	SP	TM	SUBCELLULAR LOCATION: [Isoform 1]: Cell membrane {ECO:0000269|PubMed:15533241}; Single-pass type I membrane protein {ECO:0000255}. Basolateral cell membrane {ECO:0000250|UniProtKB:P78310}; Single-pass type I membrane protein {ECO:0000255}. Cell junction, tight junction {ECO:0000250|UniProtKB:P78310}. Cell junction, adherens junction {ECO:0000250|UniProtKB:P78310}. Note=In epithelial cells localiz…	acrosomal vesicle [GO:0001669]; adherens junction [GO:0005912]; apicolateral plasma membrane [GO:0016327]; basolateral plasma membrane [GO:0016323]; bicellular tight junction [GO:0005923]; cell body [GO:0044297]; cell-cell junction [GO:0005911]; cytoplasm [GO:0005737]; extracellular region [GO:0005576]; filopodium [GO:0030175]; GABA-ergic synapse [GO:0098982]; glutamatergic synapse [GO:0098978]; …
Q9WUR0	Q9WUR0|V9GXH5	Tinag	Tubulo-interstitial nephritis antigen	MOUSE	20	55696.4	2.023	1.6955e-05	Q9WUR0	SP	–	SUBCELLULAR LOCATION: Secreted {ECO:0000256|ARBA:ARBA00004613}.	basement membrane [GO:0005604]; extracellular matrix [GO:0031012]; extracellular space [GO:0005615]; lysosome [GO:0005764]
G5E8Q8	G5E8Q8|A0A286YDT5|A0A286YD74	Adgrf5	Adhesion G protein-coupled receptor F5	MOUSE	14	151723	2.01967	3.78137e-06	G5E8Q8	SP	TM	SUBCELLULAR LOCATION: Cell membrane {ECO:0000269|PubMed:36073784}; Multi-pass membrane protein {ECO:0000255}.	apical part of cell [GO:0045177]; cell surface [GO:0009986]; cytoplasmic vesicle [GO:0031410]; plasma membrane [GO:0005886]
G5E8F8	G5E8F8|Q6PE70|O70309|A0A338P795	Itgb5	Integrin beta	MOUSE	11	93484.2	2.011	1.55904e-06	G5E8F8	SP	TM	SUBCELLULAR LOCATION: Cell membrane {ECO:0000256|ARBA:ARBA00004251, ECO:0000256|RuleBase:RU000633}; Single-pass type I membrane protein {ECO:0000256|ARBA:ARBA00004251, ECO:0000256|RuleBase:RU000633}.	focal adhesion [GO:0005925]; integrin complex [GO:0008305]
P07724	P07724|P02769	Alb	Albumin	MOUSE	24	70745.2	2.00933	1.04856e-06	P07724	SP	–	SUBCELLULAR LOCATION: Secreted.	cytoplasm [GO:0005737]; endoplasmic reticulum [GO:0005783]; extracellular exosome [GO:0070062]; extracellular region [GO:0005576]; extracellular space [GO:0005615]; Golgi apparatus [GO:0005794]; myelin sheath [GO:0043209]; protein-containing complex [GO:0032991]
Q9WTK5	Q9WTK5|A0A494B9Y5|A0A494BAQ2	Nfkb2	Nuclear factor NF-kappa-B p100 subunit	MOUSE	2	97572.2	2.00167	4.04761e-06	Q9WTK5	–	–	SUBCELLULAR LOCATION: Nucleus {ECO:0000250}. Cytoplasm {ECO:0000250}. Note=Nuclear, but also found in the cytoplasm in an inactive form complexed to an inhibitor (I-kappa-B). {ECO:0000250}.	Bcl3/NF-kappaB2 complex [GO:0033257]; cytosol [GO:0005829]; nucleoplasm [GO:0005654]; nucleus [GO:0005634]
P29533	P29533|Q3UPN1|A0A0G2JFP9	Vcam1	Vascular cell adhesion protein 1	MOUSE	16	82457.1	1.99967	3.42878e-06	P29533	SP	TM	SUBCELLULAR LOCATION: [Vascular cell adhesion protein 1]: Cell membrane {ECO:0000250|UniProtKB:P19320}; Single-pass type I membrane protein {ECO:0000250|UniProtKB:P19320}.; SUBCELLULAR LOCATION: [Soluble Vascular Cell Adhesion Molecule-1]: Secreted {ECO:0000250|UniProtKB:P19320}.	apical plasma membrane [GO:0016324]; cell periphery [GO:0071944]; extracellular region [GO:0005576]
Q9CQJ8	Q9CQJ8	Ndufb9	NADH dehydrogenase [ubiquinone] 1 beta subcomplex subunit 9	MOUSE	13	22268.9	1.999	5.24705e-06	Q9CQJ8	–	–	SUBCELLULAR LOCATION: Mitochondrion inner membrane {ECO:0000269|PubMed:38575788}; Peripheral membrane protein {ECO:0000269|PubMed:38575788}; Matrix side {ECO:0000269|PubMed:38575788}.	mitochondrial inner membrane [GO:0005743]; mitochondrion [GO:0005739]; respiratory chain complex I [GO:0045271]
P52734	P52734|A2ALP5	Fgd1	FYVE, RhoGEF and PH domain-containing protein 1	MOUSE	2	107618	1.97633	1.7697e-05	P52734	–	–	SUBCELLULAR LOCATION: Cytoplasm {ECO:0000269|PubMed:12913069}. Cell projection, lamellipodium {ECO:0000269|PubMed:12913069}. Cell projection, ruffle {ECO:0000269|PubMed:12913069}. Cytoplasm, cytoskeleton {ECO:0000269|PubMed:12913069}. Note=Associated with membrane ruffles and lamellipodia.	cytoplasm [GO:0005737]; cytoskeleton [GO:0005856]; cytosol [GO:0005829]; Golgi apparatus [GO:0005794]; lamellipodium [GO:0030027]; plasma membrane [GO:0005886]; ruffle [GO:0001726]
P19137	P19137	Lama1	Laminin subunit alpha-1	MOUSE	45	347442	1.97567	6.43821e-06	P19137	SP	–	SUBCELLULAR LOCATION: Secreted, extracellular space, extracellular matrix, basement membrane. Note=Major component.	basement membrane [GO:0005604]; cell-cell junction [GO:0005911]; collagen-containing extracellular matrix [GO:0062023]; extracellular matrix [GO:0031012]; extracellular region [GO:0005576]; extracellular space [GO:0005615]; laminin complex [GO:0043256]; laminin-1 complex [GO:0005606]; laminin-3 complex [GO:0005608]; membrane [GO:0016020]; protein complex involved in cell-matrix adhesion [GO:00986…
Q80V42	Q80V42	Cpm	Carboxypeptidase M	MOUSE	17	50954.3	1.967	5.30548e-06	Q80V42	SP	–	SUBCELLULAR LOCATION: Cell membrane {ECO:0000250}; Lipid-anchor, GPI-anchor {ECO:0000250}.	plasma membrane [GO:0005886]; side of membrane [GO:0098552]
O89103	O89103	Cd93	Complement component C1q receptor	MOUSE	5	71806.6	1.962	8.35062e-06	O89103	SP	TM	SUBCELLULAR LOCATION: Cell membrane {ECO:0000269|PubMed:38441970}; Single-pass type I membrane protein {ECO:0000250|UniProtKB:Q9NPY3}.	cell surface [GO:0009986]; cytoplasmic vesicle [GO:0031410]; plasma membrane [GO:0005886]
Q9QZF2	Q9QZF2	Gpc1	Glypican-1	MOUSE	17	62442.7	1.936	2.22028e-07	Q9QZF2	SP	–	SUBCELLULAR LOCATION: Cell membrane; Lipid-anchor, GPI-anchor; Extracellular side. Endosome. Note=S-nitrosylated form recycled in endosomes. Localizes to CAV1-containing vesicles close to the cell surface. Cleavage of heparan sulfate side chains takes place mainly in late endosomes. Associates with both forms of PRNP in lipid rafts. Colocalizes with APP in perinuclear compartments and with CP in …	cytosol [GO:0005829]; endosome [GO:0005768]; extracellular matrix [GO:0031012]; extracellular region [GO:0005576]; Golgi lumen [GO:0005796]; membrane raft [GO:0045121]; nucleoplasm [GO:0005654]; plasma membrane [GO:0005886]; side of membrane [GO:0098552]; synapse [GO:0045202]
Q03145	Q03145	Epha2	Ephrin type-A receptor 2	MOUSE	4	110334	1.93567	5.86587e-06	Q03145	SP	TM	SUBCELLULAR LOCATION: Cell membrane {ECO:0000250|UniProtKB:P29317}; Single-pass type I membrane protein {ECO:0000255}. Cell projection, ruffle membrane {ECO:0000250|UniProtKB:P29317}; Single-pass type I membrane protein {ECO:0000255}. Cell projection, lamellipodium membrane {ECO:0000250|UniProtKB:P29317}; Single-pass type I membrane protein {ECO:0000255}. Cell junction, focal adhesion {ECO:000025…	cell surface [GO:0009986]; focal adhesion [GO:0005925]; lamellipodium [GO:0030027]; lamellipodium membrane [GO:0031258]; leading edge membrane [GO:0031256]; plasma membrane [GO:0005886]; ruffle membrane [GO:0032587]; tight junction [GO:0070160]
Q61001	Q61001	Lama5	Laminin subunit alpha-5	MOUSE	63	416427	1.92233	3.93949e-07	Q61001	SP	–	SUBCELLULAR LOCATION: Secreted, extracellular space, extracellular matrix, basement membrane. Note=Major component.	basement membrane [GO:0005604]; collagen-containing extracellular matrix [GO:0062023]; extracellular matrix [GO:0031012]; extracellular matrix of synaptic cleft [GO:0098965]; extracellular region [GO:0005576]; extracellular space [GO:0005615]; glutamatergic synapse [GO:0098978]; laminin-10 complex [GO:0043259]; laminin-5 complex [GO:0005610]; neuromuscular junction [GO:0031594]; synaptic cleft [G…
Q62470	Q62470|F6UD16	Itga3	Integrin alpha-3	MOUSE	31	117941	1.91933	2.18435e-06	Q62470	SP	TM	SUBCELLULAR LOCATION: Cell membrane; Single-pass type I membrane protein. Cell membrane {ECO:0000250}; Lipid-anchor {ECO:0000250}. Cell projection, invadopodium membrane {ECO:0000250|UniProtKB:P26006}; Single-pass type I membrane protein {ECO:0000255}. Cell projection, filopodium membrane {ECO:0000250|UniProtKB:P26006}; Single-pass type I membrane protein {ECO:0000255}. Note=Enriched preferential…	anchoring junction [GO:0070161]; basolateral plasma membrane [GO:0016323]; excitatory synapse [GO:0060076]; external side of plasma membrane [GO:0009897]; filopodium membrane [GO:0031527]; glutamatergic synapse [GO:0098978]; growth cone filopodium [GO:1990812]; integrin alpha3-beta1 complex [GO:0034667]; neuromuscular junction [GO:0031594]; perinuclear region of cytoplasm [GO:0048471]; plasma mem…
E9PZ16	E9PZ16|B1B0C7|Q05793|A0A571BD72	Hspg2	Basement membrane-specific heparan sulfate proteoglycan core protein	MOUSE	120	480503	1.91633	2.24733e-06	E9PZ16	SP	–	SUBCELLULAR LOCATION: Secreted, extracellular space, extracellular matrix, basement membrane {ECO:0000256|ARBA:ARBA00004302}.	basement membrane [GO:0005604]; extracellular region [GO:0005576]; Golgi lumen [GO:0005796]
A6H6E2	A6H6E2|A0A2I3BPZ4	Mmrn2	Multimerin-2	MOUSE	22	105832	1.89433	3.5427e-06	A6H6E2	SP	–	SUBCELLULAR LOCATION: Secreted, extracellular space, extracellular matrix {ECO:0000250|UniProtKB:Q9H8L6}.	basement membrane [GO:0005604]; collagen-containing extracellular matrix [GO:0062023]; extracellular matrix [GO:0031012]; extracellular space [GO:0005615]; multimerin complex [GO:1990972]
O88200	O88200	Clec11a	C-type lectin domain family 11 member A	MOUSE	4	36793.1	1.89167	2.03753e-07	O88200	SP	–	SUBCELLULAR LOCATION: Cytoplasm {ECO:0000250|UniProtKB:Q9Y240}. Secreted {ECO:0000305|PubMed:27976999}.	cytoplasm [GO:0005737]; extracellular region [GO:0005576]
Q9R069	Q9R069|D3YTK7	Bcam	Basal cell adhesion molecule	MOUSE	27	68467.7	1.89133	1.25479e-06	Q9R069	SP	TM	SUBCELLULAR LOCATION: Cell membrane {ECO:0000250|UniProtKB:P50895}; Single-pass type I membrane protein {ECO:0000250|UniProtKB:P50895}.	cell surface [GO:0009986]; plasma membrane [GO:0005886]
B8JK39	B8JK39|E9QAP0|F7DB81	Itga9	Integrin alpha-9	MOUSE	3	115726	1.88933	3.74739e-07	B8JK39	SP	TM	SUBCELLULAR LOCATION: Membrane {ECO:0000255}; Single-pass type I membrane protein {ECO:0000255}.	basal plasma membrane [GO:0009925]; integrin alpha9-beta1 complex [GO:0034679]
Q60675	Q60675|A0A1W2P7N3	Lama2	Laminin subunit alpha-2	MOUSE	16	353052	1.869	9.04121e-07	Q60675	SP	–	SUBCELLULAR LOCATION: Secreted, extracellular space, extracellular matrix, basement membrane. Note=Major component.	basement membrane [GO:0005604]; collagen-containing extracellular matrix [GO:0062023]; dendritic spine [GO:0043197]; extracellular region [GO:0005576]; neuromuscular junction [GO:0031594]; protein complex involved in cell-matrix adhesion [GO:0098637]; sarcolemma [GO:0042383]; synaptic cleft [GO:0043083]
Q9DBX3	Q9DBX3	Susd2	Sushi domain-containing protein 2	MOUSE	15	92237.4	1.84767	2.49559e-06	Q9DBX3	SP	TM	SUBCELLULAR LOCATION: Cell membrane {ECO:0000250|UniProtKB:Q9UGT4}; Single-pass type I membrane protein {ECO:0000305}.	plasma membrane [GO:0005886]
O35598	O35598|E9PYF2|D3Z1E6	Adam10	Disintegrin and metalloproteinase domain-containing protein 10	MOUSE	15	86020.6	1.847	5.38634e-07	O35598	SP	TM	SUBCELLULAR LOCATION: Cell membrane {ECO:0000269|PubMed:23676497, ECO:0000269|PubMed:26668317, ECO:0000269|PubMed:28068307, ECO:0000269|PubMed:30463011}; Single-pass type I membrane protein {ECO:0000305}. Golgi apparatus membrane {ECO:0000250|UniProtKB:O14672}; Single-pass type I membrane protein {ECO:0000305}. Cytoplasmic vesicle, clathrin-coated vesicle {ECO:0000250|UniProtKB:O14672}. Cell proj…	adherens junction [GO:0005912]; axon [GO:0030424]; cell surface [GO:0009986]; clathrin-coated vesicle [GO:0030136]; collagen-containing extracellular matrix [GO:0062023]; cytoplasm [GO:0005737]; dendrite [GO:0030425]; glutamatergic synapse [GO:0098978]; Golgi apparatus [GO:0005794]; Golgi membrane [GO:0000139]; Golgi-associated vesicle [GO:0005798]; nucleus [GO:0005634]; perinuclear endoplasmic r…
Q64277	Q64277|A0A0R4J190	Bst1	ADP-ribosyl cyclase/cyclic ADP-ribose hydrolase 2	MOUSE	4	35243.4	1.845	3.32669e-05	Q64277	SP	–	SUBCELLULAR LOCATION: Cell membrane {ECO:0000250|UniProtKB:Q10588}; Lipid-anchor, GPI-anchor {ECO:0000250|UniProtKB:Q10588}.	plasma membrane [GO:0005886]; side of membrane [GO:0098552]
Q61554	Q61554|Q61555	Fbn1	Fibrillin-1	MOUSE	65	332890	1.84367	3.28415e-07	Q61554	SP	–	SUBCELLULAR LOCATION: Secreted {ECO:0000250|UniProtKB:P35555}. Note=Fibrillin-1 and Asprosin chains are still linked together during the secretion from cells, but are subsequently separated by furin. {ECO:0000250|UniProtKB:P35555}.; SUBCELLULAR LOCATION: [Fibrillin-1]: Secreted, extracellular space, extracellular matrix {ECO:0000269|PubMed:24039232}.; SUBCELLULAR LOCATION: [Asprosin]: Secreted {E…	basement membrane [GO:0005604]; collagen-containing extracellular matrix [GO:0062023]; extracellular region [GO:0005576]; extracellular space [GO:0005615]; microfibril [GO:0001527]
Q00651	Q00651|Q792F9	Itga4	Integrin alpha-4	MOUSE	4	117120	1.83367	0.000101203	Q00651	SP	TM	SUBCELLULAR LOCATION: Membrane {ECO:0000255}; Single-pass type I membrane protein {ECO:0000255}.	cell surface [GO:0009986]; cell-cell junction [GO:0005911]; external side of plasma membrane [GO:0009897]; integrin alpha4-beta1 complex [GO:0034668]
E9PXU2	E9PXU2|Q9Z0F8	Adam17	Disintegrin and metalloproteinase domain-containing protein 17	MOUSE	4	97283.8	1.831	3.03933e-07	E9PXU2	SP	TM	SUBCELLULAR LOCATION: Membrane {ECO:0000256|ARBA:ARBA00004479}; Single-pass type I membrane protein {ECO:0000256|ARBA:ARBA00004479}.	membrane [GO:0016020]
B1AWS8	B1AWS8|Q80YS4|Q02858	Tek	Receptor protein-tyrosine kinase	MOUSE	22	127966	1.817	5.17349e-07	B1AWS8	SP	TM	SUBCELLULAR LOCATION: Cell junction, focal adhesion {ECO:0000256|ARBA:ARBA00004246}. Cell membrane {ECO:0000256|ARBA:ARBA00004251}; Single-pass type I membrane protein {ECO:0000256|ARBA:ARBA00004251}. Cytoplasm, cytoskeleton {ECO:0000256|ARBA:ARBA00004245}. Secreted {ECO:0000256|ARBA:ARBA00004613}.	actin filament [GO:0005884]; apical plasma membrane [GO:0016324]; basolateral plasma membrane [GO:0016323]; cell surface [GO:0009986]; cell-cell junction [GO:0005911]; centrosome [GO:0005813]; ciliary basal body [GO:0036064]; cytoplasm [GO:0005737]; extracellular region [GO:0005576]; focal adhesion [GO:0005925]; membrane raft [GO:0045121]; microvillus [GO:0005902]; stress fiber [GO:0001725]
G3UWC2	G3UWC2|Q9CZR2	Naalad2	N-acetylated-alpha-linked acidic dipeptidase 2	MOUSE	16	87710.9	1.81633	3.11531e-07	G3UWC2	–	TM	SUBCELLULAR LOCATION: Cell membrane {ECO:0000256|ARBA:ARBA00004401}; Single-pass type II membrane protein {ECO:0000256|ARBA:ARBA00004401}.	plasma membrane [GO:0005886]
P31266	P31266|A0A0J9YTV5|E9Q7W0|Q3U6F1	Rbpj	Recombining binding protein suppressor of hairless	MOUSE	2	59278.1	1.81433	2.08103e-06	P31266	–	–	SUBCELLULAR LOCATION: Nucleus. Cytoplasm {ECO:0000250}. Note=Mainly nuclear, upon interaction with RITA1, translocates to the cytoplasm, down-regulating the Notch signaling pathway. {ECO:0000250}.	cytoplasm [GO:0005737]; MAML1-RBP-Jkappa- ICN1 complex [GO:0002193]; nucleolus [GO:0005730]; nucleoplasm [GO:0005654]; nucleus [GO:0005634]; transcription regulator complex [GO:0005667]; transcription repressor complex [GO:0017053]
O88338	O88338|Q3TPA4|Q8C730|A0A1D5RMM2|A0A1D5RMI6|A0A1D5RMB7|A0A1D5RLG9|A0A1D5RM27|A0A1D5RLS8|A0A1D5RL88	Cdh16	Cadherin-16	MOUSE	29	90257.9	1.81233	6.6232e-05	O88338	SP	TM	SUBCELLULAR LOCATION: Cell membrane {ECO:0000305}; Single-pass type I membrane protein {ECO:0000305}.	basolateral plasma membrane [GO:0016323]; plasma membrane [GO:0005886]
Q9D8B7	Q9D8B7	Jam3	Junctional adhesion molecule C	MOUSE	3	35407.5	1.80533	0.000144316	Q9D8B7	SP	TM	SUBCELLULAR LOCATION: Cell membrane {ECO:0000269|PubMed:11053409, ECO:0000269|PubMed:11739175, ECO:0000269|PubMed:16093349}; Single-pass type I membrane protein {ECO:0000250|UniProtKB:Q9BX67}. Cell junction {ECO:0000269|PubMed:11053409, ECO:0000269|PubMed:16093349}. Cell junction, desmosome {ECO:0000250|UniProtKB:Q9BX67}. Cell junction, tight junction {ECO:0000269|PubMed:11053409, ECO:0000269|Pub…	bicellular tight junction [GO:0005923]; cell surface [GO:0009986]; cell-cell contact zone [GO:0044291]; cell-cell junction [GO:0005911]; desmosome [GO:0030057]; extracellular space [GO:0005615]; filamentous actin [GO:0031941]; Golgi apparatus [GO:0005794]; microvillus [GO:0005902]; paranodal junction [GO:0033010]; plasma membrane [GO:0005886]; protein complex involved in cell adhesion [GO:0098636…
Q8R366	Q8R366|A0A0R4J117|G3UYZ1|D3Z4Q8	Igsf8	Immunoglobulin superfamily member 8	MOUSE	6	65637.3	1.784	1.44144e-06	Q8R366	SP	TM	SUBCELLULAR LOCATION: Cell membrane {ECO:0000269|PubMed:21609323}; Single-pass membrane protein {ECO:0000269|PubMed:21609323}.	axon [GO:0030424]; membrane [GO:0016020]; myelin sheath [GO:0043209]; plasma membrane [GO:0005886]; synapse [GO:0045202]
Q8K4G1	Q8K4G1|E9QPS5|D3Z598	Ltbp4	Latent-transforming growth factor beta-binding protein 4	MOUSE	6	187824	1.78267	3.17657e-07	Q8K4G1	SP	–	SUBCELLULAR LOCATION: Secreted, extracellular space, extracellular matrix {ECO:0000250|UniProtKB:Q8N2S1}.	collagen-containing extracellular matrix [GO:0062023]; extracellular matrix [GO:0031012]; extracellular region [GO:0005576]; microfibril [GO:0001527]
Q922S8	Q922S8|Q3TTL2	Kif2c	Kinesin-like protein KIF2C	MOUSE	5	81939.7	1.78233	0.000211185	Q922S8	–	–	SUBCELLULAR LOCATION: Cytoplasm, cytoskeleton {ECO:0000250|UniProtKB:Q99661}. Nucleus {ECO:0000250|UniProtKB:P70096}. Chromosome, centromere {ECO:0000250|UniProtKB:Q99661}. Chromosome, centromere, kinetochore {ECO:0000250|UniProtKB:Q99661}. Note=Associates with the microtubule network at the growing distal tip (the plus-end) of microtubules, probably through interaction with MTUS2/TIP150 and MAPR…	chromosome, centromeric region [GO:0000775]; cytoplasm [GO:0005737]; glutamatergic synapse [GO:0098978]; kinetochore [GO:0000776]; microtubule plus-end [GO:0035371]; nucleus [GO:0005634]; postsynapse [GO:0098794]; presynapse [GO:0098793]
Q99K41	Q99K41	Emilin1	EMILIN-1	MOUSE	26	108895	1.78167	2.28598e-08	Q99K41	SP	–	SUBCELLULAR LOCATION: Secreted, extracellular space, extracellular matrix {ECO:0000250|UniProtKB:Q9Y6C2}. Note=Found mainly at the interface between amorphous elastin and microfibrils. {ECO:0000250|UniProtKB:Q9Y6C2}.	collagen trimer [GO:0005581]; collagen-containing extracellular matrix [GO:0062023]; EMILIN complex [GO:1990971]; extracellular matrix [GO:0031012]; extracellular region [GO:0005576]; extracellular space [GO:0005615]; integrin alpha4-beta1 complex [GO:0034668]
Q9R1W5	Q9R1W5	Calcrl	Calcitonin gene-related peptide type 1 receptor	MOUSE	6	54233.8	1.775	1.905e-05	Q9R1W5	SP	TM	SUBCELLULAR LOCATION: Cell membrane {ECO:0000250|UniProtKB:Q16602}; Multi-pass membrane protein {ECO:0000250|UniProtKB:Q16602}.	adrenomedullin receptor complex [GO:1903143]; CGRP receptor complex [GO:1990406]; endoplasmic reticulum [GO:0005783]; endosome [GO:0005768]; lysosome [GO:0005764]
Q9EPT5	Q9EPT5	Slco2a1	Solute carrier organic anion transporter family member 2A1	MOUSE	8	71401.2	1.72933	5.65884e-06	Q9EPT5	–	TM	SUBCELLULAR LOCATION: Cell membrane {ECO:0000250|UniProtKB:Q92959}; Multi-pass membrane protein {ECO:0000255}. Basal cell membrane {ECO:0000250|UniProtKB:Q92959}; Multi-pass membrane protein {ECO:0000255}. Cytoplasm {ECO:0000269|PubMed:26474801}. Lysosome {ECO:0000269|PubMed:26474801}.	basal plasma membrane [GO:0009925]; lysosome [GO:0005764]; plasma membrane [GO:0005886]
P13595	P13595|A0A0A6YY47|E9Q589|E9QB01|A0A0A6YWU2|A0A0A6YY91	Ncam1	Neural cell adhesion molecule 1	MOUSE	8	120224	1.716	1.44266e-07	P13595	SP	TM	SUBCELLULAR LOCATION: [Isoform 1]: Cell membrane; Single-pass type I membrane protein.; SUBCELLULAR LOCATION: [Isoform 2]: Cell membrane; Single-pass type I membrane protein.; SUBCELLULAR LOCATION: [Isoform 3]: Cell membrane; Lipid-anchor, GPI-anchor.	axon [GO:0030424]; cell-cell junction [GO:0005911]; external side of plasma membrane [GO:0009897]; growth cone [GO:0030426]; myelin sheath [GO:0043209]; neuronal cell body [GO:0043025]; plasma membrane [GO:0005886]
A2AJP5	A2AJP5|E9QNI1|Q8BR76	Tmem67	Meckelin	MOUSE	3	121371	1.70033	8.47121e-05	A2AJP5	–	TM		membrane [GO:0016020]; MKS complex [GO:0036038]
E9Q8I0	E9Q8I0|P06909|E9Q8H9|A0A0A6YWP4|D6RGQ0|A0A0A6YVP8	Cfh	Complement factor H	MOUSE	7	145947	1.69233	1.11634e-07	E9Q8I0	SP	–	SUBCELLULAR LOCATION: Secreted {ECO:0000256|ARBA:ARBA00004613}.	extracellular region [GO:0005576]
P08607	P08607|F6QLW4	C4bpa	C4b-binding protein	MOUSE	3	53006.2	1.68467	0.000260057	P08607	SP	–	SUBCELLULAR LOCATION: Secreted.	extracellular region [GO:0005576]
A0A0G2JGM8	A0A0G2JGM8|Q8JZZ7|A0A0G2JDK6|A0A0G2JFF5|A0A0G2JDF4|A0A0G2JG66|A0A0G2JDE3|A0A0G2JFV3|A0A0G2JH16|A0A0G2JEQ8	Adgrl2	Adhesion G protein-coupled receptor L2	MOUSE	8	168914	1.68033	3.86995e-06	A0A0G2JGM8	SP	TM	SUBCELLULAR LOCATION: Cell membrane {ECO:0000256|ARBA:ARBA00004651}; Multi-pass membrane protein {ECO:0000256|ARBA:ARBA00004651}. Synaptic cell membrane {ECO:0000256|ARBA:ARBA00034109}.	membrane [GO:0016020]
P97370	P97370	Atp1b3	Sodium/potassium-transporting ATPase subunit beta-3	MOUSE	7	32117.4	1.67133	5.49145e-07	P97370	–	TM	SUBCELLULAR LOCATION: Apical cell membrane {ECO:0000250|UniProtKB:Q63377}; Single-pass type II membrane protein {ECO:0000255}. Basolateral cell membrane {ECO:0000250|UniProtKB:Q63377}; Single-pass type II membrane protein {ECO:0000255}. Melanosome {ECO:0000250|UniProtKB:P54709}. Note=Identified by mass spectrometry in melanosome fractions from stage I to stage IV. {ECO:0000250|UniProtKB:P54709}.	apical plasma membrane [GO:0016324]; basolateral plasma membrane [GO:0016323]; cytoplasm [GO:0005737]; melanosome [GO:0042470]; sodium:potassium-exchanging ATPase complex [GO:0005890]; sperm flagellum [GO:0036126]
Q8R2Y2	Q8R2Y2|A0A1L1SQC5|F7ATH5	Mcam	Cell surface glycoprotein MUC18	MOUSE	16	72514.1	1.67033	1.01649e-07	Q8R2Y2	SP	TM	SUBCELLULAR LOCATION: Membrane {ECO:0000250}; Single-pass type I membrane protein {ECO:0000250}.	external side of plasma membrane [GO:0009897]; extracellular space [GO:0005615]; plasma membrane [GO:0005886]
A0A1L1SQU7	A0A1L1SQU7|A0A087WRT4|F2Z4A3	Fat1	FAT atypical cadherin 1	MOUSE	72	515778	1.663	1.0609e-05	A0A1L1SQU7	SP	TM	SUBCELLULAR LOCATION: Cell membrane {ECO:0000256|ARBA:ARBA00004162}; Single-pass membrane protein {ECO:0000256|ARBA:ARBA00004162}. Membrane {ECO:0000256|ARBA:ARBA00004479}; Single-pass type I membrane protein {ECO:0000256|ARBA:ARBA00004479}.	apical plasma membrane [GO:0016324]; cell junction [GO:0030054]; filopodium [GO:0030175]; lamellipodium [GO:0030027]; plasma membrane [GO:0005886]
P08226	P08226|G3UWN5|A0A1B0GX15|G3UZM8	Apoe	Apolipoprotein E	MOUSE	8	35923	1.658	2.58623e-06	P08226	SP	–	SUBCELLULAR LOCATION: Secreted {ECO:0000250|UniProtKB:P02649}. Secreted, extracellular space {ECO:0000250|UniProtKB:P02649}. Secreted, extracellular space, extracellular matrix {ECO:0000250|UniProtKB:P02649}. Extracellular vesicle {ECO:0000250|UniProtKB:P02649}. Endosome, multivesicular body {ECO:0000250|UniProtKB:P02649}. Note=In the plasma, APOE is associated with chylomicrons, chylomicrons rem…	chylomicron remnant [GO:0034360]; cytosol [GO:0005829]; endoplasmic reticulum [GO:0005783]; extracellular exosome [GO:0070062]; extracellular matrix [GO:0031012]; extracellular region [GO:0005576]; extracellular space [GO:0005615]; glutamatergic synapse [GO:0098978]; Golgi apparatus [GO:0005794]; high-density lipoprotein particle [GO:0034364]; intermediate-density lipoprotein particle [GO:0034363…
Q61738	Q61738|Q3TZS3|G3X9Q1	Itga7	Integrin alpha-7	MOUSE	4	130582	1.656	8.58567e-06	Q61738	SP	TM	SUBCELLULAR LOCATION: Membrane; Single-pass type I membrane protein.	cytoplasm [GO:0005737]; integrin alpha7-beta1 complex [GO:0034677]; muscle tendon junction [GO:0005927]; neuromuscular junction [GO:0031594]; sarcolemma [GO:0042383]
B7ZNH7	B7ZNH7|K3W4R4|Q80X19|F7D5Y4	Col14a1	Collagen alpha-1(XIV) chain	MOUSE	59	193950	1.654	0.000113464	B7ZNH7	SP	–	SUBCELLULAR LOCATION: Secreted, extracellular space, extracellular matrix {ECO:0000256|ARBA:ARBA00004498}.	collagen trimer [GO:0005581]; extracellular region [GO:0005576]
Q8R464	Q8R464	Cadm4	Cell adhesion molecule 4	MOUSE	2	43178.9	1.652	1.1808e-06	Q8R464	SP	TM	SUBCELLULAR LOCATION: Membrane {ECO:0000305}; Single-pass type I membrane protein {ECO:0000305}.	cell leading edge [GO:0031252]; cell-cell contact zone [GO:0044291]; membrane [GO:0016020]
Q8K4Q8	Q8K4Q8|A0A452J8C7	Colec12	Collectin-12	MOUSE	4	81873	1.65033	1.60665e-05	Q8K4Q8	–	TM	SUBCELLULAR LOCATION: Membrane {ECO:0000250}; Single-pass type II membrane protein {ECO:0000250}. Note=Forms clusters on the cell surface. {ECO:0000250}.	collagen trimer [GO:0005581]; collagen-containing extracellular matrix [GO:0062023]; membrane [GO:0016020]
F8VPN4	F8VPN4|A0A0G2JGI9|F6XXE6|E0CYU6|E0CX86	Agl	4-alpha-glucanotransferase	MOUSE	22	176737	1.64067	7.86721e-06	F8VPN4	–	–	SUBCELLULAR LOCATION: Cytoplasm {ECO:0000256|ARBA:ARBA00004496}.	cytoplasm [GO:0005737]; cytosol [GO:0005829]; inclusion body [GO:0016234]; nucleus [GO:0005634]; sarcoplasmic reticulum [GO:0016529]
P55292	P55292	Dsc2	Desmocollin-2	MOUSE	3	101101	1.63667	0.00142102	P55292	SP	TM	SUBCELLULAR LOCATION: Cell membrane {ECO:0000250|UniProtKB:Q02487}; Single-pass type I membrane protein {ECO:0000250|UniProtKB:Q02487}. Cell junction, desmosome {ECO:0000269|PubMed:38395410}.	adherens junction [GO:0005912]; cytoplasmic vesicle [GO:0031410]; desmosome [GO:0030057]; endoplasmic reticulum [GO:0005783]; intercalated disc [GO:0014704]; plasma membrane [GO:0005886]
Q8BJE2	Q8BJE2|A0A0A0MQJ9	Btnl9	Butyrophilin-like protein 9	MOUSE	12	61118.1	1.635	1.72938e-05	Q8BJE2	SP	TM	SUBCELLULAR LOCATION: Membrane {ECO:0000250}; Single-pass type I membrane protein {ECO:0000250}.	membrane [GO:0016020]
Q9CQZ6	Q9CQZ6	Ndufb3	NADH dehydrogenase [ubiquinone] 1 beta subcomplex subunit 3	MOUSE	4	11692	1.62533	4.89462e-05	Q9CQZ6	–	TM	SUBCELLULAR LOCATION: Mitochondrion inner membrane {ECO:0000269|PubMed:38575788}; Single-pass membrane protein {ECO:0000250|UniProtKB:O43676}; Matrix side {ECO:0000250|UniProtKB:O43676}.	mitochondrial inner membrane [GO:0005743]; mitochondrion [GO:0005739]; respiratory chain complex I [GO:0045271]
Q923X1	Q923X1|A0A0G2JGY1	Adgrl4	Adhesion G protein-coupled receptor L4	MOUSE	4	84526.8	1.619	9.47739e-07	Q923X1	SP	TM	SUBCELLULAR LOCATION: Cell membrane {ECO:0000269|PubMed:23871637}; Multi-pass membrane protein {ECO:0000255}.	cytoplasmic vesicle [GO:0031410]; plasma membrane [GO:0005886]
B2RXS4	B2RXS4	Plxnb2	Plexin-B2	MOUSE	38	209079	1.617	1.85184e-05	B2RXS4	SP	TM	SUBCELLULAR LOCATION: Cell membrane {ECO:0000269|PubMed:21966369}; Single-pass type I membrane protein {ECO:0000255}.	collagen-containing extracellular matrix [GO:0062023]; plasma membrane [GO:0005886]
Q9WTR5	Q9WTR5	Cdh13	Cadherin-13	MOUSE	4	78583.6	1.597	1.1769e-05	Q9WTR5	SP	–	SUBCELLULAR LOCATION: Cell membrane {ECO:0000269|PubMed:27834691}; Lipid-anchor, GPI-anchor {ECO:0000255}. Cytoplasm {ECO:0000269|PubMed:27834691}.	caveola [GO:0005901]; external side of plasma membrane [GO:0009897]; extracellular space [GO:0005615]; GABA-ergic synapse [GO:0098982]; neuron projection [GO:0043005]; perinuclear region of cytoplasm [GO:0048471]; plasma membrane [GO:0005886]
E9PWQ3	E9PWQ3|D3YWD1|A0A087WQN9	Col6a3	Collagen, type VI, alpha 3	MOUSE	138	355523	1.596	1.39161e-05	E9PWQ3	SP	–	SUBCELLULAR LOCATION: Secreted, extracellular space, extracellular matrix, basement membrane {ECO:0000256|ARBA:ARBA00004302}.	basement membrane [GO:0005604]; collagen trimer [GO:0005581]; collagen type VI trimer [GO:0005589]; extracellular matrix [GO:0031012]; extracellular space [GO:0005615]; sarcolemma [GO:0042383]
O35682	O35682|A0A0N4SW94	Myadm	Myeloid-associated differentiation marker	MOUSE	6	36025.6	1.59467	3.85031e-06	O35682	–	TM	SUBCELLULAR LOCATION: Membrane {ECO:0000305}; Multi-pass membrane protein {ECO:0000305}.	cell-cell junction [GO:0005911]; cortical actin cytoskeleton [GO:0030864]; membrane raft [GO:0045121]; plasma membrane [GO:0005886]; ruffle [GO:0001726]
Q64449	Q64449|A2AAA9	Mrc2	C-type mannose receptor 2	MOUSE	12	170209	1.59233	1.8392e-05	Q64449	SP	TM	SUBCELLULAR LOCATION: Membrane; Single-pass type I membrane protein.	cell surface [GO:0009986]; plasma membrane [GO:0005886]
Q61292	Q61292|A0A0A6YY71|A0A0A6YWY6|A0A0A6YWI2	Lamb2	Laminin subunit beta-2	MOUSE	64	203707	1.586	1.12228e-06	Q61292	SP	–	SUBCELLULAR LOCATION: Secreted, extracellular space, extracellular matrix, basement membrane.	basement membrane [GO:0005604]; collagen-containing extracellular matrix [GO:0062023]; extracellular region [GO:0005576]; laminin complex [GO:0043256]; laminin-3 complex [GO:0005608]; neuromuscular junction [GO:0031594]; protein complex involved in cell-matrix adhesion [GO:0098637]; synapse [GO:0045202]; synaptic cleft [GO:0043083]
E9Q0T8	E9Q0T8	Dnah7a	Dynein, axonemal, heavy chain 7A	MOUSE	4	464661	1.57667	1.33239e-06	E9Q0T8	–	–	SUBCELLULAR LOCATION: Cell projection, cilium, flagellum {ECO:0000256|ARBA:ARBA00004230}. Cytoplasm, cytoskeleton, cilium axoneme {ECO:0000256|ARBA:ARBA00004430}.	9+2 motile cilium [GO:0097729]; cilium [GO:0005929]; inner dynein arm [GO:0036156]; microtubule [GO:0005874]
Q9D6J5	Q9D6J5|Q3V406|F6VCY0|E9Q9J5	Ndufb8	NADH dehydrogenase [ubiquinone] 1 beta subcomplex subunit 8, mitochondrial	MOUSE	6	21932.5	1.55633	2.41076e-05	Q9D6J5	–	TM	SUBCELLULAR LOCATION: Mitochondrion inner membrane {ECO:0000269|PubMed:38575788}; Single-pass membrane protein {ECO:0000255}; Matrix side {ECO:0000269|PubMed:38575788}.	mitochondrial inner membrane [GO:0005743]; mitochondrion [GO:0005739]; respiratory chain complex I [GO:0045271]
Q6P5F6	Q6P5F6	Slc39a10	Zinc transporter ZIP10	MOUSE	2	95191.3	1.55433	4.78414e-05	Q6P5F6	SP	TM	SUBCELLULAR LOCATION: Cell membrane {ECO:0000269|PubMed:21738690, ECO:0000269|PubMed:25074919}; Multi-pass membrane protein {ECO:0000305}. Apical cell membrane {ECO:0000269|PubMed:30520657}; Multi-pass membrane protein {ECO:0000255}. Note=Expressed at the apical membranes of proximal tubules in the kidney. {ECO:0000269|PubMed:30520657}.	apical plasma membrane [GO:0016324]; plasma membrane [GO:0005886]
Q62028	Q62028	Pla2r1	Secretory phospholipase A2 receptor	MOUSE	25	173704	1.55333	3.01671e-05	Q62028	SP	TM	SUBCELLULAR LOCATION: Cell membrane {ECO:0000269|PubMed:11830583}; Single-pass type I membrane protein {ECO:0000269|PubMed:11830583}.; SUBCELLULAR LOCATION: [Soluble secretory phospholipase A2 receptor]: Secreted.	cell surface [GO:0009986]; extracellular region [GO:0005576]; plasma membrane [GO:0005886]; receptor complex [GO:0043235]
P01027	P01027|H3BL60|H3BKW9	C3	Complement C3	MOUSE	37	188021	1.549	2.2604e-05	P01027	SP	–	SUBCELLULAR LOCATION: Secreted {ECO:0000250|UniProtKB:P01024}.; SUBCELLULAR LOCATION: [Complement C3b]: Secreted {ECO:0000250|UniProtKB:P01024}. Cell surface {ECO:0000250|UniProtKB:P01024}. Note=Covalently associated with the surface of pathogens: the internal thioester bond reacts with carbohydrate antigens on the target surface to form amide or ester bonds. {ECO:0000250|UniProtKB:P01024}.; SUBC…	cell surface [GO:0009986]; extracellular region [GO:0005576]; extracellular space [GO:0005615]; protein-containing complex [GO:0032991]
P01887	P01887	B2m	Beta-2-microglobulin	MOUSE	2	13892.8	1.547	1.60565e-05	P01887	SP	–	SUBCELLULAR LOCATION: Secreted.	cytosol [GO:0005829]; external side of plasma membrane [GO:0009897]; extracellular space [GO:0005615]; Golgi apparatus [GO:0005794]; HFE-transferrin receptor complex [GO:1990712]; MHC class I peptide loading complex [GO:0042824]; MHC class I protein complex [GO:0042612]; phagocytic vesicle membrane [GO:0030670]
Q9Z0Z4	Q9Z0Z4|A2AI62	Heph	Hephaestin	MOUSE	5	130577	1.546	1.02304e-06	Q9Z0Z4	SP	TM	SUBCELLULAR LOCATION: Basolateral cell membrane {ECO:0000250|UniProtKB:Q9BQS7}; Single-pass type I membrane protein {ECO:0000255}.	basolateral plasma membrane [GO:0016323]; perinuclear region of cytoplasm [GO:0048471]
Q8CJ26	Q8CJ26|A0A0G2JH13|A0A0G2JEW0	Nradd	Death domain-containing membrane protein NRADD	MOUSE	5	25011.8	1.53833	3.26859e-06	Q8CJ26	–	TM	SUBCELLULAR LOCATION: Cell membrane; Single-pass type III membrane protein. Nucleus. Note=Proteolytic processing gives rise to an intracellular domain that translocates to the nucleus.	lamellipodium [GO:0030027]; membrane [GO:0016020]; nuclear envelope lumen [GO:0005641]; nucleus [GO:0005634]; plasma membrane [GO:0005886]
P55288	P55288	Cdh11	Cadherin-11	MOUSE	4	88510.2	1.53667	0.000102544	P55288	SP	TM	SUBCELLULAR LOCATION: Cell membrane; Single-pass type I membrane protein.	cytoplasm [GO:0005737]; glutamatergic synapse [GO:0098978]; plasma membrane [GO:0005886]; Schaffer collateral - CA1 synapse [GO:0098685]; synapse [GO:0045202]
P01901	P01901|Q3TH01|A0A494BA33|A0A494BAT0|G3UXW2|P04223|P14426|P03991|P14428|A0A494B9G8|A0A0B4J1G3|A0A494B9G2	H2-K1	H-2 class I histocompatibility antigen, K-B alpha chain	MOUSE	12	41700.5	1.53633	1.36547e-05	P01901	SP	TM	SUBCELLULAR LOCATION: Membrane; Single-pass type I membrane protein.	external side of plasma membrane [GO:0009897]; lumenal side of endoplasmic reticulum membrane [GO:0098553]; MHC class I protein complex [GO:0042612]; phagocytic vesicle membrane [GO:0030670]
Q80T21	Q80T21	Adamtsl4	ADAMTS-like protein 4	MOUSE	3	116647	1.531	3.57931e-05	Q80T21	SP	–	SUBCELLULAR LOCATION: Secreted, extracellular space, extracellular matrix {ECO:0000250}. Note=Colocalizes with FMN1 microfibrils in the eye ECM. {ECO:0000250}.	extracellular matrix [GO:0031012]; extracellular region [GO:0005576]; interstitial matrix [GO:0005614]
Q68FM4	Q68FM4|P28828|A0A286YDL1|B1AQN2|Q99M80	Ptprm	Protein-tyrosine-phosphatase	MOUSE	7	168910	1.52467	2.78799e-06	Q68FM4	SP	TM	SUBCELLULAR LOCATION: Membrane {ECO:0000256|ARBA:ARBA00004479}; Single-pass type I membrane protein {ECO:0000256|ARBA:ARBA00004479}.	adherens junction [GO:0005912]; lamellipodium [GO:0030027]; perinuclear region of cytoplasm [GO:0048471]; plasma membrane [GO:0005886]
Q00623	Q00623	Apoa1	Apolipoprotein A-I	MOUSE	13	30615	1.52233	2.44331e-05	Q00623	SP	–	SUBCELLULAR LOCATION: Secreted.	cytosol [GO:0005829]; endocytic vesicle [GO:0030139]; extracellular region [GO:0005576]; extracellular space [GO:0005615]; spherical high-density lipoprotein particle [GO:0034366]; very-low-density lipoprotein particle [GO:0034361]
Q9CZT5	Q9CZT5	Vasn	Vasorin	MOUSE	7	73401	1.51933	2.77978e-05	Q9CZT5	SP	TM	SUBCELLULAR LOCATION: Membrane {ECO:0000305}; Single-pass type I membrane protein {ECO:0000305}.	cell surface [GO:0009986]; extracellular exosome [GO:0070062]; mitochondrion [GO:0005739]; plasma membrane [GO:0005886]
P13597	P13597	Icam1	Intercellular adhesion molecule 1	MOUSE	12	59641.9	1.519	7.45684e-05	P13597	SP	TM	SUBCELLULAR LOCATION: Membrane; Single-pass type I membrane protein.	external side of plasma membrane [GO:0009897]; extracellular exosome [GO:0070062]; immunological synapse [GO:0001772]
P51655	P51655	Gpc4	Glypican-4	MOUSE	11	63669.2	1.51533	7.03657e-05	P51655	SP	–	SUBCELLULAR LOCATION: Cell membrane; Lipid-anchor, GPI-anchor; Extracellular side.; SUBCELLULAR LOCATION: [Secreted glypican-4]: Secreted, extracellular space {ECO:0000250}.	collagen-containing extracellular matrix [GO:0062023]; external side of plasma membrane [GO:0009897]; extracellular space [GO:0005615]; glutamatergic synapse [GO:0098978]; Golgi lumen [GO:0005796]; presynaptic membrane [GO:0042734]; synapse [GO:0045202]
Q9QZR9	Q9QZR9	Col4a4	Collagen alpha-4(IV) chain	MOUSE	2	166148	1.502	7.44375e-06	Q9QZR9	SP	–	SUBCELLULAR LOCATION: Secreted, extracellular space, extracellular matrix, basement membrane {ECO:0000255|PROSITE-ProRule:PRU00736, ECO:0000269|PubMed:7962065}. Note=Colocalizes with COL4A3 and COL4A5 in GBM, tubular basement membrane (TBM) and synaptic basal lamina (BL). {ECO:0000250|UniProtKB:P53420, ECO:0000269|PubMed:7962065}.	basement membrane [GO:0005604]; collagen type IV trimer [GO:0005587]; collagen-containing extracellular matrix [GO:0062023]; extracellular region [GO:0005576]
A0A0G2JFE9	A0A0G2JFE9|A0A0B4J1N0	Ighv1-76	Immunoglobulin heavy variable 1-76 (Fragment)	MOUSE	3	13191.7	1.49467	0.180512	A0A0G2JFE9	SP	–		extracellular region [GO:0005576]; immunoglobulin complex [GO:0019814]
O88322	O88322|A0A286YCQ5	Nid2	Nidogen-2	MOUSE	27	156706	1.47133	2.53851e-05	O88322	SP	–	SUBCELLULAR LOCATION: Secreted, extracellular space, extracellular matrix, basement membrane.	basement membrane [GO:0005604]; cell surface [GO:0009986]; collagen-containing extracellular matrix [GO:0062023]; extracellular matrix [GO:0031012]; extracellular region [GO:0005576]; plasma membrane [GO:0005886]
P14231	P14231|I7HIF3	Atp1b2	Sodium/potassium-transporting ATPase subunit beta-2	MOUSE	3	33742.9	1.47133	5.17314e-07	P14231	–	TM	SUBCELLULAR LOCATION: Cell membrane; Single-pass type II membrane protein.	apical plasma membrane [GO:0016324]; astrocyte end-foot [GO:0097450]; astrocyte projection [GO:0097449]; cell body membrane [GO:0044298]; cell projection membrane [GO:0031253]; cytoplasm [GO:0005737]; external side of plasma membrane [GO:0009897]; lateral plasma membrane [GO:0016328]; neuron to neuron synapse [GO:0098984]; photoreceptor inner segment [GO:0001917]; plasma membrane [GO:0005886]; so…
Q80YQ1	Q80YQ1|P35441	Thbs1	Thrombospondin-1	MOUSE	28	133682	1.468	9.02648e-05	Q80YQ1	SP	–	SUBCELLULAR LOCATION: Cell surface {ECO:0000256|ARBA:ARBA00004241}. Endoplasmic reticulum {ECO:0000256|ARBA:ARBA00004240}. Sarcoplasmic reticulum {ECO:0000256|ARBA:ARBA00004369}. Secreted, extracellular space, extracellular matrix {ECO:0000256|ARBA:ARBA00004498}.	external side of plasma membrane [GO:0009897]; extracellular matrix [GO:0031012]; fibrinogen complex [GO:0005577]; platelet alpha granule [GO:0031091]; sarcoplasmic reticulum [GO:0016529]
Q3UQ28	Q3UQ28|A0A1W2P6L9|D3Z5M7	Pxdn	Peroxidasin homolog	MOUSE	21	167724	1.46133	3.36362e-07	Q3UQ28	SP	–	SUBCELLULAR LOCATION: Secreted, extracellular space, extracellular matrix {ECO:0000269|PubMed:19590037}. Endoplasmic reticulum {ECO:0000250|UniProtKB:Q92626}. Cell surface {ECO:0000250|UniProtKB:Q92626}. Secreted, extracellular space, extracellular matrix, basement membrane {ECO:0000269|PubMed:22842973}. Note=Adheres on the cell surface in 'hot spots'. {ECO:0000250|UniProtKB:Q92626}.; SUBCELLULAR…	basement membrane [GO:0005604]; cell surface [GO:0009986]; collagen-containing extracellular matrix [GO:0062023]; endoplasmic reticulum [GO:0005783]; extracellular space [GO:0005615]
A0A087WNZ5	A0A087WNZ5|P0CW02|A0A087WRP7|P0CW03	Ly6c1	Lymphocyte antigen 6C1	MOUSE	3	16765.8	1.459	0.00013934	A0A087WNZ5	SP	–	SUBCELLULAR LOCATION: Cell membrane {ECO:0000256|ARBA:ARBA00004609}; Lipid-anchor, GPI-anchor {ECO:0000256|ARBA:ARBA00004609}.	plasma membrane [GO:0005886]; side of membrane [GO:0098552]
E9Q1F5	E9Q1F5|A0A1L1SUF0	Myo5c	Myosin VC	MOUSE	8	204011	1.42233	2.80285e-05	E9Q1F5	–	–	SUBCELLULAR LOCATION: Cytoplasm {ECO:0000256|ARBA:ARBA00004496}.	actin cytoskeleton [GO:0015629]; actomyosin [GO:0042641]; cytoplasm [GO:0005737]; membrane [GO:0016020]; myosin complex [GO:0016459]; Schaffer collateral - CA1 synapse [GO:0098685]; secretory granule [GO:0030141]
Q02788	Q02788|D3Z7D5	Col6a2	Collagen alpha-2(VI) chain	MOUSE	33	111473	1.403	7.24913e-06	Q02788	SP	–	SUBCELLULAR LOCATION: Secreted, extracellular space, extracellular matrix {ECO:0000250}. Membrane {ECO:0000250}; Peripheral membrane protein {ECO:0000250}. Note=Recruited on membranes by CSPG4. {ECO:0000250}.	collagen type VI trimer [GO:0005589]; collagen-containing extracellular matrix [GO:0062023]; extracellular matrix [GO:0031012]; extracellular region [GO:0005576]; extracellular space [GO:0005615]; protein-containing complex [GO:0032991]; sarcolemma [GO:0042383]
P12023	P12023|Q3TWF3|A0A2I3BQZ9|A0A2I3BPT1|A0A2I3BR03	App	Amyloid-beta A4 protein	MOUSE	9	87747.5	1.40233	7.51371e-05	P12023	SP	TM	SUBCELLULAR LOCATION: Cell membrane {ECO:0000269|PubMed:26260791}; Single-pass type I membrane protein {ECO:0000250|UniProtKB:P05067}. Membrane {ECO:0000250|UniProtKB:P05067}; Single-pass type I membrane protein {ECO:0000250|UniProtKB:P05067}. Perikaryon {ECO:0000250|UniProtKB:P08592}. Cell projection, growth cone {ECO:0000250|UniProtKB:P08592}. Membrane, clathrin-coated pit {ECO:0000250|UniProtK…	apical part of cell [GO:0045177]; axon [GO:0030424]; cell surface [GO:0009986]; cell-cell junction [GO:0005911]; ciliary rootlet [GO:0035253]; clathrin-coated pit [GO:0005905]; COPII-coated ER to Golgi transport vesicle [GO:0030134]; cytoplasm [GO:0005737]; cytoplasmic vesicle [GO:0031410]; early endosome [GO:0005769]; endoplasmic reticulum [GO:0005783]; extracellular region [GO:0005576]; Golgi a…
Q8VCJ6	Q8VCJ6	Mrgprf	Mas-related G-protein coupled receptor member F	MOUSE	2	39377.7	1.39867	1.47685e-05	Q8VCJ6	–	TM	SUBCELLULAR LOCATION: Cell membrane; Multi-pass membrane protein.	nuclear membrane [GO:0031965]; nucleoplasm [GO:0005654]; plasma membrane [GO:0005886]
A0A2R8VI94	A0A2R8VI94	Cd47	Leukocyte surface antigen CD47	MOUSE	3	30753	1.396	5.05864e-05	A0A2R8VI94	–	TM	SUBCELLULAR LOCATION: Membrane {ECO:0000256|ARBA:ARBA00004141}; Multi-pass membrane protein {ECO:0000256|ARBA:ARBA00004141}.	plasma membrane [GO:0005886]
Q99JR5	Q99JR5|H3BJ97|H3BKM8	Tinagl1	Tubulointerstitial nephritis antigen-like	MOUSE	11	54032.9	1.388	5.96664e-05	Q99JR5	SP	–	SUBCELLULAR LOCATION: Secreted.	collagen-containing extracellular matrix [GO:0062023]; cytoplasm [GO:0005737]; extracellular space [GO:0005615]
P04925	P04925	Prnp	Major prion protein	MOUSE	2	28148.1	1.38633	7.11489e-08	P04925	SP	–	SUBCELLULAR LOCATION: Cell membrane {ECO:0000269|PubMed:11571277, ECO:0000269|PubMed:9837873}; Lipid-anchor, GPI-anchor. Golgi apparatus {ECO:0000269|PubMed:11756421}. Note=Targeted to lipid rafts via association with the heparan sulfate chains of GPC1. Colocates, in the presence of Cu(2+), to. vesicles in para- and perinuclear regions, where both proteins undergo internalization. Heparin displac…	cell surface [GO:0009986]; cytosol [GO:0005829]; dendrite [GO:0030425]; endoplasmic reticulum [GO:0005783]; Golgi apparatus [GO:0005794]; inclusion body [GO:0016234]; membrane [GO:0016020]; membrane raft [GO:0045121]; nuclear membrane [GO:0031965]; plasma membrane [GO:0005886]; postsynaptic density [GO:0014069]; side of membrane [GO:0098552]; terminal bouton [GO:0043195]
P31428	P31428|A0A1D5RML1|A0A1D5RM32	Dpep1	Dipeptidase 1	MOUSE	7	46178.1	1.37833	5.90024e-05	P31428	SP	–	SUBCELLULAR LOCATION: Apical cell membrane {ECO:0000250|UniProtKB:P16444}; Lipid-anchor, GPI-anchor {ECO:0000250|UniProtKB:P16444}. Cell projection, microvillus membrane {ECO:0000250|UniProtKB:P16444}; Lipid-anchor, GPI-anchor {ECO:0000250|UniProtKB:P16444}. Note=Brush border membrane. {ECO:0000250|UniProtKB:P31429}.	apical part of cell [GO:0045177]; apical plasma membrane [GO:0016324]; cell junction [GO:0030054]; extracellular space [GO:0005615]; microvillus membrane [GO:0031528]; nucleoplasm [GO:0005654]; plasma membrane [GO:0005886]; side of membrane [GO:0098552]
Q60751	Q60751|E9QNX9	Igf1r	Insulin-like growth factor 1 receptor	MOUSE	22	158296	1.376	1.75139e-05	Q60751	SP	TM	SUBCELLULAR LOCATION: Cell membrane {ECO:0000250}; Single-pass type I membrane protein {ECO:0000250}.	glutamatergic synapse [GO:0098978]; membrane [GO:0016020]; plasma membrane [GO:0005886]; postsynapse [GO:0098794]; receptor complex [GO:0043235]; T-tubule [GO:0030315]
Q8BJD1	Q8BJD1	Itih5	Inter-alpha-trypsin inhibitor heavy chain H5	MOUSE	16	107203	1.37233	9.94258e-05	Q8BJD1	SP	–	SUBCELLULAR LOCATION: Secreted {ECO:0000250}.	collagen-containing extracellular matrix [GO:0062023]; extracellular region [GO:0005576]
Q6P2L7	Q6P2L7|E9PZJ6|A2AR60	Golm2	Protein GOLM2	MOUSE	11	49521.8	1.36967	1.67845e-06	Q6P2L7	–	TM	SUBCELLULAR LOCATION: Membrane {ECO:0000305}; Single-pass type II membrane protein {ECO:0000305}.	Golgi apparatus [GO:0005794]; membrane [GO:0016020]
Q62217	Q62217|Q3UPZ0	Sema5a	Semaphorin-5A	MOUSE	3	124304	1.36833	1.63377e-05	Q62217	SP	TM	SUBCELLULAR LOCATION: Membrane; Single-pass type I membrane protein.	membrane [GO:0016020]
O55134	O55134	Pcdh12	Protocadherin-12	MOUSE	5	129298	1.35867	0.000239472	O55134	SP	TM	SUBCELLULAR LOCATION: [Protocadherin-12]: Cell membrane {ECO:0000250|UniProtKB:Q9NPG4}; Single-pass type I membrane protein {ECO:0000255}. Cell junction {ECO:0000269|PubMed:9651350}.; SUBCELLULAR LOCATION: [Protocadherin-12, secreted form]: Secreted {ECO:0000250|UniProtKB:Q9NPG4}. Note=The secreted form is produced following cleavage by ADAM10. {ECO:0000250|UniProtKB:Q9NPG4}.	cell-cell junction [GO:0005911]; extracellular region [GO:0005576]; plasma membrane [GO:0005886]
Q04857	Q04857	Col6a1	Collagen alpha-1(VI) chain	MOUSE	39	109629	1.35333	3.25478e-05	Q04857	SP	–	SUBCELLULAR LOCATION: Secreted, extracellular space, extracellular matrix {ECO:0000250}.	basement membrane [GO:0005604]; collagen type VI trimer [GO:0005589]; collagen-containing extracellular matrix [GO:0062023]; extracellular matrix [GO:0031012]; extracellular region [GO:0005576]; extracellular space [GO:0005615]; intracellular vesicle [GO:0097708]; lysosome [GO:0005764]; mitochondrion [GO:0005739]; myofibril [GO:0030016]; protein-containing complex [GO:0032991]; sarcolemma [GO:004…
Q61090	Q61090	Fzd7	Frizzled-7	MOUSE	2	65044.3	1.34667	4.02472e-06	Q61090	SP	TM	SUBCELLULAR LOCATION: Cell membrane {ECO:0000269|PubMed:10097073, ECO:0000269|PubMed:15353129}; Multi-pass membrane protein {ECO:0000269|PubMed:10097073, ECO:0000269|PubMed:15353129}. Endosome membrane {ECO:0000250|UniProtKB:O75084}; Multi-pass membrane protein {ECO:0000250|UniProtKB:O75084}. Note=Associated to the plasma membrane in the presence of FZD7 and phosphatidylinositol 4,5-bisphosphate …	plasma membrane [GO:0005886]; recycling endosome membrane [GO:0055038]
P97333	P97333	Nrp1	Neuropilin-1	MOUSE	19	104253	1.337	5.45837e-06	P97333	SP	TM	SUBCELLULAR LOCATION: Mitochondrion membrane {ECO:0000250|UniProtKB:O14786}; Single-pass type I membrane protein {ECO:0000255}. Cell membrane {ECO:0000250|UniProtKB:O14786}; Single-pass type I membrane protein {ECO:0000255}. Cytoplasm {ECO:0000250|UniProtKB:O14786}.	axon [GO:0030424]; cell surface [GO:0009986]; cytosol [GO:0005829]; early endosome [GO:0005769]; focal adhesion [GO:0005925]; glutamatergic synapse [GO:0098978]; growth cone [GO:0030426]; mitochondrial membrane [GO:0031966]; neurofilament [GO:0005883]; neuron projection [GO:0043005]; neuronal cell body [GO:0043025]; plasma membrane [GO:0005886]; postsynaptic membrane [GO:0045211]; sorting endosom…
A0A0A0MQF2	A0A0A0MQF2|Q8BHY3|A0A5F8MPM2|G8JL82|D3Z035|D3YYA4	Ano1	Anoctamin	MOUSE	6	117767	1.33367	6.60879e-06	A0A0A0MQF2	–	TM	SUBCELLULAR LOCATION: Cell membrane {ECO:0000256|ARBA:ARBA00004651}; Multi-pass membrane protein {ECO:0000256|ARBA:ARBA00004651}. Membrane {ECO:0000256|RuleBase:RU280814}; Multi-pass membrane protein {ECO:0000256|RuleBase:RU280814}.	plasma membrane [GO:0005886]
E9QJS7	E9QJS7|Q9Z0M6|E9QMJ5|A0A0D9SEG8|Q9DC42	Adgre5	Adhesion G protein-coupled receptor E5	MOUSE	5	92937.2	1.32867	4.93452e-07	E9QJS7	SP	TM	SUBCELLULAR LOCATION: Cell membrane {ECO:0000256|ARBA:ARBA00004651}; Multi-pass membrane protein {ECO:0000256|ARBA:ARBA00004651}. Secreted, extracellular space {ECO:0000256|ARBA:ARBA00004239}.	extracellular region [GO:0005576]; plasma membrane [GO:0005886]
O35607	O35607	Bmpr2	Bone morphogenetic protein receptor type-2	MOUSE	9	116330	1.32133	1.70172e-05	O35607	SP	TM	SUBCELLULAR LOCATION: Cell membrane {ECO:0000250|UniProtKB:Q13873}; Single-pass type I membrane protein.	adherens junction [GO:0005912]; apical plasma membrane [GO:0016324]; axon [GO:0030424]; basal plasma membrane [GO:0009925]; caveola [GO:0005901]; cell body [GO:0044297]; cell surface [GO:0009986]; clathrin-coated pit [GO:0005905]; dendrite [GO:0030425]; neuronal cell body [GO:0043025]; nucleoplasm [GO:0005654]; plasma membrane [GO:0005886]; postsynaptic density [GO:0014069]
Q9Z139	Q9Z139|Q9Z138|E9PUN5	Ror1	Inactive tyrosine-protein kinase transmembrane receptor ROR1	MOUSE	5	105684	1.311	3.50428e-07	Q9Z139	SP	TM	SUBCELLULAR LOCATION: Membrane {ECO:0000269|PubMed:27162350}; Single-pass type I membrane protein. Cell projection, axon {ECO:0000269|PubMed:27162350}.	axon terminus [GO:0043679]; cell surface [GO:0009986]; plasma membrane [GO:0005886]; receptor complex [GO:0043235]; stress fiber [GO:0001725]
Q63ZW6	Q63ZW6|F7CK55	Col4a5	Col4a5 protein	MOUSE	4	163116	1.30967	0.000271208	Q63ZW6	SP	–	SUBCELLULAR LOCATION: Secreted, extracellular space, extracellular matrix, basement membrane {ECO:0000256|ARBA:ARBA00004302}.	basement membrane [GO:0005604]; collagen type IV trimer [GO:0005587]; extracellular matrix [GO:0031012]; extracellular region [GO:0005576]; neuromuscular junction [GO:0031594]
Q80YX1	Q80YX1|Q80YX0	Tnc	Tenascin	MOUSE	19	237451	1.30933	3.80784e-07	Q80YX1	SP	–	SUBCELLULAR LOCATION: Secreted, extracellular space, extracellular matrix {ECO:0000250}.	basement membrane [GO:0005604]; collagen-containing extracellular matrix [GO:0062023]; extracellular matrix of synaptic cleft [GO:0098965]; extracellular region [GO:0005576]; glutamatergic synapse [GO:0098978]; interstitial matrix [GO:0005614]; perisynaptic extracellular matrix [GO:0098966]; tenascin complex [GO:0090733]
P54761	P54761|Q8C8K1|E9PWK7|P54754|E0CYA3|G1K381|Q62413|Q61772|A2BDQ4|Q8CBF3|P54763|Q03137	Ephb4	Ephrin type-B receptor 4	MOUSE	17	110386	1.30333	7.12853e-06	P54761	SP	TM	SUBCELLULAR LOCATION: Cell membrane {ECO:0000250|UniProtKB:P54760}; Single-pass type I membrane protein {ECO:0000250|UniProtKB:P54760}.	plasma membrane [GO:0005886]
Q06890	Q06890|E9Q8Y5|E9PXG5|E9PUU2|E9Q9B8|E9Q2G2	Clu	Clusterin	MOUSE	15	52282.3	1.29933	1.97576e-06	Q06890	SP	–	SUBCELLULAR LOCATION: Secreted {ECO:0000269|PubMed:12551933}. Nucleus {ECO:0000269|PubMed:12551933}. Cytoplasm {ECO:0000269|PubMed:12551933}. Mitochondrion membrane {ECO:0000250|UniProtKB:P10909}; Peripheral membrane protein {ECO:0000250|UniProtKB:P10909}; Cytoplasmic side {ECO:0000250|UniProtKB:P10909}. Cytoplasm, cytosol {ECO:0000269|PubMed:12551933}. Microsome {ECO:0000250|UniProtKB:P10909}. E…	apical dendrite [GO:0097440]; cell periphery [GO:0071944]; cell surface [GO:0009986]; chromaffin granule [GO:0042583]; cytoplasm [GO:0005737]; cytoskeleton [GO:0005856]; cytosol [GO:0005829]; extracellular space [GO:0005615]; intracellular membrane-bounded organelle [GO:0043231]; mitochondrial inner membrane [GO:0005743]; mitochondrion [GO:0005739]; neurofibrillary tangle [GO:0097418]; nucleus [G…
G3X977	G3X977|Q61703|Q3UEG7	Itih2	Inter-alpha-trypsin inhibitor heavy chain H2	MOUSE	5	106759	1.29733	8.34898e-06	G3X977	SP	–	SUBCELLULAR LOCATION: Secreted {ECO:0000256|ARBA:ARBA00004613}.	extracellular region [GO:0005576]
O09164	O09164	Sod3	Extracellular superoxide dismutase [Cu-Zn]	MOUSE	8	27733.7	1.294	0.000123799	O09164	SP	–	SUBCELLULAR LOCATION: Secreted, extracellular space. Golgi apparatus, trans-Golgi network {ECO:0000269|PubMed:16371425}.	extracellular space [GO:0005615]; Golgi lumen [GO:0005796]
Q80T14	Q80T14	Fras1	Extracellular matrix organizing protein FRAS1	MOUSE	10	453772	1.292	2.05702e-05	Q80T14	SP	TM	SUBCELLULAR LOCATION: Cell membrane {ECO:0000269|PubMed:12766769, ECO:0000269|PubMed:32333816}; Single-pass type I membrane protein {ECO:0000305}; Extracellular side {ECO:0000269|PubMed:12766769, ECO:0000269|PubMed:32333816}.	basement membrane [GO:0005604]; collagen-containing extracellular matrix [GO:0062023]; plasma membrane [GO:0005886]
Q2PZL6	Q2PZL6	Fat4	Protocadherin Fat 4	MOUSE	6	544300	1.28933	3.2142e-07	Q2PZL6	SP	TM	SUBCELLULAR LOCATION: Membrane {ECO:0000305}; Single-pass type I membrane protein {ECO:0000305}. Note=In the kidney, localizes to primary cilia. {ECO:0000250}.	apical part of cell [GO:0045177]; plasma membrane [GO:0005886]
Q8CJH3	Q8CJH3|A0A0G2JDM9	Plxnb1	Plexin-B1	MOUSE	23	234738	1.28933	3.23796e-06	Q8CJH3	SP	TM	SUBCELLULAR LOCATION: Cell membrane {ECO:0000250|UniProtKB:O43157}; Single-pass type I membrane protein {ECO:0000255}.	glutamatergic synapse [GO:0098978]; plasma membrane [GO:0005886]; postsynaptic membrane [GO:0045211]; semaphorin receptor complex [GO:0002116]
E9QK04	E9QK04|Q7TQG5|P97798|A0A1L1SRD6	Neo1	Neogenin	MOUSE	8	163887	1.289	3.95944e-06	E9QK04	SP	TM	SUBCELLULAR LOCATION: Cell membrane {ECO:0000256|ARBA:ARBA00004251}; Single-pass type I membrane protein {ECO:0000256|ARBA:ARBA00004251}.	Golgi apparatus [GO:0005794]; nucleoplasm [GO:0005654]; plasma membrane protein complex [GO:0098797]
A0A668KLU9	A0A668KLU9|Q4LDF6|Q61405	Cfhr2	Complement factor H-related 2	MOUSE	4	39175.8	1.286	1.5161e-05	A0A668KLU9	SP	–	SUBCELLULAR LOCATION: Secreted {ECO:0000256|ARBA:ARBA00004613}.	extracellular space [GO:0005615]
E9QN12	E9QN12|P05622	Pdgfrb	Platelet-derived growth factor receptor beta	MOUSE	16	124435	1.28233	6.08189e-06	E9QN12	SP	TM	SUBCELLULAR LOCATION: Cell membrane {ECO:0000256|PIRNR:PIRNR500948}; Single-pass type I membrane protein {ECO:0000256|PIRNR:PIRNR500948}. Cytoplasmic vesicle {ECO:0000256|ARBA:ARBA00004541, ECO:0000256|PIRNR:PIRNR500948}. Lysosome lumen {ECO:0000256|PIRNR:PIRNR500948}. Membrane {ECO:0000256|RuleBase:RU000311}; Single-pass type I membrane protein {ECO:0000256|RuleBase:RU000311}.	cytoplasmic vesicle [GO:0031410]; Golgi apparatus [GO:0005794]; lysosomal lumen [GO:0043202]; plasma membrane [GO:0005886]
P11276	P11276|A0A087WR50|Q3UHL6|A0A087WS56|A0A087WS99|Q4KL80|A0A087WSU6|A0A087WQE0	Fn1	Fibronectin	MOUSE	71	276185	1.282	3.50332e-07	P11276	SP	–	SUBCELLULAR LOCATION: Secreted, extracellular space, extracellular matrix {ECO:0000305}. Secreted {ECO:0000269|PubMed:36812915}.	apical plasma membrane [GO:0016324]; basement membrane [GO:0005604]; collagen-containing extracellular matrix [GO:0062023]; endoplasmic reticulum-Golgi intermediate compartment [GO:0005793]; extracellular exosome [GO:0070062]; extracellular matrix [GO:0031012]; extracellular space [GO:0005615]; fibrinogen complex [GO:0005577]
Q8CGF1	Q8CGF1|A0A0G2JEY0|A0A0G2JGF7|A0A0G2JEL5	Arhgap29	Rho GTPase-activating protein 29	MOUSE	3	143764	1.27833	1.48027e-05	Q8CGF1	–	–		cytoplasm [GO:0005737]; protein-containing complex [GO:0032991]
Q9QZS0	Q9QZS0|F6RIS8	Col4a3	Collagen alpha-3(IV) chain	MOUSE	2	163378	1.274	0.000146824	Q9QZS0	SP	–	SUBCELLULAR LOCATION: Secreted, extracellular space, extracellular matrix, basement membrane {ECO:0000255|PROSITE-ProRule:PRU00736, ECO:0000269|PubMed:7962065}. Note=Colocalizes with COL4A4 and COL4A5 in GBM, tubular basement membrane (TBM) and synaptic basal lamina (BL). {ECO:0000250|UniProtKB:Q01955, ECO:0000269|PubMed:7962065}.	basement membrane [GO:0005604]; collagen type IV trimer [GO:0005587]; collagen-containing extracellular matrix [GO:0062023]; endoplasmic reticulum [GO:0005783]; extracellular region [GO:0005576]
A0A286YD87	A0A286YD87|Q01721	Gas1	Growth arrest-specific protein 1	MOUSE	3	41687.2	1.26267	0.000169989	A0A286YD87	SP	–	SUBCELLULAR LOCATION: Cell membrane {ECO:0000256|ARBA:ARBA00004236}.	plasma membrane [GO:0005886]
O88393	O88393|A0A0R4J097	Tgfbr3	Transforming growth factor beta receptor type 3	MOUSE	3	94796.7	1.259	0.000457415	O88393	SP	TM	SUBCELLULAR LOCATION: Cell membrane {ECO:0000250|UniProtKB:P26342}; Single-pass type I membrane protein {ECO:0000255}. Secreted {ECO:0000250|UniProtKB:P26342}. Secreted, extracellular space, extracellular matrix {ECO:0000250|UniProtKB:P26342}. Note=Exists both as a membrane-bound form and as soluble form in serum and in the extracellular matrix. {ECO:0000250|UniProtKB:P26342}.	cell surface [GO:0009986]; cytoplasm [GO:0005737]; endoplasmic reticulum [GO:0005783]; extracellular region [GO:0005576]; plasma membrane [GO:0005886]
O88839	O88839	Adam15	Disintegrin and metalloproteinase domain-containing protein 15	MOUSE	2	95400.9	1.25667	4.69405e-05	O88839	SP	TM	SUBCELLULAR LOCATION: Endomembrane system {ECO:0000269|PubMed:18390692}; Single-pass type I membrane protein {ECO:0000269|PubMed:18390692}. Cell junction, adherens junction {ECO:0000250}. Cell projection, cilium, flagellum {ECO:0000269|PubMed:18390692}. Cytoplasmic vesicle, secretory vesicle, acrosome {ECO:0000269|PubMed:18390692}. Note=The majority of the protein is localized in a perinuclear co…	acrosomal vesicle [GO:0001669]; adherens junction [GO:0005912]; cell surface [GO:0009986]; extracellular exosome [GO:0070062]; extracellular space [GO:0005615]; membrane [GO:0016020]; motile cilium [GO:0031514]
Q8BLU0	Q8BLU0	Flrt2	Leucine-rich repeat transmembrane protein FLRT2	MOUSE	5	74802.3	1.256	0.000195734	Q8BLU0	SP	TM	SUBCELLULAR LOCATION: Cell membrane {ECO:0000269|PubMed:16872596, ECO:0000269|PubMed:22405201, ECO:0000269|PubMed:24585683, ECO:0000269|PubMed:25374360}; Single-pass membrane protein {ECO:0000305}. Endoplasmic reticulum membrane {ECO:0000305|PubMed:16872596, ECO:0000305|PubMed:24585683}. Cell junction, focal adhesion {ECO:0000269|PubMed:16872596}. Secreted, extracellular space, extracellular matr…	cell-cell junction [GO:0005911]; endoplasmic reticulum membrane [GO:0005789]; extracellular space [GO:0005615]; focal adhesion [GO:0005925]; glutamatergic synapse [GO:0098978]; neuron projection [GO:0043005]; plasma membrane [GO:0005886]; postsynaptic membrane [GO:0045211]; presynaptic membrane [GO:0042734]
Q91V88	Q91V88|D3Z4D3|D3YTX1	Npnt	Nephronectin	MOUSE	10	63657.2	1.23933	1.45412e-05	Q91V88	SP	–	SUBCELLULAR LOCATION: Secreted, extracellular space, extracellular matrix {ECO:0000269|PubMed:11470831, ECO:0000269|PubMed:11546798}. Note=Trapped on the cell surface or in the extracellular matrix.	basement membrane [GO:0005604]; collagen-containing extracellular matrix [GO:0062023]; extracellular matrix [GO:0031012]; extracellular region [GO:0005576]; membrane [GO:0016020]; smooth muscle contractile fiber [GO:0030485]
P82198	P82198|Q3UXJ2	Tgfbi	Transforming growth factor-beta-induced protein ig-h3	MOUSE	19	75223.3	1.23667	2.30876e-05	P82198	SP	–	SUBCELLULAR LOCATION: Secreted {ECO:0000250|UniProtKB:Q15582}. Secreted, extracellular space, extracellular matrix {ECO:0000250|UniProtKB:Q15582}. Note=May be associated both with microfibrils and with the cell surface. {ECO:0000250|UniProtKB:Q15582}.	basement membrane [GO:0005604]; collagen-containing extracellular matrix [GO:0062023]; extracellular matrix [GO:0031012]; extracellular space [GO:0005615]; trans-Golgi network [GO:0005802]
Q9Z0K8	Q9Z0K8	Vnn1	Pantetheinase	MOUSE	12	57889.1	1.22767	1.03454e-06	Q9Z0K8	SP	–	SUBCELLULAR LOCATION: Cell membrane {ECO:0000305|PubMed:11042271, ECO:0000305|PubMed:8934567}; Lipid-anchor, GPI-anchor {ECO:0000305|PubMed:11042271, ECO:0000305|PubMed:8934567}.	extracellular space [GO:0005615]; membrane [GO:0016020]; plasma membrane [GO:0005886]; side of membrane [GO:0098552]
Q8CFZ4	Q8CFZ4|B1ATR5	Gpc3	Glypican-3	MOUSE	4	66414.4	1.21533	7.02021e-06	Q8CFZ4	SP	–	SUBCELLULAR LOCATION: Cell membrane {ECO:0000250|UniProtKB:P13265}; Lipid-anchor, GPI-anchor {ECO:0000250|UniProtKB:P13265}; Extracellular side {ECO:0000250|UniProtKB:P13265}.	Golgi lumen [GO:0005796]; lysosome [GO:0005764]; plasma membrane [GO:0005886]; side of membrane [GO:0098552]
Q8CI85	Q8CI85|A0A0R4J0W4|Q8K2J1	Ca12	Carbonic anhydrase 12	MOUSE	3	39808.8	1.21433	0.000756299	Q8CI85	SP	TM	SUBCELLULAR LOCATION: Membrane {ECO:0000250|UniProtKB:O43570}; Single-pass type I membrane protein {ECO:0000250|UniProtKB:O43570}. Cell membrane {ECO:0000250|UniProtKB:O43570}.	plasma membrane [GO:0005886]
Q0VBD0	Q0VBD0	Itgb8	Integrin beta-8	MOUSE	8	87598.2	1.20967	0.000171836	Q0VBD0	SP	TM	SUBCELLULAR LOCATION: Cell membrane {ECO:0000250|UniProtKB:P26012}; Single-pass type I membrane protein {ECO:0000255}.	cell surface [GO:0009986]; integrin alphav-beta8 complex [GO:0034686]
Q4PZA2	Q4PZA2|B1AXF8	Ece1	Endothelin-converting enzyme 1	MOUSE	5	87869.7	1.20967	4.11392e-05	Q4PZA2	–	TM	SUBCELLULAR LOCATION: Cell membrane {ECO:0000250}; Single-pass type II membrane protein {ECO:0000250}.	cell surface [GO:0009986]; endosome [GO:0005768]; external side of plasma membrane [GO:0009897]; Golgi apparatus [GO:0005794]; perinuclear region of cytoplasm [GO:0048471]; Weibel-Palade body [GO:0033093]
E9Q7Q8	E9Q7Q8|E9QNU1|A0A0R4J1N4|A0A0R4J1Q4|A0A0R4J1M9|Q8R2G4|E9Q1U7|F6RER8|E9Q7Z7|E9Q8Z0|E9Q9Q8|E9Q984|E9Q630|F6W3A0	Art3	NAD(P)(+)--arginine ADP-ribosyltransferase	MOUSE	7	43749.4	1.206	2.59159e-05	E9Q7Q8	SP	–	SUBCELLULAR LOCATION: Cell membrane {ECO:0000256|ARBA:ARBA00004609}; Lipid-anchor, GPI-anchor {ECO:0000256|ARBA:ARBA00004609}.	plasma membrane [GO:0005886]; side of membrane [GO:0098552]
A0A087WSL5	A0A087WSL5	Tuba4a	Tubulin alpha-4A chain (Fragment)	MOUSE	5	10003.9	1.20167	0.000373834	A0A087WSL5	–	–	SUBCELLULAR LOCATION: Cytoplasm, cytoskeleton {ECO:0000256|ARBA:ARBA00004245}.	cytoplasm [GO:0005737]; microtubule [GO:0005874]
O35206	O35206|A2AJY2|A2AJY5|A2AJY7	Col15a1	Collagen alpha-1(XV) chain	MOUSE	8	140926	1.194	7.87132e-05	O35206	SP	–	SUBCELLULAR LOCATION: Secreted, extracellular space, extracellular matrix {ECO:0000250}. Secreted {ECO:0000250|UniProtKB:P39059}.	basement membrane [GO:0005604]; collagen trimer [GO:0005581]; collagen-containing extracellular matrix [GO:0062023]; endoplasmic reticulum [GO:0005783]; extracellular space [GO:0005615]
Q8VEH0	Q8VEH0	Tmem144	Transmembrane protein 144	MOUSE	2	38284.1	1.184	0.000482258	Q8VEH0	–	TM	SUBCELLULAR LOCATION: Membrane {ECO:0000305}; Multi-pass membrane protein {ECO:0000305}.	membrane [GO:0016020]
Q9JLL0	Q9JLL0|A0A3Q4EIC0|A0A3Q4EID5|A0A3Q4EBT2|A0A3Q4EGH7	Crim1	Cysteine-rich motor neuron 1 protein	MOUSE	3	121481	1.17067	3.32045e-05	Q9JLL0	SP	TM	SUBCELLULAR LOCATION: Membrane {ECO:0000250}; Single-pass type I membrane protein {ECO:0000250}.	extracellular region [GO:0005576]; membrane [GO:0016020]
A0A5F8MPH8	A0A5F8MPH8|A0A571BG59|O35452|E9Q2T3	Tnxb	Tenascin XB	MOUSE	28	481072	1.17033	0.000272411	A0A5F8MPH8	SP	–	SUBCELLULAR LOCATION: Secreted, extracellular space, extracellular matrix {ECO:0000256|ARBA:ARBA00004498}.	extracellular matrix [GO:0031012]; extracellular region [GO:0005576]; extracellular space [GO:0005615]; intracellular membrane-bounded organelle [GO:0043231]
F7AC58	F7AC58|E2JF22|E9PUQ9	Piezo1	Piezo-type mechanosensitive ion channel component	MOUSE	3	295366	1.165	4.63993e-07	F7AC58	–	TM	SUBCELLULAR LOCATION: Cell membrane {ECO:0000256|ARBA:ARBA00004651}; Multi-pass membrane protein {ECO:0000256|ARBA:ARBA00004651}.	plasma membrane [GO:0005886]
E9PUQ0	E9PUQ0|E9PUP9|E9PUQ2|E9PUQ4|Q60629|Q6PFV6	Epha5	Receptor protein-tyrosine kinase	MOUSE	4	116958	1.15933	1.90551e-05	E9PUQ0	SP	TM	SUBCELLULAR LOCATION: Cell membrane {ECO:0000256|ARBA:ARBA00004251}; Single-pass type I membrane protein {ECO:0000256|ARBA:ARBA00004251}. Cell projection, axon {ECO:0000256|ARBA:ARBA00004489}.	axon [GO:0030424]; plasma membrane [GO:0005886]
J3QQ16	J3QQ16|A0A087WS16	Col6a3	Collagen, type VI, alpha 3	MOUSE	121	290174	1.15933	0.000495491	J3QQ16	SP	–	SUBCELLULAR LOCATION: Secreted, extracellular space, extracellular matrix, basement membrane {ECO:0000256|ARBA:ARBA00004302}.	basement membrane [GO:0005604]; collagen trimer [GO:0005581]; extracellular matrix [GO:0031012]; extracellular space [GO:0005615]; sarcolemma [GO:0042383]
Q8BJU2	Q8BJU2|D3YXN7|A0A0J9YTS4	Tspan9	Tetraspanin-9	MOUSE	3	27536	1.15933	7.79946e-06	Q8BJU2	–	TM	SUBCELLULAR LOCATION: Membrane {ECO:0000305|PubMed:18795891}; Multi-pass membrane protein {ECO:0000305|PubMed:18795891}. Note=Colocalizes with GP6 in tetraspanin microdomains on the platelet surface.	membrane [GO:0016020]; migrasome [GO:0140494]; tetraspanin-enriched microdomain [GO:0097197]
P18572	P18572|K3W4Q8|J3QP71	Bsg	Basigin	MOUSE	3	42900.4	1.152	0.000156165	P18572	SP	TM	SUBCELLULAR LOCATION: [Isoform 1]: Cell membrane {ECO:0000269|PubMed:11273674, ECO:0000269|PubMed:25957687}; Single-pass type I membrane protein {ECO:0000250|UniProtKB:P26453}. Photoreceptor inner segment {ECO:0000269|PubMed:11853760, ECO:0000269|PubMed:25957687}. Cell projection, cilium, photoreceptor outer segment {ECO:0000269|PubMed:25957687}.; SUBCELLULAR LOCATION: [Isoform 2]: Cell membrane …	acrosomal membrane [GO:0002080]; basolateral plasma membrane [GO:0016323]; endoplasmic reticulum membrane [GO:0005789]; photoreceptor inner segment [GO:0001917]; photoreceptor outer segment [GO:0001750]; plasma membrane [GO:0005886]; sarcolemma [GO:0042383]
D3YWN7	D3YWN7|O88735|E9QMU3|A0A1L1SVB6	Map7	Ensconsin	MOUSE	4	83009.3	1.142	6.91727e-05	D3YWN7	–	–	SUBCELLULAR LOCATION: Cytoplasm, cytoskeleton {ECO:0000256|ARBA:ARBA00004245}.	cytosol [GO:0005829]; microtubule cytoskeleton [GO:0015630]
Q8BKG3	Q8BKG3	Ptk7	Inactive tyrosine-protein kinase 7	MOUSE	19	119013	1.135	1.92011e-05	Q8BKG3	SP	TM	SUBCELLULAR LOCATION: Membrane; Single-pass type I membrane protein. Cell junction {ECO:0000250}. Note=Colocalizes with MMP14 at cell junctions. Also localizes at the leading edge of migrating cells.	cell-cell junction [GO:0005911]; cytosol [GO:0005829]; intracellular membrane-bounded organelle [GO:0043231]; membrane [GO:0016020]; plasma membrane [GO:0005886]
P03921	P03921	Mtnd5	NADH-ubiquinone oxidoreductase chain 5	MOUSE	2	68815.9	1.13333	0.000814337	P03921	–	TM	SUBCELLULAR LOCATION: Mitochondrion inner membrane {ECO:0000269|PubMed:38575788}; Multi-pass membrane protein {ECO:0000255}.	mitochondrial inner membrane [GO:0005743]; mitochondrion [GO:0005739]; respiratory chain complex I [GO:0045271]
P35918	P35918	Kdr	Vascular endothelial growth factor receptor 2	MOUSE	11	152342	1.12767	1.23796e-05	P35918	SP	TM	SUBCELLULAR LOCATION: Cell junction {ECO:0000269|PubMed:15673613, ECO:0000269|PubMed:19635461, ECO:0000269|PubMed:19668192}. Endoplasmic reticulum {ECO:0000250|UniProtKB:P35968}. Cell membrane {ECO:0000250|UniProtKB:P35968}. Note=Colocalizes with ERN1 and XBP1 in the endoplasmic reticulum in endothelial cells in a vascular endothelial growth factor (VEGF)-dependent manner (By similarity). Localiz…	anchoring junction [GO:0070161]; cell junction [GO:0030054]; cell periphery [GO:0071944]; cell surface [GO:0009986]; cytoplasm [GO:0005737]; early endosome [GO:0005769]; endoplasmic reticulum [GO:0005783]; external side of plasma membrane [GO:0009897]; extracellular region [GO:0005576]; Golgi apparatus [GO:0005794]; membrane raft [GO:0045121]; nucleus [GO:0005634]; plasma membrane [GO:0005886]; s…
Q9DBV4	Q9DBV4|A2AD97	Mxra8	Matrix remodeling-associated protein 8	MOUSE	5	50205.8	1.123	3.38736e-06	Q9DBV4	SP	TM	SUBCELLULAR LOCATION: Cell membrane {ECO:0000269|PubMed:14603461, ECO:0000269|PubMed:18366072, ECO:0000269|PubMed:22492581}; Single-pass type I membrane protein {ECO:0000255}. Cell junction, tight junction {ECO:0000269|PubMed:18366072}. Cytoplasm {ECO:0000269|PubMed:18366072, ECO:0000269|PubMed:29702220}. Cell projection, cilium membrane {ECO:0000269|PubMed:29702220}. Nucleus {ECO:0000269|PubMed:…	bicellular tight junction [GO:0005923]; cell surface [GO:0009986]; ciliary membrane [GO:0060170]; cytoplasm [GO:0005737]; nucleus [GO:0005634]
P21956	P21956	Mfge8	Lactadherin	MOUSE	6	52381.1	1.12267	5.7455e-05	P21956	SP	–	SUBCELLULAR LOCATION: Membrane {ECO:0000269|PubMed:2122462}; Peripheral membrane protein {ECO:0000269|PubMed:2122462}. Secreted {ECO:0000269|PubMed:2122462}. Cytoplasmic vesicle, secretory vesicle, acrosome membrane {ECO:0000250|UniProtKB:P79385}; Peripheral membrane protein {ECO:0000250|UniProtKB:P79385}. Note=Located in the acrosomal region of zona-pellucida bound sperm. {ECO:0000250|UniProtKB:…	acrosomal membrane [GO:0002080]; collagen-containing extracellular matrix [GO:0062023]; external side of plasma membrane [GO:0009897]; extracellular space [GO:0005615]
Q9D1N2	Q9D1N2	Gpihbp1	Glycosylphosphatidylinositol-anchored high density lipoprotein-binding protein 1	MOUSE	2	25193.4	1.12233	9.09587e-05	Q9D1N2	SP	–	SUBCELLULAR LOCATION: Apical cell membrane {ECO:0000269|PubMed:20620994}; Lipid-anchor, GPI-anchor {ECO:0000269|PubMed:17403372, ECO:0000269|PubMed:20620994, ECO:0000269|PubMed:25387803}. Basolateral cell membrane {ECO:0000269|PubMed:20620994}; Lipid-anchor, GPI-anchor {ECO:0000269|PubMed:17403372, ECO:0000269|PubMed:20620994, ECO:0000269|PubMed:25387803}. Cell membrane {ECO:0000269|PubMed:174033…	apical plasma membrane [GO:0016324]; basolateral plasma membrane [GO:0016323]; cell surface [GO:0009986]; external side of plasma membrane [GO:0009897]; plasma membrane [GO:0005886]
F8WJ05	F8WJ05|Q61702	Itih1	Inter-alpha-trypsin inhibitor heavy chain H1	MOUSE	12	102089	1.11467	1.59432e-05	F8WJ05	SP	–	SUBCELLULAR LOCATION: Secreted {ECO:0000256|ARBA:ARBA00004613}.	extracellular region [GO:0005576]
Q80UN9	Q80UN9	Trit1	tRNA dimethylallyltransferase	MOUSE	2	52778.2	1.11467	4.25849e-05	Q80UN9	–	–	SUBCELLULAR LOCATION: [Isoform 1]: Mitochondrion {ECO:0000250|UniProtKB:Q9H3H1}.; SUBCELLULAR LOCATION: [Isoform 2]: Cytoplasm {ECO:0000305}. Nucleus {ECO:0000305}.	mitochondrion [GO:0005739]; nucleus [GO:0005634]
Q9R0B6	Q9R0B6|A2ATM9	Lamc3	Laminin subunit gamma-3	MOUSE	4	178196	1.11367	0.00103558	Q9R0B6	SP	–	SUBCELLULAR LOCATION: Secreted, extracellular space, extracellular matrix, basement membrane.	basement membrane [GO:0005604]; extracellular region [GO:0005576]
P14106	P14106	C1qb	Complement C1q subcomponent subunit B	MOUSE	2	26945.1	1.10733	0.00016819	P14106	SP	–	SUBCELLULAR LOCATION: Secreted {ECO:0000250|UniProtKB:P02746}. Cell surface {ECO:0000250|UniProtKB:P02746}. Note=Specifically binds IgG or IgM immunoglobulins complexed with antigens, forming antigen-antibody complexes on the surface of pathogens. {ECO:0000250|UniProtKB:P02746}.	collagen trimer [GO:0005581]; complement component C1 complex [GO:0005602]; complement component C1q complex [GO:0062167]; extracellular region [GO:0005576]; extracellular space [GO:0005615]; extrinsic component of postsynaptic membrane [GO:0098890]; extrinsic component of presynaptic membrane [GO:0098888]; glutamatergic synapse [GO:0098978]; postsynapse [GO:0098794]; synapse [GO:0045202]
Q8VHY0	Q8VHY0	Cspg4	Chondroitin sulfate proteoglycan 4	MOUSE	46	253046	1.103	1.96322e-05	Q8VHY0	SP	TM	SUBCELLULAR LOCATION: Cell membrane {ECO:0000269|PubMed:12458226}; Single-pass type I membrane protein {ECO:0000250|UniProtKB:Q00657}; Extracellular side {ECO:0000250|UniProtKB:Q00657}. Apical cell membrane {ECO:0000250|UniProtKB:Q00657}; Single-pass type I membrane protein {ECO:0000250|UniProtKB:Q00657}; Extracellular side {ECO:0000250|UniProtKB:Q00657}. Cell projection, lamellipodium membrane {…	apical plasma membrane [GO:0016324]; cell projection [GO:0042995]; cell surface [GO:0009986]; collagen-containing extracellular matrix [GO:0062023]; lamellipodium membrane [GO:0031258]; nucleoplasm [GO:0005654]; plasma membrane [GO:0005886]; ruffle [GO:0001726]
A0A0R4J086	A0A0R4J086|Q8BK62	Olfml3	Olfactomedin-like protein 3	MOUSE	9	46196.5	1.09933	1.00921e-06	A0A0R4J086	SP	–	SUBCELLULAR LOCATION: Secreted {ECO:0000256|ARBA:ARBA00004613}.	extracellular region [GO:0005576]
Q69ZN6	Q69ZN6|D3Z1C3|D3YXC6	Gnptab	N-acetylglucosamine-1-phosphotransferase subunits alpha/beta	MOUSE	5	142236	1.09633	1.72848e-05	Q69ZN6	–	TM	SUBCELLULAR LOCATION: [N-acetylglucosamine-1-phosphotransferase subunit alpha]: Golgi apparatus membrane {ECO:0000250|UniProtKB:Q3T906}; Single-pass type I membrane protein {ECO:0000250|UniProtKB:Q3T906}.; SUBCELLULAR LOCATION: [N-acetylglucosamine-1-phosphotransferase subunit beta]: Golgi apparatus membrane {ECO:0000250|UniProtKB:Q3T906}; Single-pass type II membrane protein {ECO:0000250|UniProt…	Golgi apparatus [GO:0005794]; Golgi membrane [GO:0000139]
P11680	P11680	Cfp	Properdin	MOUSE	3	52836.7	1.092	0.16208	P11680	SP	–	SUBCELLULAR LOCATION: Secreted {ECO:0000250|UniProtKB:P27918}.	cytoplasmic side of Golgi membrane [GO:0098548]; extracellular space [GO:0005615]; secretory granule [GO:0030141]
Q6PKB0	Q6PKB0|Q61559|A0A1B0GSK0	Fcgrt	Fcgrt protein	MOUSE	4	40903.7	1.08567	0.00207408	Q6PKB0	SP	TM	SUBCELLULAR LOCATION: Cell membrane {ECO:0000256|ARBA:ARBA00004251}; Single-pass type I membrane protein {ECO:0000256|ARBA:ARBA00004251}. Endosome membrane {ECO:0000256|ARBA:ARBA00004608}.	endosome membrane [GO:0010008]; plasma membrane [GO:0005886]
Q62312	Q62312	Tgfbr2	TGF-beta receptor type-2	MOUSE	7	68604	1.085	8.20055e-07	Q62312	SP	TM	SUBCELLULAR LOCATION: Cell membrane {ECO:0000250|UniProtKB:P37173}; Single-pass type I membrane protein {ECO:0000250|UniProtKB:P37173}. Membrane raft {ECO:0000250|UniProtKB:P37173}.	caveola [GO:0005901]; external side of plasma membrane [GO:0009897]; membrane raft [GO:0045121]; nuclear body [GO:0016604]; plasma membrane [GO:0005886]; transforming growth factor beta ligand-receptor complex [GO:0070021]
P15208	P15208|B8Q3N4	Insr	Insulin receptor	MOUSE	36	158289	1.078	4.06024e-05	P15208	SP	TM	SUBCELLULAR LOCATION: Cell membrane {ECO:0000269|PubMed:27322061}; Single-pass type I membrane protein {ECO:0000305}. Recycling endosome membrane {ECO:0000269|PubMed:27322061}. Late endosome {ECO:0000269|PubMed:27322061}. Lysosome {ECO:0000305|PubMed:27322061}. Note=Binding of insulin to INSR induces internalization and lysosomal degradation of the receptor, a means for down-regulating this signa…	caveola [GO:0005901]; insulin receptor complex [GO:0005899]; late endosome [GO:0005770]; lysosome [GO:0005764]; membrane [GO:0016020]; nuclear envelope [GO:0005635]; nuclear lumen [GO:0031981]; plasma membrane [GO:0005886]; receptor complex [GO:0043235]; recycling endosome membrane [GO:0055038]
A0A1Y7VJW9	A0A1Y7VJW9|Q9WVH9	Fbln5	Fibulin-5	MOUSE	7	54107.5	1.072	7.66693e-06	A0A1Y7VJW9	SP	–	SUBCELLULAR LOCATION: Secreted, extracellular space, extracellular matrix {ECO:0000256|ARBA:ARBA00004498}.	extracellular space [GO:0005615]
Q9DCS9	Q9DCS9|D3YUK4	Ndufb10	NADH dehydrogenase [ubiquinone] 1 beta subcomplex subunit 10	MOUSE	8	21308.7	1.07167	0.000171869	Q9DCS9	–	–	SUBCELLULAR LOCATION: Mitochondrion inner membrane {ECO:0000269|PubMed:38575788}; Peripheral membrane protein {ECO:0000269|PubMed:38575788}; Matrix side {ECO:0000269|PubMed:38575788}.	mitochondrial inner membrane [GO:0005743]; mitochondrion [GO:0005739]; respiratory chain complex I [GO:0045271]
Q8C4U3	Q8C4U3	Sfrp1	Secreted frizzled-related protein 1	MOUSE	2	36324.9	1.06333	0.000161509	Q8C4U3	SP	–	SUBCELLULAR LOCATION: Secreted {ECO:0000250}. Note=Cell membrane or extracellular matrix-associated. Released by heparin-binding (By similarity). {ECO:0000250}.	cell surface [GO:0009986]; cytosol [GO:0005829]; extracellular space [GO:0005615]; plasma membrane [GO:0005886]
Q08879	Q08879	Fbln1	Fibulin-1	MOUSE	13	82139.4	1.05633	6.74363e-05	Q08879	SP	–	SUBCELLULAR LOCATION: Secreted, extracellular space, extracellular matrix.	basement membrane [GO:0005604]; collagen-containing extracellular matrix [GO:0062023]; elastic fiber [GO:0071953]; extracellular space [GO:0005615]
P11627	P11627|Q6PGJ3|A2AFG8|A2AFG7|F7A5H7	L1cam	Neural cell adhesion molecule L1	MOUSE	3	141936	1.049	5.46259e-06	P11627	SP	TM	SUBCELLULAR LOCATION: Cell membrane {ECO:0000250|UniProtKB:Q05695}; Single-pass type I membrane protein {ECO:0000250|UniProtKB:Q05695}. Cell projection, growth cone {ECO:0000250|UniProtKB:Q05695}. Note=Colocalized with SHTN1 in close apposition with actin filaments in filopodia and lamellipodia of axonalne growth cones of hippocampal neurons. {ECO:0000250|UniProtKB:Q05695}.	axonal growth cone [GO:0044295]; cell surface [GO:0009986]; external side of plasma membrane [GO:0009897]; GABA-ergic synapse [GO:0098982]; glutamatergic synapse [GO:0098978]; membrane [GO:0016020]; neuronal cell body [GO:0043025]; plasma membrane [GO:0005886]; presynaptic membrane [GO:0042734]; Schaffer collateral - CA1 synapse [GO:0098685]; terminal bouton [GO:0043195]
P15116	P15116|D3YYT0|P39038	Cdh2	Cadherin-2	MOUSE	3	100251	1.046	0.00093397	P15116	SP	TM	SUBCELLULAR LOCATION: Cell membrane {ECO:0000269|PubMed:17988630, ECO:0000269|PubMed:26403541, ECO:0000269|PubMed:9655503}; Single-pass type I membrane protein {ECO:0000255}. Cell membrane, sarcolemma {ECO:0000269|PubMed:23392350}. Cell junction {ECO:0000269|PubMed:26750727}. Cell junction, adherens junction {ECO:0000269|PubMed:15479741}. Cell junction, desmosome {ECO:0000269|PubMed:15479741}. Ce…	adherens junction [GO:0005912]; apical plasma membrane [GO:0016324]; apicolateral plasma membrane [GO:0016327]; basolateral plasma membrane [GO:0016323]; catenin complex [GO:0016342]; cell surface [GO:0009986]; cell-cell junction [GO:0005911]; cortical actin cytoskeleton [GO:0030864]; desmosome [GO:0030057]; fascia adherens [GO:0005916]; intercalated disc [GO:0014704]; lamellipodium [GO:0030027];…
P59222	P59222|A0A338P7B2	Scarf2	Scavenger receptor class F member 2	MOUSE	4	92376.9	1.037	7.50037e-06	P59222	SP	TM	SUBCELLULAR LOCATION: Membrane {ECO:0000305}; Single-pass type I membrane protein {ECO:0000305}.	membrane [GO:0016020]
Q01965	Q01965|E9PV93|E9PX73	Ly9	T-lymphocyte surface antigen Ly-9	MOUSE	2	73940.1	1.034	1.66564e-05	Q01965	SP	TM	SUBCELLULAR LOCATION: Membrane; Single-pass type I membrane protein. Cell membrane {ECO:0000305}.	cell surface [GO:0009986]; plasma membrane [GO:0005886]
E9QPU1	E9QPU1|Q8CIZ8|S4R195	Vwf	von Willebrand factor	MOUSE	24	322559	1.02667	2.7407e-05	E9QPU1	SP	–	SUBCELLULAR LOCATION: Secreted, extracellular space, extracellular matrix {ECO:0000256|ARBA:ARBA00004498, ECO:0000256|PIRNR:PIRNR002495}. Secreted {ECO:0000256|PIRNR:PIRNR002495}. Note=Localized to storage granules. {ECO:0000256|PIRNR:PIRNR002495}.	cell periphery [GO:0071944]; endoplasmic reticulum [GO:0005783]; extracellular region [GO:0005576]; Weibel-Palade body [GO:0033093]
A2AJ15	A2AJ15|A2AJ14	Man1b1	Endoplasmic reticulum mannosyl-oligosaccharide 1,2-alpha-mannosidase	MOUSE	3	75433.8	1.02333	0.000334793	A2AJ15	–	TM	SUBCELLULAR LOCATION: Endoplasmic reticulum membrane; Single-pass type II membrane protein.	cytoplasmic vesicle [GO:0031410]; endoplasmic reticulum membrane [GO:0005789]; endoplasmic reticulum quality control compartment [GO:0044322]
A2ARI4	A2ARI4	Lgr4	Leucine-rich repeat-containing G-protein coupled receptor 4	MOUSE	3	105973	1.02067	4.18548e-05	A2ARI4	SP	TM	SUBCELLULAR LOCATION: Cell membrane {ECO:0000269|PubMed:21693646}; Multi-pass membrane protein {ECO:0000269|PubMed:21693646}.	plasma membrane [GO:0005886]
Q3UUY6	Q3UUY6	Prom2	Prominin-2	MOUSE	2	94459.5	1.019	0.000318663	Q3UUY6	SP	TM	SUBCELLULAR LOCATION: Apical cell membrane; Multi-pass membrane protein. Basolateral cell membrane; Multi-pass membrane protein. Cell projection, microvillus membrane; Multi-pass membrane protein. Cell projection, cilium membrane; Multi-pass membrane protein. Note=Colocalizes with PROM1 (By similarity). Associates with membrane in a cholesterol-dependent manner. Localizes to the apical and basola…	apical plasma membrane [GO:0016324]; basolateral plasma membrane [GO:0016323]; cell surface [GO:0009986]; ciliary membrane [GO:0060170]; cilium [GO:0005929]; cytoplasmic vesicle [GO:0031410]; microspike [GO:0044393]; microvillus [GO:0005902]; microvillus membrane [GO:0031528]; plasma membrane [GO:0005886]; prominosome [GO:0071914]
D3Z2H9	D3Z2H9|E9Q5J9|P21107|A0A0R4J1P2|F8WID5|E9Q454|E9Q450|Q8BP43|E9Q448|Q8BSH3|P58771|B7ZNL3|E9Q452|E9Q455|G5E8R2|E9Q456|G5E8R1|E9Q453|G5E8R0|A2AIM4|P58774|D3YVR0|S4R2U0|A2AIM5	Tpm3-rs7	Tropomyosin 3, related sequence 7	MOUSE	14	29219.3	1.01867	0.000845731	D3Z2H9	–	–	SUBCELLULAR LOCATION: Cytoplasm, cytoskeleton {ECO:0000256|ARBA:ARBA00004245}.	actin filament [GO:0005884]; cytoplasm [GO:0005737]
P32261	P32261|A0A0A6YWH7|A0A0A6YX70|A0A0A6YX49|A0A0A6YXS8	Serpinc1	Antithrombin-III	MOUSE	7	52516.1	1.01833	0.00481713	P32261	SP	–	SUBCELLULAR LOCATION: Secreted, extracellular space {ECO:0000250}.	collagen-containing extracellular matrix [GO:0062023]; extracellular space [GO:0005615]
Q91Y47	Q91Y47	F11	Coagulation factor XI	MOUSE	3	71784.4	1.01367	0.000110925	Q91Y47	SP	–	SUBCELLULAR LOCATION: Secreted.	extracellular space [GO:0005615]
Q91XX1	Q91XX1	Pcdhgc3	Protocadherin gamma C3	MOUSE	9	101332	1.01267	5.61753e-05	Q91XX1	SP	TM	SUBCELLULAR LOCATION: Cell membrane {ECO:0000256|ARBA:ARBA00004251}; Single-pass type I membrane protein {ECO:0000256|ARBA:ARBA00004251}.	cell-cell junction [GO:0005911]; membrane [GO:0016020]; plasma membrane [GO:0005886]
P28665	P28665|P28666|A0A0N4SVU1	Mug1	Murinoglobulin-1	MOUSE	8	166721	1.00967	0.000727752	P28665	SP	–	SUBCELLULAR LOCATION: Secreted.	extracellular space [GO:0005615]
Q8K449	Q8K449|Q8K441|Q8K442|F8WGE3	Abca9	ATP-binding cassette sub-family A member 9	MOUSE	13	184594	1.009	3.18634e-06	Q8K449	–	TM	SUBCELLULAR LOCATION: Membrane {ECO:0000305}; Multi-pass membrane protein {ECO:0000305}.	membrane [GO:0016020]; mitochondrion [GO:0005739]
P70206	P70206|Q80UG2|P70208	Plxna1	Plexin-A1	MOUSE	5	214290	0.999333	4.87514e-06	P70206	SP	TM	SUBCELLULAR LOCATION: Cell membrane {ECO:0000305|PubMed:16715077}; Single-pass type I membrane protein {ECO:0000255}.	cytosol [GO:0005829]; glutamatergic synapse [GO:0098978]; membrane [GO:0016020]; nucleoplasm [GO:0005654]; plasma membrane [GO:0005886]; semaphorin receptor complex [GO:0002116]; synapse [GO:0045202]
Q640N1	Q640N1	Aebp1	Adipocyte enhancer-binding protein 1	MOUSE	9	129104	0.996	0.000126287	Q640N1	SP	–	SUBCELLULAR LOCATION: [Isoform 1]: Secreted {ECO:0000269|PubMed:11438679, ECO:0000269|PubMed:15927179}.; SUBCELLULAR LOCATION: [Isoform 2]: Cytoplasm {ECO:0000269|PubMed:17202411, ECO:0000269|PubMed:9624159}. Nucleus {ECO:0000269|PubMed:17202411}.	cytoplasm [GO:0005737]; extracellular space [GO:0005615]; nucleus [GO:0005634]
P29788	P29788	Vtn	Vitronectin	MOUSE	3	55646.8	0.994	1.14128e-06	P29788	SP	–	SUBCELLULAR LOCATION: Secreted, extracellular space.	basement membrane [GO:0005604]; collagen-containing extracellular matrix [GO:0062023]; extracellular matrix [GO:0031012]; extracellular space [GO:0005615]; Golgi lumen [GO:0005796]; peptidase inhibitor complex [GO:1904090]; protein complex involved in cell-matrix adhesion [GO:0098637]; rough endoplasmic reticulum lumen [GO:0048237]
Q9R0M0	Q9R0M0|O35161	Celsr2	Cadherin EGF LAG seven-pass G-type receptor 2	MOUSE	6	321887	0.992667	7.17938e-05	Q9R0M0	SP	TM	SUBCELLULAR LOCATION: Cell membrane; Multi-pass membrane protein.	cytoplasm [GO:0005737]; plasma membrane [GO:0005886]
Q61789	Q61789	Lama3	Laminin subunit alpha-3	MOUSE	2	375292	0.991	1.96103e-05	Q61789	SP	–	SUBCELLULAR LOCATION: Secreted, extracellular space, extracellular matrix, basement membrane. Note=Major component.	adherens junction [GO:0005912]; basement membrane [GO:0005604]; collagen-containing extracellular matrix [GO:0062023]; endoplasmic reticulum [GO:0005783]; extracellular region [GO:0005576]; hemidesmosome [GO:0030056]; laminin-3 complex [GO:0005608]; laminin-5 complex [GO:0005610]
Q80WG5	Q80WG5	Lrrc8a	Volume-regulated anion channel subunit LRRC8A	MOUSE	7	95030.7	0.984667	1.77872e-06	Q80WG5	–	TM	SUBCELLULAR LOCATION: Cell membrane {ECO:0000269|PubMed:24782309, ECO:0000269|PubMed:29769723, ECO:0000269|PubMed:30135305}; Multi-pass membrane protein {ECO:0000269|PubMed:29769723, ECO:0000269|PubMed:30775971}. Lysosome membrane {ECO:0000250|UniProtKB:Q8IWT6}; Multi-pass membrane protein {ECO:0000269|PubMed:29769723, ECO:0000269|PubMed:30775971}. Note=Mainly localizes to the cell membrane, with…	cell surface [GO:0009986]; lysosomal membrane [GO:0005765]; monoatomic ion channel complex [GO:0034702]; plasma membrane [GO:0005886]
Q61730	Q61730|E9Q6I2|G3UY13	Il1rap	Interleukin-1 receptor accessory protein	MOUSE	3	66424.1	0.971	2.56197e-05	Q61730	SP	TM	SUBCELLULAR LOCATION: [Isoform 1]: Cell membrane; Single-pass type I membrane protein.; SUBCELLULAR LOCATION: [Isoform 2]: Secreted.	extracellular region [GO:0005576]; glutamatergic synapse [GO:0098978]; plasma membrane [GO:0005886]; synapse [GO:0045202]
D3YXM8	D3YXM8|Q66L42|A0A1Y7VKX4|Q3U1V8|Q8VDG6|Q80XI6|A0A494BBI0|A0A0U1RQ74|A0A494BAX3|Q80YA7|E9Q577|Q5U5Q9|A0A0R4J073|Q8C2K1|A0A0R4IZX1|A0A0R4J183|Q64448|E9PWM5|A0A3B2W417|A0A1L1STG9|A0A3B2W860	Map3k10	Mitogen-activated protein kinase kinase kinase	MOUSE	3	103998	0.966333	0.000130474	D3YXM8	–	–		cytoplasm [GO:0005737]
Q8BFY9	Q8BFY9|Q3TKD0	Tnpo1	Transportin-1	MOUSE	2	103839	0.965333	9.90732e-06	Q8BFY9	–	–	SUBCELLULAR LOCATION: Cytoplasm {ECO:0000250}. Nucleus {ECO:0000250}.	cytoplasm [GO:0005737]; nucleolus [GO:0005730]; nucleoplasm [GO:0005654]
Q9R1Q6	Q9R1Q6	Tmem176b	Transmembrane protein 176B	MOUSE	2	28937.2	0.96	0.0238329	Q9R1Q6	–	TM	SUBCELLULAR LOCATION: Nucleus membrane {ECO:0000250}; Multi-pass membrane protein {ECO:0000250}.	nuclear membrane [GO:0031965]
P70424	P70424	Erbb2	Receptor tyrosine-protein kinase erbB-2	MOUSE	6	141886	0.952333	3.16048e-05	P70424	SP	TM	SUBCELLULAR LOCATION: Cell membrane {ECO:0000250|UniProtKB:P04626}; Single-pass type I membrane protein {ECO:0000250|UniProtKB:P04626}. Cell projection, ruffle membrane {ECO:0000250|UniProtKB:P04626}; Single-pass type I membrane protein {ECO:0000250|UniProtKB:P04626}. Early endosome {ECO:0000250|UniProtKB:P04626}. Cytoplasm, perinuclear region {ECO:0000250|UniProtKB:P04626}. Nucleus {ECO:0000250|…	apical plasma membrane [GO:0016324]; basolateral plasma membrane [GO:0016323]; cytoplasm [GO:0005737]; cytoplasmic vesicle [GO:0031410]; cytosol [GO:0005829]; early endosome [GO:0005769]; endosome membrane [GO:0010008]; ERBB3:ERBB2 complex [GO:0038143]; membrane [GO:0016020]; myelin sheath [GO:0043209]; neuromuscular junction [GO:0031594]; nucleoplasm [GO:0005654]; perinuclear region of cytoplasm…
P02463	P02463|A0A1B0GRC0|A0A1B0GSI7	Col4a1	Collagen alpha-1(IV) chain	MOUSE	5	161817	0.951667	5.89051e-05	P02463	SP	–	SUBCELLULAR LOCATION: Secreted, extracellular space, extracellular matrix, basement membrane {ECO:0000269|PubMed:24368846}.	basement membrane [GO:0005604]; collagen type IV trimer [GO:0005587]; collagen-containing extracellular matrix [GO:0062023]; extracellular region [GO:0005576]; extracellular space [GO:0005615]
O70577	O70577	Slc22a2	Solute carrier family 22 member 2	MOUSE	8	62685.5	0.949333	0.00259932	O70577	–	TM	SUBCELLULAR LOCATION: Basolateral cell membrane {ECO:0000250|UniProtKB:Q9R0W2}; Multi-pass membrane protein {ECO:0000305}. Basal cell membrane {ECO:0000250|UniProtKB:O15244}; Multi-pass membrane protein {ECO:0000305}. Apical cell membrane {ECO:0000250|UniProtKB:O15244}; Multi-pass membrane protein {ECO:0000305}.	apical plasma membrane [GO:0016324]; basal plasma membrane [GO:0009925]; basolateral plasma membrane [GO:0016323]; plasma membrane [GO:0005886]; presynapse [GO:0098793]
Q923B6	Q923B6	Steap4	Metalloreductase STEAP4	MOUSE	2	53563.6	0.945	6.90963e-05	Q923B6	–	TM	SUBCELLULAR LOCATION: Cell membrane {ECO:0000269|PubMed:11443137, ECO:0000269|PubMed:16609065}; Multi-pass membrane protein {ECO:0000250|UniProtKB:Q687X5}. Golgi apparatus membrane {ECO:0000305|PubMed:11443137}; Multi-pass membrane protein {ECO:0000250|UniProtKB:Q687X5}. Early endosome membrane {ECO:0000269|PubMed:16609065}; Multi-pass membrane protein {ECO:0000250|UniProtKB:Q687X5}.	early endosome membrane [GO:0031901]; endosome [GO:0005768]; Golgi membrane [GO:0000139]; nucleoplasm [GO:0005654]; plasma membrane [GO:0005886]
Q80TS7	Q80TS7	Ddn	Dendrin	MOUSE	8	77090.5	0.930667	3.33914e-05	Q80TS7	–	–	SUBCELLULAR LOCATION: Cell projection, dendritic spine membrane {ECO:0000250}; Peripheral membrane protein {ECO:0000250}. Cytoplasm. Endoplasmic reticulum membrane {ECO:0000250}; Peripheral membrane protein {ECO:0000250}; Cytoplasmic side {ECO:0000250}. Perikaryon {ECO:0000250}. Nucleus. Note=Enriched at the cytoplasmic insertion of the slit diaphragm into the foot process of podocytes and associ…	dendrite [GO:0030425]; dendritic spine membrane [GO:0032591]; endoplasmic reticulum membrane [GO:0005789]; nucleus [GO:0005634]; perikaryon [GO:0043204]; plasma membrane [GO:0005886]; postsynaptic membrane [GO:0045211]; presynapse [GO:0098793]
Q91V08	Q91V08|Q9D676|F5CSM7|A0A0N4SUR3	Clec2d	C-type lectin domain family 2 member D	MOUSE	2	24103	0.930667	6.93726e-05	Q91V08	–	TM	SUBCELLULAR LOCATION: Cell membrane {ECO:0000269|PubMed:14990792, ECO:0000269|PubMed:16751398}; Single-pass type II membrane protein {ECO:0000269|PubMed:14990792}.	external side of plasma membrane [GO:0009897]; plasma membrane [GO:0005886]
Q61527	Q61527|B2KGF7	Erbb4	Receptor tyrosine-protein kinase erbB-4	MOUSE	3	150162	0.922333	1.73948e-05	Q61527	SP	TM	SUBCELLULAR LOCATION: Cell membrane {ECO:0000269|PubMed:16837552}; Single-pass type I membrane protein {ECO:0000269|PubMed:16837552}. Note=In response to NRG1 treatment, the activated receptor is internalized.; SUBCELLULAR LOCATION: [ERBB4 intracellular domain]: Nucleus. Mitochondrion {ECO:0000250}. Note=Following proteolytical processing E4ICD (E4ICD1 or E4ICD2 generated from the respective isof…	basolateral plasma membrane [GO:0016323]; GABA-ergic synapse [GO:0098982]; glutamatergic synapse [GO:0098978]; mitochondrion [GO:0005739]; neuromuscular junction [GO:0031594]; nucleus [GO:0005634]; plasma membrane [GO:0005886]; postsynaptic density membrane [GO:0098839]; postsynaptic membrane [GO:0045211]; presynaptic membrane [GO:0042734]; receptor complex [GO:0043235]
A0A0A0MQM7	A0A0A0MQM7|O08746|A0A2I3BRF3|A0A2I3BRV5	Matn2	Matrilin-2	MOUSE	8	110739	0.913667	6.87367e-06	A0A0A0MQM7	–	–
D3Z6I8	D3Z6I8|E9Q7Q3	Tpm3	Tropomyosin alpha-3 chain	MOUSE	10	28836.7	0.897	0.00220429	D3Z6I8	–	–	SUBCELLULAR LOCATION: Cytoplasm, cytoskeleton {ECO:0000256|ARBA:ARBA00004245}.	actin cytoskeleton [GO:0015629]; cytoplasm [GO:0005737]
Q62179	Q62179	Sema4b	Semaphorin-4B	MOUSE	7	92702.9	0.889333	0.00140043	Q62179	SP	TM	SUBCELLULAR LOCATION: Membrane; Single-pass type I membrane protein.	glutamatergic synapse [GO:0098978]; membrane [GO:0016020]; plasma membrane [GO:0005886]; postsynaptic density membrane [GO:0098839]; synapse [GO:0045202]
O55070	O55070	Dnase1l3	Deoxyribonuclease gamma	MOUSE	2	36101.6	0.888	0.00245511	O55070	SP	–	SUBCELLULAR LOCATION: Nucleus {ECO:0000250|UniProtKB:Q13609, ECO:0000269|PubMed:12050166}. Endoplasmic reticulum {ECO:0000250|UniProtKB:Q13609}. Secreted {ECO:0000269|PubMed:12095301, ECO:0000269|PubMed:15796714, ECO:0000269|PubMed:27293190}. Note=Contradictory reports exist about the subcellular localization under normal physiological conditions. Shown to translocate to rough endoplasmic reticul…	endoplasmic reticulum [GO:0005783]; extracellular region [GO:0005576]; nucleus [GO:0005634]
Q9JI33	Q9JI33|D3Z053	Ntn4	Netrin-4	MOUSE	10	72604.3	0.887	0.00182535	Q9JI33	SP	–	SUBCELLULAR LOCATION: Secreted, extracellular space, extracellular matrix, basement membrane. Note=Major component.	basement membrane [GO:0005604]; extracellular region [GO:0005576]; plasma membrane [GO:0005886]
Q3UIU2	Q3UIU2|A2AP32	Ndufb6	NADH dehydrogenase [ubiquinone] 1 beta subcomplex subunit 6	MOUSE	3	15514.8	0.885	8.49524e-05	Q3UIU2	–	TM	SUBCELLULAR LOCATION: Mitochondrion inner membrane {ECO:0000269|PubMed:38575788}; Single-pass membrane protein {ECO:0000255}; Matrix side {ECO:0000269|PubMed:38575788}.	mitochondrial inner membrane [GO:0005743]; mitochondrion [GO:0005739]; nucleoplasm [GO:0005654]; respiratory chain complex I [GO:0045271]
Q61508	Q61508|F8WI14|D3YV64|D3Z038|D3Z0U9|D3YV22|D3Z772	Ecm1	Extracellular matrix protein 1	MOUSE	5	64485.6	0.883333	4.32242e-05	Q61508	SP	–	SUBCELLULAR LOCATION: Secreted, extracellular space, extracellular matrix.	collagen-containing extracellular matrix [GO:0062023]; extracellular space [GO:0005615]
P08122	P08122|B1AVK5	Col4a2	Collagen alpha-2(IV) chain	MOUSE	12	168520	0.880667	8.8705e-06	P08122	SP	–	SUBCELLULAR LOCATION: Secreted, extracellular space, extracellular matrix, basement membrane {ECO:0000255|PROSITE-ProRule:PRU00736}.	basement membrane [GO:0005604]; collagen type IV trimer [GO:0005587]; collagen-containing extracellular matrix [GO:0062023]; extracellular region [GO:0005576]; extracellular space [GO:0005615]
E9PYY6	E9PYY6|Q3TN71|Q8C3P4	Mfsd4b5	Major facilitator superfamily domain-containing 4B5	MOUSE	5	52017.5	0.866667	0.000109723	E9PYY6	–	TM	SUBCELLULAR LOCATION: Apical cell membrane {ECO:0000256|ARBA:ARBA00004424}; Multi-pass membrane protein {ECO:0000256|ARBA:ARBA00004424}.	apical plasma membrane [GO:0016324]
Q8BFR4	Q8BFR4	Gns	N-acetylglucosamine-6-sulfatase	MOUSE	2	61915.5	0.862667	5.43623e-05	Q8BFR4	SP	–	SUBCELLULAR LOCATION: Lysosome {ECO:0000250}.	azurophil granule [GO:0042582]; lysosome [GO:0005764]
A0A0R4J0I9	A0A0R4J0I9|Q91ZX7|Q3U5J2|Q9JI18|A2API5|E9Q202	Lrp1	Prolow-density lipoprotein receptor-related protein 1	MOUSE	71	523705	0.862333	3.57809e-05	A0A0R4J0I9	SP	TM	SUBCELLULAR LOCATION: Cell membrane {ECO:0000256|ARBA:ARBA00004296}; Peripheral membrane protein {ECO:0000256|ARBA:ARBA00004296}; Extracellular side {ECO:0000256|ARBA:ARBA00004296}. Cell membrane {ECO:0000256|ARBA:ARBA00004251}; Single-pass type I membrane protein {ECO:0000256|ARBA:ARBA00004251}. Cytoplasm, cytoskeleton, microtubule organizing center {ECO:0000256|ARBA:ARBA00004267}. Golgi outpost…	basolateral plasma membrane [GO:0016323]; clathrin-coated pit [GO:0005905]; cytosol [GO:0005829]; early endosome [GO:0005769]; Golgi apparatus [GO:0005794]; microtubule organizing center [GO:0005815]; nucleolus [GO:0005730]; receptor complex [GO:0043235]
P56677	P56677	St14	Suppressor of tumorigenicity 14 protein homolog	MOUSE	5	96935.4	0.857	0.00163508	P56677	–	TM	SUBCELLULAR LOCATION: Membrane {ECO:0000305}; Single-pass type II membrane protein {ECO:0000255}.	basolateral plasma membrane [GO:0016323]; external side of plasma membrane [GO:0009897]; extracellular space [GO:0005615]; plasma membrane [GO:0005886]
D3Z0X5	D3Z0X5|D3Z4N0|Q6PDH0|E9PWB1|F6RUK9|F6RYD0	Phldb1	Pleckstrin homology-like domain family B member 1	MOUSE	2	159660	0.844667	0.0007739	D3Z0X5	–	–		basal cortex [GO:0045180]
O09126	O09126	Sema4d	Semaphorin-4D	MOUSE	6	96950.7	0.841667	0.000177105	O09126	SP	TM	SUBCELLULAR LOCATION: Cell membrane {ECO:0000269|PubMed:8969198}; Single-pass type I membrane protein {ECO:0000255}.	centrosome [GO:0005813]; ciliary basal body [GO:0036064]; extracellular space [GO:0005615]; GABA-ergic synapse [GO:0098982]; membrane [GO:0016020]; nucleoplasm [GO:0005654]; postsynaptic membrane [GO:0045211]; semaphorin receptor complex [GO:0002116]
A0A1W2P7W3	A0A1W2P7W3|B2RU80	Ptprb	Protein-tyrosine-phosphatase	MOUSE	10	257038	0.839667	1.46113e-05	A0A1W2P7W3	SP	TM	SUBCELLULAR LOCATION: Membrane {ECO:0000256|ARBA:ARBA00004479}; Single-pass type I membrane protein {ECO:0000256|ARBA:ARBA00004479}.	membrane [GO:0016020]
A0A1L1SUG9	A0A1L1SUG9|Q91ZI0|A0A0A6YW76	Celsr3	Cadherin EGF LAG seven-pass G-type receptor 3	MOUSE	3	364091	0.836	0.000483174	A0A1L1SUG9	SP	TM	SUBCELLULAR LOCATION: Cell membrane {ECO:0000256|ARBA:ARBA00004651}; Multi-pass membrane protein {ECO:0000256|ARBA:ARBA00004651}.	plasma membrane [GO:0005886]
P35991	P35991|A2BDW0	Btk	Tyrosine-protein kinase BTK	MOUSE	2	77120.7	0.829667	0.000106933	P35991	–	–	SUBCELLULAR LOCATION: Cytoplasm {ECO:0000269|PubMed:11120822}. Cell membrane {ECO:0000269|PubMed:11120822}; Peripheral membrane protein {ECO:0000269|PubMed:11120822}. Nucleus {ECO:0000269|PubMed:11120822}. Membrane raft {ECO:0000269|PubMed:23478294}. Note=In steady state, BTK is predominantly cytosolic. Following B-cell receptor (BCR) engagement by antigen, translocates to the plasma membrane thr…	cytoplasm [GO:0005737]; cytoplasmic vesicle [GO:0031410]; cytosol [GO:0005829]; membrane raft [GO:0045121]; nucleus [GO:0005634]; perinuclear region of cytoplasm [GO:0048471]; plasma membrane [GO:0005886]
P18242	P18242|F8WIR1|F6Y6L6|A0A1B0GT66	Ctsd	Cathepsin D	MOUSE	7	45409.4	0.823333	4.70414e-06	P18242	SP	–	SUBCELLULAR LOCATION: Lysosome. Melanosome {ECO:0000250}. Secreted, extracellular space {ECO:0000250}.	collagen-containing extracellular matrix [GO:0062023]; cytosol [GO:0005829]; endosome lumen [GO:0031904]; endosome membrane [GO:0010008]; extracellular space [GO:0005615]; lysosomal membrane [GO:0005765]; lysosome [GO:0005764]; melanosome [GO:0042470]; membrane raft [GO:0045121]; mitochondrion [GO:0005739]
G3X973	G3X973|Q8R4Y4	Stab1	Stabilin-1	MOUSE	10	288107	0.818667	4.93171e-05	G3X973	SP	TM	SUBCELLULAR LOCATION: Membrane {ECO:0000256|ARBA:ARBA00004479}; Single-pass type I membrane protein {ECO:0000256|ARBA:ARBA00004479}.	plasma membrane [GO:0005886]
P51885	P51885	Lum	Lumican	MOUSE	10	38663.6	0.810333	0.000770472	P51885	SP	–	SUBCELLULAR LOCATION: Secreted, extracellular space, extracellular matrix {ECO:0000250}.	collagen-containing extracellular matrix [GO:0062023]; extracellular matrix [GO:0031012]; extracellular region [GO:0005576]; fibrillar collagen trimer [GO:0005583]
O35409	O35409|Q0VDM6	Folh1	Glutamate carboxypeptidase 2	MOUSE	13	84743.7	0.807	0.00089469	O35409	–	TM	SUBCELLULAR LOCATION: Cell membrane {ECO:0000250|UniProtKB:Q04609}; Single-pass type II membrane protein {ECO:0000250|UniProtKB:Q04609}.	cell surface [GO:0009986]; membrane [GO:0016020]; plasma membrane [GO:0005886]
Q8BRB1	Q8BRB1|P29319|B7ZNN5	Epha3	Receptor protein-tyrosine kinase	MOUSE	2	111805	0.806667	0.000232517	Q8BRB1	SP	TM	SUBCELLULAR LOCATION: Cell membrane {ECO:0000256|ARBA:ARBA00004251}; Single-pass type I membrane protein {ECO:0000256|ARBA:ARBA00004251}.	actin cytoskeleton [GO:0015629]; cytosol [GO:0005829]; early endosome [GO:0005769]; nuclear membrane [GO:0031965]; nucleoplasm [GO:0005654]; plasma membrane [GO:0005886]
P46412	P46412|A0A1C7ZMZ5|A0A1C7ZMZ7|P21765	Gpx3	Glutathione peroxidase 3	MOUSE	8	25638.2	0.788667	0.0177151	P46412	SP	–	SUBCELLULAR LOCATION: Secreted.	extracellular space [GO:0005615]
O35166	O35166|A2A9I0	Gosr2	Golgi SNAP receptor complex member 2	MOUSE	2	24781.9	0.784667	0.00172983	O35166	–	TM	SUBCELLULAR LOCATION: Golgi apparatus, cis-Golgi network membrane {ECO:0000250|UniProtKB:O35165}; Single-pass type IV membrane protein {ECO:0000255}. Golgi apparatus membrane {ECO:0000250|UniProtKB:O35165}. Endoplasmic reticulum membrane {ECO:0000250|UniProtKB:O35165}. Note=Concentrated most in the intermediate compartment/cis-Golgi network and the cis-Golgi cisternae 1 and 2. Greatly reduced in …	cytosol [GO:0005829]; endoplasmic reticulum membrane [GO:0005789]; Golgi membrane [GO:0000139]; nucleoplasm [GO:0005654]; SNARE complex [GO:0031201]
Q3UER8	Q3UER8|Q8VCM7	Fgg	Fibrinogen gamma chain	MOUSE	4	51033.2	0.782333	2.02029e-05	Q3UER8	SP	–	SUBCELLULAR LOCATION: Secreted {ECO:0000256|ARBA:ARBA00004613}.	external side of plasma membrane [GO:0009897]; fibrinogen complex [GO:0005577]; platelet alpha granule [GO:0031091]
Q8VCC9	Q8VCC9|Q3UYD7	Spon1	Spondin-1	MOUSE	3	93444.1	0.773333	0.000746871	Q8VCC9	SP	–	SUBCELLULAR LOCATION: Secreted, extracellular space, extracellular matrix {ECO:0000250}.	collagen-containing extracellular matrix [GO:0062023]; extracellular region [GO:0005576]
P11152	P11152	Lpl	Lipoprotein lipase	MOUSE	10	53679	0.772667	0.00229514	P11152	SP	–	SUBCELLULAR LOCATION: Cell membrane {ECO:0000269|PubMed:20620994, ECO:0000269|PubMed:24726386, ECO:0000269|PubMed:27811232}; Peripheral membrane protein {ECO:0000269|PubMed:20620994, ECO:0000269|PubMed:24726386, ECO:0000269|PubMed:27811232}; Extracellular side {ECO:0000269|PubMed:20620994, ECO:0000269|PubMed:24726386, ECO:0000269|PubMed:27811232}. Secreted {ECO:0000269|PubMed:17403372, ECO:000026…	catalytic complex [GO:1902494]; cell surface [GO:0009986]; chylomicron [GO:0042627]; extracellular region [GO:0005576]; extracellular space [GO:0005615]; plasma membrane [GO:0005886]; very-low-density lipoprotein particle [GO:0034361]
Q8BGT1	Q8BGT1	Flrt3	Leucine-rich repeat transmembrane protein FLRT3	MOUSE	3	73561.9	0.772667	1.41952e-05	Q8BGT1	SP	TM	SUBCELLULAR LOCATION: Cell membrane {ECO:0000269|PubMed:16872596, ECO:0000269|PubMed:21673655, ECO:0000269|PubMed:22405201, ECO:0000269|PubMed:24560577, ECO:0000269|PubMed:25374360}; Single-pass membrane protein {ECO:0000305}. Presynaptic cell membrane {ECO:0000269|PubMed:30792275}; Single-pass membrane protein {ECO:0000305}. Endoplasmic reticulum membrane {ECO:0000305|PubMed:16872596}. Cell junc…	axon terminus [GO:0043679]; axonal growth cone [GO:0044295]; cell-cell junction [GO:0005911]; cytosol [GO:0005829]; endoplasmic reticulum membrane [GO:0005789]; extracellular space [GO:0005615]; focal adhesion [GO:0005925]; glutamatergic synapse [GO:0098978]; growth cone membrane [GO:0032584]; plasma membrane [GO:0005886]; postsynaptic membrane [GO:0045211]; synaptic membrane [GO:0097060]
Q8R2Z5	Q8R2Z5	Vwa1	von Willebrand factor A domain-containing protein 1	MOUSE	5	44821.9	0.766333	0.00105942	Q8R2Z5	SP	–	SUBCELLULAR LOCATION: Secreted, extracellular space, extracellular matrix, basement membrane {ECO:0000269|PubMed:12062410, ECO:0000269|PubMed:16407285, ECO:0000269|PubMed:18757743}.	basement membrane [GO:0005604]; collagen-containing extracellular matrix [GO:0062023]; extracellular matrix [GO:0031012]; extracellular region [GO:0005576]; interstitial matrix [GO:0005614]
Q60864	Q60864	Stip1	Stress-induced-phosphoprotein 1	MOUSE	5	63208.6	0.762667	1.99998e-05	Q60864	–	–	SUBCELLULAR LOCATION: Cytoplasm {ECO:0000269|PubMed:8999875}. Nucleus {ECO:0000269|PubMed:8999875}. Dynein axonemal particle {ECO:0000250|UniProtKB:Q7ZWU1}.	cytosol [GO:0005829]; dynein axonemal particle [GO:0120293]; myelin sheath [GO:0043209]; nucleus [GO:0005634]; protein folding chaperone complex [GO:0101031]
Q9D8F3	Q9D8F3	Slc52a2	Solute carrier family 52, riboflavin transporter, member 2	MOUSE	2	47662.3	0.76	0.000458294	Q9D8F3	–	TM	SUBCELLULAR LOCATION: Cell membrane {ECO:0000250|UniProtKB:Q9HAB3}; Multi-pass membrane protein {ECO:0000255}.	plasma membrane [GO:0005886]
E9Q6G4	E9Q6G4|Q91V24	Abca7	ATP-binding cassette sub-family A member 7	MOUSE	3	239912	0.758333	3.99485e-05	E9Q6G4	–	TM	SUBCELLULAR LOCATION: Cell membrane {ECO:0000256|ARBA:ARBA00004651}; Multi-pass membrane protein {ECO:0000256|ARBA:ARBA00004651}. Cell projection, phagocytic cup {ECO:0000256|ARBA:ARBA00004231}. Cell projection, ruffle membrane {ECO:0000256|ARBA:ARBA00004632}. Cytoplasm {ECO:0000256|ARBA:ARBA00004496}. Early endosome membrane {ECO:0000256|ARBA:ARBA00004520}; Multi-pass membrane protein {ECO:00002…	cell junction [GO:0030054]; early endosome membrane [GO:0031901]; Golgi membrane [GO:0000139]; phagocytic cup [GO:0001891]; ruffle membrane [GO:0032587]
P57716	P57716	Ncstn	Nicastrin	MOUSE	2	79175.2	0.751667	0.000128211	P57716	SP	TM	SUBCELLULAR LOCATION: Membrane {ECO:0000250|UniProtKB:Q92542}; Single-pass type I membrane protein {ECO:0000250|UniProtKB:Q92542}. Cytoplasmic vesicle membrane {ECO:0000250|UniProtKB:Q92542}; Single-pass type I membrane protein {ECO:0000250|UniProtKB:Q92542}. Melanosome {ECO:0000250|UniProtKB:Q92542}. Note=Identified by mass spectrometry in melanosome fractions from stage I to stage IV. {ECO:0000…	cytoplasmic vesicle membrane [GO:0030659]; early endosome [GO:0005769]; endoplasmic reticulum [GO:0005783]; endoplasmic reticulum membrane [GO:0005789]; gamma-secretase complex [GO:0070765]; Golgi apparatus [GO:0005794]; Golgi membrane [GO:0000139]; lysosomal membrane [GO:0005765]; lysosome [GO:0005764]; melanosome [GO:0042470]; membrane [GO:0016020]; plasma membrane [GO:0005886]; presynaptic mem…
Q8K0E8	Q8K0E8	Fgb	Fibrinogen beta chain	MOUSE	4	55436.4	0.747667	1.3695e-05	Q8K0E8	SP	–	SUBCELLULAR LOCATION: Secreted {ECO:0000250|UniProtKB:P02675}.	blood microparticle [GO:0072562]; cell cortex [GO:0005938]; collagen-containing extracellular matrix [GO:0062023]; endoplasmic reticulum [GO:0005783]; external side of plasma membrane [GO:0009897]; fibrinogen complex [GO:0005577]; platelet alpha granule [GO:0031091]; synapse [GO:0045202]
Q60847	Q60847|E9PX70|F6WIM8	Col12a1	Collagen alpha-1(XII) chain	MOUSE	45	341406	0.746667	2.63989e-05	Q60847	SP	–	SUBCELLULAR LOCATION: Secreted, extracellular space, extracellular matrix {ECO:0000250}.	collagen trimer [GO:0005581]; collagen-containing extracellular matrix [GO:0062023]; extracellular space [GO:0005615]
P06802	P06802|A0A0R4J1Q7|G3X9S2|E9QQ26	Enpp1	Ectonucleotide pyrophosphatase/phosphodiesterase family member 1	MOUSE	9	105228	0.743333	0.00678503	P06802	–	TM	SUBCELLULAR LOCATION: [Ectonucleotide pyrophosphatase/phosphodiesterase family member 1]: Cell membrane {ECO:0000269|PubMed:1647027, ECO:0000269|PubMed:3104326, ECO:0000269|PubMed:3917281}; Single-pass type II membrane protein. Basolateral cell membrane {ECO:0000269|PubMed:11598187, ECO:0000269|PubMed:15075217}; Single-pass type II membrane protein. Note=Targeted to the basolateral membrane in po…	basolateral plasma membrane [GO:0016323]; cell surface [GO:0009986]; extracellular region [GO:0005576]; extracellular space [GO:0005615]; membrane [GO:0016020]; plasma membrane [GO:0005886]
Q91X72	Q91X72	Hpx	Hemopexin	MOUSE	3	52058.5	0.737	3.47456e-05	Q91X72	SP	–	SUBCELLULAR LOCATION: Secreted.	extracellular space [GO:0005615]
Q9CR98	Q9CR98|A0A140LJ69|A2A863|A2A864|H3BJZ7|Q4KUS2|E9Q263|Q9Z1N9|H3BKY4|F7CEK4|A0A0N4SWI4|E9Q166	Fam136a	Protein FAM136A	MOUSE	2	16187.4	0.734333	0.000659921	Q9CR98	–	–		mitochondrion [GO:0005739]
Q00897	Q00897|P22599	Serpina1d	Alpha-1-antitrypsin 1-4	MOUSE	10	46168.7	0.734	0.00371651	Q00897	SP	–	SUBCELLULAR LOCATION: Secreted {ECO:0000269|PubMed:11961105, ECO:0000269|PubMed:8619829}.	extracellular region [GO:0005576]; extracellular space [GO:0005615]
P35917	P35917	Flt4	Vascular endothelial growth factor receptor 3	MOUSE	2	155125	0.720333	6.00275e-05	P35917	SP	TM	SUBCELLULAR LOCATION: Cell membrane {ECO:0000269|PubMed:20445537}; Single-pass type I membrane protein {ECO:0000269|PubMed:20445537}. Cytoplasm {ECO:0000269|PubMed:20445537}. Nucleus {ECO:0000269|PubMed:20445537}. Note=Ligand-mediated autophosphorylation leads to rapid internalization.	cytoplasm [GO:0005737]; nucleus [GO:0005634]; plasma membrane [GO:0005886]; receptor complex [GO:0043235]
P09470	P09470|F6QCP8	Ace	Angiotensin-converting enzyme	MOUSE	6	151771	0.712	0.000152888	P09470	SP	TM	SUBCELLULAR LOCATION: [Isoform Somatic]: Cell membrane {ECO:0000269|PubMed:23535237}; Single-pass type I membrane protein {ECO:0000255}. Cytoplasm {ECO:0000269|PubMed:23535237}. Note=Detected in both cell membrane and cytoplasm in neurons. {ECO:0000269|PubMed:23535237}.; SUBCELLULAR LOCATION: [Angiotensin-converting enzyme, soluble form]: Secreted {ECO:0000250|UniProtKB:P12821}.; SUBCELLULAR LOCA…	cytoplasm [GO:0005737]; endosome [GO:0005768]; external side of plasma membrane [GO:0009897]; extracellular exosome [GO:0070062]; extracellular region [GO:0005576]; extracellular space [GO:0005615]; lysosome [GO:0005764]; plasma membrane [GO:0005886]
Q8R4V2	Q8R4V2	Dusp15	Dual specificity protein phosphatase 15	MOUSE	2	26642.2	0.706667	0.125539	Q8R4V2	–	–	SUBCELLULAR LOCATION: Cell membrane {ECO:0000250|UniProtKB:Q9H1R2}; Lipid-anchor; Cytoplasmic side.	cytosol [GO:0005829]; plasma membrane [GO:0005886]
E9Q7L1	E9Q7L1|G3UX45	Urb2	URB2 ribosome biogenesis 2 homolog (S. cerevisiae)	MOUSE	3	173842	0.703667	0.000160446	E9Q7L1	–	–		aggresome [GO:0016235]; midbody [GO:0030496]; nucleolus [GO:0005730]
P70168	P70168	Kpnb1	Importin subunit beta-1	MOUSE	9	98437.6	0.7	0.000147314	P70168	–	–	SUBCELLULAR LOCATION: Cytoplasm {ECO:0000250|UniProtKB:Q14974}. Nucleus envelope {ECO:0000250|UniProtKB:Q14974}.	cytoplasmic stress granule [GO:0010494]; cytosol [GO:0005829]; endoplasmic reticulum tubular network [GO:0071782]; NLS-dependent protein nuclear import complex [GO:0042564]; nuclear membrane [GO:0031965]; nucleoplasm [GO:0005654]; protein-containing complex [GO:0032991]
E9PVD3	E9PVD3	Dchs1	Protocadherin-16	MOUSE	6	347119	0.692667	0.00236373	E9PVD3	SP	TM	SUBCELLULAR LOCATION: Cell membrane {ECO:0000250}; Single-pass type I membrane protein {ECO:0000250}. Note=In the embryonic cortex, FAT4 and DCHS1 accumulated at the cell-cell boundaries located apical to the adherens junction. {ECO:0000269|PubMed:19506035}.	apical part of cell [GO:0045177]; plasma membrane [GO:0005886]; protein-containing complex [GO:0032991]
F8VQL0	F8VQL0|P16056|F6X333|D3YVY2|F6RCC5	Met	HGF/SF receptor	MOUSE	27	155882	0.692	0.00391161	F8VQL0	SP	TM	SUBCELLULAR LOCATION: Membrane {ECO:0000256|ARBA:ARBA00004479}; Single-pass type I membrane protein {ECO:0000256|ARBA:ARBA00004479}.	basal plasma membrane [GO:0009925]
P26618	P26618|A0A0J9YV87|A0A0J9YVF3	Pdgfra	Platelet-derived growth factor receptor alpha	MOUSE	4	123651	0.691	9.75122e-05	P26618	SP	TM	SUBCELLULAR LOCATION: Cell membrane {ECO:0000250|UniProtKB:P16234}; Single-pass type I membrane protein {ECO:0000250|UniProtKB:P16234}. Cell projection, cilium {ECO:0000269|PubMed:29237719}. Golgi apparatus {ECO:0000269|PubMed:29237719}.	cell junction [GO:0030054]; cell surface [GO:0009986]; cilium [GO:0005929]; cytoplasm [GO:0005737]; cytosol [GO:0005829]; external side of plasma membrane [GO:0009897]; Golgi apparatus [GO:0005794]; microvillus [GO:0005902]; nuclear body [GO:0016604]; nucleus [GO:0005634]; plasma membrane [GO:0005886]; platelet-derived growth factor receptor-ligand complex [GO:1990270]; protein-containing complex…
Q91WI7	Q91WI7|A0A0N4SW06	Itfg2	KICSTOR complex protein ITFG2	MOUSE	2	49826.4	0.691	0.000730569	Q91WI7	–	–	SUBCELLULAR LOCATION: Lysosome membrane {ECO:0000250|UniProtKB:Q969R8}. Note=Localization to lysosomes is amino acid-independent. {ECO:0000250|UniProtKB:Q969R8}.	cytosol [GO:0005829]; Golgi apparatus [GO:0005794]; KICSTOR complex [GO:0140007]; lysosomal membrane [GO:0005765]; nucleoplasm [GO:0005654]
Q61838	Q61838	Pzp	Pregnancy zone protein	MOUSE	8	167219	0.688	0.000106608	Q61838	SP	–	SUBCELLULAR LOCATION: Secreted.	collagen-containing extracellular matrix [GO:0062023]; extracellular region [GO:0005576]; extracellular space [GO:0005615]
O08573	O08573|G3X9T7|B1AQR8	Lgals9	Galectin-9	MOUSE	4	40434.5	0.685	0.000167985	O08573	–	–	SUBCELLULAR LOCATION: Cytoplasm {ECO:0000269|PubMed:23242525}. Nucleus {ECO:0000269|PubMed:23242525}. Secreted {ECO:0000250|UniProtKB:O00182}. Note=May also be secreted by a non-classical secretory pathway (PubMed:9038233). Secreted by mesenchymal stromal cells upon IFNG stimulation (By similarity). {ECO:0000250|UniProtKB:O00182, ECO:0000269|PubMed:9038233}.	collagen-containing extracellular matrix [GO:0062023]; cytoplasm [GO:0005737]; extracellular region [GO:0005576]; nucleus [GO:0005634]; plasma membrane [GO:0005886]
A0A0R4J083	A0A0R4J083|P51174	Acadl	Long-chain specific acyl-CoA dehydrogenase, mitochondrial	MOUSE	22	48295.4	0.684	6.4373e-05	A0A0R4J083	–	–	SUBCELLULAR LOCATION: Mitochondrion matrix {ECO:0000256|ARBA:ARBA00004305}.	mitochondrial matrix [GO:0005759]; mitochondrial membrane [GO:0031966]
Q8C0Z1	Q8C0Z1|F6SQM4|D3Z6P3	Fam234a	Protein FAM234A	MOUSE	6	61145.3	0.682	7.74051e-05	Q8C0Z1	–	TM	SUBCELLULAR LOCATION: Membrane {ECO:0000305}; Single-pass type II membrane protein {ECO:0000305}.	cell surface [GO:0009986]; membrane [GO:0016020]
O08992	O08992|Q3TMX0|H3BLG5|A2AKJ6|A2AKJ9|A2AKJ5	Sdcbp	Syntenin-1	MOUSE	5	32607	0.679333	0.00025091	O08992	–	–	SUBCELLULAR LOCATION: Cell junction, focal adhesion {ECO:0000250|UniProtKB:O00560}. Cell junction, adherens junction {ECO:0000250|UniProtKB:O00560}. Cell membrane {ECO:0000250|UniProtKB:O00560}; Peripheral membrane protein {ECO:0000250|UniProtKB:O00560}. Endoplasmic reticulum membrane {ECO:0000250|UniProtKB:O00560}; Peripheral membrane protein {ECO:0000250|UniProtKB:O00560}. Nucleus {ECO:0000250|…	adherens junction [GO:0005912]; cytoskeleton [GO:0005856]; cytosol [GO:0005829]; endoplasmic reticulum membrane [GO:0005789]; extracellular exosome [GO:0070062]; focal adhesion [GO:0005925]; interleukin-5 receptor complex [GO:0005895]; melanosome [GO:0042470]; membrane raft [GO:0045121]; nuclear membrane [GO:0031965]; nucleoplasm [GO:0005654]; plasma membrane [GO:0005886]
Q3UPR9	Q3UPR9	Sbspon	Somatomedin-B and thrombospondin type-1 domain-containing protein	MOUSE	3	30889.6	0.675	0.00402891	Q3UPR9	SP	–	SUBCELLULAR LOCATION: Secreted, extracellular space, extracellular matrix {ECO:0000250}.	extracellular region [GO:0005576]
A0A2I3BQV5	A0A2I3BQV5|E9PUW7|Q9EPK7	Xpo7	Exportin-7	MOUSE	3	125384	0.67	0.000212898	A0A2I3BQV5	–	–	SUBCELLULAR LOCATION: Cytoplasm {ECO:0000256|ARBA:ARBA00004496}. Nucleus {ECO:0000256|ARBA:ARBA00004123}.	cytoplasm [GO:0005737]; nucleus [GO:0005634]
Q9R045	Q9R045	Angptl2	Angiopoietin-related protein 2	MOUSE	3	57560.9	0.658667	0.0125228	Q9R045	SP	–	SUBCELLULAR LOCATION: Secreted {ECO:0000250}.	extracellular space [GO:0005615]
Q8BGC3	Q8BGC3	Slc16a12	Monocarboxylate transporter 12	MOUSE	3	54348.8	0.651	0.000741925	Q8BGC3	–	TM	SUBCELLULAR LOCATION: Cell membrane {ECO:0000250|UniProtKB:Q6ZSM3}; Multi-pass membrane protein {ECO:0000255}. Basolateral cell membrane {ECO:0000269|PubMed:26376857}; Multi-pass membrane protein {ECO:0000255}. Note=Interaction with isoform 2 of BSG is required for its localization to the plasma membrane. {ECO:0000250|UniProtKB:Q6ZSM3}.	basolateral plasma membrane [GO:0016323]; plasma membrane [GO:0005886]
A0A087WQS2	A0A087WQS2|Q9CQC6|A0A087WPF9	Bzw1	Basic leucine zipper and W2 domain-containing protein 1	MOUSE	3	51380.1	0.649667	0.00748238	A0A087WQS2	–	–		cytoplasm [GO:0005737]
E9PV24	E9PV24	Fga	Fibrinogen alpha chain	MOUSE	5	88169.4	0.638	4.52204e-05	E9PV24	SP	–	SUBCELLULAR LOCATION: Secreted {ECO:0000269|PubMed:7649481}.	cell cortex [GO:0005938]; collagen-containing extracellular matrix [GO:0062023]; fibrinogen complex [GO:0005577]; synapse [GO:0045202]
Q80YA9	Q80YA9|A2AI78	Cnksr2	Connector enhancer of kinase suppressor of ras 2	MOUSE	2	118535	0.637	0.0873599	Q80YA9	–	–	SUBCELLULAR LOCATION: Cytoplasm {ECO:0000250}. Membrane {ECO:0000250}; Peripheral membrane protein {ECO:0000250}.	cytoplasm [GO:0005737]; extrinsic component of postsynaptic density membrane [GO:0099147]; glutamatergic synapse [GO:0098978]; neuronal cell body [GO:0043025]; plasma membrane [GO:0005886]; postsynaptic density [GO:0014069]
Q921I9	Q921I9|A0A2R8VHM9	Exosc4	Exosome complex component RRP41	MOUSE	2	26534.6	0.637	6.70331e-05	Q921I9	–	–	SUBCELLULAR LOCATION: Cytoplasm {ECO:0000250|UniProtKB:Q9NPD3}. Nucleus, nucleolus {ECO:0000250|UniProtKB:Q9NPD3}. Nucleus {ECO:0000250|UniProtKB:Q9NPD3}. Nucleus, nucleoplasm {ECO:0000250|UniProtKB:Q9NPD3}.	cytoplasmic exosome (RNase complex) [GO:0000177]; cytosol [GO:0005829]; euchromatin [GO:0000791]; exosome (RNase complex) [GO:0000178]; nuclear exosome (RNase complex) [GO:0000176]; nucleolar exosome (RNase complex) [GO:0101019]; nucleolus [GO:0005730]; nucleoplasm [GO:0005654]; nucleus [GO:0005634]
Q9R118	Q9R118	Htra1	Serine protease HTRA1	MOUSE	8	52125.8	0.628	0.00141721	Q9R118	SP	–	SUBCELLULAR LOCATION: Cell membrane {ECO:0000250|UniProtKB:Q92743}. Secreted {ECO:0000250|UniProtKB:Q92743}. Cytoplasm, cytosol {ECO:0000250|UniProtKB:Q92743}. Note=Predominantly secreted. Also found associated with the plasma membrane. {ECO:0000250|UniProtKB:Q92743}.	collagen-containing extracellular matrix [GO:0062023]; cytosol [GO:0005829]; extracellular region [GO:0005576]; plasma membrane [GO:0005886]
Q80VP2	Q80VP2|Q3TTL3|Q3U5D0|P28033	Spata7	Spermatogenesis-associated protein 7 homolog	MOUSE	2	66223.9	0.626333	0.0020288	Q80VP2	–	–	SUBCELLULAR LOCATION: Cytoplasm, cytoskeleton, cilium axoneme {ECO:0000269|PubMed:29899041}. Cytoplasm, cytoskeleton, cilium basal body {ECO:0000269|PubMed:29100828, ECO:0000269|PubMed:29899041}. Cytoplasm, cytoskeleton {ECO:0000250|UniProtKB:Q9P0W8}. Cell projection, cilium, photoreceptor outer segment {ECO:0000269|PubMed:25398945, ECO:0000269|PubMed:29100828, ECO:0000269|PubMed:29899041}. Note=…	axoneme [GO:0005930]; ciliary basal body [GO:0036064]; microtubule cytoskeleton [GO:0015630]; photoreceptor connecting cilium [GO:0032391]; photoreceptor distal connecting cilium [GO:0120206]; rod photoreceptor outer segment [GO:0120200]
P56389	P56389	Cda	Cytidine deaminase	MOUSE	10	16530.5	0.626	9.31201e-05	P56389	–	–		cytosol [GO:0005829]
Q9CR61	Q9CR61	Ndufb7	NADH dehydrogenase [ubiquinone] 1 beta subcomplex subunit 7	MOUSE	4	16558.7	0.624667	0.000617314	Q9CR61	–	–	SUBCELLULAR LOCATION: Mitochondrion inner membrane {ECO:0000269|PubMed:38575788}; Peripheral membrane protein {ECO:0000269|PubMed:38575788}. Mitochondrion intermembrane space {ECO:0000269|PubMed:38575788}.	mitochondrial inner membrane [GO:0005743]; mitochondrial intermembrane space [GO:0005758]; mitochondrion [GO:0005739]; respiratory chain complex I [GO:0045271]
Q9DC11	Q9DC11|B1AY85|B1AY86	Plxdc2	Plexin domain-containing protein 2	MOUSE	5	60185.7	0.623333	0.000233598	Q9DC11	SP	TM	SUBCELLULAR LOCATION: Membrane {ECO:0000305}; Single-pass type I membrane protein {ECO:0000305}.	collagen-containing extracellular matrix [GO:0062023]; plasma membrane [GO:0005886]
P38060	P38060	Hmgcl	Hydroxymethylglutaryl-CoA lyase, mitochondrial	MOUSE	15	34694.7	0.622667	0.000103506	P38060	–	–	SUBCELLULAR LOCATION: Mitochondrion matrix {ECO:0000269|PubMed:7527399}. Peroxisome {ECO:0000269|PubMed:7527399}. Note=Unprocessed form is peroxisomal.	mitochondrial inner membrane [GO:0005743]; mitochondrial matrix [GO:0005759]; mitochondrion [GO:0005739]; peroxisome [GO:0005777]; protein-containing complex [GO:0032991]
P06869	P06869	Plau	Urokinase-type plasminogen activator	MOUSE	6	49693.4	0.622333	0.000799072	P06869	SP	–	SUBCELLULAR LOCATION: Secreted {ECO:0000250|UniProtKB:P00749}.	external side of plasma membrane [GO:0009897]; extracellular space [GO:0005615]; protein complex involved in cell-matrix adhesion [GO:0098637]; serine protease inhibitor complex [GO:0097180]; serine-type endopeptidase complex [GO:1905370]
Q9CQH3	Q9CQH3|D3Z568|D3YX99|D3Z6W9|F6Y6V5	Ndufb5	NADH dehydrogenase [ubiquinone] 1 beta subcomplex subunit 5, mitochondrial	MOUSE	7	21766.8	0.615333	0.00343226	Q9CQH3	–	TM	SUBCELLULAR LOCATION: Mitochondrion inner membrane {ECO:0000269|PubMed:38575788}; Single-pass membrane protein {ECO:0000250|UniProtKB:O43674}; Matrix side {ECO:0000250|UniProtKB:O43674}.	mitochondrial inner membrane [GO:0005743]; mitochondrion [GO:0005739]; nucleoplasm [GO:0005654]; respiratory chain complex I [GO:0045271]
E9PWW5	E9PWW5|Q8BLI0|B1ASU9|O55047|B7ZC85|F6XSD0	Adamtsl1	ADAMTS-like protein 1	MOUSE	2	198695	0.612	0.000515132	E9PWW5	SP	–	SUBCELLULAR LOCATION: Secreted, extracellular space, extracellular matrix {ECO:0000256|ARBA:ARBA00004498}.	extracellular region [GO:0005576]
O35516	O35516	Notch2	Neurogenic locus notch homolog protein 2	MOUSE	5	279493	0.605333	0.0122892	O35516	SP	TM	SUBCELLULAR LOCATION: [Notch 2 extracellular truncation]: Cell membrane {ECO:0000250|UniProtKB:Q04721}; Single-pass type I membrane protein {ECO:0000250|UniProtKB:Q04721}.; SUBCELLULAR LOCATION: [Notch 2 intracellular domain]: Nucleus {ECO:0000250|UniProtKB:Q04721}. Cytoplasm {ECO:0000250|UniProtKB:Q04721}. Note=Following proteolytical processing NICD is translocated to the nucleus. Retained at t…	cell surface [GO:0009986]; cilium [GO:0005929]; cytosol [GO:0005829]; extracellular region [GO:0005576]; Golgi apparatus [GO:0005794]; nucleoplasm [GO:0005654]; nucleus [GO:0005634]; plasma membrane [GO:0005886]; receptor complex [GO:0043235]
A0A0R4J138	A0A0R4J138|P50429	Arsb	Arylsulfatase B	MOUSE	4	60274.5	0.604333	0.000212567	A0A0R4J138	SP	–		cell surface [GO:0009986]
O08677	O08677|A0A0R4J038|D3YTY9|Q6S9I3|Q6S9I2|Q6S9I0|A0A338P699|D3Z2B2	Kng1	Kininogen-1	MOUSE	4	74184.8	0.596	0.000789512	O08677	SP	–	SUBCELLULAR LOCATION: Secreted, extracellular space.	collagen-containing extracellular matrix [GO:0062023]; extracellular region [GO:0005576]
E9Q5D9	E9Q5D9|F8WH23|Q61581	Igfbp7	Insulin-like growth factor-binding protein 7	MOUSE	9	33887.1	0.594333	0.000762076	E9Q5D9	SP	–	SUBCELLULAR LOCATION: Secreted {ECO:0000256|ARBA:ARBA00004613}.	extracellular region [GO:0005576]
P28653	P28653	Bgn	Biglycan	MOUSE	17	42094.9	0.591	0.000956662	P28653	SP	–	SUBCELLULAR LOCATION: Secreted, extracellular space, extracellular matrix {ECO:0000250}.	cell surface [GO:0009986]; collagen-containing extracellular matrix [GO:0062023]; extracellular matrix [GO:0031012]; extracellular region [GO:0005576]; sarcolemma [GO:0042383]; transport vesicle [GO:0030133]
Q3U9N9	Q3U9N9	Slc16a10	Monocarboxylate transporter 10	MOUSE	5	56003.9	0.591	0.000735716	Q3U9N9	–	TM	SUBCELLULAR LOCATION: Cell membrane {ECO:0000269|PubMed:16245314}; Multi-pass membrane protein {ECO:0000255}. Basolateral cell membrane {ECO:0000269|PubMed:16245314}; Multi-pass membrane protein {ECO:0000255}. Note=Detected in basolateral membrane of kidney proximal tubule starting at he beginning of the proximal tubule epithelium within the glomerular capsule and extending to the S1 and S2 segme…	basolateral plasma membrane [GO:0016323]; cell junction [GO:0030054]; intracellular membrane-bounded organelle [GO:0043231]
E9Q4S7	E9Q4S7|A2AWF9|Q64455|A2AWF8	Ptprj	Protein-tyrosine-phosphatase	MOUSE	6	149618	0.588667	9.71074e-06	E9Q4S7	SP	TM	SUBCELLULAR LOCATION: Cell junction {ECO:0000256|ARBA:ARBA00004282}. Cell membrane {ECO:0000256|ARBA:ARBA00004251}; Single-pass type I membrane protein {ECO:0000256|ARBA:ARBA00004251}. Cell projection, ruffle membrane {ECO:0000256|ARBA:ARBA00004632}.	cell surface [GO:0009986]; cell-cell junction [GO:0005911]; immunological synapse [GO:0001772]; nuclear body [GO:0016604]; nucleolus [GO:0005730]; ruffle membrane [GO:0032587]
P37889	P37889	Fbln2	Fibulin-2	MOUSE	4	137936	0.587333	0.000462534	P37889	SP	–	SUBCELLULAR LOCATION: Secreted, extracellular space, extracellular matrix.	collagen-containing extracellular matrix [GO:0062023]; extracellular region [GO:0005576]
Q76MZ3	Q76MZ3|G3UWS4|H3BKU1|Q3TTF6|Q7TNP2|H3BLQ0|H3BLE7|H3BIV7|G3UXQ1|G3UWL2|H3BK50	Ppp2r1a	Serine/threonine-protein phosphatase 2A 65 kDa regulatory subunit A alpha isoform	MOUSE	18	66120.2	0.586	0.000393289	Q76MZ3	–	–	SUBCELLULAR LOCATION: Cytoplasm {ECO:0000250|UniProtKB:Q32PI5}. Nucleus {ECO:0000250|UniProtKB:P30153}. Chromosome {ECO:0000250|UniProtKB:P30153}. Chromosome, centromere {ECO:0000250|UniProtKB:P30153}. Lateral cell membrane {ECO:0000250|UniProtKB:P30153}. Cell projection, dendrite {ECO:0000250|UniProtKB:P30153}. Note=Centromeric localization requires the presence of BUB1. Recruited to chromatin a…	chromatin [GO:0000785]; chromosome, centromeric region [GO:0000775]; cytosol [GO:0005829]; dendrite [GO:0030425]; FAR/SIN/STRIPAK complex [GO:0090443]; glutamatergic synapse [GO:0098978]; INTAC complex [GO:0160232]; lateral plasma membrane [GO:0016328]; neuronal cell body [GO:0043025]; nucleus [GO:0005634]; protein phosphatase type 2A complex [GO:0000159]; synapse [GO:0045202]
Q8CG16	Q8CG16|Q8CFG9|Q3UZ09	C1ra	Complement C1r-A subcomponent	MOUSE	4	81555.2	0.581667	0.000154511	Q8CG16	SP	–	SUBCELLULAR LOCATION: Secreted {ECO:0000250|UniProtKB:P00736}. Cell surface {ECO:0000250|UniProtKB:P00736}. Note=Recruited to the surface of pathogens by the C1Q subcomplex. {ECO:0000250|UniProtKB:P00736}.	extracellular region [GO:0005576]
A0A0A0MQA5	A0A0A0MQA5	Tuba4a	Tubulin alpha chain (Fragment)	MOUSE	29	53647.4	0.578333	0.000621621	A0A0A0MQA5	–	–	SUBCELLULAR LOCATION: Cytoplasm, cytoskeleton {ECO:0000256|ARBA:ARBA00004245}.	cytoplasm [GO:0005737]; microtubule [GO:0005874]
Q8BR27	Q8BR27	Fam214b	Protein FAM214B	MOUSE	2	57472.8	0.575	0.0223381	Q8BR27	–	–	SUBCELLULAR LOCATION: Nucleus {ECO:0000250|UniProtKB:Q7JXG9}.	nucleus [GO:0005634]
A3KGU5	A3KGU5|E9Q447	Sptan1	Spectrin alpha chain, non-erythrocytic 1	MOUSE	97	283688	0.572333	0.00237495	A3KGU5	–	–	SUBCELLULAR LOCATION: Cytoplasm, cell cortex {ECO:0000256|ARBA:ARBA00004544}. Cytoplasm, cytoskeleton {ECO:0000256|ARBA:ARBA00004245}.	cuticular plate [GO:0032437]
Q60928	Q60928|F6WUX1|D3Z266|D3YVY4|D3Z4Q6|D3YY79|D3YWW4|D3YWW2|F6V328	Ggt1	Glutathione hydrolase 1 proenzyme	MOUSE	10	61903.8	0.572	0.00558643	Q60928	–	TM	SUBCELLULAR LOCATION: Cell membrane {ECO:0000250|UniProtKB:P19440}; Single-pass type II membrane protein {ECO:0000250|UniProtKB:P07314}.	extracellular space [GO:0005615]; plasma membrane [GO:0005886]; vesicle [GO:0031982]
A0A668KM61	A0A668KM61|Q5DTL9|Q8JZR6	Slc4a4	Anion exchange protein	MOUSE	31	126055	0.57	0.00391863	A0A668KM61	–	TM	SUBCELLULAR LOCATION: Basolateral cell membrane {ECO:0000256|ARBA:ARBA00004554}; Multi-pass membrane protein {ECO:0000256|ARBA:ARBA00004554}. Membrane {ECO:0000256|RuleBase:RU362035}; Multi-pass membrane protein {ECO:0000256|RuleBase:RU362035}.	basolateral plasma membrane [GO:0016323]; cell surface [GO:0009986]; cytosol [GO:0005829]
Q06806	Q06806|Q6PAP2	Tie1	Tyrosine-protein kinase receptor Tie-1	MOUSE	5	126806	0.569333	3.49404e-05	Q06806	SP	TM	SUBCELLULAR LOCATION: Cell membrane {ECO:0000250}; Single-pass type I membrane protein {ECO:0000250}.	membrane [GO:0016020]; plasma membrane [GO:0005886]
O70324	O70324	Slc16a2	Monocarboxylate transporter 8	MOUSE	2	60708.7	0.566667	0.000503381	O70324	–	TM	SUBCELLULAR LOCATION: Cell membrane {ECO:0000269|PubMed:18687783}; Multi-pass membrane protein {ECO:0000255}. Apical cell membrane {ECO:0000269|PubMed:18687783}; Multi-pass membrane protein {ECO:0000255}.	apical plasma membrane [GO:0016324]; plasma membrane [GO:0005886]
